# Supplementary material for: Network analysis combined with experimental assessment to explore the therapeutic mechanisms of New Shenqi Pills formula targeting mitochondria on senile diabetes mellitus
Source: Front Pharmacol. 2024 Jun 12;15:1339758. doi: 10.3389/fphar.2024.1339758 (PMC11211868; doi:10.3389/fphar.2024.1339758)
Supplement: Supplementary file 1 [file DataSheet1.ZIP]

Archive with 97 entries (88 files):
- Appendix 1-Data of network analysis/
- Appendix 1-Data of network analysis/.DS_Store
- __MACOSX/
- __MACOSX/Appendix 1-Data of network analysis/
- __MACOSX/Appendix 1-Data of network analysis/._.DS_Store
- Appendix 1-Data of network analysis/Alisma orientalis.xls
- __MACOSX/Appendix 1-Data of network analysis/._Alisma orientalis.xls
- Appendix 1-Data of network analysis/Astragalus membranaceus.xlsx
- __MACOSX/Appendix 1-Data of network analysis/._Astragalus membranaceus.xlsx
- Appendix 1-Data of network analysis/Cinnamomi ramulus.xls
- __MACOSX/Appendix 1-Data of network analysis/._Cinnamomi ramulus.xls
- Appendix 1-Data of network analysis/Codonopsis pilosula.xls
- __MACOSX/Appendix 1-Data of network analysis/._Codonopsis pilosula.xls
- Appendix 1-Data of network analysis/Cornus officinalis.xls
- __MACOSX/Appendix 1-Data of network analysis/._Cornus officinalis.xls
- Appendix 1-Data of network analysis/drug/
- Appendix 1-Data of network analysis/drug/DangShen.txt
- __MACOSX/Appendix 1-Data of network analysis/drug/
- __MACOSX/Appendix 1-Data of network analysis/drug/._DangShen.txt
- Appendix 1-Data of network analysis/drug/dock13.Disease.R
- __MACOSX/Appendix 1-Data of network analysis/drug/._dock13.Disease.R
- Appendix 1-Data of network analysis/drug/Drug.txt
- __MACOSX/Appendix 1-Data of network analysis/drug/._Drug.txt
- Appendix 1-Data of network analysis/drug/FuLing.txt
- __MACOSX/Appendix 1-Data of network analysis/drug/._FuLing.txt
- Appendix 1-Data of network analysis/drug/GuiZhi.txt
- __MACOSX/Appendix 1-Data of network analysis/drug/._GuiZhi.txt
- Appendix 1-Data of network analysis/drug/HuangQi.txt
- __MACOSX/Appendix 1-Data of network analysis/drug/._HuangQi.txt
- Appendix 1-Data of network analysis/drug/HuLuBa.txt
- __MACOSX/Appendix 1-Data of network analysis/drug/._HuLuBa.txt
- Appendix 1-Data of network analysis/drug/MaChiXian.txt
- __MACOSX/Appendix 1-Data of network analysis/drug/._MaChiXian.txt
- Appendix 1-Data of network analysis/drug/MuDanPi.txt
- __MACOSX/Appendix 1-Data of network analysis/drug/._MuDanPi.txt
- Appendix 1-Data of network analysis/drug/ShanYao.txt
- __MACOSX/Appendix 1-Data of network analysis/drug/._ShanYao.txt
- Appendix 1-Data of network analysis/drug/ShanZhuYu.txt
- __MACOSX/Appendix 1-Data of network analysis/drug/._ShanZhuYu.txt
- Appendix 1-Data of network analysis/drug/ShengDi.txt
- __MACOSX/Appendix 1-Data of network analysis/drug/._ShengDi.txt
- Appendix 1-Data of network analysis/drug/UpSet (1).png
- __MACOSX/Appendix 1-Data of network analysis/drug/._UpSet (1).png
- Appendix 1-Data of network analysis/drug/Upset.png
- __MACOSX/Appendix 1-Data of network analysis/drug/._Upset.png
- Appendix 1-Data of network analysis/drug/ZeXie.txt
- __MACOSX/Appendix 1-Data of network analysis/drug/._ZeXie.txt
- __MACOSX/Appendix 1-Data of network analysis/._drug
- Appendix 1-Data of network analysis/geneMANIA/
- Appendix 1-Data of network analysis/geneMANIA/genemania-network.jpg
- __MACOSX/Appendix 1-Data of network analysis/geneMANIA/
- __MACOSX/Appendix 1-Data of network analysis/geneMANIA/._genemania-network.jpg
- Appendix 1-Data of network analysis/geneMANIA/genemania-report-1.png
- __MACOSX/Appendix 1-Data of network analysis/geneMANIA/._genemania-report-1.png
- Appendix 1-Data of network analysis/geneMANIA/genemania-report.pdf
- __MACOSX/Appendix 1-Data of network analysis/geneMANIA/._genemania-report.pdf
- Appendix 1-Data of network analysis/geneMANIA/genemania.png
- __MACOSX/Appendix 1-Data of network analysis/geneMANIA/._genemania.png
- __MACOSX/Appendix 1-Data of network analysis/._geneMANIA
- Appendix 1-Data of network analysis/GOandKEGG/
- Appendix 1-Data of network analysis/GOandKEGG/enrichment analysis.xlsx
- __MACOSX/Appendix 1-Data of network analysis/GOandKEGG/
- __MACOSX/Appendix 1-Data of network analysis/GOandKEGG/._enrichment analysis.xlsx
- Appendix 1-Data of network analysis/GOandKEGG/GO-BP.pdf
- __MACOSX/Appendix 1-Data of network analysis/GOandKEGG/._GO-BP.pdf
- Appendix 1-Data of network analysis/GOandKEGG/GO-BP.png
- __MACOSX/Appendix 1-Data of network analysis/GOandKEGG/._GO-BP.png
- Appendix 1-Data of network analysis/GOandKEGG/GO.txt
- __MACOSX/Appendix 1-Data of network analysis/GOandKEGG/._GO.txt
- Appendix 1-Data of network analysis/GOandKEGG/GOKEGG.xlsx
- __MACOSX/Appendix 1-Data of network analysis/GOandKEGG/._GOKEGG.xlsx
- Appendix 1-Data of network analysis/GOandKEGG/intersection with mitochondria.xlsx
- __MACOSX/Appendix 1-Data of network analysis/GOandKEGG/._intersection with mitochondria.xlsx
- __MACOSX/Appendix 1-Data of network analysis/._GOandKEGG
- Appendix 1-Data of network analysis/Human.MitoCarta3.0.xls
- __MACOSX/Appendix 1-Data of network analysis/._Human.MitoCarta3.0.xls
- Appendix 1-Data of network analysis/intersection.xlsx
- __MACOSX/Appendix 1-Data of network analysis/._intersection.xlsx
- Appendix 1-Data of network analysis/Peony bark.xls
- __MACOSX/Appendix 1-Data of network analysis/._Peony bark.xls
- Appendix 1-Data of network analysis/Poria.xlsx
- __MACOSX/Appendix 1-Data of network analysis/._Poria.xlsx
- Appendix 1-Data of network analysis/Purslane.xls
- __MACOSX/Appendix 1-Data of network analysis/._Purslane.xls
- Appendix 1-Data of network analysis/Rehmannia glutinosa.xlsx
- __MACOSX/Appendix 1-Data of network analysis/._Rehmannia glutinosa.xlsx
- Appendix 1-Data of network analysis/Rhizoma dioscoreae.xls
- __MACOSX/Appendix 1-Data of network analysis/._Rhizoma dioscoreae.xls
- Appendix 1-Data of network analysis/Trigonella foenum-graecum .xlsx
- __MACOSX/Appendix 1-Data of network analysis/._Trigonella foenum-graecum .xlsx
- Appendix 1-Data of network analysis/venn.xlsx
- __MACOSX/Appendix 1-Data of network analysis/._venn.xlsx
- __MACOSX/._Appendix 1-Data of network analysis
- Appendix 2-In vivo test data.xlsx
- __MACOSX/._Appendix 2-In vivo test data.xlsx
- Appendix 3-ConPhyMP-checklists-table-1.pdf
- __MACOSX/._Appendix 3-ConPhyMP-checklists-table-1.pdf
