# Supplementary material for: Network analysis combined with experimental assessment to explore the therapeutic mechanisms of New Shenqi Pills formula targeting mitochondria on senile diabetes mellitus
Source: Front Pharmacol. 2024 Jun 12;15:1339758. doi: 10.3389/fphar.2024.1339758 (PMC11211868; doi:10.3389/fphar.2024.1339758)
Supplement: Supplementary file 1 [file DataSheet1.ZIP › Appendix 1-Data of network analysis/Alisma orientalis.xls]

## Sheet: 全部成分
Mol ID	Molecule Name	OB (%)	DL
MOL000359	sitosterol	36.91	0.75
MOL000830	Alisol B	34.47	0.82
MOL000831	Alisol B monoacetate	35.58	0.81
MOL000832	alisol,b,23-acetate	32.52	0.82
MOL000849	16尾-methoxyalisol B monoacetate	32.43	0.77
MOL000853	alisol B	36.76	0.82
MOL000854	alisol C	32.7	0.82
MOL000856	alisol C monoacetate	33.06	0.83
MOL002464	1-Monolinolein	37.18	0.3
MOL000862	[(1S,3R)-1-[(2R)-3,3-dimethyloxiran-2-yl]-3-[(5R,8S,9S,10S,11S,14R)-11-hydroxy-4,4,8,10,14-pentamethyl-3-oxo-1,2,5,6,7,9,11,12,15,16-decahydrocyclopenta[a]phenanthren-17-yl]butyl] acetate	35.58	0.81

## Sheet: 有效成分靶点
ZX1	PGR	MOL000359
ZX1	NCOA2	MOL000359
ZX1	NR3C2	MOL000359
ZX2	NR3C1	MOL000831
ZX3	NR3C1	MOL000849
ZX4	NR3C2	MOL000853
ZX5	NR3C1	MOL000856
ZX6	PTGS1	MOL002464
ZX7	NR3C1	MOL000862
