# Supplementary material for: Network analysis combined with experimental assessment to explore the therapeutic mechanisms of New Shenqi Pills formula targeting mitochondria on senile diabetes mellitus
Source: Front Pharmacol. 2024 Jun 12;15:1339758. doi: 10.3389/fphar.2024.1339758 (PMC11211868; doi:10.3389/fphar.2024.1339758)
Supplement: Supplementary file 1 [file DataSheet1.ZIP › Appendix 1-Data of network analysis/Astragalus membranaceus.xlsx]

## Sheet: 全部成分
		OB	DL
MOL000211	Mairin	55.38	0.78
MOL000239	Jaranol	50.83	0.29
MOL000296	hederagenin	36.91	0.75
MOL000033	(3S,8S,9S,10R,13R,14S,17R)-10,13-dimethyl-17-[(2R,5S)-5-propan-2-yloctan-2-yl]-2,3,4,7,8,9,11,12,14,15,16,17-dodecahydro-1H-cyclopenta[a]phenanthren-3-ol	36.23	0.78
MOL000354	isorhamnetin	49.6	0.31
MOL000371	3,9-di-O-methylnissolin	53.74	0.48
MOL000374	5'-hydroxyiso-muronulatol-2',5'-di-O-glucoside	41.72	0.69
MOL000378	7-O-methylisomucronulatol	74.69	0.3
MOL000379	9,10-dimethoxypterocarpan-3-O-β-D-glucoside	36.74	0.92
MOL000380	(6aR,11aR)-9,10-dimethoxy-6a,11a-dihydro-6H-benzofurano[3,2-c]chromen-3-ol	64.26	0.42
MOL000387	Bifendate	31.1	0.67
MOL000392	formononetin	69.67	0.21
MOL000398	isoflavanone	109.99	0.3
MOL000417	Calycosin	47.75	0.24
MOL000422	kaempferol	41.88	0.24
MOL000433	FA	68.96	0.71
MOL000438	(3R)-3-(2-hydroxy-3,4-dimethoxyphenyl)chroman-7-ol	67.67	0.26
MOL000439	isomucronulatol-7,2'-di-O-glucosiole	49.28	0.62
MOL000442	1,7-Dihydroxy-3,9-dimethoxy pterocarpene	39.05	0.48
MOL000098	quercetin	46.43	0.28

## Sheet: 有效成分靶点
		MolID	target
HQ1	PTGS1	MOL000098	Prostaglandin G/H synthase 1
HQ1	AR	MOL000098	Androgen receptor
HQ1	PPARG	MOL000098	Peroxisome proliferator activated receptor gamma
HQ1	PTGS2	MOL000098	Prostaglandin G/H synthase 2
HQ1	HSP90AA1	MOL000098	Heat shock protein HSP 90
HQ1	PIK3CD	MOL000098	Phosphatidylinositol-4,5-bisphosphate 3-kinase catalytic subunit, gamma isoform
HQ1	NCOA2	MOL000098	Nuclear receptor coactivator 2
HQ1	DPP4	MOL000098	Dipeptidyl peptidase IV
HQ1	AKR1B1	MOL000098	Aldose reductase
HQ1	PRSS1	MOL000098	Trypsin-1
HQ1	TOP2	MOL000098	DNA topoisomerase II
HQ1	THBD	MOL000098	Thrombin
HQ1	KCNH2	MOL000098	Potassium voltage-gated channel subfamily H member 2
HQ1	SCN5A	MOL000098	Sodium channel protein type 5 subunit alpha
HQ1	F10	MOL000098	Coagulation factor Xa
HQ1	ADRB2	MOL000098	Beta-2 adrenergic receptor
HQ1	MMP3	MOL000098	Stromelysin-1
HQ1	F7	MOL000098	Coagulation factor VII
HQ1	NOS3	MOL000098	Nitric-oxide synthase, endothelial
HQ1	RXRA	MOL000098	Retinoic acid receptor RXR-alpha
HQ1	ACHE	MOL000098	Acetylcholinesterase
HQ1	GABRA1	MOL000098	Gamma-aminobutyric acid receptor subunit alpha-1
HQ1	MAOB	MOL000098	Amine oxidase [flavin-containing] B
HQ1	RELA	MOL000098	Transcription factor p65
HQ1	EGFR	MOL000098	Epidermal growth factor receptor
HQ1	AKT1	MOL000098	RAC-alpha serine/threonine-protein kinase
HQ1	VEGFA	MOL000098	Vascular endothelial growth factor A
HQ1	CCND1	MOL000098	G1/S-specific cyclin-D1
HQ1	BCL2	MOL000098	Apoptosis regulator Bcl-2
HQ1	BCL2L1	MOL000098	Bcl-2-like protein 1
HQ1	FOS	MOL000098	Proto-oncogene c-Fos
HQ1	CDKN1A	MOL000098	Cyclin-dependent kinase inhibitor 1
HQ1	EIF6	MOL000098	Eukaryotic translation initiation factor 6
HQ1	BAX	MOL000098	Apoptosis regulator BAX
HQ1	CASP9	MOL000098	Caspase-9
HQ1	PLAU	MOL000098	Urokinase-type plasminogen activator
HQ1	MMP2	MOL000098	72 kDa type IV collagenase
HQ1	MMP9	MOL000098	Matrix metalloproteinase-9
HQ1	MAPK1	MOL000098	Mitogen-activated protein kinase 1
HQ1	IL10	MOL000098	Interleukin-10
HQ1	EGF	MOL000098	Pro-epidermal growth factor
HQ1	RB1	MOL000098	Retinoblastoma-associated protein
HQ1	TNF	MOL000098	Tumor necrosis factor
HQ1	JUN	MOL000098	Transcription factor AP-1
HQ1	IL6	MOL000098	Interleukin-6
HQ1	CDKN2A	MOL000098	Cyclin-dependent kinase inhibitor 2A, isoforms 1/2/3
HQ1	AHSA1	MOL000098	Activator of 90 kDa heat shock protein ATPase homolog 1
HQ1	CASP3	MOL000098	Caspase-3
HQ1	Tp53	MOL000098	Cellular tumor antigen p53
HQ1	ELK1	MOL000098	ETS domain-containing protein Elk-1
HQ1	NFKBIA	MOL000098	NF-kappa-B inhibitor alpha
HQ1	POR	MOL000098	NADPH--cytochrome P450 reductase
HQ1	ODC1	MOL000098	Ornithine decarboxylase
HQ1	XDH	MOL000098	Xanthine dehydrogenase/oxidase
HQ1	CASP8	MOL000098	Caspase-8
HQ1	TOP1	MOL000098	DNA topoisomerase 1
HQ1	RAF1	MOL000098	RAF proto-oncogene serine/threonine-protein kinase
HQ1	SOD1	MOL000098	Superoxide dismutase [Cu-Zn]
HQ1	PRKCA	MOL000098	Protein kinase C alpha type
HQ1	MMP1	MOL000098	Interstitial collagenase
HQ1	HIF1A	MOL000098	Hypoxia-inducible factor 1-alpha
HQ1	STAT1	MOL000098	Signal transducer and activator of transcription 1-alpha/beta
HQ1	RUNX1T1	MOL000098	Protein CBFA2T1
HQ1	HERC5	MOL000098	Probable E3 ubiquitin-protein ligase HERC5
HQ1	CDK2	MOL000098	Cell division control protein 2 homolog
HQ1	HSPA5	MOL000098	78 kDa glucose-regulated protein
HQ1	ERBB2	MOL000098	Receptor tyrosine-protein kinase erbB-2
HQ1	PPARG	MOL000098	Peroxisome proliferator-activated receptor gamma
HQ1	ACACA	MOL000098	Acetyl-CoA carboxylase 1
HQ1	HMOX1	MOL000098	Heme oxygenase 1
HQ1	CYP3A4	MOL000098	Cytochrome P450 3A4
HQ1	CYP1A2	MOL000098	Cytochrome P450 1A2
HQ1	CAV1	MOL000098	Caveolin-1
HQ1	MYC	MOL000098	Myc proto-oncogene protein
HQ1	F3	MOL000098	Tissue factor
HQ1	GJA1	MOL000098	Gap junction alpha-1 protein
HQ1	CYP1A1	MOL000098	Cytochrome P450 1A1
HQ1	ICAM1	MOL000098	Intercellular adhesion molecule 1
HQ1	IL1B	MOL000098	Interleukin-1 beta
HQ1	CCL2	MOL000098	C-C motif chemokine 2
HQ1	SELE	MOL000098	E-selectin
HQ1	VCAM1	MOL000098	Vascular cell adhesion protein 1
HQ1	PTGER3	MOL000098	Prostaglandin E2 receptor EP3 subtype
HQ1	CXCL8	MOL000098	Interleukin-8
HQ1	PRKCB	MOL000098	Protein kinase C beta type
HQ1	BIRC5	MOL000098	Baculoviral IAP repeat-containing protein 5
HQ1	DUOX2	MOL000098	Dual oxidase 2
HQ1	NOS3	MOL000098	Nitric oxide synthase, endothelial
HQ1	HSPB1	MOL000098	Heat shock protein beta-1
HQ1	TGFB1	MOL000098	Transforming growth factor beta-1
HQ1	SULT1E1	MOL000098	Estrogen sulfotransferase
HQ1	MGAM	MOL000098	Maltase-glucoamylase, intestinal
HQ1	IL2	MOL000098	Interleukin-2
HQ1	NR1I2	MOL000098	Nuclear receptor subfamily 1 group I member 2
HQ1	CYP1B1	MOL000098	Cytochrome P450 1B1
HQ1	CCNB1	MOL000098	G2/mitotic-specific cyclin-B1
HQ1	PLAT	MOL000098	Tissue-type plasminogen activator
HQ1	THBD	MOL000098	Thrombomodulin
HQ1	SERPINE1	MOL000098	Plasminogen activator inhibitor 1
HQ1	COL1A1	MOL000098	Collagen alpha-1(I) chain
HQ1	IFNG	MOL000098	Interferon gamma
HQ1	ALOX5	MOL000098	Arachidonate 5-lipoxygenase
HQ1	PTEN	MOL000098	Phosphatidylinositol-3,4,5-trisphosphate 3-phosphatase and dual-specificity protein phosphatase PTEN
HQ1	IL1A	MOL000098	Interleukin-1 alpha
HQ1	MPO	MOL000098	Myeloperoxidase
HQ1	TOP2A	MOL000098	DNA topoisomerase 2-alpha
HQ1	NCF1	MOL000098	Neutrophil cytosol factor 1
HQ1	ABCG2	MOL000098	ATP-binding cassette sub-family G member 2
HQ1	HAS2	MOL000098	Hyaluronan synthase 2
HQ1	GSTP1	MOL000098	Glutathione S-transferase P
HQ1	NFE2L2	MOL000098	Nuclear factor erythroid 2-related factor 2
HQ1	NQO1	MOL000098	NAD(P)H dehydrogenase [quinone] 1
HQ1	PARP1	MOL000098	Poly [ADP-ribose] polymerase 1
HQ1	AHR	MOL000098	Aryl hydrocarbon receptor
HQ1	PSMD3	MOL000098	26S proteasome non-ATPase regulatory subunit 3
HQ1	SLC2A4	MOL000098	Solute carrier family 2, facilitated glucose transporter member 4
HQ1	COL3A1	MOL000098	Collagen alpha-1(III) chain
HQ1	TOP2A	MOL000098	DNA gyrase subunit B
HQ1	CXCL11	MOL000098	C-X-C motif chemokine 11
HQ1	CXCL2	MOL000098	C-X-C motif chemokine 2
HQ1	DCAF5	MOL000098	DDB1- and CUL4-associated factor 5
HQ1	NR1I3	MOL000098	Nuclear receptor subfamily 1 group I member 3
HQ1	CHEK2	MOL000098	Serine/threonine-protein kinase Chk2
HQ1	INSR	MOL000098	Insulin receptor
HQ1	CLDN4	MOL000098	Claudin-4
HQ1	PPARA	MOL000098	Peroxisome proliferator-activated receptor alpha
HQ1	PPARD	MOL000098	Peroxisome proliferator-activated receptor delta
HQ1	HSF1	MOL000098	Heat shock factor protein 1
HQ1	CRP	MOL000098	C-reactive protein
HQ1	CXCL10	MOL000098	C-X-C motif chemokine 10
HQ1	CHUK	MOL000098	Inhibitor of nuclear factor kappa-B kinase subunit alpha
HQ1	SPP1	MOL000098	Osteopontin
HQ1	RUNX2	MOL000098	Runt-related transcription factor 2
HQ1	RASSF1	MOL000098	Ras association domain-containing protein 1
HQ1	E2F1	MOL000098	Transcription factor E2F1
HQ1	E2F2	MOL000098	Transcription factor E2F2
HQ1	ACPP	MOL000098	Prostatic acid phosphatase
HQ1	CTSD	MOL000098	Cathepsin D
HQ1	IGFBP3	MOL000098	Insulin-like growth factor-binding protein 3
HQ1	IGF2	MOL000098	Insulin-like growth factor II
HQ1	CD40LG	MOL000098	CD40 ligand
HQ1	IRF1	MOL000098	Interferon regulatory factor 1
HQ1	ERBB3	MOL000098	Receptor tyrosine-protein kinase erbB-3
HQ1	PON1	MOL000098	Serum paraoxonase/arylesterase 1
HQ1	DIO1	MOL000098	Type I iodothyronine deiodinase
HQ1	PCOLCE	MOL000098	Procollagen C-endopeptidase enhancer 1
HQ1	NPEPPS	MOL000098	Puromycin-sensitive aminopeptidase
HQ1	HK2	MOL000098	Hexokinase-2
HQ1	NKX3-1	MOL000098	Homeobox protein Nkx-3.1
HQ1	RASA1	MOL000098	Ras GTPase-activating protein 1
HQ1	GSTM1	MOL000098	Glutathione S-transferase Mu 1
HQ1	GSTM2	MOL000098	Glutathione S-transferase Mu 2
HQ2	PGR	MOL000211	Progesterone receptor
HQ3	NOS2	MOL000239	Nitric oxide synthase, inducible
HQ3	PTGS1	MOL000239	Prostaglandin G/H synthase 1
HQ3	AR	MOL000239	Androgen receptor
HQ3	SCN5A	MOL000239	Sodium channel protein type 5 subunit alpha
HQ3	PTGS2	MOL000239	Prostaglandin G/H synthase 2
HQ3	ESR2	MOL000239	Estrogen receptor beta
HQ3	DPP4	MOL000239	Dipeptidyl peptidase IV
HQ3	HSP90AA1	MOL000239	Heat shock protein HSP 90
HQ3	CDK2	MOL000239	Cell division protein kinase 2
HQ3	CHEK1	MOL000239	Serine/threonine-protein kinase Chk1
HQ3	PRSS1	MOL000239	Trypsin-1
HQ3	NCOA2	MOL000239	Nuclear receptor coactivator 2
HQ3	CALM	MOL000239	Calmodulin
HQ4	PGR	MOL000296	Progesterone receptor
HQ4	NCOA2	MOL000296	Nuclear receptor coactivator 2
HQ4	CHRM3	MOL000296	Muscarinic acetylcholine receptor M3
HQ4	CHRM1	MOL000296	Muscarinic acetylcholine receptor M1
HQ4	GABRA2	MOL000296	Gamma-aminobutyric-acid receptor alpha-2 subunit
HQ4	GABRA3	MOL000296	Gamma-aminobutyric-acid receptor alpha-3 subunit
HQ4	CHRM2	MOL000296	Muscarinic acetylcholine receptor M2
HQ4	ADRA1B	MOL000296	Alpha-1B adrenergic receptor
HQ4	GABRA1	MOL000296	Gamma-aminobutyric acid receptor subunit alpha-1
HQ4	GRIA2	MOL000296	Glutamate receptor 2
HQ4	GABRA6	MOL000296	Gamma-aminobutyric-acid receptor subunit alpha-6
HQ4	GABRA5	MOL000296	Gamma-aminobutyric-acid receptor alpha-5 subunit
HQ4	IGHG1	MOL000296	Ig gamma-1 chain C region
HQ4	ADH1B	MOL000296	Alcohol dehydrogenase 1B
HQ4	ADH1C	MOL000296	Alcohol dehydrogenase 1C
HQ4	LYZ	MOL000296	Lysozyme
HQ4	PTGS1	MOL000296	Prostaglandin G/H synthase 1
HQ4	SCN5A	MOL000296	Sodium channel protein type 5 subunit alpha
HQ4	PTGS2	MOL000296	Prostaglandin G/H synthase 2
HQ4	RXRA	MOL000296	Retinoic acid receptor RXR-alpha
HQ4	PDE3A	MOL000296	CGMP-inhibited 3',5'-cyclic phosphodiesterase A
HQ4	SLC6A2	MOL000296	Sodium-dependent noradrenaline transporter
HQ4	CYP450	MOL000296	Cytochrome P450-cam
HQ5	PGR	MOL000033	Progesterone receptor
HQ6	NOS2	MOL000354	Nitric oxide synthase, inducible
HQ6	PTGS1	MOL000354	Prostaglandin G/H synthase 1
HQ6	ESR1	MOL000354	Estrogen receptor
HQ6	AR	MOL000354	Androgen receptor
HQ6	PPARG	MOL000354	Peroxisome proliferator activated receptor gamma
HQ6	PTGS2	MOL000354	Prostaglandin G/H synthase 2
HQ6	ESR2	MOL000354	Estrogen receptor beta
HQ6	DPP4	MOL000354	Dipeptidyl peptidase IV
HQ6	MAPK14	MOL000354	Mitogen-activated protein kinase 14
HQ6	GSK3B	MOL000354	Glycogen synthase kinase-3 beta
HQ6	HSP90AA1	MOL000354	Heat shock protein HSP 90
HQ6	CDK2	MOL000354	Cell division protein kinase 2
HQ6	PIK3CD	MOL000354	Phosphatidylinositol-4,5-bisphosphate 3-kinase catalytic subunit, gamma isoform
HQ6	PRSS1	MOL000354	Trypsin-1
HQ6	PIM1	MOL000354	Proto-oncogene serine/threonine-protein kinase Pim-1
HQ6	CCNA2	MOL000354	Cyclin-A2
HQ6	NCOA2	MOL000354	Nuclear receptor coactivator 2
HQ6	CALM	MOL000354	Calmodulin
HQ6	PYGM	MOL000354	Glycogen phosphorylase, muscle form
HQ6	PPARD	MOL000354	Peroxisome proliferator activated receptor delta
HQ6	CHEK1	MOL000354	Serine/threonine-protein kinase Chk1
HQ6	AKR1B1	MOL000354	Aldose reductase
HQ6	NCOA1	MOL000354	Nuclear receptor coactivator 1
HQ6	F7	MOL000354	Coagulation factor VII
HQ6	THBD	MOL000354	Thrombin
HQ6	NOS3	MOL000354	Nitric-oxide synthase, endothelial
HQ6	ACHE	MOL000354	Acetylcholinesterase
HQ6	GABRA1	MOL000354	Gamma-aminobutyric acid receptor subunit alpha-1
HQ6	MAOB	MOL000354	Amine oxidase [flavin-containing] B
HQ6	GRIA2	MOL000354	Glutamate receptor 2
HQ6	CYP450	MOL000354	Cytochrome P450-cam
HQ6	RELA	MOL000354	Transcription factor p65
HQ6	XDH	MOL000354	Xanthine dehydrogenase/oxidase
HQ6	NCF1	MOL000354	Neutrophil cytosol factor 1
HQ6	OLR1	MOL000354	Oxidized low-density lipoprotein receptor 1
HQ7	NOS2	MOL000371	Nitric oxide synthase, inducible
HQ7	PTGS1	MOL000371	Prostaglandin G/H synthase 1
HQ7	CHRM3	MOL000371	Muscarinic acetylcholine receptor M3
HQ7	THBD	MOL000371	Thrombin
HQ7	CHRM1	MOL000371	Muscarinic acetylcholine receptor M1
HQ7	ESR1	MOL000371	Estrogen receptor
HQ7	ADRB1	MOL000371	Beta-1 adrenergic receptor
HQ7	SCN5A	MOL000371	Sodium channel protein type 5 subunit alpha
HQ7	PTGS2	MOL000371	Prostaglandin G/H synthase 2
HQ7	NOS3	MOL000371	Nitric-oxide synthase, endothelial
HQ7	HTR3A	MOL000371	5-hydroxytryptamine receptor 3A
HQ7	ADRA2C	MOL000371	Alpha-2C adrenergic receptor
HQ7	RXRA	MOL000371	Retinoic acid receptor RXR-alpha
HQ7	ACHE	MOL000371	Acetylcholinesterase
HQ7	PDE3A	MOL000371	CGMP-inhibited 3',5'-cyclic phosphodiesterase A
HQ7	ADRA1B	MOL000371	Alpha-1B adrenergic receptor
HQ7	ADRB2	MOL000371	Beta-2 adrenergic receptor
HQ7	ADRA1D	MOL000371	Alpha-1D adrenergic receptor
HQ7	OPRM1	MOL000371	Mu-type opioid receptor
HQ7	GABRA1	MOL000371	Gamma-aminobutyric acid receptor subunit alpha-1
HQ7	PRSS1	MOL000371	Trypsin-1
HQ7	NCOA2	MOL000371	Nuclear receptor coactivator 2
HQ7	CALM	MOL000371	Calmodulin
HQ8	ACHE	MOL000378	Nitric oxide synthase, inducible
HQ8	PTGS1	MOL000378	Prostaglandin G/H synthase 1
HQ8	DRD1	MOL000378	Dopamine D1 receptor
HQ8	CHRM3	MOL000378	Muscarinic acetylcholine receptor M3
HQ8	THBD	MOL000378	Thrombin
HQ8	KCNH2	MOL000378	Potassium voltage-gated channel subfamily H member 2
HQ8	CHRM1	MOL000378	Muscarinic acetylcholine receptor M1
HQ8	ESR1	MOL000378	Estrogen receptor
HQ8	AR	MOL000378	Androgen receptor
HQ8	ADRB1	MOL000378	Beta-1 adrenergic receptor
HQ8	SCN5A	MOL000378	Sodium channel protein type 5 subunit alpha
HQ8	PPARG	MOL000378	Peroxisome proliferator activated receptor gamma
HQ8	F10	MOL000378	Coagulation factor Xa
HQ8	CHRM5	MOL000378	Muscarinic acetylcholine receptor M5
HQ8	PTGS2	MOL000378	Prostaglandin G/H synthase 2
HQ8	NOS3	MOL000378	Nitric-oxide synthase, endothelial
HQ8	ADRA2C	MOL000378	Alpha-2C adrenergic receptor
HQ8	CHRM4	MOL000378	Muscarinic acetylcholine receptor M4
HQ8	RXRA	MOL000378	Retinoic acid receptor RXR-alpha
HQ8	OPRD1	MOL000378	Delta-type opioid receptor
HQ8	PDE3A	MOL000378	CGMP-inhibited 3',5'-cyclic phosphodiesterase A
HQ8	HTR2A	MOL000378	5-hydroxytryptamine 2A receptor
HQ8	ADRA1A	MOL000378	Alpha-1A adrenergic receptor
HQ8	CHRM2	MOL000378	Muscarinic acetylcholine receptor M2
HQ8	ADRA1B	MOL000378	Alpha-1B adrenergic receptor
HQ8	SLC6A3	MOL000378	Sodium-dependent dopamine transporter
HQ8	ADRB2	MOL000378	Beta-2 adrenergic receptor
HQ8	ADRA1D	MOL000378	Alpha-1D adrenergic receptor
HQ8	SLC6A4	MOL000378	Sodium-dependent serotonin transporter
HQ8	ESR2	MOL000378	Estrogen receptor beta
HQ8	GABRA1	MOL000378	Gamma-aminobutyric acid receptor subunit alpha-1
HQ8	DPP4	MOL000378	Dipeptidyl peptidase IV
HQ8	MAPK14	MOL000378	Mitogen-activated protein kinase 14
HQ8	GSK3B	MOL000378	Glycogen synthase kinase-3 beta
HQ8	HSP90AA1	MOL000378	Heat shock protein HSP 90
HQ8	CDK2	MOL000378	Cell division protein kinase 2
HQ8	CHEK1	MOL000378	Serine/threonine-protein kinase Chk1
HQ8	RXRB	MOL000378	Retinoic acid receptor RXR-beta
HQ8	PRSS1	MOL000378	Trypsin-1
HQ8	PIM1	MOL000378	Proto-oncogene serine/threonine-protein kinase Pim-1
HQ8	CCNA2	MOL000378	Cyclin-A2
HQ8	NCOA2	MOL000378	Nuclear receptor coactivator 2
HQ8	KCNMA1	MOL000378	Calcium-activated potassium channel subunit alpha 1
HQ8	CALM	MOL000378	Calmodulin
HQ9	PTGS2	MOL000379	Prostaglandin G/H synthase 2
HQ9	TOP2	MOL000379	DNA topoisomerase II
HQ9	NCOA2	MOL000379	Nuclear receptor coactivator 2
HQ10	NOS2	MOL000380	Nitric oxide synthase, inducible
HQ10	PTGS1	MOL000380	Prostaglandin G/H synthase 1
HQ10	CHRM3	MOL000380	Muscarinic acetylcholine receptor M3
HQ10	THBD	MOL000380	Thrombin
HQ10	CHRM1	MOL000380	Muscarinic acetylcholine receptor M1
HQ10	ESR1	MOL000380	Estrogen receptor
HQ10	SCN5A	MOL000380	Sodium channel protein type 5 subunit alpha
HQ10	PTGS2	MOL000380	Prostaglandin G/H synthase 2
HQ10	HTR3A	MOL000380	5-hydroxytryptamine receptor 3A
HQ10	RXRA	MOL000380	Retinoic acid receptor RXR-alpha
HQ10	ACHE	MOL000380	Acetylcholinesterase
HQ10	ADRA1B	MOL000380	Alpha-1B adrenergic receptor
HQ10	ADRB2	MOL000380	Beta-2 adrenergic receptor
HQ10	ADRA1D	MOL000380	Alpha-1D adrenergic receptor
HQ10	GABRA1	MOL000380	Gamma-aminobutyric acid receptor subunit alpha-1
HQ10	HSP90AA1	MOL000380	Heat shock protein HSP 90
HQ10	CHRNA7	MOL000380	Neuronal acetylcholine receptor protein, alpha-7 chain
HQ10	PRSS1	MOL000380	Trypsin-1
HQ10	NCOA2	MOL000380	Nuclear receptor coactivator 2
HQ10	NCOA1	MOL000380	Nuclear receptor coactivator 1
HQ10	CALM	MOL000380	Calmodulin
HQ10	CHRM4	MOL000380	Muscarinic acetylcholine receptor M4
HQ11	PTGS2	MOL000387	Prostaglandin G/H synthase 2
HQ11	KDR	MOL000387	Vascular endothelial growth factor receptor 2
HQ11	MET	MOL000387	Hepatocyte growth factor receptor
HQ11	HSP90AA1	MOL000387	Heat shock protein HSP 90
HQ11	KCNMA1	MOL000387	Calcium-activated potassium channel subunit alpha 1
HQ11	PTGS1	MOL000387	Prostaglandin G/H synthase 1
HQ11	TOP2	MOL000387	DNA topoisomerase II
HQ12	NOS2	MOL000392	Nitric oxide synthase, inducible
HQ12	PTGS1	MOL000392	Prostaglandin G/H synthase 1
HQ12	CHRM1	MOL000392	Muscarinic acetylcholine receptor M1
HQ12	ESR1	MOL000392	Estrogen receptor
HQ12	AR	MOL000392	Androgen receptor
HQ12	PPARG	MOL000392	Peroxisome proliferator activated receptor gamma
HQ12	PTGS2	MOL000392	Prostaglandin G/H synthase 2
HQ12	RXRA	MOL000392	Retinoic acid receptor RXR-alpha
HQ12	PDE3A	MOL000392	CGMP-inhibited 3',5'-cyclic phosphodiesterase A
HQ12	ADRA1A	MOL000392	Alpha-1A adrenergic receptor
HQ12	SLC6A3	MOL000392	Sodium-dependent dopamine transporter
HQ12	ADRB2	MOL000392	Beta-2 adrenergic receptor
HQ12	SLC6A4	MOL000392	Sodium-dependent serotonin transporter
HQ12	ESR2	MOL000392	Estrogen receptor beta
HQ12	DPP4	MOL000392	Dipeptidyl peptidase IV
HQ12	MAPK14	MOL000392	Mitogen-activated protein kinase 14
HQ12	GSK3B	MOL000392	Glycogen synthase kinase-3 beta
HQ12	HSP90AA1	MOL000392	Heat shock protein HSP 90
HQ12	CDK2	MOL000392	Cell division protein kinase 2
HQ12	MAOB	MOL000392	Amine oxidase [flavin-containing] B
HQ12	CHEK1	MOL000392	Serine/threonine-protein kinase Chk1
HQ12	PRSS1	MOL000392	Trypsin-1
HQ12	PIM1	MOL000392	Proto-oncogene serine/threonine-protein kinase Pim-1
HQ12	CCNA2	MOL000392	Cyclin-A2
HQ12	CALM	MOL000392	Calmodulin
HQ12	PKIA	MOL000392	cAMP-dependent protein kinase inhibitor alpha
HQ12	THBD	MOL000392	Thrombin
HQ12	NOS3	MOL000392	Nitric-oxide synthase, endothelial
HQ12	ACHE	MOL000392	Acetylcholinesterase
HQ12	LACTBL1	MOL000392	Beta-lactamase
HQ12	JUN	MOL000392	Transcription factor AP-1
HQ12	PPARG	MOL000392	Peroxisome proliferator-activated receptor gamma
HQ12	IL4	MOL000392	Interleukin-4
HQ12	SIRT1	MOL000392	NAD-dependent deacetylase sirtuin-1
HQ12	ATP5B	MOL000392	ATP synthase subunit beta, mitochondrial
HQ12	MT-ND6	MOL000392	NADH-ubiquinone oxidoreductase chain 6
HQ12	HSD3B2	MOL000392	3 beta-hydroxysteroid dehydrogenase/Delta 5-->4-isomerase type 2
HQ12	HSD3B1	MOL000392	3 beta-hydroxysteroid dehydrogenase/Delta 5-->4-isomerase type 1
HQ13	NOS2	MOL000417	Nitric oxide synthase, inducible
HQ13	PTGS1	MOL000417	Prostaglandin G/H synthase 1
HQ13	ESR1	MOL000417	Estrogen receptor
HQ13	AR	MOL000417	Androgen receptor
HQ13	PPARG	MOL000417	Peroxisome proliferator activated receptor gamma
HQ13	PTGS2	MOL000417	Prostaglandin G/H synthase 2
HQ13	RXRA	MOL000417	Retinoic acid receptor RXR-alpha
HQ13	PDE3A	MOL000417	CGMP-inhibited 3',5'-cyclic phosphodiesterase A
HQ13	ESR2	MOL000417	Estrogen receptor beta
HQ13	DPP4	MOL000417	Dipeptidyl peptidase IV
HQ13	MAPK14	MOL000417	Mitogen-activated protein kinase 14
HQ13	GSK3B	MOL000417	Glycogen synthase kinase-3 beta
HQ13	HSP90AA1	MOL000417	Heat shock protein HSP 90
HQ13	CDK2	MOL000417	Cell division protein kinase 2
HQ13	CHEK1	MOL000417	Serine/threonine-protein kinase Chk1
HQ13	PRSS1	MOL000417	Trypsin-1
HQ13	PIM1	MOL000417	Proto-oncogene serine/threonine-protein kinase Pim-1
HQ13	CCNA2	MOL000417	Cyclin-A2
HQ13	NCOA2	MOL000417	Nuclear receptor coactivator 2
HQ13	CALM	MOL000417	Calmodulin
HQ13	ADRB2	MOL000417	Beta-2 adrenergic receptor
HQ14	NOS2	MOL000422	Nitric oxide synthase, inducible
HQ14	PTGS1	MOL000422	Prostaglandin G/H synthase 1
HQ14	AR	MOL000422	Androgen receptor
HQ14	PPARG	MOL000422	Peroxisome proliferator activated receptor gamma
HQ14	PTGS2	MOL000422	Prostaglandin G/H synthase 2
HQ14	HSP90AA1	MOL000422	Heat shock protein HSP 90
HQ14	PIK3CD	MOL000422	Phosphatidylinositol-4,5-bisphosphate 3-kinase catalytic subunit, gamma isoform
HQ14	NCOA2	MOL000422	Nuclear receptor coactivator 2
HQ14	DPP4	MOL000422	Dipeptidyl peptidase IV
HQ14	PRSS1	MOL000422	Trypsin-1
HQ14	PGR	MOL000422	Progesterone receptor
HQ14	THBD	MOL000422	Thrombin
HQ14	CHRM1	MOL000422	Muscarinic acetylcholine receptor M1
HQ14	NOS3	MOL000422	Nitric-oxide synthase, endothelial
HQ14	GABRA2	MOL000422	Gamma-aminobutyric-acid receptor alpha-2 subunit
HQ14	ACHE	MOL000422	Acetylcholinesterase
HQ14	SLC6A2	MOL000422	Sodium-dependent noradrenaline transporter
HQ14	CHRM2	MOL000422	Muscarinic acetylcholine receptor M2
HQ14	ADRA1B	MOL000422	Alpha-1B adrenergic receptor
HQ14	GABRA1	MOL000422	Gamma-aminobutyric acid receptor subunit alpha-1
HQ14	TOP2	MOL000422	DNA topoisomerase II
HQ14	F7	MOL000422	Coagulation factor VII
HQ14	CALM	MOL000422	Calmodulin
HQ14	RELA	MOL000422	Transcription factor p65
HQ14	IKBKB	MOL000422	Inhibitor of nuclear factor kappa-B kinase subunit beta
HQ14	AKT1	MOL000422	RAC-alpha serine/threonine-protein kinase
HQ14	BCL2	MOL000422	Apoptosis regulator Bcl-2
HQ14	BAX	MOL000422	Apoptosis regulator BAX
HQ14	TNF	MOL000422	Tumor necrosis factor
HQ14	JUN	MOL000422	Transcription factor AP-1
HQ14	AHSA1	MOL000422	Activator of 90 kDa heat shock protein ATPase homolog 1
HQ14	CASP3	MOL000422	Caspase-3
HQ14	MAPK8	MOL000422	Mitogen-activated protein kinase 8
HQ14	XDH	MOL000422	Xanthine dehydrogenase/oxidase
HQ14	MMP1	MOL000422	Interstitial collagenase
HQ14	STAT1	MOL000422	Signal transducer and activator of transcription 1-alpha/beta
HQ14	CDK2	MOL000422	Cell division control protein 2 homolog
HQ14	PPARG	MOL000422	Peroxisome proliferator-activated receptor gamma
HQ14	HMOX1	MOL000422	Heme oxygenase 1
HQ14	CYP3A4	MOL000422	Cytochrome P450 3A4
HQ14	CYP1A2	MOL000422	Cytochrome P450 1A2
HQ14	CYP1A1	MOL000422	Cytochrome P450 1A1
HQ14	ICAM1	MOL000422	Intercellular adhesion molecule 1
HQ14	SELE	MOL000422	E-selectin
HQ14	VCAM1	MOL000422	Vascular cell adhesion protein 1
HQ14	NR1I2	MOL000422	Nuclear receptor subfamily 1 group I member 2
HQ14	CYP1B1	MOL000422	Cytochrome P450 1B1
HQ14	ALOX5	MOL000422	Arachidonate 5-lipoxygenase
HQ14	HAS2	MOL000422	Hyaluronan synthase 2
HQ14	GSTP1	MOL000422	Glutathione S-transferase P
HQ14	AHR	MOL000422	Aryl hydrocarbon receptor
HQ14	PSMD3	MOL000422	26S proteasome non-ATPase regulatory subunit 3
HQ14	SLC2A4	MOL000422	Solute carrier family 2, facilitated glucose transporter member 4
HQ14	NR1I3	MOL000422	Nuclear receptor subfamily 1 group I member 3
HQ14	INSR	MOL000422	Insulin receptor
HQ14	DIO1	MOL000422	Type I iodothyronine deiodinase
HQ14	PPP3CA	MOL000422	Serine/threonine-protein phosphatase 2B catalytic subunit alpha isoform
HQ14	GSTM1	MOL000422	Glutathione S-transferase Mu 1
HQ14	GSTM2	MOL000422	Glutathione S-transferase Mu 2
HQ14	AKR1C3	MOL000422	Aldo-keto reductase family 1 member C3
HQ14	SLPI	MOL000422	Antileukoproteinase
HQ15	CDK2	MOL000433	Cell division protein kinase 2
HQ15	THBD	MOL000433	Thrombin
HQ15	GSK3B	MOL000433	Glycogen synthase kinase-3 beta
HQ16	TOP2	MOL000439	DNA topoisomerase II
