# Supplementary material for: Network analysis combined with experimental assessment to explore the therapeutic mechanisms of New Shenqi Pills formula targeting mitochondria on senile diabetes mellitus
Source: Front Pharmacol. 2024 Jun 12;15:1339758. doi: 10.3389/fphar.2024.1339758 (PMC11211868; doi:10.3389/fphar.2024.1339758)
Supplement: Supplementary file 1 [file DataSheet1.ZIP › Appendix 1-Data of network analysis/Cinnamomi ramulus.xls]

## Sheet: 全部成分
MOLID		OB	DL
MOL001736	(-)-taxifolin	60.51	0.27
MOL000358	beta-sitosterol	36.91	0.75
MOL000359	sitosterol	36.91	0.75
MOL000492	(+)-catechin	54.83	0.24
MOL000073	ent-Epicatechin	48.96	0.24
MOL004576	taxifolin	57.84	0.27
MOL011169	Peroxyergosterol	44.39	0.82

## Sheet: 有效成分靶点
		Molid	gene
GZ1	PTGS1	MOL001736	Prostaglandin G/H synthase 1
GZ1	PTGS2	MOL001736	Prostaglandin G/H synthase 2
GZ2	PGR	MOL000358	Progesterone receptor
GZ2	NCOA2	MOL000358	Nuclear receptor coactivator 2
GZ2	PTGS1	MOL000358	Prostaglandin G/H synthase 1
GZ2	PTGS2	MOL000358	Prostaglandin G/H synthase 2
GZ2	KCNH2	MOL000358	Potassium voltage-gated channel subfamily H member 2
GZ2	CHRM3	MOL000358	Muscarinic acetylcholine receptor M3
GZ2	CHRM1	MOL000358	Muscarinic acetylcholine receptor M1
GZ2	SCN5A	MOL000358	Sodium channel protein type 5 subunit alpha
GZ2	CHRM4	MOL000358	Muscarinic acetylcholine receptor M4
GZ2	PDE3A	MOL000358	CGMP-inhibited 3',5'-cyclic phosphodiesterase A
GZ2	ADRA1A	MOL000358	Alpha-1A adrenergic receptor
GZ2	CHRM2	MOL000358	Muscarinic acetylcholine receptor M2
GZ2	ADRA1B	MOL000358	Alpha-1B adrenergic receptor
GZ2	ADRB2	MOL000358	Beta-2 adrenergic receptor
GZ2	CHRNA2	MOL000358	Neuronal acetylcholine receptor subunit alpha-2
GZ2	SLC6A4	MOL000358	Sodium-dependent serotonin transporter
GZ2	OPRM1	MOL000358	Mu-type opioid receptor
GZ2	GABRA1	MOL000358	Gamma-aminobutyric acid receptor subunit alpha-1
GZ2	BCL2	MOL000358	Apoptosis regulator Bcl-2
GZ2	BAX	MOL000358	Apoptosis regulator BAX
GZ2	CASP9	MOL000358	Caspase-9
GZ2	JUN	MOL000358	Transcription factor AP-1
GZ2	CASP3	MOL000358	Caspase-3
GZ2	CASP8	MOL000358	Caspase-8
GZ2	PRKCA	MOL000358	Protein kinase C alpha type
GZ2	PON1	MOL000358	Serum paraoxonase/arylesterase 1
GZ2	MAP2	MOL000358	Microtubule-associated protein 2
GZ3	PGR	MOL000359	Progesterone receptor
GZ3	NCOA2	MOL000359	Nuclear receptor coactivator 2
GZ3	NR3C2	MOL000359	Mineralocorticoid receptor
GZ4	PTGS1	MOL000492	Prostaglandin G/H synthase 1
GZ4	ESR1	MOL000492	Estrogen receptor
GZ4	PTGS2	MOL000492	Prostaglandin G/H synthase 2
GZ4	NCOA2	MOL000492	Nuclear receptor coactivator 2
GZ4	RXRA	MOL000492	Retinoic acid receptor RXR-alpha
GZ4	CAT	MOL000492	Catalase
GZ4	HAS2	MOL000492	Hyaluronan synthase 2
GZ5	PTGS1	MOL000073	Prostaglandin G/H synthase 1
GZ5	ESR1	MOL000073	Estrogen receptor
GZ5	PTGS2	MOL000073	Prostaglandin G/H synthase 2
GZ6	PTGS1	MOL004576	Prostaglandin G/H synthase 1
GZ6	PTGS2	MOL004576	Prostaglandin G/H synthase 2
GZ6	RXRA	MOL004576	Retinoic acid receptor RXR-alpha
GZ6	RELA	MOL004576	Transcription factor p65
GZ6	ICAM1	MOL004576	Intercellular adhesion molecule 1
GZ6	DGAT2	MOL004576	Diacylglycerol O-acyltransferase 2
GZ6	MTTP	MOL004576	Microsomal triglyceride transfer protein large subunit
GZ6	APOB	MOL004576	Apolipoprotein B-100
