# Supplementary material for: Network analysis combined with experimental assessment to explore the therapeutic mechanisms of New Shenqi Pills formula targeting mitochondria on senile diabetes mellitus
Source: Front Pharmacol. 2024 Jun 12;15:1339758. doi: 10.3389/fphar.2024.1339758 (PMC11211868; doi:10.3389/fphar.2024.1339758)
Supplement: Supplementary file 1 [file DataSheet1.ZIP › Appendix 1-Data of network analysis/Codonopsis pilosula.xls]

## Sheet: 全部成分
MOL001006	poriferasta-7,22E-dien-3beta-ol	42.98	0.76
MOL002140	Perlolyrine	65.95	0.27
MOL002879	Diop	43.59	0.39
MOL003036	ZINC03978781	43.83	0.76
MOL000449	Stigmasterol	43.83	0.76
MOL003896	7-Methoxy-2-methyl isoflavone	42.56	0.2
MOL004355	Spinasterol	42.98	0.76
MOL004492	Chrysanthemaxanthin	38.72	0.58
MOL005321	Frutinone A	65.9	0.34
MOL000006	luteolin	36.16	0.25
MOL006554	Taraxerol	38.4	0.77
MOL006774	stigmast-7-enol	37.42	0.75
MOL007059	3-beta-Hydroxymethyllenetanshiquinone	32.16	0.41
MOL007514	methyl icosa-11,14-dienoate	39.67	0.23
MOL008391	5alpha-Stigmastan-3,6-dione	33.12	0.79
MOL008393	7-(beta-Xylosyl)cephalomannine_qt	38.33	0.29
MOL008397	Daturilin	50.37	0.77
MOL008400	glycitein	50.48	0.24
MOL008406	Spinoside A	39.97	0.4
MOL008407	(8S,9S,10R,13R,14S,17R)-17-[(E,2R,5S)-5-ethyl-6-methylhept-3-en-2-yl]-10,13-dimethyl-1,2,4,7,8,9,11,12,14,15,16,17-dodecahydrocyclopenta[a]phenanthren-3-one	45.4	0.76
MOL008411	11-Hydroxyrankinidine	40	0.66

## Sheet: 有效成分靶点
		Molid	gene
DangS1	SCN5A	MOL008411	Sodium channel protein type 5 subunit alpha
DangS1	OPRM1	MOL008411	Mu-type opioid receptor
DangS1	ESR1	MOL008411	Estrogen receptor
DangS2	PGR	MOL008407	Progesterone receptor
DangS2	NR3C2	MOL008407	Mineralocorticoid receptor
DangS3	RXRA	MOL008400	Retinoic acid receptor RXR-alpha
DangS3	PTGS2	MOL008400	Prostaglandin G/H synthase 2
DangS3	PTGS1	MOL008400	Prostaglandin G/H synthase 1
DangS3	PRSS1	MOL008400	Trypsin-1
DangS3	PDE3A	MOL008400	CGMP-inhibited 3',5'-cyclic phosphodiesterase A
DangS3	NOS2	MOL008400	Nitric oxide synthase, inducible
DangS3	NCOA1	MOL008400	Nuclear receptor coactivator 1
DangS3	MMP8	MOL008400	Neutrophil collagenase
DangS3	MMP13	MOL008400	Collagenase 3
DangS3	MAPK14	MOL008400	Mitogen-activated protein kinase 14
DangS3	GSK3B	MOL008400	Glycogen synthase kinase-3 beta
DangS3	ESR2	MOL008400	Estrogen receptor beta
DangS3	ESR1	MOL008400	Estrogen receptor
DangS3	CHEK1	MOL008400	Serine/threonine-protein kinase Chk1
DangS3	CCNA2	MOL008400	Cyclin-A2
DangS3	AR	MOL008400	Androgen receptor
DangS4	NR3C1	MOL008397	Glucocorticoid receptor
DangS5	TUBB1	MOL008393	Tubulin beta-1 chain
DangS6	NCOA2	MOL007514	Nuclear receptor coactivator 2
DangS7	RXRA	MOL007059	Retinoic acid receptor RXR-alpha
DangS7	PTGS2	MOL007059	Prostaglandin G/H synthase 2
DangS7	OPRM1	MOL007059	Mu-type opioid receptor
DangS7	OPRD1	MOL007059	Delta-type opioid receptor
DangS7	CHRM1	MOL007059	Muscarinic acetylcholine receptor M1
DangS7	ADRB2	MOL007059	Beta-2 adrenergic receptor
DangS7	ADRA1A	MOL007059	Alpha-1A adrenergic receptor
DangS7	ACHE	MOL007059	Acetylcholinesterase
DangS8	PGR	MOL006774	Progesterone receptor
DangS8	NCOA2	MOL006774	Nuclear receptor coactivator 2
DangS9	SCN5A	MOL005321	Sodium channel protein type 5 subunit alpha
DangS9	RXRA	MOL005321	Retinoic acid receptor RXR-alpha
DangS9	PTGS2	MOL005321	Prostaglandin G/H synthase 2
DangS9	PTGS1	MOL005321	Prostaglandin G/H synthase 1
DangS9	PDE3A	MOL005321	CGMP-inhibited 3',5'-cyclic phosphodiesterase A
DangS9	GABRA1	MOL005321	Gamma-aminobutyric acid receptor subunit alpha-1
DangS9	AR	MOL005321	Androgen receptor
DangS9	ADRB2	MOL005321	Beta-2 adrenergic receptor
DangS9	ACHE	MOL005321	Acetylcholinesterase
DangS10	PGR	MOL004355	Progesterone receptor
DangS10	NR3C2	MOL004355	Mineralocorticoid receptor
DangS10	NCOA2	MOL004355	Nuclear receptor coactivator 2
DangS11	SLC6A4	MOL003896	Sodium-dependent serotonin transporter
DangS11	SLC6A3	MOL003896	Sodium-dependent dopamine transporter
DangS11	SCN5A	MOL003896	Sodium channel protein type 5 subunit alpha
DangS11	RXRA	MOL003896	Retinoic acid receptor RXR-alpha
DangS11	PTGS2	MOL003896	Prostaglandin G/H synthase 2
DangS11	PTGS1	MOL003896	Prostaglandin G/H synthase 1
DangS11	PRSS1	MOL003896	Trypsin-1
DangS11	PKIA	MOL003896	cAMP-dependent protein kinase inhibitor alpha
DangS11	PDE3A	MOL003896	CGMP-inhibited 3',5'-cyclic phosphodiesterase A
DangS11	OPRM1	MOL003896	Mu-type opioid receptor
DangS11	NOS2	MOL003896	Nitric oxide synthase, inducible
DangS11	NCOA2	MOL003896	Nuclear receptor coactivator 2
DangS11	NCOA1	MOL003896	Nuclear receptor coactivator 1
DangS11	MAPK14	MOL003896	Mitogen-activated protein kinase 14
DangS11	MAOB	MOL003896	Amine oxidase [flavin-containing] B
DangS11	LTA4H	MOL003896	Leukotriene A-4 hydrolase
DangS11	GSK3B	MOL003896	Glycogen synthase kinase-3 beta
DangS11	GABRA1	MOL003896	Gamma-aminobutyric acid receptor subunit alpha-1
DangS11	ESR2	MOL003896	Estrogen receptor beta
DangS11	ESR1	MOL003896	Estrogen receptor
DangS11	CHRM5	MOL003896	Muscarinic acetylcholine receptor M5
DangS11	CHRM3	MOL003896	Muscarinic acetylcholine receptor M3
DangS11	CHRM1	MOL003896	Muscarinic acetylcholine receptor M1
DangS11	CHEK1	MOL003896	Serine/threonine-protein kinase Chk1
DangS11	CCNA2	MOL003896	Cyclin-A2
DangS11	AR	MOL003896	Androgen receptor
DangS11	ADRB2	MOL003896	Beta-2 adrenergic receptor
DangS11	ADRB1	MOL003896	Beta-1 adrenergic receptor
DangS11	ADRA1D	MOL003896	Alpha-1D adrenergic receptor
DangS11	ADRA1B	MOL003896	Alpha-1B adrenergic receptor
DangS12	ACHE	MOL003896	Acetylcholinesterase
DangS13	PGR	MOL003036	Progesterone receptor
DangS13	NR3C2	MOL003036	Mineralocorticoid receptor
DangS13	NCOA2	MOL003036	Nuclear receptor coactivator 2
DangS14	SCN5A	MOL002879	Sodium channel protein type 5 subunit alpha
DangS14	CHRM3	MOL002879	Muscarinic acetylcholine receptor M3
DangS14	ADRB2	MOL002879	Beta-2 adrenergic receptor
DangS15	RXRA	MOL002140	Retinoic acid receptor RXR-alpha
DangS15	PTGS2	MOL002140	Prostaglandin G/H synthase 2
DangS16	PGR	MOL001006	Progesterone receptor
DangS16	NR3C2	MOL001006	Mineralocorticoid receptor
DangS16	NCOA2	MOL001006	Nuclear receptor coactivator 2
DangS17	SLC6A3	MOL000449	Sodium-dependent dopamine transporter
DangS17	SLC6A2	MOL000449	Sodium-dependent noradrenaline transporter
DangS17	SCN5A	MOL000449	Sodium channel protein type 5 subunit alpha
DangS17	RXRA	MOL000449	Retinoic acid receptor RXR-alpha
DangS17	PTGS2	MOL000449	Prostaglandin G/H synthase 2
DangS17	PTGS1	MOL000449	Prostaglandin G/H synthase 1
DangS17	PLAU	MOL000449	Urokinase-type plasminogen activator
DangS17	PGR	MOL000449	Progesterone receptor
DangS17	NR3C2	MOL000449	Mineralocorticoid receptor
DangS17	NCOA2	MOL000449	Nuclear receptor coactivator 2
DangS17	NCOA1	MOL000449	Nuclear receptor coactivator 1
DangS17	MAOB	MOL000449	Amine oxidase [flavin-containing] B
DangS17	MAOA	MOL000449	Amine oxidase [flavin-containing] A
DangS17	LTA4H	MOL000449	Leukotriene A-4 hydrolase
DangS17	GABRA1	MOL000449	Gamma-aminobutyric acid receptor subunit alpha-1
DangS17	CTRB1	MOL000449	Chymotrypsinogen B
DangS17	CHRM3	MOL000449	Muscarinic acetylcholine receptor M3
DangS17	CHRM2	MOL000449	Muscarinic acetylcholine receptor M2
DangS17	CHRM1	MOL000449	Muscarinic acetylcholine receptor M1
DangS17	ADRB2	MOL000449	Beta-2 adrenergic receptor
DangS17	ADRB1	MOL000449	Beta-1 adrenergic receptor
DangS17	ADRA2A	MOL000449	Alpha-2A adrenergic receptor
DangS17	ADRA1B	MOL000449	Alpha-1B adrenergic receptor
DangS17	ADRA1A	MOL000449	Alpha-1A adrenergic receptor
DangS17	ADH1C	MOL000449	Alcohol dehydrogenase 1C
DangS18	VEGFA	MOL000006	Vascular endothelial growth factor A
DangS18	TYR	MOL000006	Tyrosinase
DangS18	TP53	MOL000006	Cellular tumor antigen p53
DangS18	TOP2A	MOL000006	DNA topoisomerase 2-alpha
DangS18	TOP1	MOL000006	DNA topoisomerase 1
DangS18	TNF	MOL000006	Tumor necrosis factor
DangS18	SLC2A4	MOL000006	Solute carrier family 2, facilitated glucose transporter member 4
DangS18	RELA	MOL000006	Transcription factor p65
DangS18	RB1	MOL000006	Retinoblastoma-associated protein
DangS18	PTGS2	MOL000006	Prostaglandin G/H synthase 2
DangS18	PTGS1	MOL000006	Prostaglandin G/H synthase 1
DangS18	PTGES	MOL000006	Prostaglandin E synthase
DangS18	PRSS1	MOL000006	Trypsin-1
DangS18	PPARG	MOL000006	Peroxisome proliferator-activated receptor gamma
DangS18	PCNA	MOL000006	Proliferating cell nuclear antigen
DangS18	NUF2	MOL000006	Kinetochore protein Nuf2
DangS18	NFKBIA	MOL000006	NF-kappa-B inhibitor alpha
DangS18	NCOA2	MOL000006	Nuclear receptor coactivator 2
DangS18	MMP9	MOL000006	Matrix metalloproteinase-9
DangS18	MMP2	MOL000006	72 kDa type IV collagenase
DangS18	MMP1	MOL000006	Interstitial collagenase
DangS18	MET	MOL000006	Hepatocyte growth factor receptor
DangS18	MDM2	MOL000006	E3 ubiquitin-protein ligase Mdm2
DangS18	MCL1	MOL000006	Induced myeloid leukemia cell differentiation protein Mcl-1
DangS18	MAPK1	MOL000006	Mitogen-activated protein kinase 1
DangS18	JUN	MOL000006	Transcription factor AP-1
DangS18	INSR	MOL000006	Insulin receptor
DangS18	IL6	MOL000006	Interleukin-6
DangS18	IL4	MOL000006	Interleukin-4
DangS18	IL2	MOL000006	Interleukin-2
DangS18	IL10	MOL000006	Interleukin-10
DangS18	IFNG	MOL000006	Interferon gamma
DangS18	ICAM1	MOL000006	Intercellular adhesion molecule 1
DangS18	HMOX1	MOL000006	Heme oxygenase 1
DangS18	GSTP1	MOL000006	Glutathione S-transferase P
DangS18	ERBB2	MOL000006	Receptor tyrosine-protein kinase erbB-2
DangS18	EGFR	MOL000006	Epidermal growth factor receptor
DangS18	CDKN1A	MOL000006	Cyclin-dependent kinase inhibitor 1
DangS18	CD40LG	MOL000006	CD40 ligand
DangS18	CCND1	MOL000006	G1/S-specific cyclin-D1
DangS18	CCNB1	MOL000006	G2/mitotic-specific cyclin-B1
DangS18	CASP9	MOL000006	Caspase-9
DangS18	CASP7	MOL000006	Caspase-7
DangS18	CASP3	MOL000006	Caspase-3
DangS18	BIRC5	MOL000006	Baculoviral IAP repeat-containing protein 5
DangS18	BCL2L1	MOL000006	Bcl-2-like protein 1
DangS18	AR	MOL000006	Androgen receptor
DangS18	AKT1	MOL000006	RAC-alpha serine/threonine-protein kinase
DangS18	ADCY2	MOL000006	Adenylate cyclase type 2
