# Supplementary material for: Network analysis combined with experimental assessment to explore the therapeutic mechanisms of New Shenqi Pills formula targeting mitochondria on senile diabetes mellitus
Source: Front Pharmacol. 2024 Jun 12;15:1339758. doi: 10.3389/fphar.2024.1339758 (PMC11211868; doi:10.3389/fphar.2024.1339758)
Supplement: Supplementary file 1 [file DataSheet1.ZIP › Appendix 1-Data of network analysis/Cornus officinalis.xls]

## Sheet: 全部成分
MOL ID	gene
MOL001494	Mandenol	42	0.19
MOL001495	Ethyl linolenate	46.1	0.2
MOL001771	poriferast-5-en-3beta-ol	36.91	0.75
MOL002879	Diop	43.59	0.39
MOL002883	Ethyl oleate (NF)	32.4	0.19
MOL003137	Leucanthoside	32.12	0.78
MOL000358	beta-sitosterol	36.91	0.75
MOL000359	sitosterol	36.91	0.75
MOL000449	Stigmasterol	43.83	0.76
MOL005360	malkangunin	57.71	0.63
MOL005481	2,6,10,14,18-pentamethylicosa-2,6,10,14,18-pentaene	33.4	0.24
MOL005486	3,4-Dehydrolycopen-16-al	46.64	0.49
MOL005489	3,6-Digalloylglucose	31.42	0.66
MOL005503	Cornudentanone	39.66	0.33
MOL005530	Hydroxygenkwanin	36.47	0.27
MOL005531	Telocinobufagin	69.99	0.79
MOL008457	Tetrahydroalstonine	32.42	0.81
MOL000554	gallic acid-3-O-(6'-O-galloyl)-glucoside	30.25	0.67
MOL005552	gemin D	68.83	0.56
MOL005557	lanosta-8,24-dien-3-ol,3-acetate	44.3	0.82

## Sheet: 有效成分靶点
SZY1	SLC6A4	MOL008457
SZY1	SCN5A	MOL008457
SZY1	PTGS2	MOL008457
SZY1	PTGS1	MOL008457
SZY1	PRSS1	MOL008457
SZY1	OPRM1	MOL008457
SZY1	OPRD1	MOL008457
SZY1	NOS2	MOL008457
SZY1	KCNH2	MOL008457
SZY1	CHRM5	MOL008457
SZY1	CHRM4	MOL008457
SZY1	CHRM3	MOL008457
SZY1	CHRM1	MOL008457
SZY1	AR	MOL008457
SZY1	ADRB2	MOL008457
SZY1	ADRA2C	MOL008457
SZY1	ADRA1D	MOL008457
SZY1	ADRA1B	MOL008457
SZY1	ACHE	MOL008457
SZY2	NR3C2	MOL005531
SZY2	NR3C1	MOL005531
SZY3	PTGS2	MOL005530
SZY3	PTGS1	MOL005530
SZY3	PRSS1	MOL005530
SZY3	NOS2	MOL005530
SZY3	NCOA2	MOL005530
SZY4	PTGS2	MOL005503
SZY4	NCOA2	MOL005503
SZY5	PTGS2	MOL005481
SZY6	NCOA2	MOL002883
SZY7	SCN5A	MOL002879
SZY7	CHRM3	MOL002879
SZY7	ADRB2	MOL002879
SZY8	PGR	MOL001771
SZY8	NCOA2	MOL001771
SZY9	PTGS1	MOL001495
SZY9	NCOA2	MOL001495
SZY10	PTGS2	MOL001494
SZY10	PTGS1	MOL001494
SZY10	NCOA2	MOL001494
SZY11	SLC6A3	MOL000449
SZY11	SLC6A2	MOL000449
SZY11	SCN5A	MOL000449
SZY11	RXRA	MOL000449
SZY11	PTGS2	MOL000449
SZY11	PTGS1	MOL000449
SZY11	PLAU	MOL000449
SZY11	PGR	MOL000449
SZY11	NR3C2	MOL000449
SZY11	NCOA2	MOL000449
SZY11	NCOA1	MOL000449
SZY11	MAOB	MOL000449
SZY11	MAOA	MOL000449
SZY11	LTA4H	MOL000449
SZY11	GABRA1	MOL000449
SZY11	CTRB1	MOL000449
SZY11	CHRM3	MOL000449
SZY11	CHRM2	MOL000449
SZY11	CHRM1	MOL000449
SZY11	ADRB2	MOL000449
SZY11	ADRB1	MOL000449
SZY11	ADRA2A	MOL000449
SZY11	ADRA1B	MOL000449
SZY11	ADRA1A	MOL000449
SZY11	ADH1C	MOL000449
SZY12	PGR	MOL000359
SZY12	NR3C2	MOL000359
SZY12	NCOA2	MOL000359
SZY13	SLC6A4	MOL000358
SZY13	SCN5A	MOL000358
SZY13	PTGS2	MOL000358
SZY13	PTGS1	MOL000358
SZY13	PRKCA	MOL000358
SZY13	PON1	MOL000358
SZY13	PGR	MOL000358
SZY13	PDE3A	MOL000358
SZY13	OPRM1	MOL000358
SZY13	NCOA2	MOL000358
SZY13	MAP2	MOL000358
SZY13	KCNH2	MOL000358
SZY13	JUN	MOL000358
SZY13	GABRA1	MOL000358
SZY13	CHRNA2	MOL000358
SZY13	CHRM4	MOL000358
SZY13	CHRM3	MOL000358
SZY13	CHRM2	MOL000358
SZY13	CHRM1	MOL000358
SZY13	CASP9	MOL000358
SZY13	CASP8	MOL000358
SZY13	CASP3	MOL000358
SZY13	BCL2	MOL000358
SZY13	BAX	MOL000358
SZY13	ADRB2	MOL000358
SZY13	ADRA1B	MOL000358
SZY13	ADRA1A	MOL000358
