# Supplementary material for: Network analysis combined with experimental assessment to explore the therapeutic mechanisms of New Shenqi Pills formula targeting mitochondria on senile diabetes mellitus
Source: Front Pharmacol. 2024 Jun 12;15:1339758. doi: 10.3389/fphar.2024.1339758 (PMC11211868; doi:10.3389/fphar.2024.1339758)
Supplement: Supplementary file 1 [file DataSheet1.ZIP › Appendix 1-Data of network analysis/drug/DangShen.txt]

SCN5A
OPRM1
ESR1
PGR
NR3C2
RXRA
PTGS2
PTGS1
PRSS1
PDE3A
NOS2
NCOA1
MMP8
MMP13
MAPK14
GSK3B
ESR2
ESR1
CHEK1
CCNA2
AR
NR3C1
TUBB1
NCOA2
RXRA
PTGS2
OPRM1
OPRD1
CHRM1
ADRB2
ADRA1A
ACHE
PGR
NCOA2
SCN5A
RXRA
PTGS2
PTGS1
PDE3A
GABRA1
AR
ADRB2
ACHE
PGR
NR3C2
NCOA2
SLC6A4
SLC6A3
SCN5A
RXRA
PTGS2
PTGS1
PRSS1
PKIA
PDE3A
OPRM1
NOS2
NCOA2
NCOA1
MAPK14
MAOB
LTA4H
GSK3B
GABRA1
ESR2
ESR1
CHRM5
CHRM3
CHRM1
CHEK1
CCNA2
AR
ADRB2
ADRB1
ADRA1D
ADRA1B
ACHE
PGR
NR3C2
NCOA2
SCN5A
CHRM3
ADRB2
RXRA
PTGS2
PGR
NR3C2
NCOA2
SLC6A3
SLC6A2
SCN5A
RXRA
PTGS2
PTGS1
PLAU
PGR
NR3C2
NCOA2
NCOA1
MAOB
MAOA
LTA4H
GABRA1
CTRB1
CHRM3
CHRM2
CHRM1
ADRB2
ADRB1
ADRA2A
ADRA1B
ADRA1A
ADH1C
VEGFA
TYR
TP53
TOP2A
TOP1
TNF
SLC2A4
RELA
RB1
PTGS2
PTGS1
PTGES
PRSS1
PPARG
PCNA
NUF2
NFKBIA
NCOA2
MMP9
MMP2
MMP1
MET
MDM2
MCL1
MAPK1
JUN
INSR
IL6
IL4
IL2
IL10
IFNG
ICAM1
HMOX1
GSTP1
ERBB2
EGFR
CDKN1A
CD40LG
CCND1
CCNB1
CASP9
CASP7
CASP3
BIRC5
BCL2L1
AR
AKT1
ADCY2
