# Supplementary material for: Network analysis combined with experimental assessment to explore the therapeutic mechanisms of New Shenqi Pills formula targeting mitochondria on senile diabetes mellitus
Source: Front Pharmacol. 2024 Jun 12;15:1339758. doi: 10.3389/fphar.2024.1339758 (PMC11211868; doi:10.3389/fphar.2024.1339758)
Supplement: Supplementary file 1 [file DataSheet1.ZIP › Appendix 1-Data of network analysis/drug/dock13.Disease.R]

######Video source: https://ke.biowolf.cn
######ÉúÐÅ×ÔÑ§Íø: https://www.biowolf.cn/
######Î¢ÐÅ¹«ÖÚºÅ£ºbiowolf_cn
######ºÏ×÷ÓÊÏä£ºbiowolf@foxmail.com
######´ðÒÉÎ¢ÐÅ: 18520221056

#install.packages("venn")


library(venn)              #ÒýÓÃ°ü
outFile="Disease.txt"      #Êä³öÎÄ¼þÃû³Æ
setwd("D:\\biowolf\\dock\\13.Disease")    #ÉèÖÃ¹¤×÷Ä¿Â¼
files=dir()                        #»ñÈ¡Ä¿Â¼ÏÂËùÓÐÎÄ¼þ
files=grep("txt$",files,value=T)   #ÌáÈ¡.txt½áÎ²µÄÎÄ¼þ
geneList=list()

#¶ÁÈ¡ËùÓÐtxtÎÄ¼þÖÐµÄ»ùÒòÐÅÏ¢£¬±£´æµ½geneList
for(i in 1:length(files)){
    inputFile=files[i]
	if(inputFile==outFile){next}
    rt=read.table(inputFile,header=F)        #¶ÁÈ¡ÊäÈëÎÄ¼þ
    geneNames=as.vector(rt[,1])              #ÌáÈ¡»ùÒòÃû³Æ
    geneNames=gsub("^ | $","",geneNames)     #È¥µô»ùÒòÊ×Î²µÄ¿Õ¸ñ
    uniqGene=unique(geneNames)               #»ùÒòÈ¡unique
    header=unlist(strsplit(inputFile,"\\.|\\-"))
    geneList[[header[1]]]=uniqGene
    uniqLength=length(uniqGene)
    print(paste(header[1],uniqLength,sep=" "))
}

#»æÖÆvennÍ¼
mycol=c("#029149","#E0367A","#5D90BA","#431A3D","#91612D","#FFD121","#D8D155","#223D6C","#D20A13","#088247","#11AA4D","#7A142C","#5D90BA","#64495D","#7CC767")
pdf(file="venn.pdf",width=5,height=5)
venn(geneList,col=mycol[1:length(geneList)],zcolor=mycol[1:length(geneList)],box=F)
dev.off()

#±£´æ²¢¼¯»ùÒò
unionGenes=Reduce(union,geneList)
write.table(file=outFile,unionGenes,sep="\t",quote=F,col.names=F,row.names=F)


######Video source: https://ke.biowolf.cn
######ÉúÐÅ×ÔÑ§Íø: https://www.biowolf.cn/
######Î¢ÐÅ¹«ÖÚºÅ£ºbiowolf_cn
######ºÏ×÷ÓÊÏä£ºbiowolf@foxmail.com
######´ðÒÉÎ¢ÐÅ: 18520221056
