# Supplementary material for: Network analysis combined with experimental assessment to explore the therapeutic mechanisms of New Shenqi Pills formula targeting mitochondria on senile diabetes mellitus
Source: Front Pharmacol. 2024 Jun 12;15:1339758. doi: 10.3389/fphar.2024.1339758 (PMC11211868; doi:10.3389/fphar.2024.1339758)
Supplement: Supplementary file 1 [file DataSheet1.ZIP › Appendix 1-Data of network analysis/drug/Drug.txt]

SCN5A
OPRM1
ESR1
PGR
NR3C2
RXRA
PTGS2
PTGS1
PRSS1
PDE3A
NOS2
NCOA1
MMP8
MMP13
MAPK14
GSK3B
ESR2
CHEK1
CCNA2
AR
NR3C1
TUBB1
NCOA2
OPRD1
CHRM1
ADRB2
ADRA1A
ACHE
GABRA1
SLC6A4
SLC6A3
PKIA
MAOB
LTA4H
CHRM5
CHRM3
ADRB1
ADRA1D
ADRA1B
SLC6A2
PLAU
MAOA
CTRB1
CHRM2
ADRA2A
ADH1C
VEGFA
TYR
TP53
TOP2A
TOP1
TNF
SLC2A4
RELA
RB1
PTGES
PPARG
PCNA
NUF2
NFKBIA
MMP9
MMP2
MMP1
MET
MDM2
MCL1
MAPK1
JUN
INSR
IL6
IL4
IL2
IL10
IFNG
ICAM1
HMOX1
GSTP1
ERBB2
EGFR
CDKN1A
CD40LG
CCND1
CCNB1
CASP9
CASP7
CASP3
BIRC5
BCL2L1
AKT1
ADCY2
GABRA2
GABRA3
GRIA2
GABRA6
GABRA5
IGHG1
ADH1B
LYZ
cobT
CAMC
KCNH2
CHRM4
CHRNA2
BCL2
BAX
CASP8
PRKCA
PON1
MAP2
CAT
HAS2
DGAT2
MTTP
APOB
FASN
SOD1
HIF1A
NR1I2
PLA2G4A
ABCC2
MTOR
TGFB1
IKBKB
FOS
EIF6
IL1
EGF
CDKN2A
AHSA1
ELK1
POR
ODC1
XDH
RAF1
STAT1
RUNX1T1
CDK1
HSPA5
ACACA
CYP3A4
CYP1A2
CAV1
MYC
F3
GJA1
CYP1A1
IL1B
CCL2
SELE
VCAM1
PTGER3
CXCL8
PRKCB
DUOX2
NOS3
HSPB1
SULT1E1
MGAM
CYP1B1
PLAT
THBD
SERPINE1
COL1A1
ALOX5
PTEN
IL1A
MPO
NCF1
ABCG2
NFE2L2
NQO1
PARP1
AHR
PSMD3
COL3A1
CXCL11
CXCL2
DCAF5
NR1I3
CHEK2
CLDN4
PPARA
PPARD
HSF1
CRP
CXCL1
CHUK
SPP1
RUNX2
RASSF1
E2F1
E2F2
ACP3
CTSD
IGFBP3
IGF2
CD4LG
IRF1
ERBB3
DIO1
PCOLCE
NPEPPS
HK2
NKX3-1
RASA1
GSTM1
GSTM2
CDK4
APP
XIAP
MAPK8
PPP3CA
AKR1C3
SLPI
SIRT1
ATP5F1B
MT-ND1
HSD3B2
HSD3B1
DPP4
HSP9AA1
CDK2
PIM1
CALM2
PIK3CG
SERPIND1
TOP2B
F7
LACTBL1
HSP90AA1
PIK3CD
AKR1B1
TOP2
F10
MMP3
HERC5
CXCL10
ACPP
CALM
CYP450
PYGM
OLR1
HTR3A
ADRA2C
DRD1
HTR2A
RXRB
KCNMA1
CHRNA7
KDR
ATP5B
MT-ND6
TRPV1
RXRG
G6PD
TNFRSF1A
PECAM1
SELP
GLB1
ALDH2
ALDH3A1
UCP2
C1R
CETP
ABCG1
ABCC4
KCNK10
TNFRSF1B
PTGES2
KCNK2
ALB
CTNNB1
MMP10
ABAT
ADH1A
CA2
DPEP1
CALM1
