# Supplementary material for: Network analysis combined with experimental assessment to explore the therapeutic mechanisms of New Shenqi Pills formula targeting mitochondria on senile diabetes mellitus
Source: Front Pharmacol. 2024 Jun 12;15:1339758. doi: 10.3389/fphar.2024.1339758 (PMC11211868; doi:10.3389/fphar.2024.1339758)
Supplement: Supplementary file 1 [file DataSheet1.ZIP › Appendix 1-Data of network analysis/drug/FuLing.txt]

NR3C2
NCOA2
NR3C2
NR3C2
PGR
PGR
PGR
NCOA2
CHRM3
CHRM1
GABRA2
GABRA3
CHRM2
ADRA1B
GABRA1
GRIA2
GABRA6
GABRA5
IGHG1
ADH1B
ADH1C
LYZ
cobT
PTGS1
SCN5A
PTGS2
RXRA
PDE3A
SLC6A2
CAMC
