# Supplementary material for: Network analysis combined with experimental assessment to explore the therapeutic mechanisms of New Shenqi Pills formula targeting mitochondria on senile diabetes mellitus
Source: Front Pharmacol. 2024 Jun 12;15:1339758. doi: 10.3389/fphar.2024.1339758 (PMC11211868; doi:10.3389/fphar.2024.1339758)
Supplement: Supplementary file 1 [file DataSheet1.ZIP › Appendix 1-Data of network analysis/drug/GuiZhi.txt]

PTGS1
PTGS2
PGR
NCOA2
PTGS1
PTGS2
KCNH2
CHRM3
CHRM1
SCN5A
CHRM4
PDE3A
ADRA1A
CHRM2
ADRA1B
ADRB2
CHRNA2
SLC6A4
OPRM1
GABRA1
BCL2
BAX
CASP9
JUN
CASP3
CASP8
PRKCA
PON1
MAP2
PGR
NCOA2
NR3C2
PTGS1
ESR1
PTGS2
NCOA2
RXRA
CAT
HAS2
PTGS1
ESR1
PTGS2
PTGS1
PTGS2
RXRA
RELA
ICAM1
DGAT2
MTTP
APOB
