# Supplementary material for: Network analysis combined with experimental assessment to explore the therapeutic mechanisms of New Shenqi Pills formula targeting mitochondria on senile diabetes mellitus
Source: Front Pharmacol. 2024 Jun 12;15:1339758. doi: 10.3389/fphar.2024.1339758 (PMC11211868; doi:10.3389/fphar.2024.1339758)
Supplement: Supplementary file 1 [file DataSheet1.ZIP › Appendix 1-Data of network analysis/drug/HuangQi.txt]

PTGS1
AR
PPARG
PTGS2
HSP90AA1
PIK3CD
NCOA2
DPP4
AKR1B1
PRSS1
TOP2
THBD
KCNH2
SCN5A
F10
ADRB2
MMP3
F7
NOS3
RXRA
ACHE
GABRA1
MAOB
RELA
EGFR
AKT1
VEGFA
CCND1
BCL2
BCL2L1
FOS
CDKN1A
EIF6
BAX
CASP9
PLAU
MMP2
MMP9
MAPK1
IL10
EGF
RB1
TNF
JUN
IL6
CDKN2A
AHSA1
CASP3
Tp53
ELK1
NFKBIA
POR
ODC1
XDH
CASP8
TOP1
RAF1
SOD1
PRKCA
MMP1
HIF1A
STAT1
RUNX1T1
HERC5
CDK2
HSPA5
ERBB2
PPARG
ACACA
HMOX1
CYP3A4
CYP1A2
CAV1
MYC
F3
GJA1
CYP1A1
ICAM1
IL1B
CCL2
SELE
VCAM1
PTGER3
CXCL8
PRKCB
BIRC5
DUOX2
NOS3
HSPB1
TGFB1
SULT1E1
MGAM
IL2
NR1I2
CYP1B1
CCNB1
PLAT
THBD
SERPINE1
COL1A1
IFNG
ALOX5
PTEN
IL1A
MPO
TOP2A
NCF1
ABCG2
HAS2
GSTP1
NFE2L2
NQO1
PARP1
AHR
PSMD3
SLC2A4
COL3A1
TOP2A
CXCL11
CXCL2
DCAF5
NR1I3
CHEK2
INSR
CLDN4
PPARA
PPARD
HSF1
CRP
CXCL10
CHUK
SPP1
RUNX2
RASSF1
E2F1
E2F2
ACPP
CTSD
IGFBP3
IGF2
CD40LG
IRF1
ERBB3
PON1
DIO1
PCOLCE
NPEPPS
HK2
NKX3-1
RASA1
GSTM1
GSTM2
PGR
NOS2
PTGS1
AR
SCN5A
PTGS2
ESR2
DPP4
HSP90AA1
CDK2
CHEK1
PRSS1
NCOA2
CALM
PGR
NCOA2
CHRM3
CHRM1
GABRA2
GABRA3
CHRM2
ADRA1B
GABRA1
GRIA2
GABRA6
GABRA5
IGHG1
ADH1B
ADH1C
LYZ
PTGS1
SCN5A
PTGS2
RXRA
PDE3A
SLC6A2
CYP450
PGR
NOS2
PTGS1
ESR1
AR
PPARG
PTGS2
ESR2
DPP4
MAPK14
GSK3B
HSP90AA1
CDK2
PIK3CD
PRSS1
PIM1
CCNA2
NCOA2
CALM
PYGM
PPARD
CHEK1
AKR1B1
NCOA1
F7
THBD
NOS3
ACHE
GABRA1
MAOB
GRIA2
CYP450
RELA
XDH
NCF1
OLR1
NOS2
PTGS1
CHRM3
THBD
CHRM1
ESR1
ADRB1
SCN5A
PTGS2
NOS3
HTR3A
ADRA2C
RXRA
ACHE
PDE3A
ADRA1B
ADRB2
ADRA1D
OPRM1
GABRA1
PRSS1
NCOA2
CALM
ACHE
PTGS1
DRD1
CHRM3
THBD
KCNH2
CHRM1
ESR1
AR
ADRB1
SCN5A
PPARG
F10
CHRM5
PTGS2
NOS3
ADRA2C
CHRM4
RXRA
OPRD1
PDE3A
HTR2A
ADRA1A
CHRM2
ADRA1B
SLC6A3
ADRB2
ADRA1D
SLC6A4
ESR2
GABRA1
DPP4
MAPK14
GSK3B
HSP90AA1
CDK2
CHEK1
RXRB
PRSS1
PIM1
CCNA2
NCOA2
KCNMA1
CALM
PTGS2
TOP2
NCOA2
NOS2
PTGS1
CHRM3
THBD
CHRM1
ESR1
SCN5A
PTGS2
HTR3A
RXRA
ACHE
ADRA1B
ADRB2
ADRA1D
GABRA1
HSP90AA1
CHRNA7
PRSS1
NCOA2
NCOA1
CALM
CHRM4
PTGS2
KDR
MET
HSP90AA1
KCNMA1
PTGS1
TOP2
NOS2
PTGS1
CHRM1
ESR1
AR
PPARG
PTGS2
RXRA
PDE3A
ADRA1A
SLC6A3
ADRB2
SLC6A4
ESR2
DPP4
MAPK14
GSK3B
HSP90AA1
CDK2
MAOB
CHEK1
PRSS1
PIM1
CCNA2
CALM
PKIA
THBD
NOS3
ACHE
LACTBL1
JUN
PPARG
IL4
SIRT1
ATP5B
MT-ND6
HSD3B2
HSD3B1
NOS2
PTGS1
ESR1
AR
PPARG
PTGS2
RXRA
PDE3A
ESR2
DPP4
MAPK14
GSK3B
HSP90AA1
CDK2
CHEK1
PRSS1
PIM1
CCNA2
NCOA2
CALM
ADRB2
NOS2
PTGS1
AR
PPARG
PTGS2
HSP90AA1
PIK3CD
NCOA2
DPP4
PRSS1
PGR
THBD
CHRM1
NOS3
GABRA2
ACHE
SLC6A2
CHRM2
ADRA1B
GABRA1
TOP2
F7
CALM
RELA
IKBKB
AKT1
BCL2
BAX
TNF
JUN
AHSA1
CASP3
MAPK8
XDH
MMP1
STAT1
CDK2
PPARG
HMOX1
CYP3A4
CYP1A2
CYP1A1
ICAM1
SELE
VCAM1
NR1I2
CYP1B1
ALOX5
HAS2
GSTP1
AHR
PSMD3
SLC2A4
NR1I3
INSR
DIO1
PPP3CA
GSTM1
GSTM2
AKR1C3
SLPI
CDK2
THBD
GSK3B
TOP2
