# Supplementary material for: Network analysis combined with experimental assessment to explore the therapeutic mechanisms of New Shenqi Pills formula targeting mitochondria on senile diabetes mellitus
Source: Front Pharmacol. 2024 Jun 12;15:1339758. doi: 10.3389/fphar.2024.1339758 (PMC11211868; doi:10.3389/fphar.2024.1339758)
Supplement: Supplementary file 1 [file DataSheet1.ZIP › Appendix 1-Data of network analysis/drug/HuLuBa.txt]

RELA
AKT1
VEGFA
CDKN1A
TP53
PTGS2
FASN
SOD1
CAT
HIF1A
NR1I2
PLA2G4A
ABCC2
MTOR
BCL2
BAX
CASP9
JUN
CASP3
CASP8
PRKCA
TGFB1
PON1
MAP2
PTGS2
RELA
IKBKB
TNF
PTGS1
AR
PTGS2
RELA
EGFR
AKT1
VEGFA
CCND1
BCL2
BCL2L1
FOS
CDKN1A
EIF6
BAX
CASP9
PLAU
MMP2
MMP9
MAPK1
IL1
EGF
RB1
TNF
JUN
IL6
CDKN2A
AHSA1
CASP3
TP53
ELK1
NFKBIA
POR
ODC1
XDH
CASP8
TOP1
RAF1
SOD1
PRKCA
MMP1
HIF1A
STAT1
RUNX1T1

CDK1
HSPA5
ERBB2
PPARG
ACACA
HMOX1
CYP3A4
CYP1A2
CAV1
MYC
F3
GJA1
CYP1A1
ICAM1
IL1B
CCL2
SELE
VCAM1
PTGER3
CXCL8
PRKCB
BIRC5
DUOX2
NOS3
HSPB1
TGFB1
SULT1E1
MGAM
IL2
NR1I2
CYP1B1
CCNB1
PLAT
THBD
SERPINE1
COL1A1
IFNG
ALOX5
PTEN
IL1A
MPO
TOP2A
NCF1
ABCG2
HAS2
GSTP1
NFE2L2
NQO1
PARP1
AHR
PSMD3
SLC2A4
COL3A1

CXCL11
CXCL2
DCAF5
NR1I3
CHEK2
INSR
CLDN4
PPARA
PPARD
HSF1
CRP
CXCL1
CHUK
SPP1
RUNX2
RASSF1
E2F1
E2F2
ACP3
CTSD
IGFBP3
IGF2
CD4LG
IRF1
ERBB3
PON1
DIO1
PCOLCE
NPEPPS
HK2
NKX3-1
RASA1

GSTM1
GSTM2
AR
PTGS2
RELA
EGFR
AKT1
VEGFA
CCND1
BCL2L1
CDKN1A
CASP9
MMP2
MMP9
MAPK1
IL1
RB1
CDK4
TNF
JUN
IL6
CASP3
TP53
NFKBIA
XDH
TOP1
MDM2
APP
MMP1
PCNA
ERBB2
PPARG
HMOX1
CASP7
ICAM1
MCL1
BIRC5
IL2
CCNB1
TYR
IFNG
IL4
TOP2A
GSTP1
XIAP
SLC2A4
INSR
CD4LG
PTGES
NUF2
ADCY2
MET
NOS2
PTGS2
RELA
IKBKB
AKT1
BCL2
BAX
TNF
JUN
AHSA1
CASP3
MAPK8
XDH
MMP1
STAT1
CDK1
PPARG
HMOX1
CYP3A4
CYP1A2
CYP1A1
ICAM1
SELE
VCAM1
NR1I2
CYP1B1
ALOX5
HAS2
GSTP1
AHR
PSMD3
SLC2A4
NR1I3
INSR
DIO1
PPP3CA

GSTM1
GSTM2
AKR1C3
SLPI
ESR1
ESR2
JUN
PPARG
IL4
SIRT1
ATP5F1B
MT-ND1
HSD3B2
HSD3B1
