# Supplementary material for: Network analysis combined with experimental assessment to explore the therapeutic mechanisms of New Shenqi Pills formula targeting mitochondria on senile diabetes mellitus
Source: Front Pharmacol. 2024 Jun 12;15:1339758. doi: 10.3389/fphar.2024.1339758 (PMC11211868; doi:10.3389/fphar.2024.1339758)
Supplement: Supplementary file 1 [file DataSheet1.ZIP › Appendix 1-Data of network analysis/drug/MaChiXian.txt]

PTGS1
PTGS2
RXRA
TRPV1
RXRG
SLC6A2
RELA
CCND1
MAPK1
EGF
CASP3
PPARG
G6PD
TNFRSF1A
PRKCB
PECAM1
NOS3
ALOX5
PLA2G4A
SELP
PTGES
GLB1
ALDH2
ALDH3A1
UCP2
C1R
CETP
ABCG1
ABCC4
KCNK10
TNFRSF1B
PTGES2
KCNK2
NR3C2
AKT1
VEGFA
BCL2
CASP9
MMP2
JUN
CASP3
PTGS2
CASP8
MMP1
HMOX1
CYP3A4
CYP1A2
ALB
CAV1
CTNNB1
MYC
CASP7
F3
GJA1
MMP10
PGR
NCOA2
PTGS1
PTGS2
KCNH2
CHRM3
CHRM1
SCN5A
CHRM4
PDE3A
ADRA1A
CHRM2
ADRA1B
ADRB2
CHRNA2
SLC6A4
OPRM1
GABRA1
BCL2
BAX
CASP9
JUN
CASP3
CASP8
PRKCA
PON1
MAP2
NOS2
PTGS1
AR
PTGS2
NCOA2
PRSS1
PGR
CHRM1
ACHE
SLC6A2
CHRM2
ADRA1B
GABRA1
F7
RELA
IKBKB
AKT1
BCL2
BAX
TNF
JUN
AHSA1
CASP3
MAPK8
MMP1
STAT1
PPARG
HMOX1
CYP3A4
CYP1A2
CYP1A1
ICAM1
SELE
VCAM1
NR1I2
CYP1B1
ALOX5
HAS2
GSTP1
AHR
PSMD3
SLC2A4
NR1I3
INSR
DIO1
PPP3CA
GSTM1
GSTM2
AKR1C3
SLPI
PTGS1
PTGS2
SCN5A
NCOA2
NCOA1
PTGS1
AR
PTGS2
PRSS1
NCOA2
RELA
EGFR
AKT1
VEGFA
CCND1
BCL2L1
CDKN1A
CASP9
MMP2
MMP9
MAPK1
IL10
RB1
TNF
JUN
IL6
CASP3
TP53
NFKBIA
TOP1
MDM2
MMP1
PCNA
ERBB2
PPARG
HMOX1
CASP7
ICAM1
MCL1
BIRC5
IL2
CCNB1
TYR
IFNG
IL4
TOP2A
GSTP1
SLC2A4
INSR
CD40LG
PTGES
NUF2
ADCY2
MET
NOS2
AR
PTGS2
PYGM
PTGS2
PYGM
PTGS1
AR
PTGS2
NCOA2
PRSS1
KCNH2
SCN5A
ADRB2
MMP3
F7
RXRA
ACHE
GABRA1
MAOB
RELA
EGFR
AKT1
VEGFA
CCND1
BCL2
BCL2L1
FOS
CDKN1A
EIF6
BAX
CASP9
PLAU
MMP2
MMP9
MAPK1
IL10
EGF
RB1
TNF
JUN
IL6
AHSA1
CASP3
TP53
ELK1
NFKBIA
POR
ODC1
CASP8
TOP1
RAF1
SOD1
PRKCA
MMP1
HIF1A
STAT1
RUNX1T1
ERBB2
PPARG
ACACA
HMOX1
CYP3A4
CYP1A2
CAV1
MYC
F3
GJA1
CYP1A1
ICAM1
IL1B
CCL2
SELE
VCAM1
PTGER3
CXCL8
PRKCB
BIRC5
DUOX2
NOS3
HSPB1
IL2
NR1I2
CYP1B1
CCNB1
PLAT
THBD
SERPINE1
IFNG
ALOX5
IL1A
MPO
TOP2A
NCF1
HAS2
GSTP1
NFE2L2
PARP1
AHR
PSMD3
SLC2A4
CXCL11
CXCL2
DCAF5
NR1I3
CHEK2
INSR
CLDN4
PPARA
PPARD
HSF1
CXCL10
CHUK
SPP1
RUNX2
RASSF1
E2F1
E2F2
ACPP
CTSD
IGFBP3
IGF2
CD40LG
IRF1
ERBB3
PON1
DIO1
PCOLCE
NPEPPS
HK2
NKX3-1
RASA1
GSTM1
GSTM2
