# Supplementary material for: Network analysis combined with experimental assessment to explore the therapeutic mechanisms of New Shenqi Pills formula targeting mitochondria on senile diabetes mellitus
Source: Front Pharmacol. 2024 Jun 12;15:1339758. doi: 10.3389/fphar.2024.1339758 (PMC11211868; doi:10.3389/fphar.2024.1339758)
Supplement: Supplementary file 1 [file DataSheet1.ZIP › Appendix 1-Data of network analysis/drug/MuDanPi.txt]

GSK3B
ESR1
RXRA
PTGS2
PTGS1
NCOA2
HAS2
ESR1
CAT
VCAM1
TNF
STAT1
SLC6A2
SLC2A4
SELE
RELA
PTGS2
PTGS1
PSMD3
PRSS1
PPP3CA
PPARG
PGR
NR1I3
NR1I2
NOS2
NCOA2
MMP1
MAPK8
JUN
INSR
IKBKB
ICAM1
HMOX1
HAS2
GSTP1
GSTM2
GABRA1
F7
DIO1
CYP3A4
CYP1B1
CYP1A2
CYP1A1
CHRM2
CHRM1
CASP3
BCL2
BAX
AR
ALOX5
AKT1
AKR1C3
AHSA1
AHR
ADRA1B
ACHE
PGR
NR3C2
NCOA2
PGR
PTGS1
AR
PPARG
PTGS2
HSP90AA1
PIK3CD
NCOA2
DPP4
AKR1B1
PRSS1
TOP2
THBD
KCNH2
SCN5A
F10
ADRB2
MMP3
F7
NOS3
RXRA
ACHE
GABRA1
MAOB
RELA
EGFR
AKT1
VEGFA
CCND1
BCL2
BCL2L1
FOS
CDKN1A
EIF6
BAX
CASP9
PLAU
MMP2
MMP9
MAPK1
IL10
EGF
RB1
TNF
JUN
IL6
CDKN2A
AHSA1
CASP3
Tp53
ELK1
NFKBIA
POR
ODC1
XDH
CASP8
TOP1
RAF1
SOD1
PRKCA
MMP1
HIF1A
STAT1
RUNX1T1
HERC5
CDK2
HSPA5
ERBB2
PPARG
ACACA
HMOX1
CYP3A4
CYP1A2
CAV1
MYC
F3
GJA1
CYP1A1
ICAM1
IL1B
CCL2
SELE
VCAM1
PTGER3
CXCL8
PRKCB
BIRC5
DUOX2
NOS3
HSPB1
TGFB1
SULT1E1
MGAM
IL2
NR1I2
CYP1B1
CCNB1
PLAT
THBD
SERPINE1
COL1A1
IFNG
ALOX5
PTEN
IL1A
MPO
TOP2A
NCF1
ABCG2
HAS2
GSTP1
NFE2L2
NQO1
PARP1
AHR
PSMD3
SLC2A4
COL3A1
TOP2A
CXCL11
CXCL2
DCAF5
NR1I3
CHEK2
INSR
CLDN4
PPARA
PPARD
HSF1
CRP
CXCL10
CHUK
SPP1
RUNX2
RASSF1
E2F1
E2F2
ACPP
CTSD
IGFBP3
IGF2
CD40LG
IRF1
ERBB3
PON1
DIO1
PCOLCE
NPEPPS
HK2
NKX3-1
RASA1
GSTM1
GSTM2
