# Supplementary material for: Network analysis combined with experimental assessment to explore the therapeutic mechanisms of New Shenqi Pills formula targeting mitochondria on senile diabetes mellitus
Source: Front Pharmacol. 2024 Jun 12;15:1339758. doi: 10.3389/fphar.2024.1339758 (PMC11211868; doi:10.3389/fphar.2024.1339758)
Supplement: Supplementary file 1 [file DataSheet1.ZIP › Appendix 1-Data of network analysis/drug/ShanYao.txt]

CHRM1
RXRA
PDE3A
ADRA1B
SLC6A3
ADRB2
SLC6A4
LTA4H
MAOB
PTGS1
PTGS2
PTGS1
CHRM3
KCNH2
CHRM1
SCN5A
CHRM5
PTGS2
ACHE
CHRM2
ADRA1B
ADRB2
ADRA1D
OPRM1
PRSS1
NCOA2
NCOA1
RXRA
PDE3A
NOS2
CHRM3
KCNH2
CHRM1
ESR1
SCN5A
PTGS2
F7
PDE3A
ADRA1B
ADRA1D
ESR2
PRSS1
NCOA2
NCOA1
PGR
PGR
PGR
NR3C2
ABAT
GABRA1
ADH1C
ADH1A
NCOA2
PGR
NR3C2
NCOA2
ADH1C
RXRA
NCOA1
PTGS1
PTGS2
ADRA2A
SLC6A2
SLC6A3
ADRB2
PLAU
LTA4H
MAOB
MAOA
CTRB1
CHRM3
CHRM1
ADRB1
SCN5A
ADRA1A
CHRM2
ADRA1B
GABRA1
NR3C1
NCOA2
PGR
NR3C2
RELA
AKT1
VEGFA
CDKN1A
TP53
PTGS2
FASN
SOD1
CAT
HIF1A
NR1I2
PLA2G4A
ABCC2
MTOR
NOS2
ESR1
AR
PTGS2
F7
GSK3B
CCNA2
NCOA2
NCOA1
