# Supplementary material for: Network analysis combined with experimental assessment to explore the therapeutic mechanisms of New Shenqi Pills formula targeting mitochondria on senile diabetes mellitus
Source: Front Pharmacol. 2024 Jun 12;15:1339758. doi: 10.3389/fphar.2024.1339758 (PMC11211868; doi:10.3389/fphar.2024.1339758)
Supplement: Supplementary file 1 [file DataSheet1.ZIP › Appendix 1-Data of network analysis/drug/ShanZhuYu.txt]

SLC6A4
SCN5A
PTGS2
PTGS1
PRSS1
OPRM1
OPRD1
NOS2
KCNH2
CHRM5
CHRM4
CHRM3
CHRM1
AR
ADRB2
ADRA2C
ADRA1D
ADRA1B
ACHE
NR3C2
NR3C1
PTGS2
PTGS1
PRSS1
NOS2
NCOA2
PTGS2
NCOA2
PTGS2
NCOA2
SCN5A
CHRM3
ADRB2
PGR
NCOA2
PTGS1
NCOA2
PTGS2
PTGS1
NCOA2
SLC6A3
SLC6A2
SCN5A
RXRA
PTGS2
PTGS1
PLAU
PGR
NR3C2
NCOA2
NCOA1
MAOB
MAOA
LTA4H
GABRA1
CTRB1
CHRM3
CHRM2
CHRM1
ADRB2
ADRB1
ADRA2A
ADRA1B
ADRA1A
ADH1C
PGR
NR3C2
NCOA2
SLC6A4
SCN5A
PTGS2
PTGS1
PRKCA
PON1
PGR
PDE3A
OPRM1
NCOA2
MAP2
KCNH2
JUN
GABRA1
CHRNA2
CHRM4
CHRM3
CHRM2
CHRM1
CASP9
CASP8
CASP3
BCL2
BAX
ADRB2
ADRA1B
ADRA1A
