# Supplementary material for: Network analysis combined with experimental assessment to explore the therapeutic mechanisms of New Shenqi Pills formula targeting mitochondria on senile diabetes mellitus
Source: Front Pharmacol. 2024 Jun 12;15:1339758. doi: 10.3389/fphar.2024.1339758 (PMC11211868; doi:10.3389/fphar.2024.1339758)
Supplement: Supplementary file 1 [file DataSheet1.ZIP › Appendix 1-Data of network analysis/drug/ShengDi.txt]

PGR
PGR
PGR
PGR
PTGS1
PTGS2
PIK3CG
NCOA2
CHRM3
CHRM1
ESR1
AR
SCN5A
PPARG
PTGS2
CA2
PDE3A
ADRA1B
ADRB2
ADRA1D
OPRM1
CDK2
DPEP1
CHRNA7
IGHG1
PIM1
CCNA2
NCOA2
NCOA1
PRSS1
CCNA2
PRSS1
CCNA2
PRSS1
PRSS1
CCNA2
F7
PRSS1
CCNA2
PTGS2
CTSD
MAOB
#N/A
PGR
NCOA2
PGR
NCOA2
NR3C2
PGR
PTGS1
CHRM3
KCNH2
CHRM1
SCN5A
PTGS2
HTR3A
RXRA
PDE3A
ADRA1B
ADRB2
ADRA1D
NCOA2
CALM1
PGR
PGR
NCOA2
PGR
PGR
NCOA2
PGR
PGR
