# Supplementary material for: Network analysis combined with experimental assessment to explore the therapeutic mechanisms of New Shenqi Pills formula targeting mitochondria on senile diabetes mellitus
Source: Front Pharmacol. 2024 Jun 12;15:1339758. doi: 10.3389/fphar.2024.1339758 (PMC11211868; doi:10.3389/fphar.2024.1339758)
Supplement: Supplementary file 1 [file DataSheet1.ZIP › Appendix 1-Data of network analysis/drug/ZeXie.txt]

PGR
NCOA2
NR3C2
NR3C1
NR3C1
NR3C2
NR3C1
PTGS1
NR3C1
