# Supplementary material for: Network analysis combined with experimental assessment to explore the therapeutic mechanisms of New Shenqi Pills formula targeting mitochondria on senile diabetes mellitus
Source: Front Pharmacol. 2024 Jun 12;15:1339758. doi: 10.3389/fphar.2024.1339758 (PMC11211868; doi:10.3389/fphar.2024.1339758)
Supplement: Supplementary file 1 [file DataSheet1.ZIP › Appendix 1-Data of network analysis/GOandKEGG/enrichment analysis.xlsx]

## Sheet: Sheet 1
id
INSR
PPARG
IL6
SLC2A4
VEGFA
TNF
PON1
IGF2
NOS3
ALB
MT-ND1
AKR1B1
APOB
CRP
UCP2
APP
CAT
ICAM1
MPO
SOD1
CCL2
DPP4
CDKN2A
SERPINE1
TGFB1
AKT1
IL10
IL1B
ADRB2
PPARA
GSTM1
TP53
CXCL8
CAV1
CETP
MMP9
IGFBP3
MMP2
SIRT1
NOS2
STAT1
IL4
VCAM1
MAPK1
IFNG
CTNNB1
SELE
PRKCB
MTOR
NR3C1
MAPK8
PTEN
SELP
PLAT
CXCL10
HMOX1
PTGS2
GSK3B
PIK3CG
FOS
IL2
PLAU
G6PD
ACHE
ESR1
ALDH2
MAPK14
MGAM
THBD
HIF1A
TNFRSF1A
NFE2L2
CYP3A4
SPP1
PPARD
TNFRSF1B
AR
MTTP
PARP1
IL1A
F3
KDR
ESR2
HSP90AA1
GJA1
JUN
NFKBIA
HTR2A
OLR1
GSTP1
PRKCA
HK2
HSPA5
PRSS1
OPRM1
IKBKB
ACACA
NR3C2
MMP3
ADRB1
SLC6A2
CASP3
CYP1A2
F7
CD40LG
ABCG1
FASN
CTSD
BCL2
NCF1
NCOA1
ALOX5
PYGM
EGFR
PECAM1
PTGS1
RXRA
SLPI
COL1A1
NQO1
EGF
MAOB
XDH
SLC6A4
AHR
MAOA
CASP8
CDK4
MAP2
CXCL1
CASP9
MET
TYR
HSPB1
PLA2G4A
GRIA2
SLC6A3
MMP13
CDK1
RAF1
XIAP
PGR
BAX
PCNA
DRD1
RUNX2
CHRM1
CA2
CYP1A1
TUBB1
CASP7
MDM2
CHRM2
C1R
BCL2L1
CCNA2
CHRNA7
HSF1
COL3A1
CCNB1
GABRA1
NPEPPS
ODC1
CXCL2
PTGES
SERPIND1
