# Supplementary material for: Network analysis combined with experimental assessment to explore the therapeutic mechanisms of New Shenqi Pills formula targeting mitochondria on senile diabetes mellitus
Source: Front Pharmacol. 2024 Jun 12;15:1339758. doi: 10.3389/fphar.2024.1339758 (PMC11211868; doi:10.3389/fphar.2024.1339758)
Supplement: Supplementary file 1 [file DataSheet1.ZIP › Appendix 1-Data of network analysis/GOandKEGG/GO.txt]

ONTOLOGY	ID	Description	GeneRatio	BgRatio	pvalue	p.adjust	qvalue	geneID	Count
BP	GO:0032496	response to lipopolysaccharide	40/165	333/18800	3.99524E-34	1.75591E-30	7.37227E-31	IL6/TNF/NOS3/APOB/MPO/CCL2/SERPINE1/TGFB1/AKT1/IL10/IL1B/CXCL8/NOS2/VCAM1/MAPK1/SELE/MAPK8/SELP/CXCL10/PTGS2/FOS/MAPK14/THBD/PPARD/TNFRSF1B/IL1A/NFKBIA/GSTP1/PRKCA/OPRM1/CASP3/SLPI/MAOB/CASP8/CDK4/CXCL1/CASP9/CYP1A1/HSF1/CXCL2	40
BP	GO:0002237	response to molecule of bacterial origin	40/165	354/18800	4.66619E-33	1.0254E-29	4.30518E-30	IL6/TNF/NOS3/APOB/MPO/CCL2/SERPINE1/TGFB1/AKT1/IL10/IL1B/CXCL8/NOS2/VCAM1/MAPK1/SELE/MAPK8/SELP/CXCL10/PTGS2/FOS/MAPK14/THBD/PPARD/TNFRSF1B/IL1A/NFKBIA/GSTP1/PRKCA/OPRM1/CASP3/SLPI/MAOB/CASP8/CDK4/CXCL1/CASP9/CYP1A1/HSF1/CXCL2	40
BP	GO:0006979	response to oxidative stress	42/165	433/18800	5.56989E-32	8.1599E-29	3.42597E-29	IL6/TNF/NOS3/UCP2/APP/CAT/MPO/SOD1/AKT1/IL10/TP53/MMP9/MMP2/SIRT1/STAT1/MAPK1/CTNNB1/MAPK8/HMOX1/PTGS2/FOS/G6PD/HIF1A/NFE2L2/PARP1/IL1A/JUN/GSTP1/MMP3/CASP3/BCL2/NCF1/ALOX5/EGFR/PTGS1/COL1A1/NQO1/MET/HSPB1/CDK1/PCNA/HSF1	42
BP	GO:0062197	cellular response to chemical stress	38/165	332/18800	1.35257E-31	1.48614E-28	6.23962E-29	IL6/SLC2A4/TNF/NOS3/AKR1B1/CAT/MPO/SOD1/AKT1/IL10/TP53/CAV1/MMP9/MMP2/SIRT1/MAPK1/CTNNB1/MAPK8/HMOX1/PTGS2/FOS/G6PD/HIF1A/NFE2L2/PARP1/JUN/MMP3/CASP3/BCL2/NCF1/ALOX5/EGFR/NQO1/MET/HSPB1/CDK1/PCNA/HSF1	38
BP	GO:0070482	response to oxygen levels	37/165	324/18800	1.01512E-30	7.5152E-28	3.15529E-28	PPARG/SLC2A4/VEGFA/TNF/UCP2/CAT/DPP4/AKT1/PPARA/TP53/CAV1/MMP2/SIRT1/NOS2/VCAM1/MTOR/PTEN/PLAT/HMOX1/PTGS2/PLAU/HIF1A/NFE2L2/PPARD/IL1A/HK2/CASP3/F7/BCL2/COL1A1/SLC6A4/CYP1A1/MDM2/CCNA2/CHRNA7/HSF1/NPEPPS	37
BP	GO:0036293	response to decreased oxygen levels	36/165	299/18800	1.02597E-30	7.5152E-28	3.15529E-28	PPARG/SLC2A4/VEGFA/TNF/UCP2/CAT/DPP4/AKT1/PPARA/TP53/CAV1/MMP2/SIRT1/NOS2/VCAM1/MTOR/PTEN/PLAT/HMOX1/PTGS2/PLAU/HIF1A/NFE2L2/PPARD/IL1A/HK2/CASP3/F7/BCL2/SLC6A4/CYP1A1/MDM2/CCNA2/CHRNA7/HSF1/NPEPPS	36
BP	GO:0001666	response to hypoxia	35/165	286/18800	4.14197E-30	2.60057E-27	1.09186E-27	PPARG/SLC2A4/VEGFA/TNF/UCP2/CAT/DPP4/PPARA/TP53/CAV1/MMP2/SIRT1/NOS2/VCAM1/MTOR/PTEN/PLAT/HMOX1/PTGS2/PLAU/HIF1A/NFE2L2/PPARD/IL1A/HK2/CASP3/F7/BCL2/SLC6A4/CYP1A1/MDM2/CCNA2/CHRNA7/HSF1/NPEPPS	35
BP	GO:1901652	response to peptide	42/165	491/18800	9.59763E-30	4.82571E-27	2.0261E-27	INSR/PPARG/SLC2A4/TNF/IGF2/UCP2/APP/CAT/ICAM1/AKT1/IL10/IL1B/ADRB2/PPARA/TP53/CAV1/MMP9/MMP2/SIRT1/STAT1/VCAM1/PRKCB/MTOR/PLAT/PTGS2/GSK3B/MAPK14/NFE2L2/PARP1/GJA1/NFKBIA/MMP3/F7/COL1A1/CDK4/MMP13/CA2/MDM2/CCNA2/CHRNA7/HSF1/COL3A1	42
BP	GO:0000302	response to reactive oxygen species	31/165	203/18800	9.882E-30	4.82571E-27	2.0261E-27	IL6/NOS3/UCP2/CAT/MPO/SOD1/AKT1/IL10/MMP9/MMP2/SIRT1/STAT1/MAPK1/MAPK8/HMOX1/FOS/HIF1A/NFE2L2/IL1A/JUN/GSTP1/CASP3/BCL2/NCF1/EGFR/COL1A1/NQO1/MET/CDK1/PCNA/HSF1	31
BP	GO:0031667	response to nutrient levels	40/165	446/18800	4.25317E-29	1.86927E-26	7.84822E-27	PPARG/TNF/PON1/ALB/UCP2/CAT/MPO/SOD1/AKT1/ADRB2/PPARA/TP53/SIRT1/STAT1/VCAM1/MAPK1/MTOR/MAPK8/CXCL10/HMOX1/PTGS2/G6PD/MAPK14/NFE2L2/SPP1/PPARD/IL1A/HSPA5/OPRM1/ADRB1/F7/BCL2/NCOA1/RXRA/COL1A1/NQO1/SLC6A4/TYR/CYP1A1/HSF1	40
BP	GO:0009991	response to extracellular stimulus	41/165	479/18800	4.94638E-29	1.97631E-26	8.29762E-27	PPARG/TNF/PON1/ALB/UCP2/CAT/MPO/SOD1/AKT1/ADRB2/PPARA/TP53/SIRT1/STAT1/VCAM1/MAPK1/MTOR/MAPK8/CXCL10/HMOX1/PTGS2/FOS/G6PD/MAPK14/NFE2L2/SPP1/PPARD/IL1A/HSPA5/OPRM1/ADRB1/F7/BCL2/NCOA1/RXRA/COL1A1/NQO1/SLC6A4/TYR/CYP1A1/HSF1	41
BP	GO:0034599	cellular response to oxidative stress	33/165	284/18800	1.20352E-27	4.40791E-25	1.85068E-25	IL6/TNF/NOS3/CAT/MPO/SOD1/AKT1/IL10/TP53/MMP9/MMP2/SIRT1/MAPK1/CTNNB1/MAPK8/HMOX1/FOS/G6PD/HIF1A/NFE2L2/PARP1/JUN/MMP3/BCL2/NCF1/ALOX5/EGFR/NQO1/MET/HSPB1/CDK1/PCNA/HSF1	33
BP	GO:0010038	response to metal ion	34/165	351/18800	8.07686E-26	2.62162E-23	1.1007E-23	APP/CAT/SOD1/AKT1/CAV1/MMP9/VCAM1/MAPK1/MAPK8/HMOX1/PTGS2/FOS/G6PD/HIF1A/NFE2L2/MTTP/PARP1/IL1A/JUN/HSPA5/CASP3/CYP1A2/BCL2/NCF1/EGFR/NQO1/MAOB/CASP8/CASP9/SLC6A3/CDK1/PCNA/CYP1A1/HSF1	34
BP	GO:0009410	response to xenobiotic stimulus	36/165	411/18800	8.351E-26	2.62162E-23	1.1007E-23	TNF/CAT/SOD1/IL10/IL1B/GSTM1/TP53/MMP2/NOS2/STAT1/CTNNB1/HMOX1/PTGS2/FOS/NFE2L2/CYP3A4/JUN/HTR2A/GSTP1/HSPA5/SLC6A2/CASP3/CYP1A2/BCL2/COL1A1/NQO1/MAOB/SLC6A4/AHR/CDK4/SLC6A3/CDK1/PCNA/DRD1/CYP1A1/HSF1	36
BP	GO:0042060	wound healing	36/165	429/18800	3.69902E-25	1.08381E-22	4.55045E-23	PPARG/IL6/VEGFA/TNF/NOS3/SERPINE1/TGFB1/PPARA/CAV1/MTOR/PTEN/SELP/PLAT/HMOX1/PIK3CG/PLAU/MAPK14/THBD/HIF1A/NFE2L2/PPARD/IL1A/F3/KDR/PRKCA/OPRM1/CASP3/F7/CD40LG/ALOX5/COL1A1/HSPB1/PLA2G4A/RAF1/COL3A1/SERPIND1	36
BP	GO:0048732	gland development	35/165	431/18800	5.5596E-24	1.52715E-21	6.41183E-22	INSR/IL6/VEGFA/TNF/IGF2/UCP2/SOD1/TGFB1/AKT1/IL10/CAV1/MMP2/MAPK1/CTNNB1/PTEN/HMOX1/ESR1/HIF1A/AR/GJA1/JUN/HK2/FASN/BCL2/EGFR/EGF/XDH/MET/TYR/SLC6A3/RAF1/PGR/BAX/PCNA/CYP1A1	35
BP	GO:0071216	cellular response to biotic stimulus	28/165	256/18800	8.78917E-23	2.27226E-20	9.5402E-21	IL6/TNF/NOS3/CCL2/SERPINE1/TGFB1/AKT1/IL10/IL1B/TP53/CXCL8/NOS2/MAPK1/MAPK8/CXCL10/GSK3B/MAPK14/PPARD/TNFRSF1B/IL1A/NFKBIA/GSTP1/PRKCA/HSPA5/CDK4/CXCL1/HSF1/CXCL2	28
BP	GO:0009314	response to radiation	34/165	438/18800	1.15302E-22	2.81529E-20	1.18201E-20	TNF/APP/CAT/AKT1/TP53/MMP9/MMP2/SIRT1/VCAM1/MAPK8/CXCL10/PTGS2/FOS/MAPK14/THBD/HIF1A/PARP1/IL1A/HSPA5/OPRM1/MMP3/CASP3/BCL2/EGFR/CASP9/TYR/BAX/PCNA/DRD1/CASP7/MDM2/BCL2L1/HSF1/COL3A1	34
BP	GO:0070997	neuron death	31/165	353/18800	2.79111E-22	6.45627E-20	2.7107E-20	TNF/APP/SOD1/CCL2/AKT1/IL10/PPARA/TP53/SIRT1/IFNG/CTNNB1/HMOX1/GSK3B/FOS/G6PD/HIF1A/TNFRSF1B/PARP1/JUN/HSPA5/CASP3/BCL2/NQO1/CASP8/CASP9/XIAP/BAX/CASP7/BCL2L1/CHRNA7/HSF1	31
BP	GO:0034614	cellular response to reactive oxygen species	22/165	147/18800	4.32757E-21	9.50983E-19	3.99275E-19	IL6/NOS3/CAT/MPO/SOD1/AKT1/IL10/MMP9/MMP2/SIRT1/MAPK1/MAPK8/FOS/NFE2L2/JUN/NCF1/EGFR/NQO1/MET/CDK1/PCNA/HSF1	22
BP	GO:0071222	cellular response to lipopolysaccharide	25/165	217/18800	5.65367E-21	1.18323E-18	4.96786E-19	IL6/TNF/NOS3/CCL2/SERPINE1/TGFB1/AKT1/IL10/IL1B/CXCL8/NOS2/MAPK1/MAPK8/CXCL10/MAPK14/PPARD/TNFRSF1B/IL1A/NFKBIA/GSTP1/PRKCA/CDK4/CXCL1/HSF1/CXCL2	25
BP	GO:0048608	reproductive structure development	32/165	433/18800	1.06158E-20	2.12075E-18	8.90406E-19	INSR/PPARG/VEGFA/IGF2/NOS3/SOD1/AKT1/IL10/MMP2/SIRT1/MAPK1/CTNNB1/PTEN/PTGS2/ESR1/MAPK14/HIF1A/SPP1/PPARD/AR/IL1A/KDR/GJA1/HSPA5/CASP3/BCL2/NCOA1/EGFR/CASP8/PGR/BAX/BCL2L1	32
BP	GO:0061458	reproductive system development	32/165	436/18800	1.30724E-20	2.49797E-18	1.04879E-18	INSR/PPARG/VEGFA/IGF2/NOS3/SOD1/AKT1/IL10/MMP2/SIRT1/MAPK1/CTNNB1/PTEN/PTGS2/ESR1/MAPK14/HIF1A/SPP1/PPARD/AR/IL1A/KDR/GJA1/HSPA5/CASP3/BCL2/NCOA1/EGFR/CASP8/PGR/BAX/BCL2L1	32
BP	GO:0071219	cellular response to molecule of bacterial origin	25/165	229/18800	2.15229E-20	3.94138E-18	1.65481E-18	IL6/TNF/NOS3/CCL2/SERPINE1/TGFB1/AKT1/IL10/IL1B/CXCL8/NOS2/MAPK1/MAPK8/CXCL10/MAPK14/PPARD/TNFRSF1B/IL1A/NFKBIA/GSTP1/PRKCA/CDK4/CXCL1/HSF1/CXCL2	25
BP	GO:0072593	reactive oxygen species metabolic process	25/165	231/18800	2.66881E-20	4.69177E-18	1.96987E-18	TNF/NOS3/CRP/CAT/MPO/SOD1/TGFB1/PPARA/TP53/NOS2/G6PD/MAPK14/HIF1A/NFE2L2/GSTP1/HK2/MMP3/CYP1A2/BCL2/NCF1/ALOX5/NQO1/MAOB/XDH/CYP1A1	25
BP	GO:0032355	response to estradiol	20/165	123/18800	5.26872E-20	8.90616E-18	3.7393E-18	APOB/CAT/TGFB1/IL10/MMP2/CTNNB1/PTGS2/ESR1/ESR2/CASP3/F7/EGFR/COL1A1/NQO1/SLC6A4/CASP8/CASP9/PCNA/CCNA2/HSF1	20
BP	GO:0097191	extrinsic apoptotic signaling pathway	24/165	221/18800	1.48311E-19	2.41418E-17	1.0136E-17	TNF/NOS3/ICAM1/SERPINE1/TGFB1/AKT1/IL1B/CAV1/IL4/IFNG/PTEN/HMOX1/GSK3B/IL2/TNFRSF1A/TNFRSF1B/AR/IL1A/GSTP1/BCL2/CASP8/RAF1/BAX/BCL2L1	24
BP	GO:2001233	regulation of apoptotic signaling pathway	29/165	370/18800	1.67177E-19	2.62409E-17	1.10174E-17	TNF/NOS3/ICAM1/SOD1/SERPINE1/AKT1/IL1B/TP53/CAV1/MMP9/SIRT1/IL4/CTNNB1/PTEN/HMOX1/PTGS2/GSK3B/HIF1A/NFE2L2/AR/PARP1/IL1A/GSTP1/BCL2/HSPB1/RAF1/BAX/MDM2/BCL2L1	29
BP	GO:1901214	regulation of neuron death	27/165	313/18800	2.83551E-19	4.29727E-17	1.80423E-17	TNF/SOD1/CCL2/AKT1/IL10/PPARA/TP53/SIRT1/IFNG/CTNNB1/HMOX1/GSK3B/FOS/G6PD/HIF1A/TNFRSF1B/PARP1/JUN/CASP3/BCL2/NQO1/CASP8/CASP9/BAX/BCL2L1/CHRNA7/HSF1	27
BP	GO:2001234	negative regulation of apoptotic signaling pathway	24/165	230/18800	3.81548E-19	5.58967E-17	2.34685E-17	TNF/NOS3/ICAM1/SERPINE1/AKT1/IL1B/MMP9/SIRT1/IL4/CTNNB1/HMOX1/PTGS2/GSK3B/HIF1A/NFE2L2/AR/IL1A/GSTP1/BCL2/HSPB1/RAF1/BAX/MDM2/BCL2L1	24
BP	GO:0097305	response to alcohol	24/165	235/18800	6.3353E-19	8.98182E-17	3.77106E-17	SLC2A4/TNF/CAT/SOD1/TGFB1/AKT1/PPARA/VCAM1/CTNNB1/FOS/IL2/G6PD/PARP1/OPRM1/ACACA/F7/NQO1/MAOB/AHR/CASP8/CDK4/SLC6A3/CDK1/BCL2L1	24
BP	GO:0046686	response to cadmium ion	15/165	59/18800	2.11228E-18	2.90109E-16	1.21804E-16	CAT/SOD1/AKT1/MMP9/MAPK1/MAPK8/HMOX1/FOS/JUN/CYP1A2/NCF1/EGFR/CDK1/PCNA/HSF1	15
BP	GO:0050673	epithelial cell proliferation	30/165	443/18800	2.27903E-18	3.03526E-16	1.27437E-16	PPARG/IL6/VEGFA/TNF/IGF2/CCL2/TGFB1/AKT1/IL10/CAV1/SIRT1/STAT1/MAPK1/CTNNB1/PTEN/HMOX1/ESR1/HIF1A/PPARD/AR/F3/KDR/JUN/PRKCA/ALOX5/EGFR/EGF/XDH/PGR/BAX	30
BP	GO:0034612	response to tumor necrosis factor	24/165	249/18800	2.46173E-18	3.18214E-16	1.33604E-16	SLC2A4/TNF/APOB/CCL2/AKT1/TP53/CXCL8/SIRT1/STAT1/VCAM1/MAPK1/SELE/PTGS2/MAPK14/TNFRSF1A/NFE2L2/TNFRSF1B/NFKBIA/GSTP1/IKBKB/CASP3/COL1A1/CASP8/XIAP	24
BP	GO:0007584	response to nutrient	20/165	150/18800	3.10702E-18	3.90153E-16	1.63808E-16	PPARG/CAT/STAT1/VCAM1/MTOR/CXCL10/HMOX1/PTGS2/SPP1/PPARD/IL1A/F7/NCOA1/RXRA/COL1A1/NQO1/SLC6A4/TYR/CYP1A1/HSF1	20
BP	GO:0050878	regulation of body fluid levels	28/165	382/18800	4.40873E-18	5.38233E-16	2.2598E-16	IL6/VEGFA/NOS3/AKR1B1/SERPINE1/CAV1/SELP/PLAT/PIK3CG/PLAU/MAPK14/THBD/HIF1A/NFE2L2/F3/GJA1/PRKCA/HK2/F7/CD40LG/XDH/MET/HSPB1/PLA2G4A/SLC6A3/CHRM1/COL3A1/SERPIND1	28
BP	GO:0050727	regulation of inflammatory response	28/165	394/18800	9.92555E-18	1.17899E-15	4.95007E-16	PPARG/IL6/TNF/APP/SOD1/SERPINE1/IL10/IL1B/PPARA/MMP9/IL4/IFNG/SELE/PTGS2/PIK3CG/IL2/ESR1/MAPK14/TNFRSF1A/PPARD/TNFRSF1B/NFKBIA/GSTP1/MMP3/NCF1/ALOX5/XIAP/PTGES	28
BP	GO:1901653	cellular response to peptide	27/165	361/18800	1.10608E-17	1.27927E-15	5.37109E-16	INSR/PPARG/SLC2A4/TNF/IGF2/UCP2/APP/ICAM1/AKT1/IL1B/ADRB2/TP53/CAV1/SIRT1/STAT1/VCAM1/PRKCB/PLAT/GSK3B/NFE2L2/PARP1/GJA1/CDK4/CA2/MDM2/CCNA2/HSF1	27
BP	GO:0048545	response to steroid hormone	26/165	330/18800	1.30834E-17	1.4744E-15	6.19032E-16	IL6/TNF/TGFB1/IL10/PPARA/CAV1/SIRT1/NR3C1/PLAT/PTGS2/FOS/ESR1/SPP1/PPARD/AR/PARP1/ESR2/NR3C2/CASP3/BCL2/RXRA/COL1A1/MAOB/CASP9/PGR/PCNA	26
BP	GO:0043434	response to peptide hormone	28/165	404/18800	1.91053E-17	2.09919E-15	8.81356E-16	INSR/PPARG/SLC2A4/IGF2/UCP2/CAT/AKT1/IL10/IL1B/PPARA/CAV1/SIRT1/STAT1/PRKCB/MTOR/PLAT/PTGS2/GSK3B/MAPK14/NFE2L2/PARP1/F7/COL1A1/CDK4/CA2/CCNA2/HSF1/COL3A1	28
BP	GO:0018209	peptidyl-serine modification	26/165	338/18800	2.35878E-17	2.5285E-15	1.0616E-15	IL6/VEGFA/TNF/APP/TGFB1/AKT1/CAV1/MAPK1/IFNG/PRKCB/MTOR/MAPK8/PTEN/PTGS2/GSK3B/MAPK14/PARP1/HSP90AA1/PRKCA/IKBKB/BCL2/EGFR/CDK1/RAF1/BAX/DRD1	26
BP	GO:0050678	regulation of epithelial cell proliferation	27/165	382/18800	4.62773E-17	4.84259E-15	2.03319E-15	PPARG/VEGFA/TNF/IGF2/CCL2/TGFB1/AKT1/IL10/CAV1/SIRT1/STAT1/CTNNB1/PTEN/HMOX1/HIF1A/PPARD/AR/F3/KDR/JUN/PRKCA/ALOX5/EGFR/EGF/XDH/PGR/BAX	27
BP	GO:0018105	peptidyl-serine phosphorylation	25/165	315/18800	4.88624E-17	4.99419E-15	2.09684E-15	IL6/VEGFA/TNF/APP/TGFB1/AKT1/CAV1/MAPK1/IFNG/PRKCB/MTOR/MAPK8/PTEN/PTGS2/GSK3B/MAPK14/HSP90AA1/PRKCA/IKBKB/BCL2/EGFR/CDK1/RAF1/BAX/DRD1	25
BP	GO:0050900	leukocyte migration	27/165	384/18800	5.27848E-17	5.27248E-15	2.21368E-15	IL6/VEGFA/TNF/APP/ICAM1/CCL2/DPP4/SERPINE1/AKT1/IL10/IL1B/CXCL8/MMP9/IL4/VCAM1/MAPK1/SELE/SELP/CXCL10/HMOX1/PIK3CG/IL1A/F7/ALOX5/PECAM1/CXCL1/CXCL2	27
BP	GO:0071214	cellular response to abiotic stimulus	25/165	323/18800	8.84667E-17	8.45242E-15	3.54879E-15	SLC2A4/AKR1B1/IL1B/TP53/MMP9/MMP2/SIRT1/MAPK8/PTEN/PTGS2/MAPK14/TNFRSF1A/PARP1/GJA1/HSPA5/MMP3/CASP3/COL1A1/CASP8/CASP9/BAX/PCNA/MDM2/BCL2L1/HSF1	25
BP	GO:0104004	cellular response to environmental stimulus	25/165	323/18800	8.84667E-17	8.45242E-15	3.54879E-15	SLC2A4/AKR1B1/IL1B/TP53/MMP9/MMP2/SIRT1/MAPK8/PTEN/PTGS2/MAPK14/TNFRSF1A/PARP1/GJA1/HSPA5/MMP3/CASP3/COL1A1/CASP8/CASP9/BAX/PCNA/MDM2/BCL2L1/HSF1	25
BP	GO:0009266	response to temperature stimulus	20/165	180/18800	1.1996E-16	1.12175E-14	4.70974E-15	NOS3/UCP2/SOD1/AKT1/ADRB2/SIRT1/MTOR/CXCL10/HMOX1/PTGS2/GSK3B/FOS/IL1A/HSP90AA1/NFKBIA/HTR2A/ADRB1/CASP8/HSPB1/HSF1	20
BP	GO:0048511	rhythmic process	24/165	297/18800	1.44189E-16	1.32023E-14	5.54304E-15	PPARG/TNF/NOS3/PPARA/TP53/MMP2/SIRT1/NOS2/MTOR/MAPK8/PTEN/GSK3B/ESR1/MTTP/HSPA5/OPRM1/ADRB1/CASP3/F7/SLC6A4/AHR/CDK1/PGR/PCNA	24
BP	GO:0071276	cellular response to cadmium ion	12/165	37/18800	2.13484E-16	1.91482E-14	8.03946E-15	SOD1/AKT1/MMP9/MAPK1/MAPK8/HMOX1/FOS/JUN/CYP1A2/NCF1/EGFR/HSF1	12
BP	GO:0043410	positive regulation of MAPK cascade	29/165	491/18800	3.41899E-16	3.00462E-14	1.26151E-14	INSR/IL6/VEGFA/TNF/IGF2/APP/ICAM1/SOD1/CCL2/TGFB1/IL1B/ADRB2/CTNNB1/PTEN/PIK3CG/AR/IL1A/KDR/JUN/HTR2A/PRKCA/OPRM1/NCF1/EGFR/EGF/XDH/RAF1/XIAP/CHRNA7	29
BP	GO:1901654	response to ketone	20/165	190/18800	3.48659E-16	3.00462E-14	1.26151E-14	TGFB1/AKT1/CAV1/SIRT1/NR3C1/PLAT/FOS/SPP1/AR/PARP1/ACACA/F7/NQO1/MAOB/AHR/CDK4/CASP9/PCNA/BCL2L1/HSF1	20
BP	GO:0009636	response to toxic substance	22/165	247/18800	3.75817E-16	3.17638E-14	1.33362E-14	TNF/PON1/NOS3/ALB/CAT/MPO/SOD1/GSTM1/PTGS2/FOS/NFE2L2/GSTP1/BCL2/PTGS1/NQO1/MAOB/SLC6A4/AHR/CDK1/BAX/CYP1A1/PTGES	22
BP	GO:0045765	regulation of angiogenesis	25/165	345/18800	4.16531E-16	3.45406E-14	1.45021E-14	PPARG/IL6/VEGFA/TNF/NOS3/SERPINE1/IL10/IL1B/CXCL8/SIRT1/STAT1/CTNNB1/PRKCB/CXCL10/HMOX1/HIF1A/NFE2L2/IL1A/F3/KDR/PRKCA/HK2/ALOX5/HSPB1/CHRNA7	25
BP	GO:0071241	cellular response to inorganic substance	21/165	221/18800	4.95473E-16	4.0326E-14	1.69311E-14	APP/SOD1/AKT1/MMP9/MAPK1/MAPK8/HMOX1/PTGS2/FOS/NFE2L2/PARP1/JUN/HSPA5/MMP3/CYP1A2/NCF1/EGFR/NQO1/CYP1A1/CCNA2/HSF1	21
BP	GO:1901342	regulation of vasculature development	25/165	351/18800	6.23204E-16	4.97997E-14	2.09086E-14	PPARG/IL6/VEGFA/TNF/NOS3/SERPINE1/IL10/IL1B/CXCL8/SIRT1/STAT1/CTNNB1/PRKCB/CXCL10/HMOX1/HIF1A/NFE2L2/IL1A/F3/KDR/PRKCA/HK2/ALOX5/HSPB1/CHRNA7	25
BP	GO:0048660	regulation of smooth muscle cell proliferation	19/165	170/18800	6.48326E-16	5.0882E-14	2.13631E-14	PPARG/IL6/TNF/NOS3/TGFB1/AKT1/IL10/MMP9/IGFBP3/MMP2/STAT1/IFNG/CTNNB1/PTEN/HMOX1/PTGS2/PPARD/GJA1/JUN	19
BP	GO:0009411	response to UV	18/165	146/18800	6.74065E-16	5.10779E-14	2.14453E-14	CAT/AKT1/TP53/MMP9/MMP2/SIRT1/MAPK8/PTGS2/PARP1/MMP3/CASP3/BCL2/EGFR/CASP9/TYR/BAX/PCNA/CASP7	18
BP	GO:0062013	positive regulation of small molecule metabolic process	18/165	146/18800	6.74065E-16	5.10779E-14	2.14453E-14	INSR/PPARG/TNF/IGF2/NOS3/APP/AKT1/IL1B/PPARA/SIRT1/NOS2/IL4/IFNG/PTGS2/HIF1A/PPARD/HTR2A/ABCG1	18
BP	GO:0048659	smooth muscle cell proliferation	19/165	173/18800	9.00752E-16	6.70984E-14	2.81716E-14	PPARG/IL6/TNF/NOS3/TGFB1/AKT1/IL10/MMP9/IGFBP3/MMP2/STAT1/IFNG/CTNNB1/PTEN/HMOX1/PTGS2/PPARD/GJA1/JUN	19
BP	GO:0010632	regulation of epithelial cell migration	23/165	290/18800	9.76756E-16	7.11384E-14	2.98678E-14	PPARG/VEGFA/TNF/NOS3/TGFB1/AKT1/MMP9/SIRT1/IL4/IFNG/MTOR/PTEN/HMOX1/PTGS2/PIK3CG/HIF1A/NFE2L2/KDR/JUN/PRKCA/EGF/MET/HSPB1	23
BP	GO:0010631	epithelial cell migration	25/165	358/18800	9.87358E-16	7.11384E-14	2.98678E-14	PPARG/VEGFA/TNF/NOS3/DPP4/TGFB1/AKT1/MMP9/SIRT1/IL4/IFNG/MTOR/PTEN/HMOX1/PTGS2/PIK3CG/HIF1A/NFE2L2/PPARD/KDR/JUN/PRKCA/EGF/MET/HSPB1	25
BP	GO:0010634	positive regulation of epithelial cell migration	19/165	174/18800	1.00366E-15	7.11468E-14	2.98713E-14	VEGFA/NOS3/TGFB1/AKT1/MMP9/SIRT1/IFNG/MTOR/HMOX1/PTGS2/PIK3CG/HIF1A/NFE2L2/KDR/JUN/PRKCA/EGF/MET/HSPB1	19
BP	GO:0071356	cellular response to tumor necrosis factor	21/165	229/18800	1.02089E-15	7.12192E-14	2.99017E-14	SLC2A4/TNF/APOB/CCL2/AKT1/TP53/CXCL8/SIRT1/STAT1/VCAM1/MAPK1/MAPK14/TNFRSF1A/NFE2L2/TNFRSF1B/NFKBIA/GSTP1/IKBKB/COL1A1/CASP8/XIAP	21
BP	GO:1904645	response to amyloid-beta	13/165	55/18800	1.19809E-15	8.10575E-14	3.40324E-14	TNF/APP/ICAM1/ADRB2/MMP9/MMP2/VCAM1/GSK3B/PARP1/GJA1/MMP3/MMP13/CHRNA7	13
BP	GO:0090132	epithelium migration	25/165	361/18800	1.1988E-15	8.10575E-14	3.40324E-14	PPARG/VEGFA/TNF/NOS3/DPP4/TGFB1/AKT1/MMP9/SIRT1/IL4/IFNG/MTOR/PTEN/HMOX1/PTGS2/PIK3CG/HIF1A/NFE2L2/PPARD/KDR/JUN/PRKCA/EGF/MET/HSPB1	25
BP	GO:0042542	response to hydrogen peroxide	17/165	128/18800	1.2514E-15	8.33321E-14	3.49874E-14	IL6/CAT/SOD1/IL10/MMP2/SIRT1/STAT1/HMOX1/NFE2L2/CASP3/BCL2/COL1A1/NQO1/MET/CDK1/PCNA/HSF1	17
BP	GO:0033002	muscle cell proliferation	21/165	233/18800	1.44985E-15	9.51059E-14	3.99307E-14	PPARG/IL6/TNF/NOS3/TGFB1/AKT1/IL10/MMP9/IGFBP3/MMP2/STAT1/IFNG/CTNNB1/PTEN/HMOX1/PTGS2/MAPK14/PPARD/GJA1/JUN/CDK1	21
BP	GO:0001936	regulation of endothelial cell proliferation	19/165	178/18800	1.53643E-15	9.93034E-14	4.1693E-14	PPARG/VEGFA/TNF/IGF2/CCL2/AKT1/IL10/CAV1/SIRT1/STAT1/HMOX1/HIF1A/F3/KDR/JUN/PRKCA/ALOX5/EGF/XDH	19
BP	GO:0090130	tissue migration	25/165	366/18800	1.64976E-15	1.05083E-13	4.41195E-14	PPARG/VEGFA/TNF/NOS3/DPP4/TGFB1/AKT1/MMP9/SIRT1/IL4/IFNG/MTOR/PTEN/HMOX1/PTGS2/PIK3CG/HIF1A/NFE2L2/PPARD/KDR/JUN/PRKCA/EGF/MET/HSPB1	25
BP	GO:0032103	positive regulation of response to external stimulus	27/165	442/18800	1.75519E-15	1.10201E-13	4.62683E-14	IL6/VEGFA/TNF/APP/SERPINE1/TGFB1/IL1B/CXCL8/IL4/MAPK1/IFNG/CXCL10/PTGS2/PIK3CG/IL2/THBD/TNFRSF1A/F3/KDR/HSP90AA1/NFKBIA/PRKCA/OPRM1/IKBKB/F7/MET/HSPB1	27
BP	GO:0051402	neuron apoptotic process	21/165	241/18800	2.86607E-15	1.77413E-13	7.4488E-14	TNF/APP/SOD1/CCL2/IL10/TP53/CTNNB1/HMOX1/G6PD/HIF1A/PARP1/JUN/HSPA5/CASP3/BCL2/NQO1/CASP9/XIAP/BAX/CASP7/BCL2L1	21
BP	GO:0062012	regulation of small molecule metabolic process	24/165	342/18800	3.48539E-15	2.12754E-13	8.93258E-14	INSR/PPARG/TNF/IGF2/NOS3/APOB/APP/SOD1/AKT1/IL1B/PPARA/TP53/CAV1/SIRT1/NOS2/IL4/IFNG/PTGS2/GSK3B/HIF1A/PPARD/PARP1/HTR2A/ABCG1	24
BP	GO:0043491	protein kinase B signaling	20/165	216/18800	4.25074E-15	2.55918E-13	1.07448E-13	INSR/TNF/IGF2/CCL2/TGFB1/AKT1/IL1B/PPARA/SIRT1/MTOR/PTEN/PIK3CG/F3/KDR/HSP90AA1/F7/EGFR/EGF/XDH/MET	20
BP	GO:0001503	ossification	26/165	420/18800	4.49018E-15	2.6668E-13	1.11967E-13	PPARG/IL6/TNF/IGF2/CAT/TGFB1/AKT1/ADRB2/MMP9/MMP2/MAPK1/CTNNB1/PTGS2/GSK3B/ACHE/MAPK14/HIF1A/SPP1/GJA1/FASN/BCL2/ALOX5/EGFR/COL1A1/MMP13/RUNX2	26
BP	GO:0071248	cellular response to metal ion	19/165	191/18800	5.70895E-15	3.34545E-13	1.4046E-13	APP/SOD1/AKT1/MMP9/MAPK1/MAPK8/HMOX1/PTGS2/FOS/NFE2L2/PARP1/JUN/HSPA5/CYP1A2/NCF1/EGFR/NQO1/CYP1A1/HSF1	19
BP	GO:2001237	negative regulation of extrinsic apoptotic signaling pathway	15/165	97/18800	6.15577E-15	3.55982E-13	1.49461E-13	TNF/NOS3/ICAM1/SERPINE1/AKT1/IL1B/IL4/HMOX1/GSK3B/AR/IL1A/GSTP1/BCL2/RAF1/BCL2L1	15
BP	GO:0071453	cellular response to oxygen levels	18/165	166/18800	6.71012E-15	3.83E-13	1.60804E-13	PPARG/SLC2A4/VEGFA/AKT1/TP53/CAV1/SIRT1/MTOR/PTEN/HMOX1/PTGS2/HIF1A/NFE2L2/PPARD/BCL2/MDM2/CCNA2/NPEPPS	18
BP	GO:0030099	myeloid cell differentiation	25/165	391/18800	7.57492E-15	4.23844E-13	1.77953E-13	PPARG/VEGFA/TNF/APP/TGFB1/MMP9/SIRT1/STAT1/IL4/IFNG/CTNNB1/MTOR/FOS/G6PD/MAPK14/HIF1A/PARP1/JUN/NFKBIA/PRKCA/CASP3/FASN/CASP8/CASP9/HSF1	25
BP	GO:0001935	endothelial cell proliferation	19/165	194/18800	7.61858E-15	4.23844E-13	1.77953E-13	PPARG/VEGFA/TNF/IGF2/CCL2/AKT1/IL10/CAV1/SIRT1/STAT1/HMOX1/HIF1A/F3/KDR/JUN/PRKCA/ALOX5/EGF/XDH	19
BP	GO:0051098	regulation of binding	24/165	366/18800	1.57342E-14	8.64399E-13	3.62922E-13	PPARG/PON1/APP/TGFB1/AKT1/IL10/ADRB2/PPARA/CAV1/MMP9/IFNG/CTNNB1/MAPK8/HMOX1/GSK3B/PARP1/JUN/NFKBIA/SLPI/EGF/MAP2/MET/BAX/HSF1	24
BP	GO:0036294	cellular response to decreased oxygen levels	17/165	151/18800	2.08451E-14	1.12826E-12	4.73704E-13	PPARG/SLC2A4/VEGFA/AKT1/TP53/SIRT1/MTOR/PTEN/HMOX1/PTGS2/HIF1A/NFE2L2/PPARD/BCL2/MDM2/CCNA2/NPEPPS	17
BP	GO:0044703	multi-organism reproductive process	19/165	205/18800	2.10505E-14	1.12826E-12	4.73704E-13	VEGFA/UCP2/SOD1/AKT1/IL1B/MMP9/MMP2/PTGS2/FOS/ESR1/THBD/SPP1/PPARD/AR/GJA1/BCL2/SLC6A4/PGR/CYP1A1	19
BP	GO:2001236	regulation of extrinsic apoptotic signaling pathway	17/165	153/18800	2.60109E-14	1.37732E-12	5.78277E-13	TNF/NOS3/ICAM1/SERPINE1/AKT1/IL1B/CAV1/IL4/PTEN/HMOX1/GSK3B/AR/IL1A/GSTP1/BCL2/RAF1/BCL2L1	17
BP	GO:0002573	myeloid leukocyte differentiation	19/165	210/18800	3.2741E-14	1.71305E-12	7.19234E-13	PPARG/VEGFA/TNF/APP/TGFB1/MMP9/SIRT1/IL4/IFNG/CTNNB1/MTOR/FOS/MAPK14/PARP1/JUN/PRKCA/FASN/CASP8/HSF1	19
BP	GO:0045766	positive regulation of angiogenesis	18/165	183/18800	3.74622E-14	1.91449E-12	8.03809E-13	VEGFA/NOS3/SERPINE1/IL10/IL1B/CXCL8/SIRT1/PRKCB/HMOX1/HIF1A/NFE2L2/IL1A/F3/KDR/PRKCA/HK2/HSPB1/CHRNA7	18
BP	GO:1904018	positive regulation of vasculature development	18/165	183/18800	3.74622E-14	1.91449E-12	8.03809E-13	VEGFA/NOS3/SERPINE1/IL10/IL1B/CXCL8/SIRT1/PRKCB/HMOX1/HIF1A/NFE2L2/IL1A/F3/KDR/PRKCA/HK2/HSPB1/CHRNA7	18
BP	GO:0044706	multi-multicellular organism process	19/165	213/18800	4.2434E-14	2.13455E-12	8.96202E-13	VEGFA/UCP2/SOD1/AKT1/IL1B/MMP9/MMP2/PTGS2/FOS/ESR1/THBD/SPP1/PPARD/AR/GJA1/BCL2/SLC6A4/PGR/CYP1A1	19
BP	GO:0009416	response to light stimulus	22/165	310/18800	4.27396E-14	2.13455E-12	8.96202E-13	APP/CAT/AKT1/TP53/MMP9/MMP2/SIRT1/MAPK8/PTGS2/FOS/HIF1A/PARP1/MMP3/CASP3/BCL2/EGFR/CASP9/TYR/BAX/PCNA/DRD1/CASP7	22
BP	GO:0007596	blood coagulation	19/165	221/18800	8.30677E-14	4.10205E-12	1.72227E-12	IL6/NOS3/SERPINE1/CAV1/SELP/PLAT/PIK3CG/PLAU/MAPK14/THBD/NFE2L2/F3/PRKCA/F7/CD40LG/HSPB1/PLA2G4A/COL3A1/SERPIND1	19
BP	GO:0001667	ameboidal-type cell migration	26/165	480/18800	1.03288E-13	5.04388E-12	2.1177E-12	PPARG/VEGFA/TNF/NOS3/DPP4/TGFB1/AKT1/MMP9/SIRT1/IL4/IFNG/MTOR/PTEN/HMOX1/PTGS2/PIK3CG/HIF1A/NFE2L2/PPARD/KDR/GJA1/JUN/PRKCA/EGF/MET/HSPB1	26
BP	GO:0050817	coagulation	19/165	226/18800	1.24656E-13	6.02049E-12	2.52773E-12	IL6/NOS3/SERPINE1/CAV1/SELP/PLAT/PIK3CG/PLAU/MAPK14/THBD/NFE2L2/F3/PRKCA/F7/CD40LG/HSPB1/PLA2G4A/COL3A1/SERPIND1	19
BP	GO:0007599	hemostasis	19/165	227/18800	1.35032E-13	6.45072E-12	2.70837E-12	IL6/NOS3/SERPINE1/CAV1/SELP/PLAT/PIK3CG/PLAU/MAPK14/THBD/NFE2L2/F3/PRKCA/F7/CD40LG/HSPB1/PLA2G4A/COL3A1/SERPIND1	19
BP	GO:0071456	cellular response to hypoxia	16/165	143/18800	1.38745E-13	6.55683E-12	2.75292E-12	PPARG/SLC2A4/VEGFA/TP53/SIRT1/MTOR/PTEN/HMOX1/PTGS2/HIF1A/NFE2L2/PPARD/BCL2/MDM2/CCNA2/NPEPPS	16
BP	GO:0048638	regulation of developmental growth	22/165	329/18800	1.43808E-13	6.72379E-12	2.82302E-12	INSR/VEGFA/IGF2/APP/SOD1/AKT1/ADRB2/PPARA/PTEN/GSK3B/G6PD/MAPK14/SPP1/PPARD/AR/ADRB1/BCL2/SLC6A4/CDK4/MAP2/SLC6A3/CDK1	22
BP	GO:0097193	intrinsic apoptotic signaling pathway	21/165	295/18800	1.58669E-13	7.34053E-12	3.08196E-12	TNF/SOD1/AKT1/TP53/CAV1/MMP9/SIRT1/HMOX1/PTGS2/HIF1A/TNFRSF1A/NFE2L2/TNFRSF1B/PARP1/CASP3/BCL2/CASP9/HSPB1/BAX/MDM2/BCL2L1	21
BP	GO:0031331	positive regulation of cellular catabolic process	25/165	449/18800	1.74508E-13	7.98917E-12	3.3543E-12	INSR/IL6/TNF/APP/AKT1/IL1B/ADRB2/PPARA/CAV1/SIRT1/IL4/IFNG/PTEN/HMOX1/GSK3B/HIF1A/NFE2L2/TNFRSF1B/KDR/HSP90AA1/HTR2A/EGF/BAX/MDM2/HSF1	25
BP	GO:0009612	response to mechanical stimulus	18/165	201/18800	1.91946E-13	8.69692E-12	3.65145E-12	TNF/MPO/IL1B/MMP2/STAT1/CTNNB1/MAPK8/CXCL10/PTGS2/FOS/MAPK14/TNFRSF1A/JUN/NFKBIA/HTR2A/COL1A1/CASP8/RAF1	18
BP	GO:0071900	regulation of protein serine/threonine kinase activity	23/165	372/18800	2.00755E-13	8.91895E-12	3.74467E-12	INSR/PPARG/VEGFA/TNF/IGF2/CDKN2A/TGFB1/AKT1/IL1B/ADRB2/CAV1/SIRT1/IFNG/PTEN/PIK3CG/HTR2A/GSTP1/CASP3/CD40LG/EGFR/EGF/CCNA2/CCNB1	23
BP	GO:0006091	generation of precursor metabolites and energy	26/165	494/18800	2.00905E-13	8.91895E-12	3.74467E-12	INSR/TNF/IGF2/AKR1B1/APP/CAT/AKT1/PPARA/TP53/NOS2/IL4/IFNG/MTOR/GSK3B/G6PD/ALDH2/HIF1A/PPARD/HTR2A/HK2/CYP1A2/NCF1/PYGM/MAOB/CDK1/CCNB1	26
BP	GO:2000377	regulation of reactive oxygen species metabolic process	16/165	147/18800	2.1456E-13	9.42991E-12	3.95919E-12	TNF/CRP/SOD1/TGFB1/PPARA/TP53/G6PD/MAPK14/HIF1A/NFE2L2/GSTP1/HK2/MMP3/BCL2/ALOX5/XDH	16
BP	GO:0048771	tissue remodeling	17/165	174/18800	2.22002E-13	9.66037E-12	4.05596E-12	PPARG/IL6/NOS3/TGFB1/ADRB2/TP53/CAV1/MMP2/CTNNB1/IL2/HIF1A/SPP1/IL1A/GJA1/PRKCA/BAX/MDM2	17
BP	GO:0002064	epithelial cell development	18/165	203/18800	2.27792E-13	9.81514E-12	4.12094E-12	VEGFA/TNF/AKR1B1/ICAM1/AKT1/IL1B/GSK3B/ESR1/HIF1A/TNFRSF1A/AR/IL1A/GJA1/IKBKB/FASN/PECAM1/MET/PGR	18
BP	GO:0046683	response to organophosphorus	15/165	124/18800	2.58961E-13	1.10499E-11	4.63934E-12	APP/SOD1/IL1B/STAT1/PLAT/PTGS2/PIK3CG/FOS/THBD/HSPA5/COL1A1/SLC6A4/AHR/TYR/SLC6A3	15
BP	GO:0007159	leukocyte cell-cell adhesion	23/165	381/18800	3.31067E-13	1.39908E-11	5.8741E-12	IL6/TNF/IGF2/ICAM1/CCL2/DPP4/AKT1/IL10/IL1B/PPARA/CAV1/IL4/VCAM1/IFNG/SELE/SELP/IL2/IL1A/OLR1/CASP3/CD40LG/ALOX5/PECAM1	23
BP	GO:0071496	cellular response to external stimulus	21/165	309/18800	3.91683E-13	1.63947E-11	6.8834E-12	ALB/UCP2/IL1B/PPARA/TP53/SIRT1/VCAM1/MAPK1/MTOR/MAPK8/HMOX1/PTGS2/FOS/TNFRSF1A/NFE2L2/HSPA5/BCL2/NCOA1/RXRA/COL1A1/CASP8	21
BP	GO:0008585	female gonad development	14/165	105/18800	4.23766E-13	1.75703E-11	7.37699E-12	INSR/VEGFA/NOS3/SOD1/MMP2/SIRT1/ESR1/KDR/HSPA5/CASP3/BCL2/PGR/BAX/BCL2L1	14
BP	GO:0008625	extrinsic apoptotic signaling pathway via death domain receptors	13/165	85/18800	4.86392E-13	1.99784E-11	8.38805E-12	TNF/NOS3/ICAM1/SERPINE1/PTEN/HMOX1/GSK3B/TNFRSF1A/BCL2/CASP8/RAF1/BAX/BCL2L1	13
BP	GO:1905952	regulation of lipid localization	16/165	155/18800	4.93537E-13	2.00842E-11	8.43246E-12	PPARG/IL6/TNF/APOB/CRP/AKT1/IL1B/PPARA/CETP/SPP1/PPARD/IL1A/NFKBIA/ABCG1/PLA2G4A/PTGES	16
BP	GO:0032102	negative regulation of response to external stimulus	24/165	429/18800	5.02974E-13	2.02804E-11	8.51485E-12	PPARG/TNF/NOS3/SOD1/CCL2/DPP4/SERPINE1/IL10/PPARA/IL4/PTEN/PLAT/IL2/PLAU/MAPK14/THBD/TNFRSF1A/SPP1/PPARD/TNFRSF1B/GSTP1/ALOX5/SLC6A3/DRD1	24
BP	GO:0010595	positive regulation of endothelial cell migration	15/165	131/18800	5.87988E-13	2.34928E-11	9.86358E-12	VEGFA/NOS3/TGFB1/AKT1/SIRT1/HMOX1/PTGS2/PIK3CG/HIF1A/NFE2L2/KDR/PRKCA/EGF/MET/HSPB1	15
BP	GO:0007565	female pregnancy	17/165	185/18800	6.09003E-13	2.40183E-11	1.00842E-11	VEGFA/UCP2/SOD1/AKT1/IL1B/MMP9/MMP2/PTGS2/FOS/ESR1/THBD/SPP1/PPARD/AR/GJA1/BCL2/PGR	17
BP	GO:0001819	positive regulation of cytokine production	25/165	475/18800	6.12071E-13	2.40183E-11	1.00842E-11	IL6/TNF/APP/SOD1/SERPINE1/TGFB1/IL10/IL1B/SIRT1/NOS2/STAT1/IL4/IFNG/HMOX1/PTGS2/PIK3CG/IL2/MAPK14/HIF1A/IL1A/F3/HSP90AA1/CD40LG/CASP8/HSPB1	25
BP	GO:0046545	development of primary female sexual characteristics	14/165	109/18800	7.1853E-13	2.79464E-11	1.17334E-11	INSR/VEGFA/NOS3/SOD1/MMP2/SIRT1/ESR1/KDR/HSPA5/CASP3/BCL2/PGR/BAX/BCL2L1	14
BP	GO:0002685	regulation of leukocyte migration	18/165	218/18800	7.76132E-13	2.99219E-11	1.25629E-11	IL6/VEGFA/TNF/APP/ICAM1/CCL2/DPP4/SERPINE1/AKT1/CXCL8/IL4/MAPK1/SELE/SELP/CXCL10/HMOX1/IL1A/F7	18
BP	GO:0014074	response to purine-containing compound	15/165	134/18800	8.23138E-13	3.1187E-11	1.3094E-11	APP/SOD1/IL1B/STAT1/PLAT/PTGS2/PIK3CG/FOS/THBD/HSPA5/COL1A1/SLC6A4/AHR/TYR/SLC6A3	15
BP	GO:0043467	regulation of generation of precursor metabolites and energy	15/165	134/18800	8.23138E-13	3.1187E-11	1.3094E-11	INSR/TNF/IGF2/APP/AKT1/PPARA/TP53/NOS2/IL4/IFNG/GSK3B/HIF1A/HTR2A/CDK1/CCNB1	15
BP	GO:0030879	mammary gland development	15/165	135/18800	9.19082E-13	3.43867E-11	1.44375E-11	VEGFA/AKT1/CAV1/MAPK1/ESR1/HIF1A/AR/GJA1/HK2/FASN/EGF/XDH/SLC6A3/PGR/BAX	15
BP	GO:0008202	steroid metabolic process	21/165	323/18800	9.23239E-13	3.43867E-11	1.44375E-11	TNF/PON1/AKR1B1/APOB/APP/CAT/SOD1/CETP/SIRT1/IL4/IFNG/G6PD/ESR1/CYP3A4/SPP1/PPARD/IL1A/CYP1A2/ABCG1/RXRA/CYP1A1	21
BP	GO:0019221	cytokine-mediated signaling pathway	25/165	486/18800	1.01578E-12	3.75155E-11	1.57511E-11	PPARG/IL6/TNF/CCL2/AKT1/IL1B/TP53/CXCL8/CAV1/SIRT1/STAT1/IFNG/CXCL10/HIF1A/TNFRSF1A/TNFRSF1B/IL1A/F3/NFKBIA/GSTP1/IKBKB/CASP8/CXCL1/XIAP/CXCL2	25
BP	GO:1900407	regulation of cellular response to oxidative stress	13/165	92/18800	1.39433E-12	5.06655E-11	2.12722E-11	TNF/SOD1/AKT1/IL10/SIRT1/CTNNB1/HIF1A/NFE2L2/PARP1/MMP3/ALOX5/MET/HSPB1	13
BP	GO:0070661	leukocyte proliferation	21/165	330/18800	1.39489E-12	5.06655E-11	2.12722E-11	IL6/IGF2/CRP/IL10/IL1B/TP53/IL4/VCAM1/MAPK1/CTNNB1/PIK3CG/IL2/TNFRSF1B/IL1A/GJA1/GSTP1/CASP3/CD40LG/BCL2/AHR/BAX	21
BP	GO:0051235	maintenance of location	21/165	331/18800	1.47836E-12	5.32574E-11	2.23604E-11	PPARG/IL6/TNF/ALB/APOB/CRP/AKT1/IL10/IL1B/PPARA/CAV1/SIRT1/CXCL10/PPARD/NFKBIA/HTR2A/HK2/HSPA5/ABCG1/BAX/DRD1	21
BP	GO:0051090	regulation of DNA-binding transcription factor activity	24/165	452/18800	1.53888E-12	5.49869E-11	2.30865E-11	PPARG/IL6/VEGFA/TNF/APP/CAT/CDKN2A/AKT1/IL10/IL1B/CAV1/SIRT1/CTNNB1/PRKCB/MAPK8/PTEN/HMOX1/ESR1/AR/ESR2/NFKBIA/IKBKB/CD40LG/HSF1	24
BP	GO:0050730	regulation of peptidyl-tyrosine phosphorylation	19/165	261/18800	1.64749E-12	5.8393E-11	2.45166E-11	IL6/VEGFA/TNF/IGF2/APP/TGFB1/TP53/CAV1/IL4/IFNG/MTOR/IL2/TNFRSF1A/HTR2A/NCF1/EGFR/PECAM1/EGF/HSF1	19
BP	GO:0018108	peptidyl-tyrosine phosphorylation	22/165	373/18800	1.79156E-12	6.29913E-11	2.64472E-11	INSR/IL6/VEGFA/TNF/IGF2/APP/TGFB1/TP53/CAV1/IL4/IFNG/MTOR/IL2/TNFRSF1A/KDR/HTR2A/NCF1/EGFR/PECAM1/EGF/MET/HSF1	22
BP	GO:0022407	regulation of cell-cell adhesion	24/165	456/18800	1.8564E-12	6.47531E-11	2.71869E-11	IL6/VEGFA/TNF/IGF2/CCL2/DPP4/TGFB1/AKT1/IL10/IL1B/PPARA/CAV1/IL4/VCAM1/IFNG/SELE/SELP/IL2/MAPK14/IL1A/PRKCA/CASP3/CD40LG/ALOX5	24
BP	GO:0010212	response to ionizing radiation	15/165	142/18800	1.9395E-12	6.7119E-11	2.81803E-11	TP53/SIRT1/VCAM1/CXCL10/MAPK14/THBD/PARP1/IL1A/HSPA5/CASP3/BCL2/BAX/MDM2/BCL2L1/HSF1	15
BP	GO:0018212	peptidyl-tyrosine modification	22/165	376/18800	2.10066E-12	7.21283E-11	3.02834E-11	INSR/IL6/VEGFA/TNF/IGF2/APP/TGFB1/TP53/CAV1/IL4/IFNG/MTOR/IL2/TNFRSF1A/KDR/HTR2A/NCF1/EGFR/PECAM1/EGF/MET/HSF1	22
BP	GO:0051091	positive regulation of DNA-binding transcription factor activity	19/165	265/18800	2.15705E-12	7.34903E-11	3.08553E-11	PPARG/IL6/VEGFA/TNF/APP/CAT/AKT1/IL10/IL1B/CAV1/CTNNB1/PRKCB/PTEN/ESR1/AR/ESR2/IKBKB/CD40LG/HSF1	19
BP	GO:1904019	epithelial cell apoptotic process	14/165	118/18800	2.18481E-12	7.38634E-11	3.10119E-11	IL6/TNF/ICAM1/CCL2/SERPINE1/IL10/PPARA/IL4/HMOX1/PIK3CG/NFE2L2/KDR/CD40LG/BCL2L1	14
BP	GO:0006809	nitric oxide biosynthetic process	12/165	75/18800	2.25999E-12	7.52474E-11	3.1593E-11	INSR/TNF/NOS3/AKT1/IL10/IL1B/CAV1/NOS2/IFNG/PTGS2/HSP90AA1/NQO1	12
BP	GO:0043536	positive regulation of blood vessel endothelial cell migration	12/165	75/18800	2.25999E-12	7.52474E-11	3.1593E-11	VEGFA/NOS3/TGFB1/AKT1/SIRT1/HMOX1/PTGS2/HIF1A/NFE2L2/KDR/PRKCA/HSPB1	12
BP	GO:0033135	regulation of peptidyl-serine phosphorylation	15/165	144/18800	2.38258E-12	7.87325E-11	3.30562E-11	IL6/VEGFA/TNF/APP/TGFB1/AKT1/CAV1/IFNG/PTEN/PTGS2/HSP90AA1/BCL2/EGFR/RAF1/BAX	15
BP	GO:0045471	response to ethanol	14/165	119/18800	2.45751E-12	8.06028E-11	3.38415E-11	SLC2A4/TNF/CAT/SOD1/PPARA/VCAM1/IL2/G6PD/OPRM1/NQO1/MAOB/CASP8/SLC6A3/CDK1	14
BP	GO:1903201	regulation of oxidative stress-induced cell death	12/165	77/18800	3.13157E-12	1.0195E-10	4.28043E-11	TNF/SOD1/AKT1/IL10/SIRT1/CTNNB1/HIF1A/NFE2L2/PARP1/MMP3/MET/HSPB1	12
BP	GO:0036473	cell death in response to oxidative stress	13/165	98/18800	3.20729E-12	1.03647E-10	4.35169E-11	TNF/SOD1/AKT1/IL10/SIRT1/CTNNB1/HIF1A/NFE2L2/PARP1/MMP3/BCL2/MET/HSPB1	13
BP	GO:1902893	regulation of miRNA transcription	11/165	59/18800	3.3089E-12	1.06151E-10	4.45679E-11	PPARG/TNF/TGFB1/IL10/PPARA/TP53/NR3C1/FOS/HIF1A/PPARD/JUN	11
BP	GO:0043523	regulation of neuron apoptotic process	17/165	207/18800	3.78856E-12	1.20657E-10	5.06587E-11	TNF/SOD1/CCL2/IL10/TP53/CTNNB1/HMOX1/G6PD/HIF1A/PARP1/JUN/CASP3/BCL2/NQO1/CASP9/BAX/BCL2L1	17
BP	GO:0001659	temperature homeostasis	16/165	177/18800	3.87569E-12	1.22544E-10	5.14508E-11	VEGFA/TNF/UCP2/IL1B/ADRB2/CAV1/IL4/PTGS2/ACHE/IL1A/GJA1/HTR2A/ADRB1/DRD1/HSF1/PTGES	16
BP	GO:0061614	miRNA transcription	11/165	60/18800	4.02128E-12	1.2624E-10	5.30023E-11	PPARG/TNF/TGFB1/IL10/PPARA/TP53/NR3C1/FOS/HIF1A/PPARD/JUN	11
BP	GO:0046660	female sex differentiation	14/165	124/18800	4.35351E-12	1.357E-10	5.69743E-11	INSR/VEGFA/NOS3/SOD1/MMP2/SIRT1/ESR1/KDR/HSPA5/CASP3/BCL2/PGR/BAX/BCL2L1	14
BP	GO:1902882	regulation of response to oxidative stress	13/165	101/18800	4.76169E-12	1.47378E-10	6.18773E-11	TNF/SOD1/AKT1/IL10/SIRT1/CTNNB1/HIF1A/NFE2L2/PARP1/MMP3/ALOX5/MET/HSPB1	13
BP	GO:0007346	regulation of mitotic cell cycle	24/165	478/18800	5.035E-12	1.54747E-10	6.49713E-11	INSR/TNF/IGF2/APP/CCL2/CDKN2A/AKT1/IL10/IL1B/TP53/SIRT1/CTNNB1/PTEN/IL1A/PRKCA/BCL2/EGFR/EGF/CDK4/CDK1/CYP1A1/MDM2/HSF1/CCNB1	24
BP	GO:0060326	cell chemotaxis	20/165	315/18800	5.15541E-12	1.57347E-10	6.6063E-11	IL6/VEGFA/CCL2/DPP4/SERPINE1/IL10/IL1B/CXCL8/IL4/VCAM1/MAPK1/CXCL10/PIK3CG/KDR/F7/ALOX5/CXCL1/MET/HSPB1/CXCL2	20
BP	GO:0043542	endothelial cell migration	19/165	279/18800	5.3455E-12	1.62024E-10	6.80266E-11	PPARG/VEGFA/TNF/NOS3/DPP4/TGFB1/AKT1/SIRT1/PTEN/HMOX1/PTGS2/PIK3CG/HIF1A/NFE2L2/KDR/PRKCA/EGF/MET/HSPB1	19
BP	GO:0006631	fatty acid metabolic process	22/165	395/18800	5.56651E-12	1.67567E-10	7.03539E-11	PPARG/AKR1B1/AKT1/IL1B/PPARA/GSTM1/CAV1/SIRT1/PTGS2/MAPK14/TNFRSF1A/CYP3A4/PPARD/GSTP1/ACACA/CYP1A2/FASN/ALOX5/PTGS1/PLA2G4A/CYP1A1/PTGES	22
BP	GO:0046209	nitric oxide metabolic process	12/165	81/18800	5.84753E-12	1.74829E-10	7.34029E-11	INSR/TNF/NOS3/AKT1/IL10/IL1B/CAV1/NOS2/IFNG/PTGS2/HSP90AA1/NQO1	12
BP	GO:0046677	response to antibiotic	10/165	46/18800	6.39927E-12	1.90032E-10	7.97861E-11	SOD1/TP53/HSP90AA1/HSPA5/CASP3/CASP8/CASP9/PLA2G4A/CYP1A1/MDM2	10
BP	GO:0045936	negative regulation of phosphate metabolic process	23/165	440/18800	6.44378E-12	1.9007E-10	7.98018E-11	PPARG/TNF/CDKN2A/TGFB1/AKT1/IL1B/PPARA/TP53/CAV1/IGFBP3/SIRT1/IFNG/PTEN/GSK3B/IL2/PARP1/JUN/GSTP1/IKBKB/CASP3/XDH/HSPB1/BAX	23
BP	GO:0060249	anatomical structure homeostasis	20/165	319/18800	6.49153E-12	1.90202E-10	7.98572E-11	IL6/VEGFA/NOS3/ALB/SOD1/ADRB2/CTNNB1/PTGS2/HIF1A/SPP1/KDR/GJA1/PRKCA/ACACA/SLC6A2/BCL2/PECAM1/HSPB1/BAX/COL3A1	20
BP	GO:0010563	negative regulation of phosphorus metabolic process	23/165	441/18800	6.74831E-12	1.96416E-10	8.24663E-11	PPARG/TNF/CDKN2A/TGFB1/AKT1/IL1B/PPARA/TP53/CAV1/IGFBP3/SIRT1/IFNG/PTEN/GSK3B/IL2/PARP1/JUN/GSTP1/IKBKB/CASP3/XDH/HSPB1/BAX	23
BP	GO:2001057	reactive nitrogen species metabolic process	12/165	82/18800	6.79846E-12	1.96574E-10	8.25325E-11	INSR/TNF/NOS3/AKT1/IL10/IL1B/CAV1/NOS2/IFNG/PTGS2/HSP90AA1/NQO1	12
BP	GO:0010888	negative regulation of lipid storage	8/165	22/18800	8.54957E-12	2.45591E-10	1.03113E-10	PPARG/IL6/TNF/CRP/PPARA/PPARD/NFKBIA/ABCG1	8
BP	GO:0051896	regulation of protein kinase B signaling	16/165	187/18800	9.00075E-12	2.56872E-10	1.07849E-10	INSR/TNF/IGF2/TGFB1/PPARA/SIRT1/MTOR/PTEN/PIK3CG/F3/HSP90AA1/F7/EGFR/EGF/XDH/MET	16
BP	GO:0031099	regeneration	16/165	188/18800	9.7643E-12	2.76865E-10	1.16243E-10	IL6/TNF/UCP2/IL10/MMP2/PTEN/HMOX1/SPP1/PPARD/GJA1/JUN/F7/BCL2/CDK1/PCNA/CCNA2	16
BP	GO:0033138	positive regulation of peptidyl-serine phosphorylation	13/165	107/18800	1.01012E-11	2.84581E-10	1.19483E-10	IL6/VEGFA/TNF/APP/TGFB1/AKT1/CAV1/IFNG/PTGS2/HSP90AA1/BCL2/EGFR/RAF1	13
BP	GO:0023061	signal release	23/165	451/18800	1.06366E-11	2.97756E-10	1.25014E-10	PPARG/IL6/TNF/UCP2/IL1B/NOS2/IFNG/PRKCB/GSK3B/HIF1A/SPP1/PPARD/IL1A/GJA1/HTR2A/OPRM1/ALOX5/MAOB/SLC6A4/PLA2G4A/RAF1/DRD1/PTGES	23
BP	GO:0050731	positive regulation of peptidyl-tyrosine phosphorylation	16/165	190/18800	1.14743E-11	3.19175E-10	1.34007E-10	IL6/VEGFA/TNF/IGF2/TGFB1/TP53/IL4/IFNG/MTOR/IL2/TNFRSF1A/HTR2A/NCF1/PECAM1/EGF/HSF1	16
BP	GO:0045862	positive regulation of proteolysis	21/165	369/18800	1.16918E-11	3.2318E-10	1.35689E-10	PPARG/TNF/APP/AKT1/IL1B/CAV1/SIRT1/IFNG/PTEN/GSK3B/NFE2L2/TNFRSF1B/F3/CTSD/EGF/XDH/CASP8/CASP9/BAX/MDM2/HSF1	21
BP	GO:0019915	lipid storage	12/165	86/18800	1.21739E-11	3.34402E-10	1.404E-10	PPARG/IL6/TNF/APOB/CRP/IL1B/PPARA/CAV1/SIRT1/PPARD/NFKBIA/ABCG1	12
BP	GO:0030225	macrophage differentiation	10/165	49/18800	1.26129E-11	3.42183E-10	1.43667E-10	VEGFA/APP/TGFB1/MMP9/SIRT1/IFNG/PARP1/PRKCA/CASP8/HSF1	10
BP	GO:0035094	response to nicotine	10/165	49/18800	1.26129E-11	3.42183E-10	1.43667E-10	TNF/PPARA/MMP2/VCAM1/MAPK1/HMOX1/CASP3/BCL2/SLC6A3/CHRNA7	10
BP	GO:0009408	response to heat	13/165	109/18800	1.28432E-11	3.46292E-10	1.45393E-10	NOS3/SOD1/AKT1/SIRT1/MTOR/CXCL10/HMOX1/PTGS2/GSK3B/IL1A/HSP90AA1/HSPB1/HSF1	13
BP	GO:0071375	cellular response to peptide hormone stimulus	19/165	294/18800	1.33544E-11	3.57882E-10	1.50259E-10	INSR/PPARG/SLC2A4/IGF2/UCP2/AKT1/IL1B/CAV1/SIRT1/STAT1/PRKCB/PLAT/GSK3B/NFE2L2/PARP1/CDK4/CA2/CCNA2/HSF1	19
BP	GO:1901216	positive regulation of neuron death	12/165	87/18800	1.40155E-11	3.73323E-10	1.56742E-10	TNF/TP53/IFNG/CTNNB1/GSK3B/FOS/PARP1/CASP3/NQO1/CASP8/CASP9/BAX	12
BP	GO:0032868	response to insulin	18/165	259/18800	1.4274E-11	3.77917E-10	1.5867E-10	INSR/PPARG/SLC2A4/IGF2/UCP2/CAT/AKT1/IL10/IL1B/PPARA/SIRT1/STAT1/PRKCB/MTOR/GSK3B/MAPK14/PARP1/CDK4	18
BP	GO:0007568	aging	15/165	163/18800	1.45106E-11	3.81881E-10	1.60335E-10	UCP2/CAT/MPO/IL10/MMP2/VCAM1/PTGS2/FOS/NFE2L2/TNFRSF1B/HTR2A/NQO1/CASP9/SLC6A3/CYP1A1	15
BP	GO:0008406	gonad development	17/165	226/18800	1.54939E-11	4.04545E-10	1.6985E-10	INSR/VEGFA/NOS3/SOD1/MMP2/SIRT1/ESR1/AR/IL1A/KDR/GJA1/HSPA5/CASP3/BCL2/PGR/BAX/BCL2L1	17
BP	GO:0006692	prostanoid metabolic process	10/165	50/18800	1.56479E-11	4.04545E-10	1.6985E-10	AKR1B1/IL1B/GSTM1/SIRT1/PTGS2/TNFRSF1A/GSTP1/PTGS1/PLA2G4A/PTGES	10
BP	GO:0006693	prostaglandin metabolic process	10/165	50/18800	1.56479E-11	4.04545E-10	1.6985E-10	AKR1B1/IL1B/GSTM1/SIRT1/PTGS2/TNFRSF1A/GSTP1/PTGS1/PLA2G4A/PTGES	10
BP	GO:1903034	regulation of response to wounding	15/165	166/18800	1.88821E-11	4.84791E-10	2.03542E-10	TNF/NOS3/SERPINE1/IL10/CAV1/MTOR/PTEN/PLAT/PLAU/THBD/NFE2L2/SPP1/F3/F7/ALOX5	15
BP	GO:0032943	mononuclear cell proliferation	19/165	300/18800	1.89725E-11	4.84791E-10	2.03542E-10	IL6/IGF2/CRP/IL10/IL1B/TP53/IL4/VCAM1/CTNNB1/PIK3CG/IL2/TNFRSF1B/IL1A/GJA1/CASP3/CD40LG/BCL2/AHR/BAX	19
BP	GO:0002526	acute inflammatory response	13/165	113/18800	2.04616E-11	5.17405E-10	2.17235E-10	IL6/TNF/CRP/IL1B/IL4/VCAM1/PTGS2/PIK3CG/IL1A/F3/GSTP1/OPRM1/PTGES	13
BP	GO:0010594	regulation of endothelial cell migration	17/165	230/18800	2.04843E-11	5.17405E-10	2.17235E-10	PPARG/VEGFA/TNF/NOS3/TGFB1/AKT1/SIRT1/HMOX1/PTGS2/PIK3CG/HIF1A/NFE2L2/KDR/PRKCA/EGF/MET/HSPB1	17
BP	GO:0045137	development of primary sexual characteristics	17/165	231/18800	2.19461E-11	5.51162E-10	2.31408E-10	INSR/VEGFA/NOS3/SOD1/MMP2/SIRT1/ESR1/AR/IL1A/KDR/GJA1/HSPA5/CASP3/BCL2/PGR/BAX/BCL2L1	17
BP	GO:0042391	regulation of membrane potential	22/165	425/18800	2.32818E-11	5.81383E-10	2.44097E-10	TNF/UCP2/APP/SOD1/AKT1/ADRB2/CAV1/MTOR/PTEN/GSK3B/PARP1/KDR/GJA1/OPRM1/ADRB1/BCL2/BAX/DRD1/CHRM1/BCL2L1/CHRNA7/GABRA1	22
BP	GO:1903037	regulation of leukocyte cell-cell adhesion	20/165	344/18800	2.54881E-11	6.32881E-10	2.65718E-10	IL6/TNF/IGF2/CCL2/DPP4/AKT1/IL10/IL1B/PPARA/CAV1/IL4/VCAM1/IFNG/SELE/SELP/IL2/IL1A/CASP3/CD40LG/ALOX5	20
BP	GO:0033559	unsaturated fatty acid metabolic process	13/165	115/18800	2.56486E-11	6.33291E-10	2.6589E-10	AKR1B1/IL1B/GSTM1/SIRT1/PTGS2/TNFRSF1A/GSTP1/CYP1A2/ALOX5/PTGS1/PLA2G4A/CYP1A1/PTGES	13
BP	GO:2001242	regulation of intrinsic apoptotic signaling pathway	15/165	171/18800	2.89423E-11	7.10622E-10	2.98358E-10	SOD1/AKT1/TP53/CAV1/MMP9/SIRT1/PTGS2/HIF1A/NFE2L2/PARP1/BCL2/HSPB1/BAX/MDM2/BCL2L1	15
BP	GO:0033674	positive regulation of kinase activity	23/165	476/18800	3.15258E-11	7.69754E-10	3.23185E-10	INSR/VEGFA/TNF/IGF2/TGFB1/AKT1/IL1B/ADRB2/SIRT1/IL4/IFNG/MTOR/PIK3CG/IL2/KDR/HSP90AA1/HTR2A/CD40LG/NCF1/EGFR/EGF/MET/CCNB1	23
BP	GO:0001894	tissue homeostasis	18/165	272/18800	3.22041E-11	7.81973E-10	3.28315E-10	IL6/VEGFA/NOS3/ALB/SOD1/ADRB2/CTNNB1/PTGS2/SPP1/KDR/GJA1/PRKCA/ACACA/BCL2/PECAM1/HSPB1/BAX/COL3A1	18
BP	GO:0010742	macrophage derived foam cell differentiation	9/165	38/18800	3.25194E-11	7.8529E-10	3.29708E-10	PPARG/APOB/CRP/TGFB1/PPARA/CETP/STAT1/NFKBIA/ABCG1	9
BP	GO:0042098	T cell proliferation	16/165	204/18800	3.37196E-11	8.04977E-10	3.37974E-10	IL6/IGF2/IL10/IL1B/TP53/IL4/VCAM1/CTNNB1/PIK3CG/IL2/TNFRSF1B/IL1A/GJA1/CASP3/CD40LG/BAX	16
BP	GO:0043281	regulation of cysteine-type endopeptidase activity involved in apoptotic process	16/165	204/18800	3.37196E-11	8.04977E-10	3.37974E-10	PPARG/VEGFA/TNF/AKT1/MMP9/SIRT1/PTGS2/F3/CTSD/XDH/CASP8/CASP9/RAF1/XIAP/BAX/HSF1	16
BP	GO:0014065	phosphatidylinositol 3-kinase signaling	14/165	144/18800	3.38841E-11	8.04977E-10	3.37974E-10	INSR/TNF/CAT/AKT1/SIRT1/PTEN/SELP/PIK3CG/PPARD/KDR/HTR2A/NCF1/EGFR/EGF	14
BP	GO:0010469	regulation of signaling receptor activity	15/165	173/18800	3.41984E-11	8.08074E-10	3.39274E-10	PPARG/TNF/APP/CCL2/SERPINE1/IL10/ADRB2/PPARA/IFNG/PLAU/HIF1A/ESR2/OPRM1/NCF1/EGF	15
BP	GO:0007623	circadian rhythm	16/165	205/18800	3.63E-11	8.53148E-10	3.58199E-10	PPARG/TNF/PPARA/TP53/SIRT1/NOS2/MTOR/MAPK8/PTEN/GSK3B/MTTP/ADRB1/F7/SLC6A4/AHR/CDK1	16
BP	GO:0031649	heat generation	7/165	16/18800	3.77857E-11	8.80336E-10	3.69614E-10	TNF/IL1B/ADRB2/PTGS2/IL1A/ADRB1/PTGES	7
BP	GO:0150076	neuroinflammatory response	11/165	73/18800	3.78575E-11	8.80336E-10	3.69614E-10	IL6/TNF/APP/IL1B/MMP9/IL4/IFNG/PTGS2/TNFRSF1B/JUN/MMP3	11
BP	GO:0048661	positive regulation of smooth muscle cell proliferation	12/165	95/18800	4.06608E-11	9.40548E-10	3.94894E-10	IL6/TNF/TGFB1/AKT1/IL10/MMP9/MMP2/STAT1/HMOX1/PTGS2/GJA1/JUN	12
BP	GO:0090077	foam cell differentiation	9/165	39/18800	4.19596E-11	9.6551E-10	4.05374E-10	PPARG/APOB/CRP/TGFB1/PPARA/CETP/STAT1/NFKBIA/ABCG1	9
BP	GO:0010883	regulation of lipid storage	10/165	55/18800	4.29103E-11	9.82243E-10	4.124E-10	PPARG/IL6/TNF/APOB/CRP/PPARA/SIRT1/PPARD/NFKBIA/ABCG1	10
BP	GO:0001890	placenta development	14/165	147/18800	4.48238E-11	1.02073E-09	4.28558E-10	PPARG/IGF2/SOD1/AKT1/IL10/MAPK1/PTGS2/MAPK14/HIF1A/SPP1/PPARD/NCOA1/EGFR/CASP8	14
BP	GO:0071902	positive regulation of protein serine/threonine kinase activity	16/165	208/18800	4.51768E-11	1.02346E-09	4.29707E-10	INSR/VEGFA/TNF/IGF2/TGFB1/AKT1/IL1B/ADRB2/SIRT1/IFNG/PIK3CG/HTR2A/CD40LG/EGFR/EGF/CCNB1	16
BP	GO:1901215	negative regulation of neuron death	16/165	209/18800	4.85553E-11	1.09436E-09	4.59473E-10	SOD1/CCL2/AKT1/IL10/PPARA/SIRT1/CTNNB1/HMOX1/GSK3B/HIF1A/TNFRSF1B/JUN/BCL2/BAX/BCL2L1/HSF1	16
BP	GO:0006690	icosanoid metabolic process	13/165	121/18800	4.92337E-11	1.10399E-09	4.63516E-10	AKR1B1/IL1B/GSTM1/SIRT1/PTGS2/TNFRSF1A/GSTP1/CYP1A2/ALOX5/PTGS1/PLA2G4A/CYP1A1/PTGES	13
BP	GO:0010332	response to gamma radiation	10/165	56/18800	5.18472E-11	1.15669E-09	4.85643E-10	TP53/CXCL10/PARP1/IL1A/HSPA5/BCL2/BAX/MDM2/BCL2L1/HSF1	10
BP	GO:0007548	sex differentiation	18/165	281/18800	5.51135E-11	1.21674E-09	5.10854E-10	INSR/VEGFA/NOS3/SOD1/MMP2/SIRT1/CTNNB1/ESR1/AR/IL1A/KDR/GJA1/HSPA5/CASP3/BCL2/PGR/BAX/BCL2L1	18
BP	GO:0031668	cellular response to extracellular stimulus	17/165	245/18800	5.56461E-11	1.21674E-09	5.10854E-10	ALB/UCP2/PPARA/TP53/SIRT1/VCAM1/MAPK1/MTOR/MAPK8/HMOX1/FOS/NFE2L2/HSPA5/BCL2/NCOA1/RXRA/COL1A1	17
BP	GO:0045926	negative regulation of growth	17/165	245/18800	5.56461E-11	1.21674E-09	5.10854E-10	CDKN2A/TGFB1/ADRB2/PPARA/TP53/SIRT1/PTEN/G6PD/HIF1A/SPP1/PPARD/ESR2/GJA1/ADRB1/BCL2/SLC6A4/MAP2	17
BP	GO:1903039	positive regulation of leukocyte cell-cell adhesion	17/165	245/18800	5.56461E-11	1.21674E-09	5.10854E-10	IL6/TNF/IGF2/CCL2/DPP4/AKT1/IL1B/CAV1/IL4/VCAM1/IFNG/SELE/SELP/IL2/IL1A/CD40LG/ALOX5	17
BP	GO:0050679	positive regulation of epithelial cell proliferation	16/165	211/18800	5.60229E-11	1.21891E-09	5.11767E-10	VEGFA/TNF/IGF2/AKT1/IL10/SIRT1/CTNNB1/HMOX1/HIF1A/AR/F3/KDR/JUN/PRKCA/EGFR/EGF	16
BP	GO:0043535	regulation of blood vessel endothelial cell migration	14/165	150/18800	5.8917E-11	1.26728E-09	5.32073E-10	PPARG/VEGFA/TNF/NOS3/TGFB1/AKT1/SIRT1/HMOX1/PTGS2/HIF1A/NFE2L2/KDR/PRKCA/HSPB1	14
BP	GO:0045785	positive regulation of cell adhesion	22/165	446/18800	5.91108E-11	1.26728E-09	5.32073E-10	IL6/VEGFA/TNF/IGF2/CCL2/DPP4/AKT1/IL10/IL1B/CAV1/IL4/VCAM1/IFNG/SELE/SELP/GSK3B/IL2/IL1A/KDR/PRKCA/CD40LG/ALOX5	22
BP	GO:1903829	positive regulation of protein localization	22/165	446/18800	5.91108E-11	1.26728E-09	5.32073E-10	PPARG/TNF/TGFB1/AKT1/IL1B/IFNG/MAPK8/PTGS2/GSK3B/ACHE/MAPK14/HIF1A/PPARD/PARP1/IL1A/ABCG1/EGFR/PECAM1/EGF/CDK1/CHRM1/NPEPPS	22
BP	GO:0097237	cellular response to toxic substance	13/165	123/18800	6.06948E-11	1.29492E-09	5.43679E-10	TNF/NOS3/ALB/CAT/MPO/SOD1/GSTM1/PTGS2/NFE2L2/GSTP1/PTGS1/NQO1/PTGES	13
BP	GO:0022409	positive regulation of cell-cell adhesion	18/165	291/18800	9.78432E-11	2.07135E-09	8.69667E-10	IL6/TNF/IGF2/CCL2/DPP4/AKT1/IL10/IL1B/CAV1/IL4/VCAM1/IFNG/SELE/SELP/IL2/IL1A/CD40LG/ALOX5	18
BP	GO:0070663	regulation of leukocyte proliferation	17/165	254/18800	9.80298E-11	2.07135E-09	8.69667E-10	IL6/IGF2/CRP/IL10/IL1B/IL4/VCAM1/MAPK1/CTNNB1/IL2/TNFRSF1B/IL1A/GSTP1/CASP3/CD40LG/BCL2/AHR	17
BP	GO:0071478	cellular response to radiation	15/165	187/18800	1.03748E-10	2.18168E-09	9.15988E-10	TP53/MMP9/MMP2/SIRT1/PTGS2/MAPK14/PARP1/HSPA5/MMP3/CASP9/BAX/PCNA/MDM2/BCL2L1/HSF1	15
BP	GO:0031960	response to corticosteroid	14/165	157/18800	1.0892E-10	2.27954E-09	9.57075E-10	IL6/TNF/IL10/NR3C1/PLAT/PTGS2/FOS/PARP1/CASP3/BCL2/COL1A1/MAOB/CASP9/PCNA	14
BP	GO:0001101	response to acid chemical	13/165	129/18800	1.11201E-10	2.31624E-09	9.72487E-10	VEGFA/TNF/MMP2/MTOR/CASP3/F7/EGFR/COL1A1/NQO1/PCNA/BCL2L1/HSF1/COL3A1	13
BP	GO:0048144	fibroblast proliferation	11/165	81/18800	1.21435E-10	2.51749E-09	1.05698E-09	TP53/CTNNB1/ESR1/JUN/GSTP1/EGFR/CDK4/BAX/CCNA2/COL3A1/CCNB1	11
BP	GO:0070371	ERK1 and ERK2 cascade	19/165	335/18800	1.26447E-10	2.60907E-09	1.09543E-09	TNF/APP/ICAM1/CCL2/TGFB1/IL1B/MAPK1/PTEN/IL1A/KDR/JUN/HTR2A/GSTP1/PRKCA/OPRM1/EGFR/EGF/CDK1/CHRNA7	19
BP	GO:0046651	lymphocyte proliferation	18/165	296/18800	1.29253E-10	2.65453E-09	1.11452E-09	IL6/IGF2/IL10/IL1B/TP53/IL4/VCAM1/CTNNB1/PIK3CG/IL2/TNFRSF1B/IL1A/GJA1/CASP3/CD40LG/BCL2/AHR/BAX	18
BP	GO:0045981	positive regulation of nucleotide metabolic process	9/165	44/18800	1.35208E-10	2.75111E-09	1.15507E-09	INSR/NOS3/APP/PPARA/NOS2/IL4/IFNG/HIF1A/HTR2A	9
BP	GO:1900544	positive regulation of purine nucleotide metabolic process	9/165	44/18800	1.35208E-10	2.75111E-09	1.15507E-09	INSR/NOS3/APP/PPARA/NOS2/IL4/IFNG/HIF1A/HTR2A	9
BP	GO:0031663	lipopolysaccharide-mediated signaling pathway	10/165	62/18800	1.49649E-10	3.03091E-09	1.27255E-09	TNF/NOS3/CCL2/TGFB1/AKT1/IL1B/MAPK1/MAPK14/NFKBIA/PRKCA	10
BP	GO:0019216	regulation of lipid metabolic process	19/165	339/18800	1.54727E-10	3.11938E-09	1.30969E-09	PPARG/TNF/APOB/SOD1/TGFB1/AKT1/IL1B/PPARA/CAV1/SIRT1/IFNG/MTOR/PTGS2/PIK3CG/PPARD/IL1A/HTR2A/ABCG1/CDK4	19
BP	GO:0033273	response to vitamin	11/165	83/18800	1.59257E-10	3.19604E-09	1.34188E-09	CAT/CXCL10/PTGS2/SPP1/PPARD/IL1A/F7/RXRA/COL1A1/TYR/CYP1A1	11
BP	GO:0003158	endothelium development	13/165	133/18800	1.63621E-10	3.25391E-09	1.36617E-09	VEGFA/TNF/ICAM1/IL1B/CTNNB1/CXCL10/TNFRSF1A/KDR/IKBKB/FASN/PECAM1/XDH/MET	13
BP	GO:0061041	regulation of wound healing	13/165	133/18800	1.63621E-10	3.25391E-09	1.36617E-09	TNF/NOS3/SERPINE1/CAV1/MTOR/PTEN/PLAT/PLAU/THBD/NFE2L2/F3/F7/ALOX5	13
BP	GO:0006633	fatty acid biosynthetic process	14/165	162/18800	1.65796E-10	3.28232E-09	1.3781E-09	IL1B/GSTM1/SIRT1/PTGS2/CYP3A4/GSTP1/ACACA/CYP1A2/FASN/ALOX5/PTGS1/PLA2G4A/CYP1A1/PTGES	14
BP	GO:1902895	positive regulation of miRNA transcription	9/165	45/18800	1.67749E-10	3.29725E-09	1.38437E-09	PPARG/TNF/TGFB1/IL10/TP53/NR3C1/FOS/HIF1A/JUN	9
BP	GO:0003018	vascular process in circulatory system	17/165	263/18800	1.68801E-10	3.29725E-09	1.38437E-09	INSR/SLC2A4/VEGFA/TNF/NOS3/CRP/SOD1/TGFB1/ADRB2/CAV1/MMP2/PTGS2/PPARD/HTR2A/ADRB1/SLC6A4/DRD1	17
BP	GO:0051054	positive regulation of DNA metabolic process	17/165	263/18800	1.68801E-10	3.29725E-09	1.38437E-09	IL6/TNF/TGFB1/AKT1/SIRT1/IL4/MAPK1/CTNNB1/IL2/PARP1/HSP90AA1/EGFR/EGF/CDK1/BAX/PCNA/HSF1	17
BP	GO:2000116	regulation of cysteine-type endopeptidase activity	16/165	229/18800	1.9E-10	3.6949E-09	1.55132E-09	PPARG/VEGFA/TNF/AKT1/MMP9/SIRT1/PTGS2/F3/CTSD/XDH/CASP8/CASP9/RAF1/XIAP/BAX/HSF1	16
BP	GO:0071887	leukocyte apoptotic process	12/165	109/18800	2.09738E-10	4.06079E-09	1.70494E-09	IL6/CDKN2A/AKT1/IL10/TP53/SIRT1/PTEN/IL2/HIF1A/CASP3/CASP9/BAX	12
BP	GO:1905953	negative regulation of lipid localization	9/165	47/18800	2.5411E-10	4.89831E-09	2.05658E-09	PPARG/IL6/TNF/CRP/AKT1/PPARA/PPARD/NFKBIA/ABCG1	9
BP	GO:0001938	positive regulation of endothelial cell proliferation	12/165	111/18800	2.60002E-10	4.99E-09	2.09508E-09	VEGFA/IGF2/AKT1/IL10/SIRT1/HMOX1/HIF1A/F3/KDR/JUN/PRKCA/EGF	12
BP	GO:0071466	cellular response to xenobiotic stimulus	14/165	168/18800	2.6931E-10	5.14615E-09	2.16064E-09	IL1B/GSTM1/TP53/NOS2/NFE2L2/CYP3A4/GSTP1/HSPA5/CYP1A2/NQO1/AHR/PCNA/CYP1A1/HSF1	14
BP	GO:0038034	signal transduction in absence of ligand	10/165	66/18800	2.84949E-10	5.37787E-09	2.25793E-09	TNF/AKT1/IL1B/IL4/GSK3B/IL2/IL1A/BCL2/BAX/BCL2L1	10
BP	GO:0097192	extrinsic apoptotic signaling pathway in absence of ligand	10/165	66/18800	2.84949E-10	5.37787E-09	2.25793E-09	TNF/AKT1/IL1B/IL4/GSK3B/IL2/IL1A/BCL2/BAX/BCL2L1	10
BP	GO:0008203	cholesterol metabolic process	13/165	139/18800	2.85107E-10	5.37787E-09	2.25793E-09	PON1/APOB/APP/CAT/SOD1/CETP/IL4/G6PD/CYP3A4/PPARD/CYP1A2/ABCG1/RXRA	13
BP	GO:0030595	leukocyte chemotaxis	16/165	236/18800	2.96589E-10	5.57055E-09	2.33883E-09	IL6/VEGFA/CCL2/DPP4/SERPINE1/IL10/IL1B/CXCL8/IL4/MAPK1/CXCL10/PIK3CG/F7/ALOX5/CXCL1/CXCL2	16
BP	GO:0045860	positive regulation of protein kinase activity	20/165	396/18800	3.11307E-10	5.80899E-09	2.43893E-09	INSR/VEGFA/TNF/IGF2/TGFB1/AKT1/IL1B/ADRB2/SIRT1/IL4/IFNG/MTOR/PIK3CG/HSP90AA1/HTR2A/CD40LG/NCF1/EGFR/EGF/CCNB1	20
BP	GO:0050921	positive regulation of chemotaxis	13/165	140/18800	3.11927E-10	5.80899E-09	2.43893E-09	IL6/VEGFA/SERPINE1/TGFB1/CXCL8/IL4/MAPK1/CXCL10/F3/KDR/F7/MET/HSPB1	13
BP	GO:0002687	positive regulation of leukocyte migration	13/165	141/18800	3.41023E-10	6.27112E-09	2.63296E-09	IL6/VEGFA/TNF/APP/ICAM1/SERPINE1/CXCL8/IL4/MAPK1/SELP/CXCL10/IL1A/F7	13
BP	GO:0035296	regulation of tube diameter	13/165	141/18800	3.41023E-10	6.27112E-09	2.63296E-09	TNF/NOS3/CRP/SOD1/ADRB2/CAV1/MMP2/PTGS2/PPARD/HTR2A/ADRB1/SLC6A4/DRD1	13
BP	GO:0097746	blood vessel diameter maintenance	13/165	141/18800	3.41023E-10	6.27112E-09	2.63296E-09	TNF/NOS3/CRP/SOD1/ADRB2/CAV1/MMP2/PTGS2/PPARD/HTR2A/ADRB1/SLC6A4/DRD1	13
BP	GO:0051591	response to cAMP	11/165	89/18800	3.44373E-10	6.30633E-09	2.64775E-09	APP/STAT1/PLAT/PIK3CG/FOS/THBD/HSPA5/COL1A1/AHR/TYR/SLC6A3	11
BP	GO:0043200	response to amino acid	12/165	114/18800	3.55979E-10	6.49181E-09	2.72562E-09	TNF/MMP2/MTOR/CASP3/F7/EGFR/COL1A1/NQO1/PCNA/BCL2L1/HSF1/COL3A1	12
BP	GO:0035150	regulation of tube size	13/165	142/18800	3.72567E-10	6.76625E-09	2.84084E-09	TNF/NOS3/CRP/SOD1/ADRB2/CAV1/MMP2/PTGS2/PPARD/HTR2A/ADRB1/SLC6A4/DRD1	13
BP	GO:0018107	peptidyl-threonine phosphorylation	12/165	115/18800	3.94464E-10	7.1052E-09	2.98315E-09	APP/TGFB1/AKT1/MAPK1/PRKCB/MTOR/MAPK8/GSK3B/PRKCA/BCL2/EGF/CDK1	12
BP	GO:1990748	cellular detoxification	12/165	115/18800	3.94464E-10	7.1052E-09	2.98315E-09	NOS3/ALB/CAT/MPO/SOD1/GSTM1/PTGS2/NFE2L2/GSTP1/PTGS1/NQO1/PTGES	12
BP	GO:0051223	regulation of protein transport	22/165	495/18800	4.29085E-10	7.69726E-09	3.23173E-09	PPARG/IL6/TNF/UCP2/TGFB1/IL1B/NOS2/IFNG/MAPK8/PTGS2/GSK3B/ACHE/MAPK14/HIF1A/PPARD/IL1A/OPRM1/ABCG1/ALOX5/CDK1/CHRM1/NPEPPS	22
BP	GO:0003012	muscle system process	21/165	449/18800	4.41057E-10	7.87985E-09	3.3084E-09	PPARG/TNF/NOS3/SOD1/IL1B/ADRB2/PPARA/CAV1/MTOR/HMOX1/PTGS2/PIK3CG/G6PD/TNFRSF1A/TNFRSF1B/PARP1/GJA1/HTR2A/PRKCA/DRD1/CHRM2	21
BP	GO:0033344	cholesterol efflux	10/165	69/18800	4.49001E-10	7.9893E-09	3.35435E-09	PPARG/PON1/APOB/CAV1/CETP/SIRT1/NFKBIA/ABCG1/RXRA/EGF	10
BP	GO:0043534	blood vessel endothelial cell migration	14/165	175/18800	4.62859E-10	8.16973E-09	3.4301E-09	PPARG/VEGFA/TNF/NOS3/TGFB1/AKT1/SIRT1/HMOX1/PTGS2/HIF1A/NFE2L2/KDR/PRKCA/HSPB1	14
BP	GO:0046890	regulation of lipid biosynthetic process	14/165	175/18800	4.62859E-10	8.16973E-09	3.4301E-09	TNF/APOB/SOD1/AKT1/IL1B/PPARA/SIRT1/IFNG/MTOR/PTGS2/IL1A/HTR2A/ABCG1/CDK4	14
BP	GO:0045446	endothelial cell differentiation	12/165	117/18800	4.82918E-10	8.4897E-09	3.56444E-09	VEGFA/TNF/ICAM1/IL1B/CTNNB1/TNFRSF1A/KDR/IKBKB/FASN/PECAM1/XDH/MET	12
BP	GO:0048015	phosphatidylinositol-mediated signaling	14/165	177/18800	5.37869E-10	9.41807E-09	3.95423E-09	INSR/TNF/CAT/AKT1/SIRT1/PTEN/SELP/PIK3CG/PPARD/KDR/HTR2A/NCF1/EGFR/EGF	14
BP	GO:0052547	regulation of peptidase activity	21/165	456/18800	5.83635E-10	1.01789E-08	4.27365E-09	PPARG/VEGFA/TNF/APP/SERPINE1/AKT1/CAV1/MMP9/SIRT1/PTGS2/F3/CTSD/SLPI/XDH/CASP8/CASP9/RAF1/XIAP/BAX/HSF1/SERPIND1	21
BP	GO:1904035	regulation of epithelial cell apoptotic process	11/165	94/18800	6.26974E-10	1.08915E-08	4.57285E-09	IL6/TNF/ICAM1/CCL2/SERPINE1/PPARA/IL4/HMOX1/NFE2L2/KDR/CD40LG	11
BP	GO:0031669	cellular response to nutrient levels	15/165	213/18800	6.45974E-10	1.11774E-08	4.69288E-09	ALB/UCP2/PPARA/TP53/SIRT1/MAPK1/MTOR/MAPK8/HMOX1/NFE2L2/HSPA5/BCL2/NCOA1/RXRA/COL1A1	15
BP	GO:0010874	regulation of cholesterol efflux	9/165	52/18800	6.60863E-10	1.13902E-08	4.78222E-09	PPARG/PON1/CAV1/CETP/SIRT1/NFKBIA/ABCG1/RXRA/EGF	9
BP	GO:1902652	secondary alcohol metabolic process	13/165	149/18800	6.78924E-10	1.16359E-08	4.8854E-09	PON1/APOB/APP/CAT/SOD1/CETP/IL4/G6PD/CYP3A4/PPARD/CYP1A2/ABCG1/RXRA	13
BP	GO:0010745	negative regulation of macrophage derived foam cell differentiation	6/165	13/18800	6.80416E-10	1.16359E-08	4.8854E-09	PPARG/CRP/PPARA/CETP/NFKBIA/ABCG1	6
BP	GO:0007249	I-kappaB kinase/NF-kappaB signaling	17/165	288/18800	6.8627E-10	1.16905E-08	4.90833E-09	TNF/AKT1/IL1B/SIRT1/STAT1/CTNNB1/PRKCB/HMOX1/ESR1/TNFRSF1A/IL1A/GJA1/NFKBIA/GSTP1/IKBKB/CASP8/HSPB1	17
BP	GO:0006801	superoxide metabolic process	10/165	72/18800	6.92254E-10	1.17469E-08	4.93201E-09	NOS3/CRP/MPO/SOD1/TGFB1/NOS2/NFE2L2/GSTP1/NCF1/NQO1	10
BP	GO:0045787	positive regulation of cell cycle	18/165	329/18800	7.13827E-10	1.20664E-08	5.06615E-09	INSR/TNF/IGF2/APP/AKT1/IL10/IL1B/IL1A/PRKCA/EGFR/EGF/SLC6A4/CDK4/CDK1/CYP1A1/MDM2/HSF1/CCNB1	18
BP	GO:0048017	inositol lipid-mediated signaling	14/165	181/18800	7.22168E-10	1.21606E-08	5.10571E-09	INSR/TNF/CAT/AKT1/SIRT1/PTEN/SELP/PIK3CG/PPARD/KDR/HTR2A/NCF1/EGFR/EGF	14
BP	GO:0042063	gliogenesis	17/165	291/18800	8.04276E-10	1.34916E-08	5.6645E-09	IL6/TNF/APP/SOD1/CCL2/TGFB1/AKT1/IL1B/MAPK1/IFNG/CTNNB1/MTOR/PTEN/TNFRSF1B/CDK1/DRD1/CHRM1	17
BP	GO:0010001	glial cell differentiation	15/165	218/18800	8.9153E-10	1.48667E-08	6.24185E-09	IL6/TNF/APP/SOD1/TGFB1/AKT1/IL1B/MAPK1/IFNG/CTNNB1/MTOR/PTEN/TNFRSF1B/CDK1/DRD1	15
BP	GO:0051222	positive regulation of protein transport	17/165	293/18800	8.93063E-10	1.48667E-08	6.24185E-09	PPARG/TNF/TGFB1/IL1B/IFNG/MAPK8/PTGS2/GSK3B/ACHE/MAPK14/HIF1A/PPARD/IL1A/ABCG1/CDK1/CHRM1/NPEPPS	17
BP	GO:0097696	receptor signaling pathway via STAT	14/165	184/18800	8.96398E-10	1.48667E-08	6.24185E-09	PPARG/IL6/TNF/CCL2/TGFB1/IL10/CAV1/STAT1/IL4/IFNG/IL2/TNFRSF1A/EGF/HSF1	14
BP	GO:0045834	positive regulation of lipid metabolic process	13/165	153/18800	9.43121E-10	1.55828E-08	6.5425E-09	PPARG/TNF/TGFB1/AKT1/IL1B/PPARA/IFNG/MTOR/PTGS2/PPARD/IL1A/HTR2A/ABCG1	13
BP	GO:0018210	peptidyl-threonine modification	12/165	124/18800	9.51786E-10	1.5667E-08	6.57789E-09	APP/TGFB1/AKT1/MAPK1/PRKCB/MTOR/MAPK8/GSK3B/PRKCA/BCL2/EGF/CDK1	12
BP	GO:0016125	sterol metabolic process	13/165	154/18800	1.02233E-09	1.67654E-08	7.03905E-09	PON1/APOB/APP/CAT/SOD1/CETP/IL4/G6PD/CYP3A4/PPARD/CYP1A2/ABCG1/RXRA	13
BP	GO:0052548	regulation of endopeptidase activity	20/165	426/18800	1.1099E-09	1.81338E-08	7.61359E-09	PPARG/VEGFA/TNF/APP/SERPINE1/AKT1/MMP9/SIRT1/PTGS2/F3/CTSD/SLPI/XDH/CASP8/CASP9/RAF1/XIAP/BAX/HSF1/SERPIND1	20
BP	GO:0098869	cellular oxidant detoxification	11/165	100/18800	1.22927E-09	2.00098E-08	8.40123E-09	NOS3/ALB/CAT/MPO/SOD1/PTGS2/NFE2L2/GSTP1/PTGS1/NQO1/PTGES	11
BP	GO:0030856	regulation of epithelial cell differentiation	13/165	157/18800	1.29755E-09	2.10432E-08	8.83511E-09	VEGFA/TNF/SERPINE1/IL1B/CAV1/MMP9/STAT1/IFNG/CTNNB1/TNFRSF1A/IL1A/IKBKB/XDH	13
BP	GO:0050863	regulation of T cell activation	18/165	342/18800	1.32468E-09	2.14043E-08	8.98672E-09	IL6/IGF2/SOD1/CCL2/DPP4/AKT1/IL10/IL1B/CAV1/IL4/VCAM1/IFNG/CTNNB1/IL2/TNFRSF1B/IL1A/CASP3/CD40LG	18
BP	GO:0045913	positive regulation of carbohydrate metabolic process	10/165	77/18800	1.36397E-09	2.19584E-08	9.21936E-09	INSR/IGF2/APP/AKT1/PPARA/SIRT1/IFNG/HIF1A/HTR2A/EGF	10
BP	GO:0050920	regulation of chemotaxis	15/165	225/18800	1.38009E-09	2.21368E-08	9.29425E-09	IL6/VEGFA/CCL2/DPP4/SERPINE1/TGFB1/CXCL8/IL4/MAPK1/CXCL10/F3/KDR/F7/MET/HSPB1	15
BP	GO:1903131	mononuclear cell differentiation	20/165	433/18800	1.47012E-09	2.34951E-08	9.86456E-09	PPARG/IL6/VEGFA/SOD1/IL10/IL1B/TP53/IL4/VCAM1/IFNG/CTNNB1/MTOR/IL2/IL1A/JUN/CD40LG/FASN/BCL2/BAX/RUNX2	20
BP	GO:0030522	intracellular receptor signaling pathway	16/165	264/18800	1.52787E-09	2.43296E-08	1.02149E-08	PPARG/PPARA/SIRT1/NR3C1/ESR1/PPARD/AR/PARP1/ESR2/NFKBIA/NR3C2/NCOA1/RXRA/AHR/XIAP/PGR	16
BP	GO:0007566	embryo implantation	9/165	57/18800	1.55661E-09	2.46979E-08	1.03695E-08	VEGFA/SOD1/IL1B/MMP9/MMP2/PTGS2/SPP1/PPARD/GJA1	9
BP	GO:0016049	cell growth	21/165	484/18800	1.70167E-09	2.69023E-08	1.12951E-08	VEGFA/APP/CDKN2A/TGFB1/AKT1/PPARA/TP53/SIRT1/CTNNB1/MTOR/GSK3B/IL2/G6PD/SPP1/PPARD/ESR2/HSP90AA1/GJA1/BCL2/EGFR/MAP2	21
BP	GO:0097529	myeloid leukocyte migration	15/165	229/18800	1.75913E-09	2.75988E-08	1.15875E-08	IL6/VEGFA/CCL2/DPP4/SERPINE1/IL1B/CXCL8/IL4/MAPK1/CXCL10/PIK3CG/IL1A/PECAM1/CXCL1/CXCL2	15
BP	GO:0009615	response to virus	19/165	392/18800	1.76402E-09	2.75988E-08	1.15875E-08	IL6/TNF/APOB/IL1B/STAT1/IL4/IFNG/CXCL10/MAPK14/HIF1A/HSP90AA1/IKBKB/BCL2/HSPB1/BAX/CYP1A1/CHRM2/BCL2L1/ODC1	19
BP	GO:0048145	regulation of fibroblast proliferation	10/165	79/18800	1.76457E-09	2.75988E-08	1.15875E-08	TP53/CTNNB1/ESR1/JUN/GSTP1/EGFR/CDK4/BAX/CCNA2/CCNB1	10
BP	GO:1904951	positive regulation of establishment of protein localization	17/165	309/18800	2.00447E-09	3.12399E-08	1.31162E-08	PPARG/TNF/TGFB1/IL1B/IFNG/MAPK8/PTGS2/GSK3B/ACHE/MAPK14/HIF1A/PPARD/IL1A/ABCG1/CDK1/CHRM1/NPEPPS	17
BP	GO:0150077	regulation of neuroinflammatory response	8/165	41/18800	2.21763E-09	3.44399E-08	1.44597E-08	IL6/TNF/IL1B/MMP9/IL4/PTGS2/TNFRSF1B/MMP3	8
BP	GO:0032944	regulation of mononuclear cell proliferation	15/165	233/18800	2.23137E-09	3.45312E-08	1.44981E-08	IL6/IGF2/CRP/IL10/IL1B/IL4/VCAM1/CTNNB1/IL2/TNFRSF1B/IL1A/CASP3/CD40LG/BCL2/AHR	15
BP	GO:0051100	negative regulation of binding	13/165	165/18800	2.3907E-09	3.68671E-08	1.54788E-08	AKT1/IL10/ADRB2/PPARA/CAV1/MAPK8/HMOX1/GSK3B/JUN/NFKBIA/SLPI/MAP2/BAX	13
BP	GO:0010876	lipid localization	20/165	446/18800	2.44229E-09	3.7531E-08	1.57576E-08	PPARG/IL6/TNF/APOB/CRP/AKT1/IL1B/PPARA/CAV1/CETP/SIRT1/NOS2/SPP1/PPARD/MTTP/IL1A/NFKBIA/ABCG1/PLA2G4A/PTGES	20
BP	GO:0010875	positive regulation of cholesterol efflux	7/165	27/18800	2.70453E-09	4.1416E-08	1.73887E-08	PPARG/PON1/CAV1/SIRT1/NFKBIA/ABCG1/RXRA	7
BP	GO:0045428	regulation of nitric oxide biosynthetic process	9/165	61/18800	2.91201E-09	4.44386E-08	1.86578E-08	INSR/TNF/AKT1/IL10/IL1B/CAV1/IFNG/PTGS2/HSP90AA1	9
BP	GO:0060284	regulation of cell development	21/165	500/18800	3.03282E-09	4.6122E-08	1.93646E-08	IL6/VEGFA/TNF/TGFB1/AKT1/IL1B/TP53/IFNG/CTNNB1/MTOR/PTEN/GSK3B/HIF1A/TNFRSF1A/SPP1/TNFRSF1B/IL1A/OPRM1/IKBKB/BCL2/MAP2	21
BP	GO:0006066	alcohol metabolic process	18/165	361/18800	3.11449E-09	4.72006E-08	1.98174E-08	PON1/AKR1B1/APOB/APP/CAT/SOD1/CETP/IL4/PTEN/G6PD/ALDH2/CYP3A4/PPARD/CYP1A2/ABCG1/RXRA/PLA2G4A/CYP1A1	18
BP	GO:0097194	execution phase of apoptosis	10/165	84/18800	3.25698E-09	4.91905E-08	2.06529E-08	IL6/AKT1/TP53/CASP3/CASP8/CASP9/BAX/CASP7/BCL2L1/HSF1	10
BP	GO:0001649	osteoblast differentiation	15/165	241/18800	3.54042E-09	5.32882E-08	2.23733E-08	PPARG/IL6/TNF/IGF2/CAT/AKT1/CTNNB1/GSK3B/ACHE/MAPK14/SPP1/GJA1/FASN/COL1A1/RUNX2	15
BP	GO:0051384	response to glucocorticoid	12/165	139/18800	3.55633E-09	5.3345E-08	2.23972E-08	IL6/TNF/IL10/NR3C1/PLAT/PTGS2/FOS/CASP3/BCL2/MAOB/CASP9/PCNA	12
BP	GO:0046889	positive regulation of lipid biosynthetic process	10/165	85/18800	3.6636E-09	5.4767E-08	2.29942E-08	TNF/AKT1/IL1B/PPARA/IFNG/MTOR/PTGS2/IL1A/HTR2A/ABCG1	10
BP	GO:0051099	positive regulation of binding	13/165	171/18800	3.69907E-09	5.51098E-08	2.31381E-08	PPARG/PON1/APP/TGFB1/CAV1/MMP9/IFNG/CTNNB1/GSK3B/PARP1/EGF/MET/HSF1	13
BP	GO:0014066	regulation of phosphatidylinositol 3-kinase signaling	11/165	111/18800	3.78068E-09	5.61354E-08	2.35687E-08	INSR/TNF/CAT/SIRT1/PTEN/SELP/PPARD/KDR/NCF1/EGFR/EGF	11
BP	GO:1900542	regulation of purine nucleotide metabolic process	10/165	86/18800	4.1146E-09	6.08878E-08	2.5564E-08	INSR/NOS3/APP/PPARA/NOS2/IL4/IFNG/HIF1A/PARP1/HTR2A	10
BP	GO:0022411	cellular component disassembly	20/165	460/18800	4.13591E-09	6.09977E-08	2.56102E-08	INSR/IL6/TNF/DPP4/TGFB1/ADRB2/TP53/MMP9/MMP2/PRKCB/GSK3B/HIF1A/PRKCA/HK2/PRSS1/MMP3/MMP13/CDK1/BAX/HSF1	20
BP	GO:0045637	regulation of myeloid cell differentiation	14/165	208/18800	4.41827E-09	6.49441E-08	2.72671E-08	TNF/TGFB1/STAT1/IL4/IFNG/CTNNB1/MTOR/FOS/MAPK14/HIF1A/NFKBIA/PRKCA/CASP8/HSF1	14
BP	GO:0001885	endothelial cell development	9/165	64/18800	4.52187E-09	6.60253E-08	2.77211E-08	VEGFA/TNF/ICAM1/IL1B/TNFRSF1A/IKBKB/FASN/PECAM1/MET	9
BP	GO:0080164	regulation of nitric oxide metabolic process	9/165	64/18800	4.52187E-09	6.60253E-08	2.77211E-08	INSR/TNF/AKT1/IL10/IL1B/CAV1/IFNG/PTGS2/HSP90AA1	9
BP	GO:1904659	glucose transmembrane transport	11/165	113/18800	4.57508E-09	6.65811E-08	2.79544E-08	INSR/SLC2A4/TNF/AKT1/IL1B/PRKCB/MAPK14/NFE2L2/PPARD/HK2/DRD1	11
BP	GO:1902175	regulation of oxidative stress-induced intrinsic apoptotic signaling pathway	7/165	29/18800	4.68383E-09	6.79388E-08	2.85244E-08	SOD1/AKT1/SIRT1/HIF1A/NFE2L2/PARP1/HSPB1	7
BP	GO:0090594	inflammatory response to wounding	6/165	17/18800	4.76657E-09	6.89114E-08	2.89328E-08	PPARG/TGFB1/HMOX1/HIF1A/IL1A/ALOX5	6
BP	GO:0008631	intrinsic apoptotic signaling pathway in response to oxidative stress	8/165	45/18800	4.85616E-09	6.97478E-08	2.9284E-08	SOD1/AKT1/SIRT1/HIF1A/NFE2L2/PARP1/BCL2/HSPB1	8
BP	GO:1904646	cellular response to amyloid-beta	8/165	45/18800	4.85616E-09	6.97478E-08	2.9284E-08	TNF/APP/ICAM1/ADRB2/VCAM1/GSK3B/PARP1/GJA1	8
BP	GO:0035265	organ growth	13/165	175/18800	4.90095E-09	7.01618E-08	2.94578E-08	IGF2/SOD1/AKT1/PPARA/PTEN/G6PD/ESR1/MAPK14/AR/BCL2/SLC6A4/MMP13/CDK1	13
BP	GO:0035264	multicellular organism growth	12/165	143/18800	4.9187E-09	7.01873E-08	2.94685E-08	IGF2/APP/SOD1/ADRB2/TP53/MTOR/AR/ADRB1/BCL2/CDK4/SLC6A3/COL3A1	12
BP	GO:0006140	regulation of nucleotide metabolic process	10/165	88/18800	5.16672E-09	7.31486E-08	3.07118E-08	INSR/NOS3/APP/PPARA/NOS2/IL4/IFNG/HIF1A/PARP1/HTR2A	10
BP	GO:0034644	cellular response to UV	10/165	88/18800	5.16672E-09	7.31486E-08	3.07118E-08	TP53/MMP9/MMP2/SIRT1/PTGS2/PARP1/MMP3/CASP9/BAX/PCNA	10
BP	GO:0014823	response to activity	9/165	65/18800	5.20945E-09	7.31486E-08	3.07118E-08	IL6/TNF/CAT/IL10/MMP2/HIF1A/PPARD/CDK1/HSF1	9
BP	GO:0031100	animal organ regeneration	9/165	65/18800	5.20945E-09	7.31486E-08	3.07118E-08	IL6/TNF/UCP2/IL10/HMOX1/F7/CDK1/PCNA/CCNA2	9
BP	GO:0072577	endothelial cell apoptotic process	9/165	65/18800	5.20945E-09	7.31486E-08	3.07118E-08	TNF/ICAM1/CCL2/SERPINE1/IL10/IL4/NFE2L2/KDR/CD40LG	9
BP	GO:1903578	regulation of ATP metabolic process	10/165	89/18800	5.77714E-09	8.08616E-08	3.39502E-08	INSR/TNF/APP/PPARA/TP53/IL4/IFNG/HIF1A/PARP1/HTR2A	10
BP	GO:0030193	regulation of blood coagulation	9/165	66/18800	5.987E-09	8.32686E-08	3.49607E-08	NOS3/SERPINE1/CAV1/PLAT/PLAU/THBD/NFE2L2/F3/F7	9
BP	GO:0034605	cellular response to heat	9/165	66/18800	5.987E-09	8.32686E-08	3.49607E-08	SIRT1/MTOR/CXCL10/HMOX1/PTGS2/GSK3B/IL1A/HSP90AA1/HSF1	9
BP	GO:0051052	regulation of DNA metabolic process	20/165	472/18800	6.39656E-09	8.86842E-08	3.72345E-08	IL6/TNF/TGFB1/AKT1/IL10/TP53/SIRT1/IL4/MAPK1/CTNNB1/IL2/PARP1/HSP90AA1/EGFR/EGF/CDK1/BAX/PCNA/CCNA2/HSF1	20
BP	GO:0070301	cellular response to hydrogen peroxide	10/165	90/18800	6.45061E-09	8.91523E-08	3.74311E-08	IL6/CAT/IL10/SIRT1/NFE2L2/NQO1/MET/CDK1/PCNA/HSF1	10
BP	GO:0050708	regulation of protein secretion	15/165	252/18800	6.49182E-09	8.94406E-08	3.75521E-08	PPARG/IL6/TNF/UCP2/TGFB1/IL1B/NOS2/IFNG/ACHE/HIF1A/PPARD/IL1A/OPRM1/ABCG1/ALOX5	15
BP	GO:0008645	hexose transmembrane transport	11/165	117/18800	6.62504E-09	9.09908E-08	3.82029E-08	INSR/SLC2A4/TNF/AKT1/IL1B/PRKCB/MAPK14/NFE2L2/PPARD/HK2/DRD1	11
BP	GO:0072330	monocarboxylic acid biosynthetic process	14/165	215/18800	6.76109E-09	9.257E-08	3.8866E-08	IL1B/GSTM1/SIRT1/PTGS2/CYP3A4/GSTP1/ACACA/CYP1A2/FASN/ALOX5/PTGS1/PLA2G4A/CYP1A1/PTGES	14
BP	GO:0002673	regulation of acute inflammatory response	8/165	47/18800	6.97972E-09	9.49717E-08	3.98743E-08	IL6/TNF/IL1B/IL4/PTGS2/PIK3CG/GSTP1/PTGES	8
BP	GO:0043618	regulation of transcription from RNA polymerase II promoter in response to stress	8/165	47/18800	6.97972E-09	9.49717E-08	3.98743E-08	VEGFA/TP53/HMOX1/HIF1A/NFE2L2/JUN/HSPA5/HSF1	8
BP	GO:0010506	regulation of autophagy	17/165	336/18800	7.04933E-09	9.56228E-08	4.01477E-08	AKT1/IL10/ADRB2/TP53/SIRT1/IL4/IFNG/MTOR/MAPK8/HMOX1/GSK3B/HIF1A/KDR/CASP3/BCL2/MET/HSPB1	17
BP	GO:0043122	regulation of I-kappaB kinase/NF-kappaB signaling	15/165	254/18800	7.22425E-09	9.76941E-08	4.10174E-08	TNF/IL1B/SIRT1/STAT1/CTNNB1/PRKCB/HMOX1/ESR1/TNFRSF1A/IL1A/GJA1/GSTP1/IKBKB/CASP8/HSPB1	15
BP	GO:0042326	negative regulation of phosphorylation	18/165	382/18800	7.53925E-09	1.01641E-07	4.26745E-08	PPARG/CDKN2A/TGFB1/AKT1/IL1B/PPARA/CAV1/IGFBP3/SIRT1/IFNG/PTEN/IL2/JUN/GSTP1/CASP3/XDH/HSPB1/BAX	18
BP	GO:1902042	negative regulation of extrinsic apoptotic signaling pathway via death domain receptors	7/165	31/18800	7.77575E-09	1.04509E-07	4.38786E-08	NOS3/ICAM1/SERPINE1/HMOX1/GSK3B/RAF1/BCL2L1	7
BP	GO:1900046	regulation of hemostasis	9/165	68/18800	7.85254E-09	1.05219E-07	4.41769E-08	NOS3/SERPINE1/CAV1/PLAT/PLAU/THBD/NFE2L2/F3/F7	9
BP	GO:0015749	monosaccharide transmembrane transport	11/165	119/18800	7.92984E-09	1.05611E-07	4.43413E-08	INSR/SLC2A4/TNF/AKT1/IL1B/PRKCB/MAPK14/NFE2L2/PPARD/HK2/DRD1	11
BP	GO:0051897	positive regulation of protein kinase B signaling	11/165	119/18800	7.92984E-09	1.05611E-07	4.43413E-08	INSR/TNF/IGF2/TGFB1/PIK3CG/F3/HSP90AA1/F7/EGFR/EGF/MET	11
BP	GO:0061028	establishment of endothelial barrier	8/165	48/18800	8.31358E-09	1.10387E-07	4.63466E-08	VEGFA/TNF/ICAM1/IL1B/TNFRSF1A/IKBKB/FASN/PECAM1	8
BP	GO:0006109	regulation of carbohydrate metabolic process	13/165	183/18800	8.41967E-09	1.11459E-07	4.67967E-08	INSR/IGF2/APP/TGFB1/AKT1/PPARA/TP53/SIRT1/IFNG/GSK3B/HIF1A/HTR2A/EGF	13
BP	GO:0098754	detoxification	12/165	150/18800	8.46928E-09	1.11779E-07	4.69311E-08	NOS3/ALB/CAT/MPO/SOD1/GSTM1/PTGS2/NFE2L2/GSTP1/PTGS1/NQO1/PTGES	12
BP	GO:0001933	negative regulation of protein phosphorylation	17/165	341/18800	8.7806E-09	1.15541E-07	4.85105E-08	PPARG/CDKN2A/TGFB1/AKT1/IL1B/CAV1/IGFBP3/SIRT1/IFNG/PTEN/IL2/JUN/GSTP1/CASP3/XDH/HSPB1/BAX	17
BP	GO:0070374	positive regulation of ERK1 and ERK2 cascade	14/165	220/18800	9.07321E-09	1.19035E-07	4.99775E-08	TNF/APP/ICAM1/CCL2/TGFB1/PTEN/IL1A/KDR/JUN/HTR2A/PRKCA/OPRM1/EGFR/CHRNA7	14
BP	GO:0001701	in utero embryonic development	18/165	387/18800	9.22538E-09	1.20671E-07	5.06644E-08	VEGFA/IGF2/NOS3/APOB/AKT1/IL10/TP53/MAPK1/CTNNB1/HIF1A/AR/GJA1/NCOA1/EGFR/CASP8/BCL2L1/COL3A1/CCNB1	18
BP	GO:0051101	regulation of DNA binding	11/165	121/18800	9.45946E-09	1.23366E-07	5.17958E-08	PPARG/TGFB1/MMP9/IFNG/CTNNB1/MAPK8/HMOX1/PARP1/JUN/NFKBIA/EGF	11
BP	GO:0010743	regulation of macrophage derived foam cell differentiation	7/165	32/18800	9.87987E-09	1.28259E-07	5.385E-08	PPARG/APOB/CRP/PPARA/CETP/NFKBIA/ABCG1	7
BP	GO:1901655	cellular response to ketone	10/165	94/18800	9.89298E-09	1.28259E-07	5.385E-08	AKT1/SIRT1/NR3C1/PLAT/SPP1/AR/ACACA/AHR/CDK4/CASP9	10
BP	GO:0050867	positive regulation of cell activation	19/165	436/18800	1.00171E-08	1.29486E-07	5.43652E-08	IL6/TNF/IGF2/CCL2/DPP4/TGFB1/AKT1/IL10/IL1B/CAV1/IL4/VCAM1/IFNG/SELP/IL2/IL1A/CD40LG/BCL2/PLA2G4A	19
BP	GO:0042698	ovulation cycle	9/165	70/18800	1.02088E-08	1.31577E-07	5.52431E-08	NOS3/MMP2/SIRT1/ESR1/HSPA5/OPRM1/CASP3/PGR/PCNA	9
BP	GO:0022612	gland morphogenesis	11/165	123/18800	1.12472E-08	1.44537E-07	6.06844E-08	IL6/TNF/TGFB1/CAV1/MMP2/ESR1/AR/BCL2/EGFR/PGR/BAX	11
BP	GO:0097530	granulocyte migration	12/165	154/18800	1.14056E-08	1.46145E-07	6.13598E-08	CCL2/DPP4/IL1B/CXCL8/IL4/MAPK1/CXCL10/PIK3CG/IL1A/PECAM1/CXCL1/CXCL2	12
BP	GO:0050818	regulation of coagulation	9/165	71/18800	1.16035E-08	1.47601E-07	6.19709E-08	NOS3/SERPINE1/CAV1/PLAT/PLAU/THBD/NFE2L2/F3/F7	9
BP	GO:0030857	negative regulation of epithelial cell differentiation	8/165	50/18800	1.16536E-08	1.47601E-07	6.19709E-08	VEGFA/CAV1/MMP9/STAT1/IFNG/CTNNB1/IL1A/XDH	8
BP	GO:0031281	positive regulation of cyclase activity	8/165	50/18800	1.16536E-08	1.47601E-07	6.19709E-08	NOS3/ADRB2/NOS2/MAPK8/MAPK14/ADRB1/RAF1/DRD1	8
BP	GO:1902041	regulation of extrinsic apoptotic signaling pathway via death domain receptors	8/165	50/18800	1.16536E-08	1.47601E-07	6.19709E-08	NOS3/ICAM1/SERPINE1/PTEN/HMOX1/GSK3B/RAF1/BCL2L1	8
BP	GO:0032091	negative regulation of protein binding	10/165	96/18800	1.21584E-08	1.53552E-07	6.44696E-08	AKT1/IL10/ADRB2/PPARA/CAV1/MAPK8/GSK3B/SLPI/MAP2/BAX	10
BP	GO:0050890	cognition	16/165	306/18800	1.26077E-08	1.58771E-07	6.66607E-08	INSR/SLC2A4/TNF/APP/MAPK1/PTEN/PTGS2/FOS/HIF1A/HTR2A/CASP3/EGFR/SLC6A4/DRD1/CHRM1/CHRNA7	16
BP	GO:0009306	protein secretion	17/165	350/18800	1.29132E-08	1.62153E-07	6.80806E-08	PPARG/IL6/TNF/UCP2/TGFB1/IL1B/NOS2/IFNG/ACHE/HIF1A/PPARD/MTTP/IL1A/OPRM1/ABCG1/ALOX5/RAF1	17
BP	GO:0009755	hormone-mediated signaling pathway	13/165	190/18800	1.32256E-08	1.65602E-07	6.9529E-08	PPARG/PPARA/SIRT1/NR3C1/ESR1/PPARD/AR/PARP1/ESR2/NR3C2/NCOA1/RXRA/PGR	13
BP	GO:0043279	response to alkaloid	10/165	97/18800	1.34544E-08	1.67691E-07	7.04057E-08	HTR2A/HSPA5/OPRM1/CASP3/NQO1/SLC6A3/DRD1/CASP7/BCL2L1/CCNA2	10
BP	GO:0035592	establishment of protein localization to extracellular region	17/165	351/18800	1.34687E-08	1.67691E-07	7.04057E-08	PPARG/IL6/TNF/UCP2/TGFB1/IL1B/NOS2/IFNG/ACHE/HIF1A/PPARD/MTTP/IL1A/OPRM1/ABCG1/ALOX5/RAF1	17
BP	GO:0009409	response to cold	8/165	51/18800	1.37192E-08	1.70328E-07	7.1513E-08	UCP2/ADRB2/CXCL10/FOS/HSP90AA1/NFKBIA/ADRB1/CASP8	8
BP	GO:0070372	regulation of ERK1 and ERK2 cascade	16/165	311/18800	1.58389E-08	1.96089E-07	8.23292E-08	TNF/APP/ICAM1/CCL2/TGFB1/IL1B/PTEN/IL1A/KDR/JUN/HTR2A/GSTP1/PRKCA/OPRM1/EGFR/CHRNA7	16
BP	GO:0043254	regulation of protein-containing complex assembly	18/165	401/18800	1.59684E-08	1.9664E-07	8.25604E-08	VEGFA/TNF/TGFB1/TP53/IFNG/MTOR/SELP/GSK3B/ESR1/PARP1/HSP90AA1/HSPA5/MMP3/MAP2/MET/RAF1/BAX/HSF1	18
BP	GO:0050670	regulation of lymphocyte proliferation	14/165	230/18800	1.59728E-08	1.9664E-07	8.25604E-08	IL6/IGF2/IL10/IL1B/IL4/VCAM1/CTNNB1/IL2/TNFRSF1B/IL1A/CASP3/CD40LG/BCL2/AHR	14
BP	GO:0045639	positive regulation of myeloid cell differentiation	10/165	99/18800	1.64182E-08	2.01558E-07	8.46253E-08	TNF/TGFB1/STAT1/IFNG/FOS/MAPK14/HIF1A/PRKCA/CASP8/HSF1	10
BP	GO:0090287	regulation of cellular response to growth factor stimulus	16/165	314/18800	1.81245E-08	2.21886E-07	9.31599E-08	PPARG/TGFB1/IL1B/PPARA/TP53/CAV1/SIRT1/IL4/CTNNB1/PRKCB/HIF1A/KDR/HSPA5/XDH/XIAP/RUNX2	16
BP	GO:0071692	protein localization to extracellular region	17/165	359/18800	1.87681E-08	2.29052E-07	9.61689E-08	PPARG/IL6/TNF/UCP2/TGFB1/IL1B/NOS2/IFNG/ACHE/HIF1A/PPARD/MTTP/IL1A/OPRM1/ABCG1/ALOX5/RAF1	17
BP	GO:0043620	regulation of DNA-templated transcription in response to stress	8/165	53/18800	1.88141E-08	2.29052E-07	9.61689E-08	VEGFA/TP53/HMOX1/HIF1A/NFE2L2/JUN/HSPA5/HSF1	8
BP	GO:0043270	positive regulation of ion transport	15/165	273/18800	1.90299E-08	2.3104E-07	9.70033E-08	CCL2/AKT1/IL1B/ADRB2/CAV1/IFNG/CXCL10/G6PD/IL1A/SLC6A4/PLA2G4A/BAX/DRD1/CHRM1/PTGES	15
BP	GO:0043393	regulation of protein binding	13/165	196/18800	1.91857E-08	2.3229E-07	9.7528E-08	APP/AKT1/IL10/ADRB2/PPARA/CAV1/MMP9/MAPK8/GSK3B/SLPI/MAP2/BAX/HSF1	13
BP	GO:0008630	intrinsic apoptotic signaling pathway in response to DNA damage	10/165	101/18800	1.9945E-08	2.4082E-07	1.01109E-07	TNF/TP53/SIRT1/HMOX1/TNFRSF1A/TNFRSF1B/BCL2/CASP9/BAX/BCL2L1	10
BP	GO:0030168	platelet activation	11/165	130/18800	2.01202E-08	2.4227E-07	1.01718E-07	IL6/NOS3/SELP/PIK3CG/MAPK14/THBD/PRKCA/CD40LG/HSPB1/PLA2G4A/COL3A1	11
BP	GO:0001660	fever generation	5/165	11/18800	2.16968E-08	2.6054E-07	1.09389E-07	TNF/IL1B/PTGS2/IL1A/PTGES	5
BP	GO:0034219	carbohydrate transmembrane transport	11/165	131/18800	2.17997E-08	2.61062E-07	1.09608E-07	INSR/SLC2A4/TNF/AKT1/IL1B/PRKCB/MAPK14/NFE2L2/PPARD/HK2/DRD1	11
BP	GO:1903202	negative regulation of oxidative stress-induced cell death	8/165	54/18800	2.19225E-08	2.61406E-07	1.09753E-07	AKT1/IL10/SIRT1/CTNNB1/HIF1A/NFE2L2/MET/HSPB1	8
BP	GO:2001243	negative regulation of intrinsic apoptotic signaling pathway	10/165	102/18800	2.19474E-08	2.61406E-07	1.09753E-07	AKT1/MMP9/SIRT1/PTGS2/HIF1A/NFE2L2/BCL2/HSPB1/MDM2/BCL2L1	10
BP	GO:0071674	mononuclear cell migration	13/165	199/18800	2.29944E-08	2.73136E-07	1.14678E-07	IL6/TNF/APP/ICAM1/CCL2/SERPINE1/AKT1/IL4/MAPK1/CXCL10/PIK3CG/ALOX5/PECAM1	13
BP	GO:0045444	fat cell differentiation	14/165	237/18800	2.33343E-08	2.76426E-07	1.16059E-07	PPARG/IL6/SLC2A4/TNF/TGFB1/AKT1/ADRB2/SIRT1/PTGS2/MAPK14/PPARD/HTR2A/ADRB1/ALOX5	14
BP	GO:0015980	energy derivation by oxidation of organic compounds	16/165	321/18800	2.4677E-08	2.91546E-07	1.22407E-07	INSR/TNF/IGF2/CAT/AKT1/TP53/NOS2/IL4/IFNG/MTOR/GSK3B/HIF1A/CYP1A2/PYGM/CDK1/CCNB1	16
BP	GO:0001558	regulation of cell growth	18/165	415/18800	2.70127E-08	3.18286E-07	1.33634E-07	VEGFA/CDKN2A/TGFB1/AKT1/PPARA/TP53/SIRT1/MTOR/GSK3B/IL2/G6PD/SPP1/PPARD/ESR2/GJA1/BCL2/EGFR/MAP2	18
BP	GO:0051051	negative regulation of transport	19/165	464/18800	2.71425E-08	3.18961E-07	1.33917E-07	TNF/NOS3/UCP2/AKT1/IL1B/CAV1/MMP9/PRKCB/PTEN/HMOX1/PTGS2/TNFRSF1A/TNFRSF1B/GJA1/HTR2A/OPRM1/BCL2/EGF/MAOB	19
BP	GO:1903798	regulation of production of miRNAs involved in gene silencing by miRNA	6/165	22/18800	2.77114E-08	3.24778E-07	1.36359E-07	IL6/TNF/TGFB1/TP53/ESR1/EGFR	6
BP	GO:1903580	positive regulation of ATP metabolic process	7/165	37/18800	2.91273E-08	3.3961E-07	1.42587E-07	INSR/APP/PPARA/IL4/IFNG/HIF1A/HTR2A	7
BP	GO:0071383	cellular response to steroid hormone stimulus	13/165	203/18800	2.91315E-08	3.3961E-07	1.42587E-07	PPARA/SIRT1/NR3C1/PLAT/ESR1/PPARD/AR/PARP1/ESR2/NR3C2/RXRA/CASP9/PGR	13
BP	GO:0043401	steroid hormone mediated signaling pathway	11/165	135/18800	2.9837E-08	3.46914E-07	1.45654E-07	PPARA/SIRT1/NR3C1/ESR1/PPARD/AR/PARP1/ESR2/NR3C2/RXRA/PGR	11
BP	GO:0016032	viral process	18/165	418/18800	3.01481E-08	3.49323E-07	1.46665E-07	INSR/TNF/CRP/ICAM1/CCL2/PPARA/TP53/CXCL8/CAV1/STAT1/GSK3B/JUN/HTR2A/BCL2/EGFR/SLPI/CDK1/BCL2L1	18
BP	GO:0014068	positive regulation of phosphatidylinositol 3-kinase signaling	9/165	79/18800	3.02031E-08	3.49323E-07	1.46665E-07	INSR/TNF/CAT/SIRT1/SELP/PPARD/KDR/NCF1/EGF	9
BP	GO:1903706	regulation of hemopoiesis	17/165	371/18800	3.03676E-08	3.50304E-07	1.47077E-07	TNF/SOD1/TGFB1/IL10/STAT1/IL4/IFNG/CTNNB1/MTOR/FOS/IL2/MAPK14/HIF1A/NFKBIA/PRKCA/CASP8/HSF1	17
BP	GO:0032869	cellular response to insulin stimulus	13/165	205/18800	3.27231E-08	3.76487E-07	1.5807E-07	INSR/PPARG/SLC2A4/IGF2/UCP2/AKT1/IL1B/SIRT1/STAT1/PRKCB/GSK3B/PARP1/CDK4	13
BP	GO:0002696	positive regulation of leukocyte activation	18/165	421/18800	3.36148E-08	3.85737E-07	1.61954E-07	IL6/TNF/IGF2/CCL2/DPP4/TGFB1/AKT1/IL10/IL1B/CAV1/IL4/VCAM1/IFNG/IL2/IL1A/CD40LG/BCL2/PLA2G4A	18
BP	GO:0001541	ovarian follicle development	8/165	57/18800	3.40479E-08	3.88677E-07	1.63188E-07	VEGFA/SOD1/MMP2/ESR1/KDR/BCL2/BAX/BCL2L1	8
BP	GO:0032768	regulation of monooxygenase activity	8/165	57/18800	3.40479E-08	3.88677E-07	1.63188E-07	TNF/AKT1/IL1B/CAV1/IFNG/HIF1A/IL1A/EGFR	8
BP	GO:0033209	tumor necrosis factor-mediated signaling pathway	10/165	107/18800	3.48688E-08	3.97017E-07	1.6669E-07	TNF/TP53/STAT1/TNFRSF1A/TNFRSF1B/NFKBIA/GSTP1/IKBKB/CASP8/XIAP	10
BP	GO:0051403	stress-activated MAPK cascade	14/165	245/18800	3.54214E-08	4.02266E-07	1.68893E-07	VEGFA/TNF/APP/IL1B/MAPK1/MAPK8/MAPK14/IL1A/GSTP1/IKBKB/NCF1/EGFR/XDH/XIAP	14
BP	GO:0030728	ovulation	6/165	23/18800	3.72205E-08	4.20524E-07	1.76559E-07	NOS3/MMP2/SIRT1/PLAT/PTGS2/PGR	6
BP	GO:0070920	regulation of production of small RNA involved in gene silencing by RNA	6/165	23/18800	3.72205E-08	4.20524E-07	1.76559E-07	IL6/TNF/TGFB1/TP53/ESR1/EGFR	6
BP	GO:0090068	positive regulation of cell cycle process	14/165	247/18800	3.92188E-08	4.41966E-07	1.85562E-07	INSR/TNF/IGF2/APP/AKT1/IL1B/IL1A/EGFR/EGF/CDK4/CDK1/CYP1A1/MDM2/CCNB1	14
BP	GO:0007259	receptor signaling pathway via JAK-STAT	12/165	173/18800	4.19389E-08	4.7141E-07	1.97924E-07	IL6/TNF/CCL2/IL10/CAV1/STAT1/IL4/IFNG/IL2/TNFRSF1A/EGF/HSF1	12
BP	GO:0042129	regulation of T cell proliferation	12/165	174/18800	4.47068E-08	5.01241E-07	2.10449E-07	IL6/IGF2/IL10/IL1B/IL4/VCAM1/CTNNB1/IL2/TNFRSF1B/IL1A/CASP3/CD40LG	12
BP	GO:2000351	regulation of endothelial cell apoptotic process	8/165	59/18800	4.50164E-08	5.03428E-07	2.11367E-07	TNF/ICAM1/CCL2/SERPINE1/IL4/NFE2L2/KDR/CD40LG	8
BP	GO:0090257	regulation of muscle system process	14/165	250/18800	4.56091E-08	5.08761E-07	2.13606E-07	PPARG/NOS3/SOD1/ADRB2/PPARA/CAV1/PTGS2/PIK3CG/G6PD/TNFRSF1A/TNFRSF1B/PARP1/PRKCA/CHRM2	14
BP	GO:0035994	response to muscle stretch	6/165	24/18800	4.92681E-08	5.45424E-07	2.28999E-07	CTNNB1/FOS/MAPK14/JUN/NFKBIA/RAF1	6
BP	GO:0036003	positive regulation of transcription from RNA polymerase II promoter in response to stress	6/165	24/18800	4.92681E-08	5.45424E-07	2.28999E-07	VEGFA/TP53/HIF1A/NFE2L2/HSPA5/HSF1	6
BP	GO:1901522	positive regulation of transcription from RNA polymerase II promoter involved in cellular response to chemical stimulus	6/165	24/18800	4.92681E-08	5.45424E-07	2.28999E-07	VEGFA/TP53/HIF1A/NFE2L2/JUN/RUNX2	6
BP	GO:0031098	stress-activated protein kinase signaling cascade	14/165	252/18800	5.0378E-08	5.53911E-07	2.32562E-07	VEGFA/TNF/APP/IL1B/MAPK1/MAPK8/MAPK14/IL1A/GSTP1/IKBKB/NCF1/EGFR/XDH/XIAP	14
BP	GO:0071560	cellular response to transforming growth factor beta stimulus	14/165	252/18800	5.0378E-08	5.53911E-07	2.32562E-07	PPARG/TGFB1/PPARA/TP53/CAV1/SIRT1/IL4/NR3C1/FOS/PARP1/JUN/HSPA5/COL1A1/COL3A1	14
BP	GO:0045598	regulation of fat cell differentiation	11/165	142/18800	5.04128E-08	5.53911E-07	2.32562E-07	PPARG/IL6/TNF/TGFB1/AKT1/SIRT1/PTGS2/MAPK14/PPARD/HTR2A/ALOX5	11
BP	GO:0071392	cellular response to estradiol stimulus	7/165	40/18800	5.15923E-08	5.65457E-07	2.3741E-07	IL10/MMP2/ESR1/ESR2/EGFR/CCNA2/HSF1	7
BP	GO:0071229	cellular response to acid chemical	9/165	85/18800	5.77696E-08	6.31585E-07	2.65174E-07	VEGFA/TNF/MMP2/MTOR/EGFR/COL1A1/BCL2L1/HSF1/COL3A1	9
BP	GO:0090066	regulation of anatomical structure size	19/165	487/18800	5.82922E-08	6.35718E-07	2.66909E-07	VEGFA/TNF/NOS3/CRP/SOD1/ADRB2/CAV1/MMP2/MTOR/PTEN/PTGS2/GSK3B/SPP1/PPARD/HTR2A/ADRB1/SLC6A4/MAP2/DRD1	19
BP	GO:1903409	reactive oxygen species biosynthetic process	8/165	61/18800	5.89E-08	6.40756E-07	2.69025E-07	MPO/SOD1/PPARA/CYP1A2/NCF1/ALOX5/MAOB/CYP1A1	8
BP	GO:0045429	positive regulation of nitric oxide biosynthetic process	7/165	41/18800	6.17577E-08	6.68534E-07	2.80687E-07	INSR/TNF/AKT1/IL1B/IFNG/PTGS2/HSP90AA1	7
BP	GO:0046688	response to copper ion	7/165	41/18800	6.17577E-08	6.68534E-07	2.80687E-07	APP/SOD1/NFE2L2/IL1A/CDK1/CYP1A1/HSF1	7
BP	GO:0050729	positive regulation of inflammatory response	11/165	145/18800	6.2555E-08	6.75502E-07	2.83613E-07	IL6/TNF/APP/SERPINE1/IL1B/IFNG/PTGS2/PIK3CG/IL2/TNFRSF1A/NFKBIA	11
BP	GO:1904705	regulation of vascular associated smooth muscle cell proliferation	9/165	86/18800	6.40409E-08	6.89853E-07	2.89638E-07	PPARG/TNF/IL10/MMP9/MMP2/PTEN/HMOX1/GJA1/JUN	9
BP	GO:0022617	extracellular matrix disassembly	8/165	62/18800	6.7125E-08	7.21306E-07	3.02844E-07	IL6/DPP4/TGFB1/MMP9/MMP2/PRSS1/MMP3/MMP13	8
BP	GO:0071559	response to transforming growth factor beta	14/165	258/18800	6.7517E-08	7.23749E-07	3.0387E-07	PPARG/TGFB1/PPARA/TP53/CAV1/SIRT1/IL4/NR3C1/FOS/PARP1/JUN/HSPA5/COL1A1/COL3A1	14
BP	GO:0030336	negative regulation of cell migration	16/165	346/18800	6.97676E-08	7.46055E-07	3.13235E-07	PPARG/TNF/CCL2/DPP4/SERPINE1/TGFB1/AKT1/IGFBP3/IL4/PTEN/HMOX1/NFE2L2/PPARD/GJA1/BCL2/COL3A1	16
BP	GO:1990874	vascular associated smooth muscle cell proliferation	9/165	87/18800	7.08979E-08	7.56301E-07	3.17537E-07	PPARG/TNF/IL10/MMP9/MMP2/PTEN/HMOX1/GJA1/JUN	9
BP	GO:0050728	negative regulation of inflammatory response	12/165	182/18800	7.34502E-08	7.79084E-07	3.27102E-07	PPARG/SOD1/IL10/PPARA/IL4/IL2/MAPK14/TNFRSF1A/PPARD/TNFRSF1B/GSTP1/ALOX5	12
BP	GO:0050999	regulation of nitric-oxide synthase activity	7/165	42/18800	7.35654E-08	7.79084E-07	3.27102E-07	TNF/AKT1/IL1B/CAV1/HIF1A/IL1A/EGFR	7
BP	GO:0060964	regulation of miRNA-mediated gene silencing	7/165	42/18800	7.35654E-08	7.79084E-07	3.27102E-07	PPARG/IL6/TNF/TGFB1/TP53/ESR1/EGFR	7
BP	GO:0010817	regulation of hormone levels	19/165	496/18800	7.76583E-08	8.18307E-07	3.4357E-07	PPARG/IL6/TNF/AKR1B1/UCP2/DPP4/IL1B/NOS2/IFNG/ESR1/HIF1A/CYP3A4/SPP1/PPARD/GJA1/CYP1A2/ALOX5/RAF1/CYP1A1	19
BP	GO:0008217	regulation of blood pressure	12/165	183/18800	7.80138E-08	8.18307E-07	3.4357E-07	PPARG/TNF/NOS3/SOD1/ADRB2/PPARA/NOS2/HMOX1/PTGS2/AR/ADRB1/PTGS1	12
BP	GO:0043405	regulation of MAP kinase activity	12/165	183/18800	7.80138E-08	8.18307E-07	3.4357E-07	INSR/PPARG/VEGFA/TNF/TGFB1/IL1B/CAV1/PIK3CG/HTR2A/GSTP1/EGFR/EGF	12
BP	GO:0048469	cell maturation	12/165	183/18800	7.80138E-08	8.18307E-07	3.4357E-07	PPARG/VEGFA/AKR1B1/APP/CTNNB1/G6PD/HIF1A/KDR/GJA1/BCL2/PGR/RUNX2	12
BP	GO:0002761	regulation of myeloid leukocyte differentiation	10/165	117/18800	8.21077E-08	8.59199E-07	3.60739E-07	TNF/TGFB1/IL4/IFNG/CTNNB1/MTOR/FOS/PRKCA/CASP8/HSF1	10
BP	GO:0040014	regulation of multicellular organism growth	8/165	64/18800	8.65759E-08	9.03803E-07	3.79466E-07	IGF2/APP/SOD1/ADRB2/ADRB1/BCL2/CDK4/SLC6A3	8
BP	GO:1904407	positive regulation of nitric oxide metabolic process	7/165	43/18800	8.7225E-08	9.08421E-07	3.81405E-07	INSR/TNF/AKT1/IL1B/IFNG/PTGS2/HSP90AA1	7
BP	GO:0050870	positive regulation of T cell activation	13/165	223/18800	8.80788E-08	9.15145E-07	3.84228E-07	IL6/IGF2/CCL2/DPP4/AKT1/IL1B/CAV1/IL4/VCAM1/IFNG/IL2/IL1A/CD40LG	13
BP	GO:0048568	embryonic organ development	18/165	449/18800	8.88213E-08	9.20683E-07	3.86553E-07	VEGFA/TNF/IGF2/SOD1/TGFB1/AKT1/IL10/TP53/CXCL8/MAPK1/CTNNB1/HIF1A/KDR/GJA1/NCOA1/EGFR/CASP8/RUNX2	18
BP	GO:0043500	muscle adaptation	10/165	118/18800	8.90389E-08	9.20767E-07	3.86589E-07	PPARG/NOS3/IL1B/PPARA/HMOX1/G6PD/TNFRSF1A/TNFRSF1B/PARP1/PRKCA	10
BP	GO:0030198	extracellular matrix organization	15/165	307/18800	8.94871E-08	9.2323E-07	3.87623E-07	IL6/TNF/APP/DPP4/TGFB1/CAV1/MMP9/MMP2/TNFRSF1A/TNFRSF1B/PRSS1/MMP3/COL1A1/MMP13/COL3A1	15
BP	GO:0007611	learning or memory	14/165	264/18800	8.97676E-08	9.23954E-07	3.87927E-07	INSR/SLC2A4/APP/MAPK1/PTEN/PTGS2/FOS/HIF1A/HTR2A/CASP3/EGFR/SLC6A4/DRD1/CHRNA7	14
BP	GO:0002697	regulation of immune effector process	16/165	353/18800	9.18285E-08	9.42876E-07	3.95871E-07	IL6/TNF/ICAM1/TGFB1/IL10/IL1B/SIRT1/NOS2/IL4/IFNG/HMOX1/IL2/TNFRSF1B/CD40LG/NCF1/AHR	16
BP	GO:0070141	response to UV-A	5/165	14/18800	9.2035E-08	9.42876E-07	3.95871E-07	AKT1/MMP9/MMP2/MMP3/EGFR	5
BP	GO:0030308	negative regulation of cell growth	12/165	186/18800	9.32652E-08	9.52021E-07	3.99711E-07	CDKN2A/TGFB1/PPARA/TP53/SIRT1/G6PD/SPP1/PPARD/ESR2/GJA1/BCL2/MAP2	12
BP	GO:0043062	extracellular structure organization	15/165	308/18800	9.33609E-08	9.52021E-07	3.99711E-07	IL6/TNF/APP/DPP4/TGFB1/CAV1/MMP9/MMP2/TNFRSF1A/TNFRSF1B/PRSS1/MMP3/COL1A1/MMP13/COL3A1	15
BP	GO:1905330	regulation of morphogenesis of an epithelium	8/165	65/18800	9.79957E-08	9.9697E-07	4.18583E-07	VEGFA/TNF/CTNNB1/CXCL10/ESR1/AR/GJA1/EGF	8
BP	GO:0045229	external encapsulating structure organization	15/165	310/18800	1.01568E-07	1.03093E-06	4.32841E-07	IL6/TNF/APP/DPP4/TGFB1/CAV1/MMP9/MMP2/TNFRSF1A/TNFRSF1B/PRSS1/MMP3/COL1A1/MMP13/COL3A1	15
BP	GO:0009743	response to carbohydrate	13/165	226/18800	1.02938E-07	1.03555E-06	4.34781E-07	APOB/UCP2/CAT/ICAM1/IL1B/PRKCB/PTGS2/HIF1A/PPARD/IL1A/CASP3/NQO1/RAF1	13
BP	GO:0007595	lactation	7/165	44/18800	1.02966E-07	1.03555E-06	4.34781E-07	VEGFA/CAV1/HIF1A/GJA1/HK2/XDH/SLC6A3	7
BP	GO:0060147	regulation of post-transcriptional gene silencing	7/165	44/18800	1.02966E-07	1.03555E-06	4.34781E-07	PPARG/IL6/TNF/TGFB1/TP53/ESR1/EGFR	7
BP	GO:1900368	regulation of post-transcriptional gene silencing by RNA	7/165	44/18800	1.02966E-07	1.03555E-06	4.34781E-07	PPARG/IL6/TNF/TGFB1/TP53/ESR1/EGFR	7
BP	GO:0071482	cellular response to light stimulus	10/165	121/18800	1.13022E-07	1.13409E-06	4.76155E-07	TP53/MMP9/MMP2/SIRT1/PTGS2/PARP1/MMP3/CASP9/BAX/PCNA	10
BP	GO:1903035	negative regulation of response to wounding	9/165	92/18800	1.15675E-07	1.15807E-06	4.86221E-07	TNF/NOS3/SERPINE1/PTEN/PLAT/PLAU/THBD/SPP1/ALOX5	9
BP	GO:2000273	positive regulation of signaling receptor activity	7/165	45/18800	1.21039E-07	1.20901E-06	5.0761E-07	CCL2/IL10/ADRB2/IFNG/HIF1A/NCF1/EGF	7
BP	GO:2000146	negative regulation of cell motility	16/165	361/18800	1.24697E-07	1.24273E-06	5.21765E-07	PPARG/TNF/CCL2/DPP4/SERPINE1/TGFB1/AKT1/IGFBP3/IL4/PTEN/HMOX1/NFE2L2/PPARD/GJA1/BCL2/COL3A1	16
BP	GO:0010952	positive regulation of peptidase activity	12/165	192/18800	1.31989E-07	1.31243E-06	5.5103E-07	PPARG/TNF/APP/CAV1/SIRT1/F3/CTSD/XDH/CASP8/CASP9/BAX/HSF1	12
BP	GO:0008643	carbohydrate transport	11/165	156/18800	1.32369E-07	1.31323E-06	5.51366E-07	INSR/SLC2A4/TNF/AKT1/IL1B/PRKCB/MAPK14/NFE2L2/PPARD/HK2/DRD1	11
BP	GO:0000303	response to superoxide	6/165	28/18800	1.33955E-07	1.32597E-06	5.56717E-07	NOS3/UCP2/MPO/SOD1/NFE2L2/NQO1	6
BP	GO:0046034	ATP metabolic process	14/165	273/18800	1.35684E-07	1.34007E-06	5.62636E-07	INSR/TNF/APP/TGFB1/PPARA/TP53/IL4/IFNG/HIF1A/PARP1/HTR2A/HK2/CDK1/CCNB1	14
BP	GO:0060966	regulation of gene silencing by RNA	7/165	46/18800	1.41716E-07	1.39533E-06	5.85837E-07	PPARG/IL6/TNF/TGFB1/TP53/ESR1/EGFR	7
BP	GO:1903532	positive regulation of secretion by cell	14/165	274/18800	1.41914E-07	1.39533E-06	5.85837E-07	PPARG/TGFB1/IL1B/IL4/IFNG/ACHE/HIF1A/SPP1/PPARD/IL1A/ABCG1/SLC6A4/PLA2G4A/PTGES	14
BP	GO:0002688	regulation of leukocyte chemotaxis	10/165	124/18800	1.42516E-07	1.39812E-06	5.87006E-07	IL6/VEGFA/CCL2/DPP4/SERPINE1/CXCL8/IL4/MAPK1/CXCL10/F7	10
BP	GO:0031334	positive regulation of protein-containing complex assembly	12/165	194/18800	1.47773E-07	1.44646E-06	6.07305E-07	VEGFA/TNF/TGFB1/TP53/IFNG/MTOR/GSK3B/ESR1/HSP90AA1/MMP3/MET/BAX	12
BP	GO:0016241	regulation of macroautophagy	11/165	158/18800	1.50706E-07	1.47189E-06	6.17981E-07	AKT1/ADRB2/TP53/SIRT1/IL4/MTOR/MAPK8/HMOX1/HIF1A/KDR/CASP3	11
BP	GO:0043280	positive regulation of cysteine-type endopeptidase activity involved in apoptotic process	10/165	125/18800	1.53749E-07	1.49829E-06	6.29064E-07	PPARG/TNF/SIRT1/F3/CTSD/XDH/CASP8/CASP9/BAX/HSF1	10
BP	GO:0045601	regulation of endothelial cell differentiation	7/165	47/18800	1.65295E-07	1.60369E-06	6.73319E-07	VEGFA/TNF/IL1B/CTNNB1/TNFRSF1A/IKBKB/XDH	7
BP	GO:2000378	negative regulation of reactive oxygen species metabolic process	7/165	47/18800	1.65295E-07	1.60369E-06	6.73319E-07	PPARA/TP53/G6PD/HIF1A/HK2/MMP3/BCL2	7
BP	GO:0000305	response to oxygen radical	6/165	29/18800	1.67678E-07	1.61162E-06	6.76646E-07	NOS3/UCP2/MPO/SOD1/NFE2L2/NQO1	6
BP	GO:0010575	positive regulation of vascular endothelial growth factor production	6/165	29/18800	1.67678E-07	1.61162E-06	6.76646E-07	IL6/TGFB1/IL1B/PTGS2/HIF1A/IL1A	6
BP	GO:0042759	long-chain fatty acid biosynthetic process	6/165	29/18800	1.67678E-07	1.61162E-06	6.76646E-07	GSTM1/CYP3A4/GSTP1/CYP1A2/ALOX5/CYP1A1	6
BP	GO:0097421	liver regeneration	6/165	29/18800	1.67678E-07	1.61162E-06	6.76646E-07	IL6/TNF/UCP2/IL10/HMOX1/PCNA	6
BP	GO:0051271	negative regulation of cellular component movement	16/165	369/18800	1.67946E-07	1.61162E-06	6.76646E-07	PPARG/TNF/CCL2/DPP4/SERPINE1/TGFB1/AKT1/IGFBP3/IL4/PTEN/HMOX1/NFE2L2/PPARD/GJA1/BCL2/COL3A1	16
BP	GO:0009267	cellular response to starvation	11/165	160/18800	1.7126E-07	1.63984E-06	6.88497E-07	ALB/UCP2/PPARA/TP53/SIRT1/MAPK1/MTOR/MAPK8/NFE2L2/HSPA5/BCL2	11
BP	GO:0051251	positive regulation of lymphocyte activation	16/165	371/18800	1.807E-07	1.72647E-06	7.24868E-07	IL6/IGF2/CCL2/DPP4/TGFB1/AKT1/IL10/IL1B/CAV1/IL4/VCAM1/IFNG/IL2/IL1A/CD40LG/BCL2	16
BP	GO:0002532	production of molecular mediator involved in inflammatory response	9/165	97/18800	1.83306E-07	1.74379E-06	7.3214E-07	IL6/TNF/SERPINE1/PPARA/NOS2/MAPK14/HIF1A/NCF1/ALOX5	9
BP	GO:0032642	regulation of chemokine production	9/165	97/18800	1.83306E-07	1.74379E-06	7.3214E-07	IL6/TNF/APP/IL10/IL1B/IFNG/HMOX1/HIF1A/GSTP1	9
BP	GO:0006953	acute-phase response	7/165	48/18800	1.92097E-07	1.80937E-06	7.59673E-07	IL6/TNF/CRP/IL1B/PTGS2/IL1A/PTGES	7
BP	GO:0042311	vasodilation	7/165	48/18800	1.92097E-07	1.80937E-06	7.59673E-07	TNF/NOS3/SOD1/ADRB2/PPARD/ADRB1/DRD1	7
BP	GO:0045931	positive regulation of mitotic cell cycle	10/165	128/18800	1.92258E-07	1.80937E-06	7.59673E-07	APP/AKT1/PRKCA/EGFR/CDK4/CDK1/CYP1A1/MDM2/HSF1/CCNB1	10
BP	GO:0071621	granulocyte chemotaxis	10/165	128/18800	1.92258E-07	1.80937E-06	7.59673E-07	CCL2/DPP4/IL1B/CXCL8/IL4/MAPK1/CXCL10/PIK3CG/CXCL1/CXCL2	10
BP	GO:1990266	neutrophil migration	10/165	128/18800	1.92258E-07	1.80937E-06	7.59673E-07	CCL2/DPP4/IL1B/CXCL8/CXCL10/PIK3CG/IL1A/PECAM1/CXCL1/CXCL2	10
BP	GO:0051881	regulation of mitochondrial membrane potential	8/165	71/18800	1.97552E-07	1.84729E-06	7.75594E-07	UCP2/SOD1/AKT1/PARP1/KDR/BCL2/BAX/BCL2L1	8
BP	GO:2000379	positive regulation of reactive oxygen species metabolic process	8/165	71/18800	1.97552E-07	1.84729E-06	7.75594E-07	CRP/SOD1/TGFB1/TP53/MAPK14/NFE2L2/GSTP1/XDH	8
BP	GO:0034349	glial cell apoptotic process	5/165	16/18800	1.97969E-07	1.84729E-06	7.75594E-07	CCL2/TP53/PRKCA/CASP3/CASP9	5
BP	GO:0034374	low-density lipoprotein particle remodeling	5/165	16/18800	1.97969E-07	1.84729E-06	7.75594E-07	APOB/MPO/CETP/MTTP/ABCG1	5
BP	GO:0002718	regulation of cytokine production involved in immune response	9/165	98/18800	2.00339E-07	1.85758E-06	7.79913E-07	IL6/TNF/TGFB1/IL10/IL1B/SIRT1/IL4/HMOX1/TNFRSF1B	9
BP	GO:0032602	chemokine production	9/165	98/18800	2.00339E-07	1.85758E-06	7.79913E-07	IL6/TNF/APP/IL10/IL1B/IFNG/HMOX1/HIF1A/GSTP1	9
BP	GO:0120162	positive regulation of cold-induced thermogenesis	9/165	98/18800	2.00339E-07	1.85758E-06	7.79913E-07	VEGFA/UCP2/ADRB2/CAV1/IL4/ACHE/GJA1/ADRB1/HSF1	9
BP	GO:0048872	homeostasis of number of cells	14/165	282/18800	2.01834E-07	1.86749E-06	7.84077E-07	IL6/VEGFA/NOS3/SOD1/AKT1/STAT1/HMOX1/IL2/G6PD/MAPK14/HIF1A/CASP3/BCL2/BAX	14
BP	GO:0050680	negative regulation of epithelial cell proliferation	11/165	163/18800	2.06757E-07	1.90903E-06	8.01515E-07	PPARG/TNF/CCL2/TGFB1/CAV1/STAT1/PTEN/PPARD/AR/ALOX5/XDH	11
BP	GO:1990776	response to angiotensin	6/165	30/18800	2.08081E-07	1.91723E-06	8.04957E-07	CAV1/PTGS2/NFE2L2/CA2/HSF1/COL3A1	6
BP	GO:0060562	epithelial tube morphogenesis	15/165	328/18800	2.10738E-07	1.93764E-06	8.13528E-07	VEGFA/TNF/TGFB1/CTNNB1/CXCL10/ESR1/HIF1A/AR/KDR/GJA1/CASP3/BCL2/EGF/MET/PGR	15
BP	GO:0006006	glucose metabolic process	12/165	201/18800	2.17143E-07	1.99237E-06	8.36505E-07	INSR/TNF/IGF2/AKT1/PPARA/TP53/SIRT1/GSK3B/G6PD/MAPK14/PPARD/HK2	12
BP	GO:0022602	ovulation cycle process	7/165	49/18800	2.2247E-07	2.03699E-06	8.5524E-07	NOS3/MMP2/SIRT1/ESR1/HSPA5/CASP3/PGR	7
BP	GO:0019318	hexose metabolic process	13/165	242/18800	2.27286E-07	2.07676E-06	8.71938E-07	INSR/TNF/IGF2/AKR1B1/AKT1/PPARA/TP53/SIRT1/GSK3B/G6PD/MAPK14/PPARD/HK2	13
BP	GO:0016485	protein processing	13/165	243/18800	2.38326E-07	2.17023E-06	9.1118E-07	DPP4/SERPINE1/PLAT/PLAU/PARP1/F3/CASP3/F7/CASP8/CASP9/XIAP/CASP7/C1R	13
BP	GO:0002367	cytokine production involved in immune response	9/165	100/18800	2.38573E-07	2.17023E-06	9.1118E-07	IL6/TNF/TGFB1/IL10/IL1B/SIRT1/IL4/HMOX1/TNFRSF1B	9
BP	GO:0060078	regulation of postsynaptic membrane potential	10/165	131/18800	2.38996E-07	2.17023E-06	9.1118E-07	APP/AKT1/ADRB2/PTEN/GSK3B/OPRM1/ADRB1/CHRM1/CHRNA7/GABRA1	10
BP	GO:0050804	modulation of chemical synaptic transmission	17/165	429/18800	2.43865E-07	2.20987E-06	9.27825E-07	TNF/APP/CCL2/IL1B/ADRB2/MAPK1/PRKCB/PTEN/PLAT/PTGS2/GSK3B/ACHE/HTR2A/SLC6A4/DRD1/CA2/CHRNA7	17
BP	GO:0033555	multicellular organismal response to stress	8/165	73/18800	2.45917E-07	2.21477E-06	9.29882E-07	DPP4/AKT1/MTOR/PTEN/ADRB1/SLC6A2/BCL2/DRD1	8
BP	GO:0045123	cellular extravasation	8/165	73/18800	2.45917E-07	2.21477E-06	9.29882E-07	TNF/ICAM1/CCL2/VCAM1/SELE/SELP/PIK3CG/PECAM1	8
BP	GO:0048662	negative regulation of smooth muscle cell proliferation	8/165	73/18800	2.45917E-07	2.21477E-06	9.29882E-07	PPARG/NOS3/IL10/IGFBP3/IFNG/PTEN/HMOX1/PPARD	8
BP	GO:0042593	glucose homeostasis	13/165	244/18800	2.49844E-07	2.24553E-06	9.42799E-07	INSR/PPARG/IL6/SLC2A4/UCP2/ICAM1/AKT1/SIRT1/HIF1A/PPARD/HK2/ALOX5/RAF1	13
BP	GO:0099177	regulation of trans-synaptic signaling	17/165	430/18800	2.51996E-07	2.26025E-06	9.48977E-07	TNF/APP/CCL2/IL1B/ADRB2/MAPK1/PRKCB/PTEN/PLAT/PTGS2/GSK3B/ACHE/HTR2A/SLC6A4/DRD1/CA2/CHRNA7	17
BP	GO:0010039	response to iron ion	6/165	31/18800	2.56155E-07	2.29287E-06	9.62673E-07	HMOX1/G6PD/HIF1A/BCL2/SLC6A3/CYP1A1	6
BP	GO:0032963	collagen metabolic process	9/165	101/18800	2.59961E-07	2.3175E-06	9.73015E-07	IL6/TGFB1/MMP9/MMP2/HIF1A/PPARD/MMP3/COL1A1/MMP13	9
BP	GO:0046620	regulation of organ growth	9/165	101/18800	2.59961E-07	2.3175E-06	9.73015E-07	IGF2/SOD1/AKT1/PPARA/PTEN/G6PD/MAPK14/SLC6A4/CDK1	9
BP	GO:0033500	carbohydrate homeostasis	13/165	245/18800	2.6186E-07	2.3297E-06	9.78137E-07	INSR/PPARG/IL6/SLC2A4/UCP2/ICAM1/AKT1/SIRT1/HIF1A/PPARD/HK2/ALOX5/RAF1	13
BP	GO:0002700	regulation of production of molecular mediator of immune response	11/165	167/18800	2.64156E-07	2.34539E-06	9.84723E-07	IL6/TNF/TGFB1/IL10/IL1B/SIRT1/IL4/HMOX1/IL2/TNFRSF1B/CD40LG	11
BP	GO:0030098	lymphocyte differentiation	16/165	382/18800	2.67977E-07	2.37452E-06	9.96953E-07	IL6/SOD1/IL10/IL1B/TP53/IL4/VCAM1/IFNG/CTNNB1/MTOR/IL2/IL1A/CD40LG/BCL2/BAX/RUNX2	16
BP	GO:0071695	anatomical structure maturation	13/165	246/18800	2.7439E-07	2.42645E-06	1.01876E-06	PPARG/VEGFA/AKR1B1/APP/MMP2/CTNNB1/G6PD/HIF1A/KDR/GJA1/BCL2/PGR/RUNX2	13
BP	GO:0032310	prostaglandin secretion	5/165	17/18800	2.7847E-07	2.44775E-06	1.0277E-06	IL1B/NOS2/IL1A/PLA2G4A/PTGES	5
BP	GO:1901550	regulation of endothelial cell development	5/165	17/18800	2.7847E-07	2.44775E-06	1.0277E-06	VEGFA/TNF/IL1B/TNFRSF1A/IKBKB	5
BP	GO:1903140	regulation of establishment of endothelial barrier	5/165	17/18800	2.7847E-07	2.44775E-06	1.0277E-06	VEGFA/TNF/IL1B/TNFRSF1A/IKBKB	5
BP	GO:0010638	positive regulation of organelle organization	18/165	487/18800	2.9594E-07	2.59612E-06	1.09E-06	INSR/TNF/IGF2/IL1B/ADRB2/TP53/MMP9/MAPK1/CTNNB1/MTOR/MAPK8/GSK3B/HIF1A/IL1A/KDR/EGF/MET/BAX	18
BP	GO:0071230	cellular response to amino acid stimulus	8/165	75/18800	3.04096E-07	2.66235E-06	1.1178E-06	TNF/MMP2/MTOR/EGFR/COL1A1/BCL2L1/HSF1/COL3A1	8
BP	GO:0001516	prostaglandin biosynthetic process	6/165	32/18800	3.12987E-07	2.72932E-06	1.14592E-06	IL1B/SIRT1/PTGS2/PTGS1/PLA2G4A/PTGES	6
BP	GO:0046457	prostanoid biosynthetic process	6/165	32/18800	3.12987E-07	2.72932E-06	1.14592E-06	IL1B/SIRT1/PTGS2/PTGS1/PLA2G4A/PTGES	6
BP	GO:0031214	biomineral tissue development	11/165	170/18800	3.16039E-07	2.75048E-06	1.1548E-06	NOS3/TGFB1/ADRB2/PPARA/PTGS2/HIF1A/SPP1/GJA1/ALOX5/COL1A1/MMP13	11
BP	GO:0042692	muscle cell differentiation	16/165	387/18800	3.19068E-07	2.76588E-06	1.16127E-06	VEGFA/IGF2/TGFB1/AKT1/PPARA/SIRT1/IL4/CTNNB1/MTOR/CXCL10/G6PD/MAPK14/CASP3/BCL2/CDK1/MDM2	16
BP	GO:0045786	negative regulation of cell cycle	16/165	387/18800	3.19068E-07	2.76588E-06	1.16127E-06	TNF/CCL2/CDKN2A/TGFB1/IL10/TP53/SIRT1/CTNNB1/PTEN/PTGS2/MAPK14/CASP3/BCL2/CDK1/MDM2/CCNB1	16
BP	GO:0061045	negative regulation of wound healing	8/165	76/18800	3.37356E-07	2.91866E-06	1.22541E-06	TNF/NOS3/SERPINE1/PTEN/PLAT/PLAU/THBD/ALOX5	8
BP	GO:0043525	positive regulation of neuron apoptotic process	7/165	52/18800	3.38915E-07	2.92065E-06	1.22625E-06	TNF/TP53/CTNNB1/CASP3/NQO1/CASP9/BAX	7
BP	GO:1904036	negative regulation of epithelial cell apoptotic process	7/165	52/18800	3.38915E-07	2.92065E-06	1.22625E-06	ICAM1/SERPINE1/PPARA/IL4/HMOX1/NFE2L2/KDR	7
BP	GO:0110148	biomineralization	11/165	172/18800	3.5545E-07	3.05715E-06	1.28356E-06	NOS3/TGFB1/ADRB2/PPARA/PTGS2/HIF1A/SPP1/GJA1/ALOX5/COL1A1/MMP13	11
BP	GO:0021700	developmental maturation	14/165	296/18800	3.63503E-07	3.1203E-06	1.31008E-06	PPARG/VEGFA/AKR1B1/APP/MMP2/CTNNB1/PTEN/G6PD/HIF1A/KDR/GJA1/BCL2/PGR/RUNX2	14
BP	GO:0090559	regulation of membrane permeability	8/165	77/18800	3.73684E-07	3.20144E-06	1.34414E-06	TP53/MTOR/MAPK8/GSK3B/HK2/BCL2/BAX/BCL2L1	8
BP	GO:1901099	negative regulation of signal transduction in absence of ligand	6/165	33/18800	3.79774E-07	3.2347E-06	1.35811E-06	TNF/AKT1/IL1B/IL1A/BCL2/BCL2L1	6
BP	GO:2000191	regulation of fatty acid transport	6/165	33/18800	3.79774E-07	3.2347E-06	1.35811E-06	AKT1/IL1B/PPARA/IL1A/PLA2G4A/PTGES	6
BP	GO:2001240	negative regulation of extrinsic apoptotic signaling pathway in absence of ligand	6/165	33/18800	3.79774E-07	3.2347E-06	1.35811E-06	TNF/AKT1/IL1B/IL1A/BCL2/BCL2L1	6
BP	GO:0060965	negative regulation of miRNA-mediated gene silencing	5/165	18/18800	3.82844E-07	3.25454E-06	1.36644E-06	PPARG/TNF/TGFB1/TP53/ESR1	5
BP	GO:0031644	regulation of nervous system process	10/165	138/18800	3.88673E-07	3.29772E-06	1.38456E-06	TNF/NOS3/APP/IL10/ADRB2/PTEN/TNFRSF1B/IL1A/OPRM1/CHRNA7	10
BP	GO:0034764	positive regulation of transmembrane transport	12/165	213/18800	4.05487E-07	3.43375E-06	1.44168E-06	INSR/CCL2/AKT1/ADRB2/IFNG/CXCL10/G6PD/MAPK14/NFE2L2/BAX/DRD1/CA2	12
BP	GO:0010827	regulation of glucose transmembrane transport	8/165	78/18800	4.13309E-07	3.48655E-06	1.46385E-06	INSR/TNF/AKT1/IL1B/PRKCB/MAPK14/NFE2L2/HK2	8
BP	GO:0031279	regulation of cyclase activity	8/165	78/18800	4.13309E-07	3.48655E-06	1.46385E-06	NOS3/ADRB2/NOS2/MAPK8/MAPK14/ADRB1/RAF1/DRD1	8
BP	GO:0042176	regulation of protein catabolic process	16/165	395/18800	4.1941E-07	3.53124E-06	1.48261E-06	TNF/AKT1/IL10/IL1B/CAV1/NOS2/IFNG/PTEN/GSK3B/NFE2L2/TNFRSF1B/HSP90AA1/EGFR/EGF/MDM2/ODC1	16
BP	GO:0006694	steroid biosynthetic process	11/165	175/18800	4.22721E-07	3.55231E-06	1.49146E-06	TNF/AKR1B1/APOB/SOD1/SIRT1/IFNG/G6PD/CYP3A4/IL1A/ABCG1/CYP1A1	11
BP	GO:0008637	apoptotic mitochondrial changes	9/165	107/18800	4.26749E-07	3.57796E-06	1.50222E-06	AKT1/TP53/MMP9/MAPK8/GSK3B/HK2/BCL2/BAX/BCL2L1	9
BP	GO:0051047	positive regulation of secretion	14/165	300/18800	4.27401E-07	3.57796E-06	1.50222E-06	PPARG/TGFB1/IL1B/IL4/IFNG/ACHE/HIF1A/SPP1/PPARD/IL1A/ABCG1/SLC6A4/PLA2G4A/PTGES	14
BP	GO:0040013	negative regulation of locomotion	16/165	396/18800	4.33782E-07	3.62447E-06	1.52175E-06	PPARG/TNF/CCL2/DPP4/SERPINE1/TGFB1/AKT1/IGFBP3/IL4/PTEN/HMOX1/NFE2L2/PPARD/GJA1/BCL2/COL3A1	16
BP	GO:0061900	glial cell activation	7/165	54/18800	4.42093E-07	3.68691E-06	1.54797E-06	IL6/TNF/APP/IL1B/IL4/IFNG/JUN	7
BP	GO:0060485	mesenchyme development	14/165	301/18800	4.44877E-07	3.70309E-06	1.55476E-06	IL6/NOS3/TGFB1/IL1B/STAT1/MAPK1/CTNNB1/MTOR/PTEN/GSK3B/HIF1A/BCL2/COL1A1/MDM2	14
BP	GO:0046323	glucose import	8/165	79/18800	4.56476E-07	3.79246E-06	1.59228E-06	INSR/SLC2A4/TNF/AKT1/MAPK14/NFE2L2/HK2/DRD1	8
BP	GO:0070555	response to interleukin-1	10/165	141/18800	4.74635E-07	3.93589E-06	1.6525E-06	IL6/APP/CCL2/IL1B/CXCL8/MMP2/SELE/HIF1A/PRKCA/IKBKB	10
BP	GO:0002763	positive regulation of myeloid leukocyte differentiation	7/165	55/18800	5.02852E-07	4.1464E-06	1.74089E-06	TNF/TGFB1/IFNG/FOS/PRKCA/CASP8/HSF1	7
BP	GO:0042743	hydrogen peroxide metabolic process	7/165	55/18800	5.02852E-07	4.1464E-06	1.74089E-06	CAT/MPO/SOD1/MMP3/CYP1A2/MAOB/CYP1A1	7
BP	GO:0043470	regulation of carbohydrate catabolic process	7/165	55/18800	5.02852E-07	4.1464E-06	1.74089E-06	INSR/APP/PPARA/TP53/IFNG/HIF1A/HTR2A	7
BP	GO:0055123	digestive system development	10/165	142/18800	5.06773E-07	4.17091E-06	1.75118E-06	INSR/TNF/IGF2/CXCL8/CTNNB1/HIF1A/BCL2/EGFR/CYP1A1/COL3A1	10
BP	GO:0010885	regulation of cholesterol storage	5/165	19/18800	5.15895E-07	4.18332E-06	1.75639E-06	PPARG/APOB/PPARA/PPARD/ABCG1	5
BP	GO:0015732	prostaglandin transport	5/165	19/18800	5.15895E-07	4.18332E-06	1.75639E-06	IL1B/NOS2/IL1A/PLA2G4A/PTGES	5
BP	GO:0055093	response to hyperoxia	5/165	19/18800	5.15895E-07	4.18332E-06	1.75639E-06	CAT/CAV1/MMP2/COL1A1/CYP1A1	5
BP	GO:0060149	negative regulation of post-transcriptional gene silencing	5/165	19/18800	5.15895E-07	4.18332E-06	1.75639E-06	PPARG/TNF/TGFB1/TP53/ESR1	5
BP	GO:0060749	mammary gland alveolus development	5/165	19/18800	5.15895E-07	4.18332E-06	1.75639E-06	VEGFA/ESR1/HIF1A/AR/EGF	5
BP	GO:0060967	negative regulation of gene silencing by RNA	5/165	19/18800	5.15895E-07	4.18332E-06	1.75639E-06	PPARG/TNF/TGFB1/TP53/ESR1	5
BP	GO:0061377	mammary gland lobule development	5/165	19/18800	5.15895E-07	4.18332E-06	1.75639E-06	VEGFA/ESR1/HIF1A/AR/EGF	5
BP	GO:1900369	negative regulation of post-transcriptional gene silencing by RNA	5/165	19/18800	5.15895E-07	4.18332E-06	1.75639E-06	PPARG/TNF/TGFB1/TP53/ESR1	5
BP	GO:0001655	urogenital system development	15/165	352/18800	5.18581E-07	4.19736E-06	1.76228E-06	VEGFA/AKR1B1/CAT/MMP9/MMP2/STAT1/CTNNB1/PTEN/ESR1/AR/BCL2/PECAM1/CASP9/BAX/ODC1	15
BP	GO:0005996	monosaccharide metabolic process	13/165	261/18800	5.38929E-07	4.35403E-06	1.82806E-06	INSR/TNF/IGF2/AKR1B1/AKT1/PPARA/TP53/SIRT1/GSK3B/G6PD/MAPK14/PPARD/HK2	13
BP	GO:2001056	positive regulation of cysteine-type endopeptidase activity	10/165	143/18800	5.408E-07	4.36113E-06	1.83104E-06	PPARG/TNF/SIRT1/F3/CTSD/XDH/CASP8/CASP9/BAX/HSF1	10
BP	GO:0010959	regulation of metal ion transport	16/165	403/18800	5.47555E-07	4.40752E-06	1.85052E-06	NOS3/CCL2/AKT1/ADRB2/CAV1/IFNG/CTNNB1/CXCL10/PTGS2/PIK3CG/G6PD/HTR2A/BCL2/EGF/BAX/DRD1	16
BP	GO:0010660	regulation of muscle cell apoptotic process	8/165	81/18800	5.5448E-07	4.4551E-06	1.8705E-06	PPARG/CDKN2A/TP53/SIRT1/IFNG/HMOX1/NFE2L2/HSF1	8
BP	GO:0001676	long-chain fatty acid metabolic process	9/165	111/18800	5.83708E-07	4.68138E-06	1.9655E-06	GSTM1/PTGS2/CYP3A4/GSTP1/CYP1A2/ALOX5/PTGS1/PLA2G4A/CYP1A1	9
BP	GO:0010721	negative regulation of cell development	11/165	181/18800	5.9182E-07	4.73779E-06	1.98919E-06	IL6/VEGFA/TNF/IL1B/TP53/CTNNB1/PTEN/GSK3B/SPP1/IL1A/MAP2	11
BP	GO:0043388	positive regulation of DNA binding	7/165	57/18800	6.45575E-07	5.14937E-06	2.16199E-06	PPARG/TGFB1/MMP9/IFNG/CTNNB1/PARP1/EGF	7
BP	GO:0046456	icosanoid biosynthetic process	7/165	57/18800	6.45575E-07	5.14937E-06	2.16199E-06	IL1B/SIRT1/PTGS2/ALOX5/PTGS1/PLA2G4A/PTGES	7
BP	GO:0042509	regulation of tyrosine phosphorylation of STAT protein	8/165	83/18800	6.69938E-07	5.32437E-06	2.23547E-06	IL6/TNF/CAV1/IL4/IFNG/IL2/TNFRSF1A/HSF1	8
BP	GO:0048678	response to axon injury	8/165	83/18800	6.69938E-07	5.32437E-06	2.23547E-06	SOD1/MMP2/PTEN/SPP1/JUN/BCL2/CDK1/BAX	8
BP	GO:0045821	positive regulation of glycolytic process	5/165	20/18800	6.82992E-07	5.39883E-06	2.26673E-06	INSR/APP/IFNG/HIF1A/HTR2A	5
BP	GO:1902004	positive regulation of amyloid-beta formation	5/165	20/18800	6.82992E-07	5.39883E-06	2.26673E-06	TNF/IFNG/CASP3/ABCG1/CHRNA7	5
BP	GO:1902176	negative regulation of oxidative stress-induced intrinsic apoptotic signaling pathway	5/165	20/18800	6.82992E-07	5.39883E-06	2.26673E-06	AKT1/SIRT1/HIF1A/NFE2L2/HSPB1	5
BP	GO:0050767	regulation of neurogenesis	15/165	361/18800	7.12988E-07	5.62582E-06	2.36203E-06	IL6/VEGFA/TNF/TGFB1/IL1B/TP53/IFNG/CTNNB1/MTOR/PTEN/HIF1A/SPP1/TNFRSF1B/OPRM1/MAP2	15
BP	GO:0048010	vascular endothelial growth factor receptor signaling pathway	7/165	58/18800	7.28802E-07	5.73003E-06	2.40578E-06	VEGFA/IL1B/PRKCB/MAPK14/HIF1A/KDR/HSPB1	7
BP	GO:0060135	maternal process involved in female pregnancy	7/165	58/18800	7.28802E-07	5.73003E-06	2.40578E-06	AKT1/PTGS2/ESR1/SPP1/PPARD/AR/PGR	7
BP	GO:0061138	morphogenesis of a branching epithelium	11/165	185/18800	7.35364E-07	5.77129E-06	2.42311E-06	VEGFA/TNF/IL10/CTNNB1/ESR1/AR/KDR/BCL2/EGF/MET/PGR	11
BP	GO:0010821	regulation of mitochondrion organization	10/165	148/18800	7.42712E-07	5.81857E-06	2.44296E-06	PPARG/AKT1/TP53/MMP9/MAPK8/GSK3B/HIF1A/KDR/BAX/BCL2L1	10
BP	GO:0032094	response to food	6/165	37/18800	7.74343E-07	6.05558E-06	2.54247E-06	MPO/AKT1/PPARA/G6PD/OPRM1/CYP1A1	6
BP	GO:0021782	glial cell development	9/165	115/18800	7.88399E-07	6.15455E-06	2.58402E-06	IL6/TNF/APP/SOD1/AKT1/IL1B/IFNG/PTEN/DRD1	9
BP	GO:0051348	negative regulation of transferase activity	13/165	270/18800	7.90473E-07	6.1598E-06	2.58622E-06	PPARG/CDKN2A/AKT1/IL1B/TP53/CAV1/SIRT1/IFNG/PTEN/GSK3B/GSTP1/CASP3/HSPB1	13
BP	GO:0046394	carboxylic acid biosynthetic process	14/165	316/18800	7.96413E-07	6.19511E-06	2.60105E-06	IL1B/GSTM1/SIRT1/PTGS2/CYP3A4/GSTP1/ACACA/CYP1A2/FASN/ALOX5/PTGS1/PLA2G4A/CYP1A1/PTGES	14
BP	GO:0010657	muscle cell apoptotic process	8/165	85/18800	8.0534E-07	6.24245E-06	2.62092E-06	PPARG/CDKN2A/TP53/SIRT1/IFNG/HMOX1/NFE2L2/HSF1	8
BP	GO:2000106	regulation of leukocyte apoptotic process	8/165	85/18800	8.0534E-07	6.24245E-06	2.62092E-06	CDKN2A/IL10/TP53/SIRT1/PTEN/IL2/HIF1A/BAX	8
BP	GO:0019748	secondary metabolic process	7/165	59/18800	8.2085E-07	6.35147E-06	2.6667E-06	AKR1B1/NFE2L2/CYP3A4/CYP1A2/BCL2/TYR/CYP1A1	7
BP	GO:0006959	humoral immune response	14/165	317/18800	8.26941E-07	6.38736E-06	2.68176E-06	IL6/TNF/CRP/CCL2/IL1B/CXCL8/IFNG/CXCL10/BCL2/ALOX5/SLPI/CXCL1/C1R/CXCL2	14
BP	GO:0043406	positive regulation of MAP kinase activity	9/165	116/18800	8.48349E-07	6.52976E-06	2.74155E-06	INSR/VEGFA/TNF/TGFB1/IL1B/PIK3CG/HTR2A/EGFR/EGF	9
BP	GO:1904892	regulation of receptor signaling pathway via STAT	9/165	116/18800	8.48349E-07	6.52976E-06	2.74155E-06	PPARG/IL6/TNF/TGFB1/IL10/CAV1/IL4/IFNG/EGF	9
BP	GO:0016053	organic acid biosynthetic process	14/165	318/18800	8.58514E-07	6.59645E-06	2.76955E-06	IL1B/GSTM1/SIRT1/PTGS2/CYP3A4/GSTP1/ACACA/CYP1A2/FASN/ALOX5/PTGS1/PLA2G4A/CYP1A1/PTGES	14
BP	GO:0002819	regulation of adaptive immune response	11/165	188/18800	8.62346E-07	6.61433E-06	2.77706E-06	IL6/TNF/TGFB1/IL10/IL1B/SIRT1/IL4/IL2/TNFRSF1B/AHR/PLA2G4A	11
BP	GO:0034103	regulation of tissue remodeling	8/165	86/18800	8.8137E-07	6.74847E-06	2.83338E-06	PPARG/IL6/TGFB1/TP53/IL2/SPP1/GJA1/PRKCA	8
BP	GO:0010878	cholesterol storage	5/165	21/18800	8.90083E-07	6.76802E-06	2.84159E-06	PPARG/APOB/PPARA/PPARD/ABCG1	5
BP	GO:0038083	peptidyl-tyrosine autophosphorylation	5/165	21/18800	8.90083E-07	6.76802E-06	2.84159E-06	INSR/VEGFA/CAV1/KDR/EGFR	5
BP	GO:0051767	nitric-oxide synthase biosynthetic process	5/165	21/18800	8.90083E-07	6.76802E-06	2.84159E-06	CCL2/STAT1/IFNG/KDR/GSTP1	5
BP	GO:0051769	regulation of nitric-oxide synthase biosynthetic process	5/165	21/18800	8.90083E-07	6.76802E-06	2.84159E-06	CCL2/STAT1/IFNG/KDR/GSTP1	5
BP	GO:0007178	transmembrane receptor protein serine/threonine kinase signaling pathway	15/165	368/18800	9.07185E-07	6.88615E-06	2.89118E-06	PPARG/TGFB1/PPARA/TP53/CAV1/SIRT1/FOS/MAPK14/PARP1/KDR/JUN/HSPA5/XIAP/RUNX2/COL3A1	15
BP	GO:0046824	positive regulation of nucleocytoplasmic transport	7/165	60/18800	9.22455E-07	6.98998E-06	2.93478E-06	TGFB1/IL1B/IFNG/PTGS2/GSK3B/MAPK14/CDK1	7
BP	GO:0034329	cell junction assembly	16/165	420/18800	9.44418E-07	7.14409E-06	2.99948E-06	VEGFA/TNF/APP/IL1B/CAV1/CTNNB1/PTEN/ACHE/KDR/GJA1/PRKCA/IKBKB/BCL2/PECAM1/DRD1/GABRA1	16
BP	GO:0016052	carbohydrate catabolic process	10/165	152/18800	9.48918E-07	7.1658E-06	3.0086E-06	INSR/APP/PPARA/TP53/IFNG/MGAM/HIF1A/HTR2A/HK2/PYGM	10
BP	GO:0046883	regulation of hormone secretion	12/165	231/18800	9.60862E-07	7.23818E-06	3.03899E-06	PPARG/IL6/TNF/UCP2/IL1B/NOS2/IFNG/HIF1A/SPP1/PPARD/GJA1/ALOX5	12
BP	GO:0001892	embryonic placenta development	8/165	87/18800	9.63444E-07	7.23818E-06	3.03899E-06	IGF2/AKT1/IL10/MAPK1/HIF1A/NCOA1/EGFR/CASP8	8
BP	GO:0007260	tyrosine phosphorylation of STAT protein	8/165	87/18800	9.63444E-07	7.23818E-06	3.03899E-06	IL6/TNF/CAV1/IL4/IFNG/IL2/TNFRSF1A/HSF1	8
BP	GO:0002460	adaptive immune response based on somatic recombination of immune receptors built from immunoglobulin superfamily domains	15/165	370/18800	9.70803E-07	7.28102E-06	3.05698E-06	IL6/TNF/CRP/ICAM1/TGFB1/IL10/IL1B/IL4/MTOR/IL2/TNFRSF1B/CD40LG/AHR/PLA2G4A/C1R	15
BP	GO:0030278	regulation of ossification	9/165	118/18800	9.8017E-07	7.32627E-06	3.07597E-06	TGFB1/ADRB2/MAPK1/MAPK14/HIF1A/GJA1/BCL2/ALOX5/RUNX2	9
BP	GO:0032368	regulation of lipid transport	9/165	118/18800	9.8017E-07	7.32627E-06	3.07597E-06	PPARG/AKT1/IL1B/PPARA/CETP/SPP1/IL1A/PLA2G4A/PTGES	9
BP	GO:0048754	branching morphogenesis of an epithelial tube	10/165	153/18800	1.00768E-06	7.51913E-06	3.15695E-06	VEGFA/TNF/CTNNB1/ESR1/AR/KDR/BCL2/EGF/MET/PGR	10
BP	GO:0045732	positive regulation of protein catabolic process	12/165	233/18800	1.0523E-06	7.83872E-06	3.29113E-06	TNF/AKT1/IL1B/CAV1/IFNG/PTEN/GSK3B/NFE2L2/TNFRSF1B/HSP90AA1/EGF/MDM2	12
BP	GO:0006816	calcium ion transport	16/165	424/18800	1.06933E-06	7.94301E-06	3.33491E-06	NOS3/CCL2/CAV1/CTNNB1/PRKCB/CXCL10/PTGS2/PIK3CG/G6PD/HTR2A/OPRM1/BCL2/EGF/BAX/DRD1/CHRNA7	16
BP	GO:0032885	regulation of polysaccharide biosynthetic process	6/165	39/18800	1.07107E-06	7.94301E-06	3.33491E-06	INSR/IGF2/TGFB1/AKT1/GSK3B/EGF	6
BP	GO:0009895	negative regulation of catabolic process	14/165	324/18800	1.07172E-06	7.94301E-06	3.33491E-06	TNF/AKT1/IL10/IL1B/PPARA/TP53/NOS2/MTOR/HMOX1/PIK3CG/MAPK14/BCL2/EGFR/MET	14
BP	GO:0061042	vascular wound healing	5/165	22/18800	1.14372E-06	8.46238E-06	3.55297E-06	VEGFA/TNF/SERPINE1/KDR/ALOX5	5
BP	GO:0007589	body fluid secretion	8/165	89/18800	1.1473E-06	8.47457E-06	3.55809E-06	VEGFA/CAV1/HIF1A/GJA1/HK2/XDH/SLC6A3/CHRM1	8
BP	GO:0001542	ovulation from ovarian follicle	4/165	10/18800	1.15306E-06	8.48858E-06	3.56397E-06	NOS3/MMP2/SIRT1/PGR	4
BP	GO:0045348	positive regulation of MHC class II biosynthetic process	4/165	10/18800	1.15306E-06	8.48858E-06	3.56397E-06	IL10/SIRT1/IL4/IFNG	4
BP	GO:0046902	regulation of mitochondrial membrane permeability	7/165	62/18800	1.1575E-06	8.50708E-06	3.57174E-06	TP53/MAPK8/GSK3B/HK2/BCL2/BAX/BCL2L1	7
BP	GO:0090316	positive regulation of intracellular protein transport	10/165	156/18800	1.20348E-06	8.81879E-06	3.70261E-06	TGFB1/IL1B/IFNG/MAPK8/PTGS2/GSK3B/MAPK14/CDK1/CHRM1/NPEPPS	10
BP	GO:0002703	regulation of leukocyte mediated immunity	12/165	236/18800	1.20393E-06	8.81879E-06	3.70261E-06	IL6/TNF/ICAM1/TGFB1/IL10/IL1B/NOS2/IL4/HMOX1/IL2/TNFRSF1B/AHR	12
BP	GO:0046879	hormone secretion	13/165	281/18800	1.2369E-06	9.03016E-06	3.79136E-06	PPARG/IL6/TNF/UCP2/IL1B/NOS2/IFNG/HIF1A/SPP1/PPARD/GJA1/ALOX5/RAF1	13
BP	GO:0051146	striated muscle cell differentiation	13/165	281/18800	1.2369E-06	9.03016E-06	3.79136E-06	VEGFA/IGF2/TGFB1/AKT1/PPARA/IL4/MTOR/CXCL10/G6PD/MAPK14/CASP3/BCL2/CDK1	13
BP	GO:1902107	positive regulation of leukocyte differentiation	10/165	157/18800	1.27574E-06	9.28291E-06	3.89748E-06	TNF/TGFB1/IL10/IL4/IFNG/FOS/IL2/PRKCA/CASP8/HSF1	10
BP	GO:1903708	positive regulation of hemopoiesis	10/165	157/18800	1.27574E-06	9.28291E-06	3.89748E-06	TNF/TGFB1/IL10/IL4/IFNG/FOS/IL2/PRKCA/CASP8/HSF1	10
BP	GO:0010573	vascular endothelial growth factor production	7/165	63/18800	1.29265E-06	9.39043E-06	3.94262E-06	IL6/TNF/TGFB1/IL1B/PTGS2/HIF1A/IL1A	7
BP	GO:0071901	negative regulation of protein serine/threonine kinase activity	9/165	122/18800	1.29773E-06	9.41172E-06	3.95156E-06	PPARG/CDKN2A/AKT1/IL1B/CAV1/SIRT1/PTEN/GSTP1/CASP3	9
BP	GO:0042594	response to starvation	11/165	196/18800	1.30014E-06	9.41369E-06	3.95239E-06	ALB/UCP2/PPARA/TP53/SIRT1/MAPK1/MTOR/MAPK8/NFE2L2/HSPA5/BCL2	11
BP	GO:1902105	regulation of leukocyte differentiation	13/165	283/18800	1.33873E-06	9.67719E-06	4.06302E-06	TNF/SOD1/TGFB1/IL10/IL4/IFNG/CTNNB1/MTOR/FOS/IL2/PRKCA/CASP8/HSF1	13
BP	GO:0070665	positive regulation of leukocyte proliferation	10/165	158/18800	1.35176E-06	9.75528E-06	4.09581E-06	IL6/IGF2/IL1B/IL4/VCAM1/MAPK1/IL2/IL1A/CD40LG/BCL2	10
BP	GO:0032388	positive regulation of intracellular transport	11/165	198/18800	1.43624E-06	1.03311E-05	4.33756E-06	TGFB1/IL1B/IFNG/MAPK8/PTGS2/GSK3B/MAPK14/MAP2/CDK1/CHRM1/NPEPPS	11
BP	GO:0032872	regulation of stress-activated MAPK cascade	11/165	198/18800	1.43624E-06	1.03311E-05	4.33756E-06	VEGFA/TNF/APP/IL1B/MAPK1/IL1A/GSTP1/NCF1/EGFR/XDH/XIAP	11
BP	GO:0050918	positive chemotaxis	7/165	64/18800	1.44077E-06	1.03467E-05	4.34411E-06	VEGFA/CXCL8/CXCL10/F3/KDR/F7/MET	7
BP	GO:0019430	removal of superoxide radicals	5/165	23/18800	1.45108E-06	1.03699E-05	4.35387E-06	NOS3/MPO/SOD1/NFE2L2/NQO1	5
BP	GO:0030194	positive regulation of blood coagulation	5/165	23/18800	1.45108E-06	1.03699E-05	4.35387E-06	SERPINE1/THBD/NFE2L2/F3/F7	5
BP	GO:1900048	positive regulation of hemostasis	5/165	23/18800	1.45108E-06	1.03699E-05	4.35387E-06	SERPINE1/THBD/NFE2L2/F3/F7	5
BP	GO:0019217	regulation of fatty acid metabolic process	8/165	92/18800	1.47879E-06	1.05508E-05	4.42979E-06	PPARG/AKT1/IL1B/PPARA/CAV1/SIRT1/PTGS2/PPARD	8
BP	GO:0001763	morphogenesis of a branching structure	11/165	199/18800	1.50888E-06	1.0748E-05	4.51261E-06	VEGFA/TNF/IL10/CTNNB1/ESR1/AR/KDR/BCL2/EGF/MET/PGR	11
BP	GO:0002262	myeloid cell homeostasis	10/165	160/18800	1.51572E-06	1.07793E-05	4.52574E-06	IL6/VEGFA/SOD1/STAT1/HMOX1/G6PD/MAPK14/HIF1A/CASP3/BAX	10
BP	GO:0042886	amide transport	13/165	287/18800	1.56508E-06	1.11123E-05	4.66556E-06	IL6/TNF/UCP2/IL1B/NOS2/IFNG/HIF1A/PPARD/MTTP/GJA1/ALOX5/RAF1/CA2	13
BP	GO:0007179	transforming growth factor beta receptor signaling pathway	11/165	200/18800	1.58472E-06	1.12337E-05	4.71651E-06	PPARG/TGFB1/PPARA/TP53/CAV1/SIRT1/FOS/PARP1/JUN/HSPA5/COL3A1	11
BP	GO:0050806	positive regulation of synaptic transmission	10/165	161/18800	1.60402E-06	1.13521E-05	4.76624E-06	TNF/APP/CCL2/MAPK1/PTEN/PTGS2/GSK3B/DRD1/CA2/CHRNA7	10
BP	GO:0042113	B cell activation	14/165	336/18800	1.64554E-06	1.16273E-05	4.88176E-06	IL6/TGFB1/IL10/TP53/IL4/VCAM1/PRKCB/IL2/CASP3/CD40LG/BCL2/AHR/CASP8/BAX	14
BP	GO:0070302	regulation of stress-activated protein kinase signaling cascade	11/165	201/18800	1.6639E-06	1.17381E-05	4.92831E-06	VEGFA/TNF/APP/IL1B/MAPK1/IL1A/GSTP1/NCF1/EGFR/XDH/XIAP	11
BP	GO:0002263	cell activation involved in immune response	13/165	289/18800	1.69054E-06	1.18879E-05	4.9912E-06	IL6/APP/ICAM1/TGFB1/IL10/TP53/IL4/IFNG/MTOR/HMOX1/PIK3CG/IL2/CD40LG	13
BP	GO:0031349	positive regulation of defense response	13/165	289/18800	1.69054E-06	1.18879E-05	4.9912E-06	IL6/TNF/APP/SERPINE1/IL1B/IFNG/PTGS2/PIK3CG/IL2/TNFRSF1A/HSP90AA1/NFKBIA/IKBKB	13
BP	GO:0048762	mesenchymal cell differentiation	12/165	244/18800	1.70705E-06	1.19848E-05	5.03187E-06	IL6/TGFB1/IL1B/STAT1/MAPK1/CTNNB1/MTOR/PTEN/GSK3B/HIF1A/BCL2/COL1A1	12
BP	GO:1901361	organic cyclic compound catabolic process	17/165	494/18800	1.71533E-06	1.20237E-05	5.04821E-06	IL6/AKT1/HMOX1/MAPK14/NFE2L2/CYP3A4/SPP1/TNFRSF1B/PRKCA/CYP1A2/MAOB/XDH/MAOA/SLC6A3/BAX/CYP1A1/HSF1	17
BP	GO:0051960	regulation of nervous system development	16/165	440/18800	1.73223E-06	1.21228E-05	5.08984E-06	IL6/VEGFA/TNF/TGFB1/AKT1/IL1B/TP53/IFNG/CTNNB1/MTOR/PTEN/HIF1A/SPP1/TNFRSF1B/OPRM1/MAP2	16
BP	GO:0002690	positive regulation of leukocyte chemotaxis	8/165	94/18800	1.74242E-06	1.21748E-05	5.11164E-06	IL6/VEGFA/SERPINE1/CXCL8/IL4/MAPK1/CXCL10/F7	8
BP	GO:0009914	hormone transport	13/165	290/18800	1.75657E-06	1.22542E-05	5.14498E-06	PPARG/IL6/TNF/UCP2/IL1B/NOS2/IFNG/HIF1A/SPP1/PPARD/GJA1/ALOX5/RAF1	13
BP	GO:0010887	negative regulation of cholesterol storage	4/165	11/18800	1.79955E-06	1.25143E-05	5.25417E-06	PPARG/PPARA/PPARD/ABCG1	4
BP	GO:1903799	negative regulation of production of miRNAs involved in gene silencing by miRNA	4/165	11/18800	1.79955E-06	1.25143E-05	5.25417E-06	TNF/TGFB1/TP53/ESR1	4
BP	GO:0048143	astrocyte activation	5/165	24/18800	1.81998E-06	1.25768E-05	5.28042E-06	IL6/TNF/APP/IL1B/IFNG	5
BP	GO:0050820	positive regulation of coagulation	5/165	24/18800	1.81998E-06	1.25768E-05	5.28042E-06	SERPINE1/THBD/NFE2L2/F3/F7	5
BP	GO:0051043	regulation of membrane protein ectodomain proteolysis	5/165	24/18800	1.81998E-06	1.25768E-05	5.28042E-06	TNF/IL10/IL1B/IFNG/TNFRSF1B	5
BP	GO:1904996	positive regulation of leukocyte adhesion to vascular endothelial cell	5/165	24/18800	1.81998E-06	1.25768E-05	5.28042E-06	IL6/TNF/SELE/SELP/ALOX5	5
BP	GO:0043502	regulation of muscle adaptation	8/165	95/18800	1.88857E-06	1.30303E-05	5.47083E-06	PPARG/NOS3/PPARA/G6PD/TNFRSF1A/TNFRSF1B/PARP1/PRKCA	8
BP	GO:0006869	lipid transport	15/165	391/18800	1.92597E-06	1.32674E-05	5.5704E-06	PPARG/APOB/AKT1/IL1B/PPARA/CAV1/CETP/NOS2/SPP1/PPARD/MTTP/IL1A/ABCG1/PLA2G4A/PTGES	15
BP	GO:0014002	astrocyte development	6/165	43/18800	1.94417E-06	1.33509E-05	5.60546E-06	IL6/TNF/APP/IL1B/IFNG/DRD1	6
BP	GO:0140353	lipid export from cell	6/165	43/18800	1.94417E-06	1.33509E-05	5.60546E-06	IL1B/NOS2/SPP1/IL1A/PLA2G4A/PTGES	6
BP	GO:0042531	positive regulation of tyrosine phosphorylation of STAT protein	7/165	67/18800	1.97295E-06	1.35275E-05	5.67959E-06	IL6/TNF/IL4/IFNG/IL2/TNFRSF1A/HSF1	7
BP	GO:0015850	organic hydroxy compound transport	12/165	248/18800	2.02229E-06	1.38441E-05	5.81254E-06	APOB/CAV1/CETP/SPP1/MTTP/HTR2A/SLC6A2/ABCG1/MAOB/SLC6A4/SLC6A3/DRD1	12
BP	GO:0034504	protein localization to nucleus	13/165	294/18800	2.04421E-06	1.39725E-05	5.86643E-06	TGFB1/AKT1/TP53/IFNG/PTGS2/GSK3B/MAPK14/PARP1/NFKBIA/COL1A1/CDK1/DRD1/MDM2	13
BP	GO:0015833	peptide transport	12/165	249/18800	2.10872E-06	1.4391E-05	6.04214E-06	IL6/TNF/UCP2/IL1B/NOS2/IFNG/HIF1A/PPARD/GJA1/ALOX5/RAF1/CA2	12
BP	GO:0010611	regulation of cardiac muscle hypertrophy	7/165	68/18800	2.18325E-06	1.48536E-05	6.23634E-06	PPARG/PPARA/G6PD/TNFRSF1A/TNFRSF1B/PARP1/PRKCA	7
BP	GO:0061180	mammary gland epithelium development	7/165	68/18800	2.18325E-06	1.48536E-05	6.23634E-06	AKT1/MAPK1/ESR1/HIF1A/AR/PGR/BAX	7
BP	GO:0051048	negative regulation of secretion	10/165	167/18800	2.23409E-06	1.51345E-05	6.35431E-06	TNF/UCP2/IL1B/HMOX1/TNFRSF1A/TNFRSF1B/GJA1/OPRM1/EGF/MAOB	10
BP	GO:0045840	positive regulation of mitotic nuclear division	6/165	44/18800	2.23488E-06	1.51345E-05	6.35431E-06	INSR/TNF/IGF2/IL1B/IL1A/EGF	6
BP	GO:2001239	regulation of extrinsic apoptotic signaling pathway in absence of ligand	6/165	44/18800	2.23488E-06	1.51345E-05	6.35431E-06	TNF/AKT1/IL1B/IL1A/BCL2/BCL2L1	6
BP	GO:0050927	positive regulation of positive chemotaxis	5/165	25/18800	2.25889E-06	1.52034E-05	6.38322E-06	VEGFA/CXCL8/F3/KDR/F7	5
BP	GO:0071450	cellular response to oxygen radical	5/165	25/18800	2.25889E-06	1.52034E-05	6.38322E-06	NOS3/MPO/SOD1/NFE2L2/NQO1	5
BP	GO:0071451	cellular response to superoxide	5/165	25/18800	2.25889E-06	1.52034E-05	6.38322E-06	NOS3/MPO/SOD1/NFE2L2/NQO1	5
BP	GO:1902993	positive regulation of amyloid precursor protein catabolic process	5/165	25/18800	2.25889E-06	1.52034E-05	6.38322E-06	TNF/IFNG/CASP3/ABCG1/CHRNA7	5
BP	GO:0051924	regulation of calcium ion transport	12/165	251/18800	2.29143E-06	1.53988E-05	6.46528E-06	NOS3/CCL2/CAV1/CTNNB1/CXCL10/PTGS2/PIK3CG/G6PD/BCL2/EGF/BAX/DRD1	12
BP	GO:0006110	regulation of glycolytic process	6/165	45/18800	2.56009E-06	1.70997E-05	7.17939E-06	INSR/APP/PPARA/IFNG/HIF1A/HTR2A	6
BP	GO:0016572	histone phosphorylation	6/165	45/18800	2.56009E-06	1.70997E-05	7.17939E-06	IL1B/PRKCB/PRKCA/CDK1/DRD1/CCNA2	6
BP	GO:0032881	regulation of polysaccharide metabolic process	6/165	45/18800	2.56009E-06	1.70997E-05	7.17939E-06	INSR/IGF2/TGFB1/AKT1/GSK3B/EGF	6
BP	GO:0048538	thymus development	6/165	45/18800	2.56009E-06	1.70997E-05	7.17939E-06	SOD1/MAPK1/CTNNB1/BCL2/TYR/RAF1	6
BP	GO:0015908	fatty acid transport	8/165	99/18800	2.58221E-06	1.71952E-05	7.21949E-06	PPARG/AKT1/IL1B/PPARA/PPARD/IL1A/PLA2G4A/PTGES	8
BP	GO:0019233	sensory perception of pain	8/165	99/18800	2.58221E-06	1.71952E-05	7.21949E-06	TNF/CCL2/IL10/PTGS2/IL1A/HTR2A/OPRM1/PTGES	8
BP	GO:0045861	negative regulation of proteolysis	14/165	350/18800	2.65099E-06	1.76265E-05	7.40058E-06	VEGFA/TNF/APP/SERPINE1/AKT1/IL10/TP53/MMP9/PLAT/PTGS2/SLPI/RAF1/XIAP/SERPIND1	14
BP	GO:0032722	positive regulation of chemokine production	7/165	70/18800	2.66033E-06	1.76352E-05	7.40424E-06	IL6/TNF/APP/IL1B/IFNG/HMOX1/HIF1A	7
BP	GO:0032890	regulation of organic acid transport	7/165	70/18800	2.66033E-06	1.76352E-05	7.40424E-06	TNF/AKT1/IL1B/PPARA/IL1A/PLA2G4A/PTGES	7
BP	GO:0031650	regulation of heat generation	4/165	12/18800	2.68085E-06	1.77178E-05	7.43892E-06	TNF/IL1B/PTGS2/PTGES	4
BP	GO:1903800	positive regulation of production of miRNAs involved in gene silencing by miRNA	4/165	12/18800	2.68085E-06	1.77178E-05	7.43892E-06	IL6/TGFB1/TP53/EGFR	4
BP	GO:0036296	response to increased oxygen levels	5/165	26/18800	2.77694E-06	1.82978E-05	7.68244E-06	CAT/CAV1/MMP2/COL1A1/CYP1A1	5
BP	GO:0050926	regulation of positive chemotaxis	5/165	26/18800	2.77694E-06	1.82978E-05	7.68244E-06	VEGFA/CXCL8/F3/KDR/F7	5
BP	GO:0042100	B cell proliferation	8/165	100/18800	2.78601E-06	1.83027E-05	7.68448E-06	IL10/IL4/IL2/CASP3/CD40LG/BCL2/AHR/BAX	8
BP	GO:1901992	positive regulation of mitotic cell cycle phase transition	8/165	100/18800	2.78601E-06	1.83027E-05	7.68448E-06	APP/AKT1/EGFR/CDK4/CDK1/CYP1A1/MDM2/CCNB1	8
BP	GO:0002443	leukocyte mediated immunity	16/165	457/18800	2.82336E-06	1.85204E-05	7.77588E-06	IL6/TNF/CRP/ICAM1/TGFB1/IL10/IL1B/NOS2/IL4/HMOX1/PIK3CG/IL2/TNFRSF1B/CD40LG/AHR/C1R	16
BP	GO:0001889	liver development	9/165	134/18800	2.83774E-06	1.8587E-05	7.80384E-06	IL6/TNF/UCP2/IL10/HMOX1/JUN/MET/PCNA/CYP1A1	9
BP	GO:0019932	second-messenger-mediated signaling	13/165	303/18800	2.84954E-06	1.86365E-05	7.82462E-06	VEGFA/TNF/NOS3/CXCL8/NOS2/VCAM1/SELE/MTOR/SELP/GSK3B/KDR/EGFR/AHR	13
BP	GO:1904707	positive regulation of vascular associated smooth muscle cell proliferation	6/165	46/18800	2.92284E-06	1.90192E-05	7.98532E-06	TNF/IL10/MMP9/MMP2/GJA1/JUN	6
BP	GO:0006469	negative regulation of protein kinase activity	11/165	213/18800	2.92317E-06	1.90192E-05	7.98532E-06	PPARG/CDKN2A/AKT1/IL1B/CAV1/SIRT1/IFNG/PTEN/GSTP1/CASP3/HSPB1	11
BP	GO:0034976	response to endoplasmic reticulum stress	12/165	257/18800	2.9263E-06	1.90192E-05	7.98532E-06	TP53/CXCL8/CAV1/SIRT1/GSK3B/NFE2L2/JUN/HSPA5/BCL2/ALOX5/BAX/BCL2L1	12
BP	GO:0014743	regulation of muscle hypertrophy	7/165	71/18800	2.9297E-06	1.90192E-05	7.98532E-06	PPARG/PPARA/G6PD/TNFRSF1A/TNFRSF1B/PARP1/PRKCA	7
BP	GO:0050805	negative regulation of synaptic transmission	7/165	71/18800	2.9297E-06	1.90192E-05	7.98532E-06	IL1B/PTEN/PTGS2/ACHE/HTR2A/SLC6A4/DRD1	7
BP	GO:0060537	muscle tissue development	15/165	405/18800	2.96494E-06	1.92196E-05	8.06945E-06	VEGFA/IGF2/TGFB1/PPARA/CAV1/CTNNB1/MTOR/PTEN/FOS/G6PD/MAPK14/GJA1/BCL2/CDK1/COL3A1	15
BP	GO:0007162	negative regulation of cell adhesion	13/165	305/18800	3.06276E-06	1.98245E-05	8.32343E-06	VEGFA/CDKN2A/SERPINE1/TGFB1/AKT1/IL10/PPARA/MMP2/IL4/PTEN/IL2/CASP3/COL1A1	13
BP	GO:0002822	regulation of adaptive immune response based on somatic recombination of immune receptors built from immunoglobulin superfamily domains	10/165	173/18800	3.06948E-06	1.98388E-05	8.3294E-06	IL6/TNF/TGFB1/IL10/IL1B/IL4/IL2/TNFRSF1B/AHR/PLA2G4A	10
BP	GO:0050810	regulation of steroid biosynthetic process	7/165	72/18800	3.22145E-06	2.07851E-05	8.72674E-06	TNF/APOB/SOD1/SIRT1/IFNG/IL1A/ABCG1	7
BP	GO:0010950	positive regulation of endopeptidase activity	10/165	174/18800	3.2323E-06	2.07851E-05	8.72674E-06	PPARG/TNF/SIRT1/F3/CTSD/XDH/CASP8/CASP9/BAX/HSF1	10
BP	GO:0032677	regulation of interleukin-8 production	8/165	102/18800	3.23482E-06	2.07851E-05	8.72674E-06	IL6/TNF/CRP/SERPINE1/IL10/IL1B/NOS2/F3	8
BP	GO:0043255	regulation of carbohydrate biosynthetic process	8/165	102/18800	3.23482E-06	2.07851E-05	8.72674E-06	INSR/IGF2/TGFB1/AKT1/PPARA/SIRT1/GSK3B/EGF	8
BP	GO:1903522	regulation of blood circulation	12/165	260/18800	3.2984E-06	2.11627E-05	8.88527E-06	TNF/NOS3/CAV1/MMP2/PTGS2/PIK3CG/IL2/GJA1/HTR2A/ADRB1/MDM2/CHRM2	12
BP	GO:0001774	microglial cell activation	6/165	47/18800	3.32639E-06	2.12492E-05	8.9216E-06	IL6/TNF/APP/IL4/IFNG/JUN	6
BP	GO:0042220	response to cocaine	6/165	47/18800	3.32639E-06	2.12492E-05	8.9216E-06	HTR2A/HSPA5/OPRM1/SLC6A3/DRD1/CCNA2	6
BP	GO:0045776	negative regulation of blood pressure	6/165	47/18800	3.32639E-06	2.12492E-05	8.9216E-06	TNF/NOS3/ADRB2/PPARA/NOS2/ADRB1	6
BP	GO:0001963	synaptic transmission, dopaminergic	5/165	27/18800	3.38397E-06	2.15232E-05	9.03663E-06	PTGS2/SLC6A2/SLC6A4/SLC6A3/DRD1	5
BP	GO:0002675	positive regulation of acute inflammatory response	5/165	27/18800	3.38397E-06	2.15232E-05	9.03663E-06	IL6/TNF/IL1B/PTGS2/PIK3CG	5
BP	GO:2000108	positive regulation of leukocyte apoptotic process	5/165	27/18800	3.38397E-06	2.15232E-05	9.03663E-06	CDKN2A/IL10/TP53/SIRT1/BAX	5
BP	GO:0061008	hepaticobiliary system development	9/165	137/18800	3.40763E-06	2.16424E-05	9.08668E-06	IL6/TNF/UCP2/IL10/HMOX1/JUN/MET/PCNA/CYP1A1	9
BP	GO:0032637	interleukin-8 production	8/165	103/18800	3.48131E-06	2.20466E-05	9.25638E-06	IL6/TNF/CRP/SERPINE1/IL10/IL1B/NOS2/F3	8
BP	GO:0042102	positive regulation of T cell proliferation	8/165	103/18800	3.48131E-06	2.20466E-05	9.25638E-06	IL6/IGF2/IL1B/IL4/VCAM1/IL2/IL1A/CD40LG	8
BP	GO:0030217	T cell differentiation	12/165	263/18800	3.71161E-06	2.34713E-05	9.85454E-06	IL6/SOD1/IL1B/TP53/IL4/IFNG/CTNNB1/MTOR/IL2/IL1A/BCL2/RUNX2	12
BP	GO:0010543	regulation of platelet activation	6/165	48/18800	3.77414E-06	2.37641E-05	9.97749E-06	IL6/NOS3/SELP/THBD/PRKCA/PLA2G4A	6
BP	GO:0031641	regulation of myelination	6/165	48/18800	3.77414E-06	2.37641E-05	9.97749E-06	TNF/AKT1/CTNNB1/MTOR/PTEN/TNFRSF1B	6
BP	GO:0048146	positive regulation of fibroblast proliferation	6/165	48/18800	3.77414E-06	2.37641E-05	9.97749E-06	ESR1/JUN/EGFR/CDK4/CCNA2/CCNB1	6
BP	GO:0010623	programmed cell death involved in cell development	4/165	13/18800	3.84586E-06	2.41121E-05	1.01236E-05	IL1B/IL1A/BCL2/BAX	4
BP	GO:0061418	regulation of transcription from RNA polymerase II promoter in response to hypoxia	4/165	13/18800	3.84586E-06	2.41121E-05	1.01236E-05	VEGFA/TP53/HIF1A/NFE2L2	4
BP	GO:1903054	negative regulation of extracellular matrix organization	4/165	13/18800	3.84586E-06	2.41121E-05	1.01236E-05	DPP4/TGFB1/TNFRSF1A/TNFRSF1B	4
BP	GO:0002637	regulation of immunoglobulin production	7/165	74/18800	3.87798E-06	2.42443E-05	1.01791E-05	IL6/TNF/TGFB1/IL10/IL4/IL2/CD40LG	7
BP	GO:0035924	cellular response to vascular endothelial growth factor stimulus	7/165	74/18800	3.87798E-06	2.42443E-05	1.01791E-05	VEGFA/AKT1/VCAM1/MAPK14/KDR/XDH/HSPB1	7
BP	GO:0030073	insulin secretion	10/165	179/18800	4.16406E-06	2.59958E-05	1.09145E-05	IL6/TNF/UCP2/IL1B/NOS2/IFNG/HIF1A/PPARD/ALOX5/RAF1	10
BP	GO:0051604	protein maturation	13/165	314/18800	4.20787E-06	2.6232E-05	1.10136E-05	DPP4/SERPINE1/PLAT/PLAU/PARP1/F3/CASP3/F7/CASP8/CASP9/XIAP/CASP7/C1R	13
BP	GO:0002534	cytokine production involved in inflammatory response	7/165	75/18800	4.24588E-06	2.62826E-05	1.10349E-05	IL6/TNF/PPARA/NOS2/MAPK14/HIF1A/ALOX5	7
BP	GO:0010822	positive regulation of mitochondrion organization	7/165	75/18800	4.24588E-06	2.62826E-05	1.10349E-05	TP53/MMP9/MAPK8/GSK3B/HIF1A/KDR/BAX	7
BP	GO:0070227	lymphocyte apoptotic process	7/165	75/18800	4.24588E-06	2.62826E-05	1.10349E-05	AKT1/IL10/TP53/PTEN/IL2/HIF1A/BAX	7
BP	GO:0071479	cellular response to ionizing radiation	7/165	75/18800	4.24588E-06	2.62826E-05	1.10349E-05	TP53/SIRT1/MAPK14/HSPA5/MDM2/BCL2L1/HSF1	7
BP	GO:1900015	regulation of cytokine production involved in inflammatory response	7/165	75/18800	4.24588E-06	2.62826E-05	1.10349E-05	IL6/TNF/PPARA/NOS2/MAPK14/HIF1A/ALOX5	7
BP	GO:0050873	brown fat cell differentiation	6/165	49/18800	4.26973E-06	2.6393E-05	1.10812E-05	SLC2A4/ADRB2/SIRT1/PTGS2/MAPK14/ADRB1	6
BP	GO:0030593	neutrophil chemotaxis	8/165	106/18800	4.31856E-06	2.6546E-05	1.11455E-05	CCL2/DPP4/IL1B/CXCL8/CXCL10/PIK3CG/CXCL1/CXCL2	8
BP	GO:0042116	macrophage activation	8/165	106/18800	4.31856E-06	2.6546E-05	1.11455E-05	IL6/TNF/APP/IL10/IL4/IFNG/JUN/PLA2G4A	8
BP	GO:0051341	regulation of oxidoreductase activity	8/165	106/18800	4.31856E-06	2.6546E-05	1.11455E-05	TNF/AKT1/IL1B/CAV1/IFNG/HIF1A/IL1A/EGFR	8
BP	GO:0050671	positive regulation of lymphocyte proliferation	9/165	141/18800	4.31863E-06	2.6546E-05	1.11455E-05	IL6/IGF2/IL1B/IL4/VCAM1/IL2/IL1A/CD40LG/BCL2	9
BP	GO:0050769	positive regulation of neurogenesis	11/165	222/18800	4.3536E-06	2.67235E-05	1.122E-05	IL6/VEGFA/TNF/TGFB1/IL1B/IFNG/CTNNB1/MTOR/HIF1A/TNFRSF1B/OPRM1	11
BP	GO:0031348	negative regulation of defense response	12/165	268/18800	4.50228E-06	2.75976E-05	1.1587E-05	PPARG/SOD1/IL10/PPARA/IL4/IL2/MAPK14/TNFRSF1A/PPARD/TNFRSF1B/GSTP1/ALOX5	12
BP	GO:0030183	B cell differentiation	9/165	142/18800	4.57658E-06	2.8014E-05	1.17618E-05	IL6/IL10/TP53/IL4/VCAM1/IL2/CD40LG/BCL2/BAX	9
BP	GO:0001937	negative regulation of endothelial cell proliferation	7/165	76/18800	4.6424E-06	2.83774E-05	1.19144E-05	PPARG/TNF/CCL2/CAV1/STAT1/ALOX5/XDH	7
BP	GO:0002269	leukocyte activation involved in inflammatory response	6/165	50/18800	4.81694E-06	2.94034E-05	1.23452E-05	IL6/TNF/APP/IL4/IFNG/JUN	6
BP	GO:0032946	positive regulation of mononuclear cell proliferation	9/165	143/18800	4.84763E-06	2.95497E-05	1.24066E-05	IL6/IGF2/IL1B/IL4/VCAM1/IL2/IL1A/CD40LG/BCL2	9
BP	GO:0095500	acetylcholine receptor signaling pathway	5/165	29/18800	4.90775E-06	2.98334E-05	1.25257E-05	ACHE/OPRM1/CHRM1/CHRM2/CHRNA7	5
BP	GO:1903203	regulation of oxidative stress-induced neuron death	5/165	29/18800	4.90775E-06	2.98334E-05	1.25257E-05	TNF/IL10/CTNNB1/HIF1A/PARP1	5
BP	GO:0005976	polysaccharide metabolic process	8/165	108/18800	4.96673E-06	3.01502E-05	1.26587E-05	INSR/IGF2/TGFB1/AKT1/GSK3B/MGAM/PYGM/EGF	8
BP	GO:0090087	regulation of peptide transport	10/165	183/18800	5.06923E-06	3.06457E-05	1.28668E-05	IL6/TNF/UCP2/IL1B/NOS2/IFNG/HIF1A/PPARD/ALOX5/CA2	10
BP	GO:0006919	activation of cysteine-type endopeptidase activity involved in apoptotic process	7/165	77/18800	5.06927E-06	3.06457E-05	1.28668E-05	PPARG/TNF/F3/XDH/CASP8/CASP9/BAX	7
BP	GO:0043154	negative regulation of cysteine-type endopeptidase activity involved in apoptotic process	7/165	77/18800	5.06927E-06	3.06457E-05	1.28668E-05	VEGFA/TNF/AKT1/MMP9/PTGS2/RAF1/XIAP	7
BP	GO:0051346	negative regulation of hydrolase activity	14/165	371/18800	5.19209E-06	3.13451E-05	1.31604E-05	VEGFA/TNF/NOS3/APP/SERPINE1/AKT1/MMP9/PTGS2/GSK3B/IKBKB/SLPI/RAF1/XIAP/SERPIND1	14
BP	GO:0002683	negative regulation of immune system process	15/165	425/18800	5.3188E-06	3.20625E-05	1.34616E-05	PPARG/TNF/CCL2/DPP4/TGFB1/AKT1/IL10/IL4/CTNNB1/HMOX1/IL2/MAPK14/CASP3/AHR/COL3A1	15
BP	GO:1901990	regulation of mitotic cell cycle phase transition	13/165	321/18800	5.34572E-06	3.20625E-05	1.34616E-05	APP/CCL2/CDKN2A/AKT1/TP53/PTEN/BCL2/EGFR/CDK4/CDK1/CYP1A1/MDM2/CCNB1	13
BP	GO:0032306	regulation of prostaglandin secretion	4/165	14/18800	5.34739E-06	3.20625E-05	1.34616E-05	IL1B/IL1A/PLA2G4A/PTGES	4
BP	GO:0032308	positive regulation of prostaglandin secretion	4/165	14/18800	5.34739E-06	3.20625E-05	1.34616E-05	IL1B/IL1A/PLA2G4A/PTGES	4
BP	GO:0071236	cellular response to antibiotic	4/165	14/18800	5.34739E-06	3.20625E-05	1.34616E-05	TP53/HSPA5/PLA2G4A/MDM2	4
BP	GO:0051349	positive regulation of lyase activity	6/165	51/18800	5.41981E-06	3.24524E-05	1.36253E-05	NOS3/ADRB2/NOS2/ADRB1/RAF1/DRD1	6
BP	GO:0043524	negative regulation of neuron apoptotic process	9/165	145/18800	5.43131E-06	3.2477E-05	1.36356E-05	SOD1/CCL2/IL10/HMOX1/HIF1A/JUN/BCL2/BAX/BCL2L1	9
BP	GO:0106106	cold-induced thermogenesis	9/165	146/18800	5.74507E-06	3.42599E-05	1.43842E-05	VEGFA/UCP2/ADRB2/CAV1/IL4/ACHE/GJA1/ADRB1/HSF1	9
BP	GO:0120161	regulation of cold-induced thermogenesis	9/165	146/18800	5.74507E-06	3.42599E-05	1.43842E-05	VEGFA/UCP2/ADRB2/CAV1/IL4/ACHE/GJA1/ADRB1/HSF1	9
BP	GO:0034368	protein-lipid complex remodeling	5/165	30/18800	5.84768E-06	3.47305E-05	1.45818E-05	APOB/MPO/CETP/MTTP/ABCG1	5
BP	GO:0034369	plasma lipoprotein particle remodeling	5/165	30/18800	5.84768E-06	3.47305E-05	1.45818E-05	APOB/MPO/CETP/MTTP/ABCG1	5
BP	GO:0071480	cellular response to gamma radiation	5/165	30/18800	5.84768E-06	3.47305E-05	1.45818E-05	TP53/HSPA5/MDM2/BCL2L1/HSF1	5
BP	GO:0006970	response to osmotic stress	7/165	79/18800	6.0214E-06	3.56658E-05	1.49745E-05	SLC2A4/TNF/AKR1B1/TP53/PTGS2/CASP3/BAX	7
BP	GO:0048708	astrocyte differentiation	7/165	79/18800	6.0214E-06	3.56658E-05	1.49745E-05	IL6/TNF/APP/IL1B/MAPK1/IFNG/DRD1	7
BP	GO:0050796	regulation of insulin secretion	9/165	147/18800	6.07424E-06	3.58829E-05	1.50656E-05	IL6/TNF/UCP2/IL1B/NOS2/IFNG/HIF1A/PPARD/ALOX5	9
BP	GO:0006636	unsaturated fatty acid biosynthetic process	6/165	52/18800	6.08253E-06	3.58829E-05	1.50656E-05	IL1B/SIRT1/PTGS2/PTGS1/PLA2G4A/PTGES	6
BP	GO:0035196	production of miRNAs involved in gene silencing by miRNA	6/165	52/18800	6.08253E-06	3.58829E-05	1.50656E-05	IL6/TNF/TGFB1/TP53/ESR1/EGFR	6
BP	GO:0048640	negative regulation of developmental growth	8/165	111/18800	6.09247E-06	3.58933E-05	1.507E-05	ADRB2/PPARA/PTEN/G6PD/SPP1/ADRB1/SLC6A4/MAP2	8
BP	GO:0072594	establishment of protein localization to organelle	15/165	431/18800	6.2947E-06	3.70351E-05	1.55494E-05	TGFB1/AKT1/TP53/IFNG/MAPK8/PTGS2/MAPK14/HSP90AA1/NFKBIA/HK2/HSPA5/CDK1/BAX/DRD1/NPEPPS	15
BP	GO:0043123	positive regulation of I-kappaB kinase/NF-kappaB signaling	10/165	188/18800	6.43676E-06	3.78203E-05	1.5879E-05	TNF/IL1B/CTNNB1/PRKCB/HMOX1/TNFRSF1A/IL1A/GJA1/IKBKB/CASP8	10
BP	GO:0002274	myeloid leukocyte activation	11/165	232/18800	6.62897E-06	3.88976E-05	1.63314E-05	IL6/TNF/APP/IL10/CXCL8/IL4/IFNG/HMOX1/PIK3CG/JUN/PLA2G4A	11
BP	GO:0002931	response to ischemia	6/165	53/18800	6.80954E-06	3.97978E-05	1.67093E-05	TP53/CAV1/HK2/BCL2/NQO1/CASP9	6
BP	GO:0010718	positive regulation of epithelial to mesenchymal transition	6/165	53/18800	6.80954E-06	3.97978E-05	1.67093E-05	IL6/TGFB1/IL1B/CTNNB1/MTOR/COL1A1	6
BP	GO:0048260	positive regulation of receptor-mediated endocytosis	6/165	53/18800	6.80954E-06	3.97978E-05	1.67093E-05	INSR/VEGFA/SERPINE1/IL4/SELE/EGF	6
BP	GO:0060055	angiogenesis involved in wound healing	5/165	31/18800	6.92298E-06	4.03534E-05	1.69426E-05	VEGFA/TNF/SERPINE1/KDR/ALOX5	5
BP	GO:1905145	cellular response to acetylcholine	5/165	31/18800	6.92298E-06	4.03534E-05	1.69426E-05	ACHE/OPRM1/CHRM1/CHRM2/CHRNA7	5
BP	GO:0006096	glycolytic process	7/165	81/18800	7.11771E-06	4.13788E-05	1.73731E-05	INSR/APP/PPARA/IFNG/HIF1A/HTR2A/HK2	7
BP	GO:0031016	pancreas development	7/165	81/18800	7.11771E-06	4.13788E-05	1.73731E-05	INSR/IL6/IGF2/AKT1/CTNNB1/GSK3B/MET	7
BP	GO:0002070	epithelial cell maturation	4/165	15/18800	7.24205E-06	4.19352E-05	1.76067E-05	AKR1B1/HIF1A/GJA1/PGR	4
BP	GO:0045346	regulation of MHC class II biosynthetic process	4/165	15/18800	7.24205E-06	4.19352E-05	1.76067E-05	IL10/SIRT1/IL4/IFNG	4
BP	GO:2001028	positive regulation of endothelial cell chemotaxis	4/165	15/18800	7.24205E-06	4.19352E-05	1.76067E-05	VEGFA/KDR/MET/HSPB1	4
BP	GO:0007160	cell-matrix adhesion	11/165	235/18800	7.48823E-06	4.33036E-05	1.81812E-05	VEGFA/CDKN2A/SERPINE1/VCAM1/CTNNB1/PTEN/GSK3B/PLAU/KDR/BCL2/COL3A1	11
BP	GO:0044089	positive regulation of cellular component biogenesis	16/165	494/18800	7.56943E-06	4.37157E-05	1.83543E-05	VEGFA/TNF/TGFB1/TP53/CAV1/IFNG/MTOR/GSK3B/ESR1/KDR/HSP90AA1/PRKCA/MMP3/MET/BAX/HSF1	16
BP	GO:0045661	regulation of myoblast differentiation	6/165	54/18800	7.60547E-06	4.38662E-05	1.84175E-05	TNF/TGFB1/IGFBP3/CXCL10/MAPK14/PPARD	6
BP	GO:0006757	ATP generation from ADP	7/165	82/18800	7.72511E-06	4.44396E-05	1.86582E-05	INSR/APP/PPARA/IFNG/HIF1A/HTR2A/HK2	7
BP	GO:1905897	regulation of response to endoplasmic reticulum stress	7/165	82/18800	7.72511E-06	4.44396E-05	1.86582E-05	CAV1/SIRT1/NFE2L2/HSPA5/ALOX5/BAX/BCL2L1	7
BP	GO:0033673	negative regulation of kinase activity	11/165	236/18800	7.79546E-06	4.47857E-05	1.88035E-05	PPARG/CDKN2A/AKT1/IL1B/CAV1/SIRT1/IFNG/PTEN/GSTP1/CASP3/HSPB1	11
BP	GO:0002821	positive regulation of adaptive immune response	8/165	115/18800	7.92325E-06	4.54011E-05	1.90619E-05	IL6/TNF/TGFB1/IL1B/SIRT1/IL4/IL2/PLA2G4A	8
BP	GO:0030518	intracellular steroid hormone receptor signaling pathway	8/165	115/18800	7.92325E-06	4.54011E-05	1.90619E-05	SIRT1/NR3C1/ESR1/AR/PARP1/ESR2/NR3C2/PGR	8
BP	GO:0032770	positive regulation of monooxygenase activity	5/165	32/18800	8.14705E-06	4.64413E-05	1.94986E-05	TNF/AKT1/IL1B/IFNG/HIF1A	5
BP	GO:0033028	myeloid cell apoptotic process	5/165	32/18800	8.14705E-06	4.64413E-05	1.94986E-05	IL6/CDKN2A/SIRT1/PTEN/BCL2	5
BP	GO:0034367	protein-containing complex remodeling	5/165	32/18800	8.14705E-06	4.64413E-05	1.94986E-05	APOB/MPO/CETP/MTTP/ABCG1	5
BP	GO:1905144	response to acetylcholine	5/165	32/18800	8.14705E-06	4.64413E-05	1.94986E-05	ACHE/OPRM1/CHRM1/CHRM2/CHRNA7	5
BP	GO:0035051	cardiocyte differentiation	9/165	153/18800	8.40909E-06	4.77607E-05	2.00526E-05	VEGFA/TGFB1/PPARA/VCAM1/MAPK1/MTOR/G6PD/EGFR/CDK1	9
BP	GO:0051147	regulation of muscle cell differentiation	9/165	153/18800	8.40909E-06	4.77607E-05	2.00526E-05	IGF2/TGFB1/PPARA/SIRT1/MTOR/G6PD/MAPK14/BCL2/MDM2	9
BP	GO:0002366	leukocyte activation involved in immune response	12/165	285/18800	8.4111E-06	4.77607E-05	2.00526E-05	IL6/ICAM1/TGFB1/IL10/TP53/IL4/IFNG/MTOR/HMOX1/PIK3CG/IL2/CD40LG	12
BP	GO:0071675	regulation of mononuclear cell migration	8/165	116/18800	8.44732E-06	4.79045E-05	2.01129E-05	TNF/APP/CCL2/SERPINE1/AKT1/IL4/MAPK1/CXCL10	8
BP	GO:0051092	positive regulation of NF-kappaB transcription factor activity	9/165	154/18800	8.86464E-06	5.02063E-05	2.10794E-05	TNF/APP/CAT/IL1B/CAV1/PRKCB/AR/IKBKB/CD40LG	9
BP	GO:0007006	mitochondrial membrane organization	8/165	117/18800	9.00035E-06	5.08439E-05	2.13471E-05	TP53/MAPK8/GSK3B/HSP90AA1/HK2/BCL2/BAX/BCL2L1	8
BP	GO:0042752	regulation of circadian rhythm	8/165	117/18800	9.00035E-06	5.08439E-05	2.13471E-05	PPARG/PPARA/TP53/MTOR/MAPK8/GSK3B/ADRB1/CDK1	8
BP	GO:0044262	cellular carbohydrate metabolic process	12/165	287/18800	9.02547E-06	5.09203E-05	2.13792E-05	INSR/IGF2/AKT1/PPARA/TP53/SIRT1/PTEN/GSK3B/MGAM/HK2/PYGM/PLA2G4A	12
BP	GO:1900182	positive regulation of protein localization to nucleus	7/165	84/18800	9.06947E-06	5.1103E-05	2.14558E-05	TGFB1/AKT1/IFNG/PTGS2/MAPK14/PARP1/CDK1	7
BP	GO:0001836	release of cytochrome c from mitochondria	6/165	56/18800	9.42375E-06	5.28958E-05	2.22086E-05	AKT1/TP53/MMP9/BCL2/BAX/BCL2L1	6
BP	GO:0061756	leukocyte adhesion to vascular endothelial cell	6/165	56/18800	9.42375E-06	5.28958E-05	2.22086E-05	IL6/TNF/VCAM1/SELE/SELP/ALOX5	6
BP	GO:0070918	primary sncRNA processing	6/165	56/18800	9.42375E-06	5.28958E-05	2.22086E-05	IL6/TNF/TGFB1/TP53/ESR1/EGFR	6
BP	GO:0036475	neuron death in response to oxidative stress	5/165	33/18800	9.53406E-06	5.34467E-05	2.24399E-05	TNF/IL10/CTNNB1/HIF1A/PARP1	5
BP	GO:0008286	insulin receptor signaling pathway	8/165	118/18800	9.58364E-06	5.34878E-05	2.24571E-05	INSR/IGF2/AKT1/IL1B/SIRT1/PRKCB/GSK3B/CDK4	8
BP	GO:0045342	MHC class II biosynthetic process	4/165	16/18800	9.59008E-06	5.34878E-05	2.24571E-05	IL10/SIRT1/IL4/IFNG	4
BP	GO:0045651	positive regulation of macrophage differentiation	4/165	16/18800	9.59008E-06	5.34878E-05	2.24571E-05	TGFB1/PRKCA/CASP8/HSF1	4
BP	GO:0051044	positive regulation of membrane protein ectodomain proteolysis	4/165	16/18800	9.59008E-06	5.34878E-05	2.24571E-05	TNF/IL1B/IFNG/TNFRSF1B	4
BP	GO:0010507	negative regulation of autophagy	7/165	85/18800	9.81112E-06	5.45821E-05	2.29166E-05	AKT1/IL10/TP53/MTOR/HMOX1/BCL2/MET	7
BP	GO:2000117	negative regulation of cysteine-type endopeptidase activity	7/165	85/18800	9.81112E-06	5.45821E-05	2.29166E-05	VEGFA/TNF/AKT1/MMP9/PTGS2/RAF1/XIAP	7
BP	GO:1901617	organic hydroxy compound biosynthetic process	11/165	243/18800	1.02711E-05	5.70412E-05	2.3949E-05	TNF/APOB/SOD1/SIRT1/IFNG/G6PD/ALDH2/CYP3A4/ABCG1/TYR/SLC6A3	11
BP	GO:0006163	purine nucleotide metabolic process	14/165	394/18800	1.02791E-05	5.70412E-05	2.3949E-05	INSR/NOS3/APP/TGFB1/PPARA/NOS2/IL4/IFNG/HIF1A/PARP1/HTR2A/HK2/ACACA/XDH	14
BP	GO:0120254	olefinic compound metabolic process	9/165	157/18800	1.03601E-05	5.74183E-05	2.41074E-05	AKR1B1/PTGS2/CYP3A4/GSTP1/CYP1A2/ALOX5/PTGS1/PLA2G4A/CYP1A1	9
BP	GO:0070228	regulation of lymphocyte apoptotic process	6/165	57/18800	1.04565E-05	5.78794E-05	2.43009E-05	IL10/TP53/PTEN/IL2/HIF1A/BAX	6
BP	GO:0034405	response to fluid shear stress	5/165	34/18800	1.10989E-05	6.12043E-05	2.56969E-05	NOS3/AKT1/MMP2/PTGS2/NFE2L2	5
BP	GO:0090322	regulation of superoxide metabolic process	5/165	34/18800	1.10989E-05	6.12043E-05	2.56969E-05	CRP/SOD1/TGFB1/NFE2L2/GSTP1	5
BP	GO:2000352	negative regulation of endothelial cell apoptotic process	5/165	34/18800	1.10989E-05	6.12043E-05	2.56969E-05	ICAM1/SERPINE1/IL4/NFE2L2/KDR	5
BP	GO:0009791	post-embryonic development	7/165	87/18800	1.14458E-05	6.30276E-05	2.64625E-05	VEGFA/APOB/MTOR/KDR/CYP1A2/BCL2/BAX	7
BP	GO:0006606	protein import into nucleus	9/165	159/18800	1.14726E-05	6.30276E-05	2.64625E-05	TGFB1/AKT1/TP53/IFNG/PTGS2/MAPK14/NFKBIA/CDK1/DRD1	9
BP	GO:1990845	adaptive thermogenesis	9/165	159/18800	1.14726E-05	6.30276E-05	2.64625E-05	VEGFA/UCP2/ADRB2/CAV1/IL4/ACHE/GJA1/ADRB1/HSF1	9
BP	GO:0009308	amine metabolic process	8/165	121/18800	1.15284E-05	6.32176E-05	2.65423E-05	VCAM1/ALDH2/MAOB/MAOA/SLC6A3/DRD1/CYP1A1/ODC1	8
BP	GO:0019369	arachidonic acid metabolic process	6/165	58/18800	1.15789E-05	6.32176E-05	2.65423E-05	PTGS2/CYP1A2/ALOX5/PTGS1/PLA2G4A/CYP1A1	6
BP	GO:0033619	membrane protein proteolysis	6/165	58/18800	1.15789E-05	6.32176E-05	2.65423E-05	TNF/TGFB1/IL10/IL1B/IFNG/TNFRSF1B	6
BP	GO:0090303	positive regulation of wound healing	6/165	58/18800	1.15789E-05	6.32176E-05	2.65423E-05	SERPINE1/MTOR/THBD/NFE2L2/F3/F7	6
BP	GO:0002285	lymphocyte activation involved in immune response	10/165	201/18800	1.15791E-05	6.32176E-05	2.65423E-05	IL6/ICAM1/TGFB1/IL10/TP53/IL4/IFNG/MTOR/IL2/CD40LG	10
BP	GO:0060047	heart contraction	11/165	247/18800	1.19726E-05	6.52849E-05	2.74102E-05	TNF/NOS3/SOD1/CAV1/MTOR/PIK3CG/IL2/GJA1/ADRB1/MDM2/CHRM2	11
BP	GO:2000045	regulation of G1/S transition of mitotic cell cycle	9/165	160/18800	1.20661E-05	6.57129E-05	2.75899E-05	CCL2/CDKN2A/AKT1/TP53/PTEN/BCL2/EGFR/CYP1A1/MDM2	9
BP	GO:0046849	bone remodeling	7/165	88/18800	1.2344E-05	6.71434E-05	2.81905E-05	IL6/TGFB1/ADRB2/CTNNB1/SPP1/GJA1/PRKCA	7
BP	GO:0002699	positive regulation of immune effector process	11/165	248/18800	1.24344E-05	6.73316E-05	2.82695E-05	IL6/TNF/TGFB1/IL10/IL1B/SIRT1/NOS2/IL4/IFNG/HMOX1/IL2	11
BP	GO:0002544	chronic inflammatory response	4/165	17/18800	1.24552E-05	6.73316E-05	2.82695E-05	TNF/IL10/IL4/VCAM1	4
BP	GO:0009404	toxin metabolic process	4/165	17/18800	1.24552E-05	6.73316E-05	2.82695E-05	NFE2L2/CYP3A4/CYP1A2/CYP1A1	4
BP	GO:0051770	positive regulation of nitric-oxide synthase biosynthetic process	4/165	17/18800	1.24552E-05	6.73316E-05	2.82695E-05	CCL2/STAT1/IFNG/KDR	4
BP	GO:1900034	regulation of cellular response to heat	4/165	17/18800	1.24552E-05	6.73316E-05	2.82695E-05	SIRT1/MTOR/GSK3B/HSF1	4
BP	GO:0010720	positive regulation of cell development	12/165	297/18800	1.27257E-05	6.87094E-05	2.8848E-05	IL6/VEGFA/TNF/TGFB1/IL1B/IFNG/CTNNB1/MTOR/HIF1A/TNFRSF1B/OPRM1/BCL2	12
BP	GO:0010574	regulation of vascular endothelial growth factor production	6/165	59/18800	1.27968E-05	6.89239E-05	2.8938E-05	IL6/TGFB1/IL1B/PTGS2/HIF1A/IL1A	6
BP	GO:0051785	positive regulation of nuclear division	6/165	59/18800	1.27968E-05	6.89239E-05	2.8938E-05	INSR/TNF/IGF2/IL1B/IL1A/EGF	6
BP	GO:0010614	negative regulation of cardiac muscle hypertrophy	5/165	35/18800	1.28573E-05	6.89963E-05	2.89684E-05	PPARG/PPARA/G6PD/TNFRSF1A/TNFRSF1B	5
BP	GO:0033280	response to vitamin D	5/165	35/18800	1.28573E-05	6.89963E-05	2.89684E-05	CXCL10/PTGS2/SPP1/RXRA/TYR	5
BP	GO:0035633	maintenance of blood-brain barrier	5/165	35/18800	1.28573E-05	6.89963E-05	2.89684E-05	IL6/VEGFA/PTGS2/GJA1/PECAM1	5
BP	GO:0001952	regulation of cell-matrix adhesion	8/165	123/18800	1.30016E-05	6.96007E-05	2.92222E-05	VEGFA/CDKN2A/SERPINE1/PTEN/GSK3B/PLAU/KDR/BCL2	8
BP	GO:1901989	positive regulation of cell cycle phase transition	8/165	123/18800	1.30016E-05	6.96007E-05	2.92222E-05	APP/AKT1/EGFR/CDK4/CDK1/CYP1A1/MDM2/CCNB1	8
BP	GO:0001776	leukocyte homeostasis	7/165	89/18800	1.32998E-05	7.11103E-05	2.9856E-05	IL6/AKT1/IL2/HIF1A/CASP3/BCL2/BAX	7
BP	GO:0001837	epithelial to mesenchymal transition	9/165	162/18800	1.33319E-05	7.11954E-05	2.98917E-05	IL6/TGFB1/IL1B/CTNNB1/MTOR/PTEN/GSK3B/HIF1A/COL1A1	9
BP	GO:0045216	cell-cell junction organization	10/165	205/18800	1.37465E-05	7.33202E-05	3.07839E-05	VEGFA/TNF/TGFB1/IL1B/CAV1/CTNNB1/GJA1/PRKCA/IKBKB/PECAM1	10
BP	GO:0010951	negative regulation of endopeptidase activity	11/165	251/18800	1.39141E-05	7.41243E-05	3.11215E-05	VEGFA/TNF/APP/SERPINE1/AKT1/MMP9/PTGS2/SLPI/RAF1/XIAP/SERPIND1	11
BP	GO:0051170	import into nucleus	9/165	163/18800	1.40062E-05	7.45245E-05	3.12895E-05	TGFB1/AKT1/TP53/IFNG/PTGS2/MAPK14/NFKBIA/CDK1/DRD1	9
BP	GO:0046324	regulation of glucose import	6/165	60/18800	1.41162E-05	7.50188E-05	3.1497E-05	INSR/TNF/AKT1/MAPK14/NFE2L2/HK2	6
BP	GO:0046031	ADP metabolic process	7/165	90/18800	1.43161E-05	7.59893E-05	3.19045E-05	INSR/APP/PPARA/IFNG/HIF1A/HTR2A/HK2	7
BP	GO:0046661	male sex differentiation	9/165	164/18800	1.47094E-05	7.79827E-05	3.27414E-05	INSR/CTNNB1/ESR1/AR/IL1A/GJA1/BCL2/BAX/BCL2L1	9
BP	GO:0071312	cellular response to alkaloid	5/165	36/18800	1.48257E-05	7.84102E-05	3.29209E-05	OPRM1/CASP3/CASP7/BCL2L1/CCNA2	5
BP	GO:1905332	positive regulation of morphogenesis of an epithelium	5/165	36/18800	1.48257E-05	7.84102E-05	3.29209E-05	VEGFA/CTNNB1/AR/GJA1/EGF	5
BP	GO:0014909	smooth muscle cell migration	7/165	91/18800	1.53957E-05	8.13272E-05	3.41456E-05	SERPINE1/IGFBP3/PLAT/PLAU/NFE2L2/PPARD/BCL2	7
BP	GO:0050994	regulation of lipid catabolic process	6/165	61/18800	1.55433E-05	8.19158E-05	3.43928E-05	TNF/AKT1/IL1B/PPARA/PIK3CG/CDK4	6
BP	GO:0003007	heart morphogenesis	11/165	254/18800	1.55444E-05	8.19158E-05	3.43928E-05	INSR/VEGFA/NOS3/TGFB1/TP53/CTNNB1/MTOR/HIF1A/GJA1/JUN/MDM2	11
BP	GO:0030730	sequestering of triglyceride	4/165	18/18800	1.59044E-05	8.36124E-05	3.51051E-05	PPARG/TNF/IL1B/PPARA	4
BP	GO:0050665	hydrogen peroxide biosynthetic process	4/165	18/18800	1.59044E-05	8.36124E-05	3.51051E-05	SOD1/CYP1A2/MAOB/CYP1A1	4
BP	GO:0044843	cell cycle G1/S phase transition	11/165	255/18800	1.61235E-05	8.46629E-05	3.55461E-05	CCL2/CDKN2A/AKT1/TP53/PTEN/BCL2/EGFR/CDK4/CYP1A1/MDM2/CCNA2	11
BP	GO:0001959	regulation of cytokine-mediated signaling pathway	9/165	166/18800	1.62063E-05	8.49961E-05	3.5686E-05	PPARG/IL6/CAV1/HIF1A/TNFRSF1A/GSTP1/IKBKB/CASP8/XIAP	9
BP	GO:0016051	carbohydrate biosynthetic process	10/165	209/18800	1.62548E-05	8.51487E-05	3.57501E-05	INSR/IGF2/AKR1B1/TGFB1/AKT1/PPARA/SIRT1/GSK3B/G6PD/EGF	10
BP	GO:0045927	positive regulation of growth	11/165	256/18800	1.67212E-05	8.74878E-05	3.67322E-05	INSR/VEGFA/IGF2/AKT1/IL2/MAPK14/PPARD/BCL2/EGFR/SLC6A3/CDK1	11
BP	GO:0017038	protein import	10/165	210/18800	1.69401E-05	8.85276E-05	3.71688E-05	TGFB1/AKT1/TP53/IFNG/PTGS2/MAPK14/HSP90AA1/NFKBIA/CDK1/DRD1	10
BP	GO:0014741	negative regulation of muscle hypertrophy	5/165	37/18800	1.70212E-05	8.88459E-05	3.73024E-05	PPARG/PPARA/G6PD/TNFRSF1A/TNFRSF1B	5
BP	GO:0032731	positive regulation of interleukin-1 beta production	6/165	62/18800	1.70846E-05	8.89654E-05	3.73526E-05	IL6/TNF/APP/IFNG/CASP8/HSPB1	6
BP	GO:0032757	positive regulation of interleukin-8 production	6/165	62/18800	1.70846E-05	8.89654E-05	3.73526E-05	IL6/TNF/SERPINE1/IL1B/NOS2/F3	6
BP	GO:0003015	heart process	11/165	257/18800	1.73381E-05	9.01785E-05	3.78619E-05	TNF/NOS3/SOD1/CAV1/MTOR/PIK3CG/IL2/GJA1/ADRB1/MDM2/CHRM2	11
BP	GO:1901987	regulation of cell cycle phase transition	14/165	415/18800	1.8364E-05	9.53952E-05	4.00522E-05	APP/CCL2/CDKN2A/AKT1/TP53/PTEN/MAPK14/BCL2/EGFR/CDK4/CDK1/CYP1A1/MDM2/CCNB1	14
BP	GO:0032612	interleukin-1 production	8/165	129/18800	1.84062E-05	9.53952E-05	4.00522E-05	IL6/TNF/APP/IL10/IFNG/GSTP1/CASP8/HSPB1	8
BP	GO:0032652	regulation of interleukin-1 production	8/165	129/18800	1.84062E-05	9.53952E-05	4.00522E-05	IL6/TNF/APP/IL10/IFNG/GSTP1/CASP8/HSPB1	8
BP	GO:0021543	pallium development	9/165	169/18800	1.86942E-05	9.66601E-05	4.05832E-05	CTNNB1/PTEN/GSK3B/HIF1A/CASP3/EGFR/BAX/DRD1/COL3A1	9
BP	GO:0048639	positive regulation of developmental growth	9/165	169/18800	1.86942E-05	9.66601E-05	4.05832E-05	INSR/VEGFA/IGF2/AKT1/MAPK14/PPARD/BCL2/SLC6A3/CDK1	9
BP	GO:0070542	response to fatty acid	6/165	63/18800	1.87469E-05	9.68186E-05	4.06498E-05	PON1/UCP2/CAT/PLAT/PTGS2/CDK4	6
BP	GO:0072521	purine-containing compound metabolic process	14/165	416/18800	1.88605E-05	9.72909E-05	4.08481E-05	INSR/NOS3/APP/TGFB1/PPARA/NOS2/IL4/IFNG/HIF1A/PARP1/HTR2A/HK2/ACACA/XDH	14
BP	GO:0035249	synaptic transmission, glutamatergic	7/165	94/18800	1.90461E-05	9.80183E-05	4.11535E-05	TNF/CCL2/PLAT/PTGS2/HTR2A/GRIA2/DRD1	7
BP	GO:1905954	positive regulation of lipid localization	7/165	94/18800	1.90461E-05	9.80183E-05	4.11535E-05	APOB/IL1B/CETP/SPP1/IL1A/PLA2G4A/PTGES	7
BP	GO:0001505	regulation of neurotransmitter levels	10/165	213/18800	1.91473E-05	9.8424E-05	4.13238E-05	PRKCB/GSK3B/ACHE/HTR2A/SLC6A2/MAOB/SLC6A4/MAOA/SLC6A3/DRD1	10
BP	GO:0061448	connective tissue development	11/165	260/18800	1.93086E-05	9.91369E-05	4.16231E-05	TGFB1/SIRT1/CTNNB1/MAPK14/HIF1A/PPARD/COL1A1/CDK4/MMP13/RUNX2/COL3A1	11
BP	GO:0098926	postsynaptic signal transduction	5/165	38/18800	1.94619E-05	9.97247E-05	4.18699E-05	ACHE/OPRM1/CHRM1/CHRM2/CHRNA7	5
BP	GO:0048565	digestive tract development	8/165	130/18800	1.94684E-05	9.97247E-05	4.18699E-05	TNF/CXCL8/CTNNB1/HIF1A/BCL2/EGFR/CYP1A1/COL3A1	8
BP	GO:0032930	positive regulation of superoxide anion generation	4/165	19/18800	2.0008E-05	0.000102013	4.28308E-05	CRP/SOD1/TGFB1/GSTP1	4
BP	GO:0051546	keratinocyte migration	4/165	19/18800	2.0008E-05	0.000102013	4.28308E-05	MMP9/MTOR/PTEN/PPARD	4
BP	GO:0097709	connective tissue replacement	4/165	19/18800	2.0008E-05	0.000102013	4.28308E-05	PPARG/TGFB1/HIF1A/IL1A	4
BP	GO:1902894	negative regulation of miRNA transcription	4/165	19/18800	2.0008E-05	0.000102013	4.28308E-05	PPARG/TGFB1/PPARA/PPARD	4
BP	GO:0031589	cell-substrate adhesion	13/165	364/18800	2.03969E-05	0.000103826	4.3592E-05	VEGFA/CDKN2A/SERPINE1/VCAM1/CTNNB1/PTEN/GSK3B/PLAU/PPARD/KDR/BCL2/COL1A1/COL3A1	13
BP	GO:0060079	excitatory postsynaptic potential	7/165	95/18800	2.04109E-05	0.000103826	4.3592E-05	APP/AKT1/ADRB2/PTEN/GSK3B/OPRM1/CHRNA7	7
BP	GO:0014015	positive regulation of gliogenesis	6/165	64/18800	2.05372E-05	0.000103987	4.36596E-05	IL6/TNF/TGFB1/IL1B/MTOR/TNFRSF1B	6
BP	GO:0030888	regulation of B cell proliferation	6/165	64/18800	2.05372E-05	0.000103987	4.36596E-05	IL10/IL4/IL2/CASP3/BCL2/AHR	6
BP	GO:0031638	zymogen activation	6/165	64/18800	2.05372E-05	0.000103987	4.36596E-05	SERPINE1/PLAT/PLAU/CASP8/CASP9/C1R	6
BP	GO:0045670	regulation of osteoclast differentiation	6/165	64/18800	2.05372E-05	0.000103987	4.36596E-05	TNF/IL4/IFNG/CTNNB1/MTOR/FOS	6
BP	GO:0006639	acylglycerol metabolic process	8/165	131/18800	2.05817E-05	0.000104093	4.37039E-05	APOB/CAT/CAV1/CETP/SIRT1/PIK3CG/MTTP/PLA2G4A	8
BP	GO:0010466	negative regulation of peptidase activity	11/165	262/18800	2.07276E-05	0.00010471	4.3963E-05	VEGFA/TNF/APP/SERPINE1/AKT1/MMP9/PTGS2/SLPI/RAF1/XIAP/SERPIND1	11
BP	GO:0002449	lymphocyte mediated immunity	13/165	365/18800	2.09912E-05	0.00010592	4.4471E-05	IL6/TNF/CRP/ICAM1/TGFB1/IL10/IL1B/IL4/IL2/TNFRSF1B/CD40LG/AHR/C1R	13
BP	GO:0006638	neutral lipid metabolic process	8/165	132/18800	2.17479E-05	0.000109237	4.58636E-05	APOB/CAT/CAV1/CETP/SIRT1/PIK3CG/MTTP/PLA2G4A	8
BP	GO:0010565	regulation of cellular ketone metabolic process	8/165	132/18800	2.17479E-05	0.000109237	4.58636E-05	PPARG/AKT1/IL1B/PPARA/CAV1/SIRT1/PTGS2/PPARD	8
BP	GO:0032874	positive regulation of stress-activated MAPK cascade	8/165	132/18800	2.17479E-05	0.000109237	4.58636E-05	VEGFA/TNF/APP/IL1B/IL1A/NCF1/XDH/XIAP	8
BP	GO:1900180	regulation of protein localization to nucleus	8/165	132/18800	2.17479E-05	0.000109237	4.58636E-05	TGFB1/AKT1/IFNG/PTGS2/GSK3B/MAPK14/PARP1/CDK1	8
BP	GO:0003300	cardiac muscle hypertrophy	7/165	96/18800	2.18554E-05	0.000109526	4.59852E-05	PPARG/PPARA/G6PD/TNFRSF1A/TNFRSF1B/PARP1/PRKCA	7
BP	GO:0030316	osteoclast differentiation	7/165	96/18800	2.18554E-05	0.000109526	4.59852E-05	TNF/IL4/IFNG/CTNNB1/MTOR/FOS/MAPK14	7
BP	GO:0042307	positive regulation of protein import into nucleus	5/165	39/18800	2.21664E-05	0.00011058	4.64277E-05	TGFB1/IFNG/PTGS2/MAPK14/CDK1	5
BP	GO:0043029	T cell homeostasis	5/165	39/18800	2.21664E-05	0.00011058	4.64277E-05	AKT1/IL2/CASP3/BCL2/BAX	5
BP	GO:0045923	positive regulation of fatty acid metabolic process	5/165	39/18800	2.21664E-05	0.00011058	4.64277E-05	PPARG/IL1B/PPARA/PTGS2/PPARD	5
BP	GO:1904994	regulation of leukocyte adhesion to vascular endothelial cell	5/165	39/18800	2.21664E-05	0.00011058	4.64277E-05	IL6/TNF/SELE/SELP/ALOX5	5
BP	GO:0002260	lymphocyte homeostasis	6/165	65/18800	2.24627E-05	0.000111805	4.69418E-05	AKT1/IL2/HIF1A/CASP3/BCL2/BAX	6
BP	GO:0003170	heart valve development	6/165	65/18800	2.24627E-05	0.000111805	4.69418E-05	NOS3/TGFB1/MTOR/TNFRSF1A/TNFRSF1B/MDM2	6
BP	GO:1903844	regulation of cellular response to transforming growth factor beta stimulus	8/165	133/18800	2.29691E-05	0.000114196	4.79458E-05	PPARG/TGFB1/PPARA/TP53/CAV1/SIRT1/IL4/HSPA5	8
BP	GO:0032755	positive regulation of interleukin-6 production	7/165	97/18800	2.33832E-05	0.000116123	4.8755E-05	IL6/TNF/APP/IL1B/NOS2/IFNG/IL1A	7
BP	GO:0070304	positive regulation of stress-activated protein kinase signaling cascade	8/165	134/18800	2.42473E-05	0.000120264	5.04936E-05	VEGFA/TNF/APP/IL1B/IL1A/NCF1/XDH/XIAP	8
BP	GO:0019058	viral life cycle	12/165	317/18800	2.42718E-05	0.000120264	5.04936E-05	INSR/TNF/ICAM1/CCL2/PPARA/CXCL8/CAV1/HTR2A/BCL2/EGFR/SLPI/CDK1	12
BP	GO:0002706	regulation of lymphocyte mediated immunity	9/165	175/18800	2.46561E-05	0.000121894	5.11776E-05	IL6/TNF/TGFB1/IL10/IL1B/IL4/IL2/TNFRSF1B/AHR	9
BP	GO:0007254	JNK cascade	9/165	175/18800	2.46561E-05	0.000121894	5.11776E-05	TNF/APP/IL1B/MAPK8/IL1A/GSTP1/NCF1/EGFR/XIAP	9
BP	GO:0042053	regulation of dopamine metabolic process	4/165	20/18800	2.48393E-05	0.000122249	5.13271E-05	ALDH2/MAOB/SLC6A3/DRD1	4
BP	GO:0042069	regulation of catecholamine metabolic process	4/165	20/18800	2.48393E-05	0.000122249	5.13271E-05	ALDH2/MAOB/SLC6A3/DRD1	4
BP	GO:0042359	vitamin D metabolic process	4/165	20/18800	2.48393E-05	0.000122249	5.13271E-05	TNF/IFNG/CYP3A4/CYP1A1	4
BP	GO:0042953	lipoprotein transport	4/165	20/18800	2.48393E-05	0.000122249	5.13271E-05	PPARG/APOB/PRKCB/MTTP	4
BP	GO:0000079	regulation of cyclin-dependent protein serine/threonine kinase activity	7/165	98/18800	2.4998E-05	0.000122893	5.15971E-05	CDKN2A/AKT1/PTEN/CASP3/EGFR/CCNA2/CCNB1	7
BP	GO:0030072	peptide hormone secretion	10/165	220/18800	2.52797E-05	0.000124139	5.21204E-05	IL6/TNF/UCP2/IL1B/NOS2/IFNG/HIF1A/PPARD/ALOX5/RAF1	10
BP	GO:0006165	nucleoside diphosphate phosphorylation	7/165	99/18800	2.67035E-05	0.000130774	5.4906E-05	INSR/APP/PPARA/IFNG/HIF1A/HTR2A/HK2	7
BP	GO:0014897	striated muscle hypertrophy	7/165	99/18800	2.67035E-05	0.000130774	5.4906E-05	PPARG/PPARA/G6PD/TNFRSF1A/TNFRSF1B/PARP1/PRKCA	7
BP	GO:0007187	G protein-coupled receptor signaling pathway, coupled to cyclic nucleotide second messenger	6/165	67/18800	2.67498E-05	0.000130774	5.4906E-05	CCL2/HTR2A/OPRM1/DRD1/CHRM1/CHRM2	6
BP	GO:0045600	positive regulation of fat cell differentiation	6/165	67/18800	2.67498E-05	0.000130774	5.4906E-05	PPARG/AKT1/PTGS2/MAPK14/PPARD/HTR2A	6
BP	GO:0090276	regulation of peptide hormone secretion	9/165	177/18800	2.69718E-05	0.000131622	5.5262E-05	IL6/TNF/UCP2/IL1B/NOS2/IFNG/HIF1A/PPARD/ALOX5	9
BP	GO:0010508	positive regulation of autophagy	8/165	136/18800	2.69832E-05	0.000131622	5.5262E-05	ADRB2/SIRT1/IL4/IFNG/HMOX1/GSK3B/HIF1A/KDR	8
BP	GO:0051962	positive regulation of nervous system development	11/165	270/18800	2.7346E-05	0.000133243	5.59429E-05	IL6/VEGFA/TNF/TGFB1/IL1B/IFNG/CTNNB1/MTOR/HIF1A/TNFRSF1B/OPRM1	11
BP	GO:0060759	regulation of response to cytokine stimulus	9/165	178/18800	2.81972E-05	0.000137239	5.76204E-05	PPARG/IL6/CAV1/HIF1A/TNFRSF1A/GSTP1/IKBKB/CASP8/XIAP	9
BP	GO:0009299	mRNA transcription	5/165	41/18800	2.84459E-05	0.000138119	5.799E-05	PPARG/TP53/NCOA1/RXRA/HSF1	5
BP	GO:0033574	response to testosterone	5/165	41/18800	2.84459E-05	0.000138119	5.799E-05	SIRT1/SPP1/AR/NQO1/HSF1	5
BP	GO:0014013	regulation of gliogenesis	7/165	100/18800	2.85038E-05	0.000138119	5.799E-05	IL6/TNF/TGFB1/IL1B/CTNNB1/MTOR/TNFRSF1B	7
BP	GO:0046939	nucleotide phosphorylation	7/165	100/18800	2.85038E-05	0.000138119	5.799E-05	INSR/APP/PPARA/IFNG/HIF1A/HTR2A/HK2	7
BP	GO:0044282	small molecule catabolic process	13/165	376/18800	2.86018E-05	0.000138441	5.81253E-05	PON1/NOS3/AKT1/PPARA/TP53/NOS2/PTEN/ALDH2/CYP3A4/PPARD/HK2/XDH/CYP1A1	13
BP	GO:0043627	response to estrogen	6/165	68/18800	2.91272E-05	0.00014083	5.91281E-05	CAV1/MMP2/HMOX1/ESR1/AR/F7	6
BP	GO:0030324	lung development	9/165	179/18800	2.94695E-05	0.000142262	5.97293E-05	VEGFA/TNF/NOS3/MAPK1/CTNNB1/KDR/CYP1A2/PGR/COL3A1	9
BP	GO:0033157	regulation of intracellular protein transport	10/165	224/18800	2.94881E-05	0.000142262	5.97293E-05	TGFB1/IL1B/IFNG/MAPK8/PTGS2/GSK3B/MAPK14/CDK1/CHRM1/NPEPPS	10
BP	GO:0014896	muscle hypertrophy	7/165	101/18800	3.04027E-05	0.000146058	6.13232E-05	PPARG/PPARA/G6PD/TNFRSF1A/TNFRSF1B/PARP1/PRKCA	7
BP	GO:0099565	chemical synaptic transmission, postsynaptic	7/165	101/18800	3.04027E-05	0.000146058	6.13232E-05	APP/AKT1/ADRB2/PTEN/GSK3B/OPRM1/CHRNA7	7
BP	GO:1904029	regulation of cyclin-dependent protein kinase activity	7/165	101/18800	3.04027E-05	0.000146058	6.13232E-05	CDKN2A/AKT1/PTEN/CASP3/EGFR/CCNA2/CCNB1	7
BP	GO:0002902	regulation of B cell apoptotic process	4/165	21/18800	3.04744E-05	0.000146058	6.13232E-05	IL10/PTEN/IL2/BAX	4
BP	GO:0032305	positive regulation of icosanoid secretion	4/165	21/18800	3.04744E-05	0.000146058	6.13232E-05	IL1B/IL1A/PLA2G4A/PTGES	4
BP	GO:0044872	lipoprotein localization	4/165	21/18800	3.04744E-05	0.000146058	6.13232E-05	PPARG/APOB/PRKCB/MTTP	4
BP	GO:0000082	G1/S transition of mitotic cell cycle	10/165	225/18800	3.06294E-05	0.000146481	6.15009E-05	CCL2/CDKN2A/AKT1/TP53/PTEN/BCL2/EGFR/CDK4/CYP1A1/MDM2	10
BP	GO:0002790	peptide secretion	10/165	225/18800	3.06294E-05	0.000146481	6.15009E-05	IL6/TNF/UCP2/IL1B/NOS2/IFNG/HIF1A/PPARD/ALOX5/RAF1	10
BP	GO:0002791	regulation of peptide secretion	9/165	180/18800	3.07903E-05	0.00014709	6.17567E-05	IL6/TNF/UCP2/IL1B/NOS2/IFNG/HIF1A/PPARD/ALOX5	9
BP	GO:0032370	positive regulation of lipid transport	6/165	69/18800	3.16716E-05	0.000151136	6.34553E-05	IL1B/CETP/SPP1/IL1A/PLA2G4A/PTGES	6
BP	GO:0010907	positive regulation of glucose metabolic process	5/165	42/18800	3.20622E-05	0.000152339	6.39603E-05	INSR/IGF2/AKT1/PPARA/SIRT1	5
BP	GO:0042417	dopamine metabolic process	5/165	42/18800	3.20622E-05	0.000152339	6.39603E-05	ALDH2/MAOB/MAOA/SLC6A3/DRD1	5
BP	GO:1900371	regulation of purine nucleotide biosynthetic process	5/165	42/18800	3.20622E-05	0.000152339	6.39603E-05	NOS3/PPARA/NOS2/IL4/PARP1	5
BP	GO:1904591	positive regulation of protein import	5/165	42/18800	3.20622E-05	0.000152339	6.39603E-05	TGFB1/IFNG/PTGS2/MAPK14/CDK1	5
BP	GO:0010717	regulation of epithelial to mesenchymal transition	7/165	102/18800	3.24046E-05	0.000153799	6.45734E-05	IL6/TGFB1/IL1B/CTNNB1/MTOR/PTEN/COL1A1	7
BP	GO:0016042	lipid catabolic process	12/165	327/18800	3.28907E-05	0.000155938	6.54714E-05	TNF/APOB/AKT1/IL1B/PPARA/PIK3CG/CYP3A4/SPP1/PPARD/CYP1A2/CDK4/PLA2G4A	12
BP	GO:0007272	ensheathment of neurons	8/165	140/18800	3.32353E-05	0.000156895	6.58732E-05	TNF/SOD1/AKT1/CTNNB1/MTOR/PTEN/PPARD/TNFRSF1B	8
BP	GO:0008366	axon ensheathment	8/165	140/18800	3.32353E-05	0.000156895	6.58732E-05	TNF/SOD1/AKT1/CTNNB1/MTOR/PTEN/PPARD/TNFRSF1B	8
BP	GO:0008584	male gonad development	8/165	140/18800	3.32353E-05	0.000156895	6.58732E-05	INSR/ESR1/AR/IL1A/GJA1/BCL2/BAX/BCL2L1	8
BP	GO:0050768	negative regulation of neurogenesis	8/165	140/18800	3.32353E-05	0.000156895	6.58732E-05	IL6/TNF/IL1B/TP53/CTNNB1/PTEN/SPP1/MAP2	8
BP	GO:0006839	mitochondrial transport	9/165	182/18800	3.35827E-05	0.000158026	6.6348E-05	TP53/MAPK8/GSK3B/HSP90AA1/HK2/BCL2/BAX/BCL2L1/NPEPPS	9
BP	GO:0032640	tumor necrosis factor production	9/165	182/18800	3.35827E-05	0.000158026	6.6348E-05	IL6/APP/IL10/IL4/IFNG/IL1A/GSTP1/HSPB1/CHRNA7	9
BP	GO:0032680	regulation of tumor necrosis factor production	9/165	182/18800	3.35827E-05	0.000158026	6.6348E-05	IL6/APP/IL10/IL4/IFNG/IL1A/GSTP1/HSPB1/CHRNA7	9
BP	GO:0071260	cellular response to mechanical stimulus	6/165	70/18800	3.43914E-05	0.000161541	6.78239E-05	IL1B/MAPK8/PTGS2/TNFRSF1A/COL1A1/CASP8	6
BP	GO:0006641	triglyceride metabolic process	7/165	103/18800	3.45136E-05	0.000161541	6.78239E-05	APOB/CAT/CAV1/CETP/SIRT1/PIK3CG/MTTP	7
BP	GO:0009135	purine nucleoside diphosphate metabolic process	7/165	103/18800	3.45136E-05	0.000161541	6.78239E-05	INSR/APP/PPARA/IFNG/HIF1A/HTR2A/HK2	7
BP	GO:0009179	purine ribonucleoside diphosphate metabolic process	7/165	103/18800	3.45136E-05	0.000161541	6.78239E-05	INSR/APP/PPARA/IFNG/HIF1A/HTR2A/HK2	7
BP	GO:1903076	regulation of protein localization to plasma membrane	7/165	103/18800	3.45136E-05	0.000161541	6.78239E-05	TNF/TGFB1/AKT1/IFNG/AR/EGFR/BCL2L1	7
BP	GO:0044772	mitotic cell cycle phase transition	14/165	440/18800	3.49245E-05	0.000163178	6.85111E-05	APP/CCL2/CDKN2A/AKT1/TP53/PTEN/BCL2/EGFR/CDK4/CDK1/CYP1A1/MDM2/CCNA2/CCNB1	14
BP	GO:0046328	regulation of JNK cascade	8/165	141/18800	3.49747E-05	0.000163178	6.85111E-05	TNF/APP/IL1B/IL1A/GSTP1/NCF1/EGFR/XIAP	8
BP	GO:0046546	development of primary male sexual characteristics	8/165	141/18800	3.49747E-05	0.000163178	6.85111E-05	INSR/ESR1/AR/IL1A/GJA1/BCL2/BAX/BCL2L1	8
BP	GO:0030323	respiratory tube development	9/165	183/18800	3.50576E-05	0.000163391	6.86007E-05	VEGFA/TNF/NOS3/MAPK1/CTNNB1/KDR/CYP1A2/PGR/COL3A1	9
BP	GO:0006775	fat-soluble vitamin metabolic process	5/165	43/18800	3.60251E-05	0.000167368	7.02705E-05	TNF/IFNG/CYP3A4/PPARD/CYP1A1	5
BP	GO:0030808	regulation of nucleotide biosynthetic process	5/165	43/18800	3.60251E-05	0.000167368	7.02705E-05	NOS3/PPARA/NOS2/IL4/PARP1	5
BP	GO:0042554	superoxide anion generation	5/165	43/18800	3.60251E-05	0.000167368	7.02705E-05	CRP/SOD1/TGFB1/GSTP1/NCF1	5
BP	GO:0014812	muscle cell migration	7/165	104/18800	3.67341E-05	0.000170123	7.14268E-05	SERPINE1/IGFBP3/PLAT/PLAU/NFE2L2/PPARD/BCL2	7
BP	GO:0019218	regulation of steroid metabolic process	7/165	104/18800	3.67341E-05	0.000170123	7.14268E-05	TNF/APOB/SOD1/SIRT1/IFNG/IL1A/ABCG1	7
BP	GO:0046822	regulation of nucleocytoplasmic transport	7/165	104/18800	3.67341E-05	0.000170123	7.14268E-05	TGFB1/IL1B/IFNG/PTGS2/GSK3B/MAPK14/CDK1	7
BP	GO:0032303	regulation of icosanoid secretion	4/165	22/18800	3.69924E-05	0.000170779	7.17024E-05	IL1B/IL1A/PLA2G4A/PTGES	4
BP	GO:0032928	regulation of superoxide anion generation	4/165	22/18800	3.69924E-05	0.000170779	7.17024E-05	CRP/SOD1/TGFB1/GSTP1	4
BP	GO:2000310	regulation of NMDA receptor activity	4/165	22/18800	3.69924E-05	0.000170779	7.17024E-05	APP/CCL2/IFNG/OPRM1	4
BP	GO:0032386	regulation of intracellular transport	12/165	332/18800	3.81197E-05	0.000175799	7.38099E-05	TGFB1/IL1B/MAPK1/IFNG/MAPK8/PTGS2/GSK3B/MAPK14/MAP2/CDK1/CHRM1/NPEPPS	12
BP	GO:1903531	negative regulation of secretion by cell	8/165	143/18800	3.86823E-05	0.000178206	7.48209E-05	UCP2/IL1B/HMOX1/TNFRSF1A/TNFRSF1B/GJA1/OPRM1/MAOB	8
BP	GO:0046425	regulation of receptor signaling pathway via JAK-STAT	7/165	105/18800	3.90706E-05	0.000179431	7.5335E-05	IL6/TNF/IL10/CAV1/IL4/IFNG/EGF	7
BP	GO:0071868	cellular response to monoamine stimulus	7/165	105/18800	3.90706E-05	0.000179431	7.5335E-05	APP/MAPK1/GSK3B/HTR2A/DRD1/CHRM1/CHRM2	7
BP	GO:0071870	cellular response to catecholamine stimulus	7/165	105/18800	3.90706E-05	0.000179431	7.5335E-05	APP/MAPK1/GSK3B/HTR2A/DRD1/CHRM1/CHRM2	7
BP	GO:0006509	membrane protein ectodomain proteolysis	5/165	44/18800	4.03572E-05	0.000184925	7.76417E-05	TNF/IL10/IL1B/IFNG/TNFRSF1B	5
BP	GO:0060443	mammary gland morphogenesis	5/165	44/18800	4.03572E-05	0.000184925	7.76417E-05	CAV1/ESR1/AR/PGR/BAX	5
BP	GO:1903036	positive regulation of response to wounding	6/165	72/18800	4.03932E-05	0.000184925	7.76417E-05	SERPINE1/MTOR/THBD/NFE2L2/F3/F7	6
BP	GO:0071706	tumor necrosis factor superfamily cytokine production	9/165	187/18800	4.15183E-05	0.000189527	7.95741E-05	IL6/APP/IL10/IL4/IFNG/IL1A/GSTP1/HSPB1/CHRNA7	9
BP	GO:1903555	regulation of tumor necrosis factor superfamily cytokine production	9/165	187/18800	4.15183E-05	0.000189527	7.95741E-05	IL6/APP/IL10/IL4/IFNG/IL1A/GSTP1/HSPB1/CHRNA7	9
BP	GO:0006090	pyruvate metabolic process	7/165	106/18800	4.15279E-05	0.000189527	7.95741E-05	INSR/APP/PPARA/IFNG/HIF1A/HTR2A/HK2	7
BP	GO:0051961	negative regulation of nervous system development	8/165	145/18800	4.27128E-05	0.000194568	8.16903E-05	IL6/TNF/IL1B/TP53/CTNNB1/PTEN/SPP1/MAP2	8
BP	GO:0045930	negative regulation of mitotic cell cycle	10/165	234/18800	4.27208E-05	0.000194568	8.16903E-05	TNF/CCL2/IL10/TP53/CTNNB1/PTEN/BCL2/CDK1/MDM2/CCNB1	10
BP	GO:1902806	regulation of cell cycle G1/S phase transition	9/165	188/18800	4.32821E-05	0.00019692	8.2678E-05	CCL2/CDKN2A/AKT1/TP53/PTEN/BCL2/EGFR/CYP1A1/MDM2	9
BP	GO:0016239	positive regulation of macroautophagy	6/165	73/18800	4.36937E-05	0.000198382	8.32917E-05	ADRB2/SIRT1/IL4/HMOX1/HIF1A/KDR	6
BP	GO:0032732	positive regulation of interleukin-1 production	6/165	73/18800	4.36937E-05	0.000198382	8.32917E-05	IL6/TNF/APP/IFNG/CASP8/HSPB1	6
BP	GO:0010893	positive regulation of steroid biosynthetic process	4/165	23/18800	4.44747E-05	0.000201512	8.46058E-05	TNF/IFNG/IL1A/ABCG1	4
BP	GO:0060571	morphogenesis of an epithelial fold	4/165	23/18800	4.44747E-05	0.000201512	8.46058E-05	CTNNB1/HIF1A/AR/EGFR	4
BP	GO:0071827	plasma lipoprotein particle organization	5/165	45/18800	4.50819E-05	0.000203842	8.55842E-05	APOB/MPO/CETP/MTTP/ABCG1	5
BP	GO:1901861	regulation of muscle tissue development	5/165	45/18800	4.50819E-05	0.000203842	8.55842E-05	IGF2/TGFB1/CTNNB1/GJA1/BCL2	5
BP	GO:0019693	ribose phosphate metabolic process	13/165	394/18800	4.63036E-05	0.000209152	8.78133E-05	INSR/APP/TGFB1/PPARA/IL4/IFNG/G6PD/HIF1A/PARP1/HTR2A/HK2/ACACA/XDH	13
BP	GO:0006805	xenobiotic metabolic process	7/165	108/18800	4.68234E-05	0.000210634	8.84356E-05	GSTM1/CYP3A4/GSTP1/CYP1A2/NQO1/AHR/CYP1A1	7
BP	GO:0071867	response to monoamine	7/165	108/18800	4.68234E-05	0.000210634	8.84356E-05	APP/MAPK1/GSK3B/HTR2A/DRD1/CHRM1/CHRM2	7
BP	GO:0071869	response to catecholamine	7/165	108/18800	4.68234E-05	0.000210634	8.84356E-05	APP/MAPK1/GSK3B/HTR2A/DRD1/CHRM1/CHRM2	7
BP	GO:2000060	positive regulation of ubiquitin-dependent protein catabolic process	7/165	108/18800	4.68234E-05	0.000210634	8.84356E-05	AKT1/CAV1/PTEN/GSK3B/NFE2L2/EGF/MDM2	7
BP	GO:0000271	polysaccharide biosynthetic process	6/165	74/18800	4.72069E-05	0.000211708	8.88868E-05	INSR/IGF2/TGFB1/AKT1/GSK3B/EGF	6
BP	GO:0006073	cellular glucan metabolic process	6/165	74/18800	4.72069E-05	0.000211708	8.88868E-05	INSR/IGF2/AKT1/GSK3B/MGAM/PYGM	6
BP	GO:0044042	glucan metabolic process	6/165	74/18800	4.72069E-05	0.000211708	8.88868E-05	INSR/IGF2/AKT1/GSK3B/MGAM/PYGM	6
BP	GO:0032309	icosanoid secretion	5/165	46/18800	5.02232E-05	0.000224777	9.43737E-05	IL1B/NOS2/IL1A/PLA2G4A/PTGES	5
BP	GO:0090199	regulation of release of cytochrome c from mitochondria	5/165	46/18800	5.02232E-05	0.000224777	9.43737E-05	AKT1/TP53/MMP9/BAX/BCL2L1	5
BP	GO:0045685	regulation of glial cell differentiation	6/165	75/18800	5.09426E-05	0.000227765	9.56282E-05	IL6/TGFB1/CTNNB1/MTOR/TNFRSF1B/CDK1	6
BP	GO:0007043	cell-cell junction assembly	8/165	149/18800	5.18305E-05	0.000231499	9.71961E-05	TNF/IL1B/CAV1/CTNNB1/GJA1/PRKCA/IKBKB/PECAM1	8
BP	GO:0002824	positive regulation of adaptive immune response based on somatic recombination of immune receptors built from immunoglobulin superfamily domains	7/165	110/18800	5.26604E-05	0.000234491	9.84521E-05	IL6/TNF/TGFB1/IL1B/IL4/IL2/PLA2G4A	7
BP	GO:0032611	interleukin-1 beta production	7/165	110/18800	5.26604E-05	0.000234491	9.84521E-05	IL6/TNF/APP/IFNG/GSTP1/CASP8/HSPB1	7
BP	GO:0032651	regulation of interleukin-1 beta production	7/165	110/18800	5.26604E-05	0.000234491	9.84521E-05	IL6/TNF/APP/IFNG/GSTP1/CASP8/HSPB1	7
BP	GO:0042730	fibrinolysis	4/165	24/18800	5.30057E-05	0.000234602	9.84989E-05	SERPINE1/PLAT/PLAU/THBD	4
BP	GO:0045649	regulation of macrophage differentiation	4/165	24/18800	5.30057E-05	0.000234602	9.84989E-05	TGFB1/PRKCA/CASP8/HSF1	4
BP	GO:1901863	positive regulation of muscle tissue development	4/165	24/18800	5.30057E-05	0.000234602	9.84989E-05	IGF2/CTNNB1/GJA1/BCL2	4
BP	GO:2000637	positive regulation of miRNA-mediated gene silencing	4/165	24/18800	5.30057E-05	0.000234602	9.84989E-05	IL6/TGFB1/TP53/EGFR	4
BP	GO:2000679	positive regulation of transcription regulatory region DNA binding	4/165	24/18800	5.30057E-05	0.000234602	9.84989E-05	TGFB1/IFNG/CTNNB1/PARP1	4
BP	GO:2001026	regulation of endothelial cell chemotaxis	4/165	24/18800	5.30057E-05	0.000234602	9.84989E-05	VEGFA/KDR/MET/HSPB1	4
BP	GO:0007088	regulation of mitotic nuclear division	7/165	111/18800	5.57947E-05	0.000246006	0.000103287	INSR/TNF/IGF2/IL1B/IL1A/EGF/CCNB1	7
BP	GO:0071347	cellular response to interleukin-1	7/165	111/18800	5.57947E-05	0.000246006	0.000103287	IL6/CCL2/IL1B/CXCL8/MMP2/HIF1A/IKBKB	7
BP	GO:0031294	lymphocyte costimulation	5/165	47/18800	5.58062E-05	0.000246006	0.000103287	DPP4/AKT1/CAV1/IL4/CD40LG	5
BP	GO:0060711	labyrinthine layer development	5/165	47/18800	5.58062E-05	0.000246006	0.000103287	AKT1/IL10/MAPK1/NCOA1/CASP8	5
BP	GO:0002698	negative regulation of immune effector process	7/165	112/18800	5.90802E-05	0.000259328	0.00010888	TNF/TGFB1/IL10/IL4/HMOX1/IL2/AHR	7
BP	GO:0006939	smooth muscle contraction	7/165	112/18800	5.90802E-05	0.000259328	0.00010888	SOD1/ADRB2/CAV1/PTGS2/HTR2A/DRD1/CHRM2	7
BP	GO:0009185	ribonucleoside diphosphate metabolic process	7/165	112/18800	5.90802E-05	0.000259328	0.00010888	INSR/APP/PPARA/IFNG/HIF1A/HTR2A/HK2	7
BP	GO:0051149	positive regulation of muscle cell differentiation	6/165	77/18800	5.91232E-05	0.000259328	0.00010888	TGFB1/SIRT1/MTOR/MAPK14/BCL2/MDM2	6
BP	GO:0051339	regulation of lyase activity	6/165	77/18800	5.91232E-05	0.000259328	0.00010888	NOS3/ADRB2/NOS2/ADRB1/RAF1/DRD1	6
BP	GO:0030195	negative regulation of blood coagulation	5/165	48/18800	6.18564E-05	0.000270237	0.000113461	NOS3/SERPINE1/PLAT/PLAU/THBD	5
BP	GO:0035272	exocrine system development	5/165	48/18800	6.18564E-05	0.000270237	0.000113461	INSR/TNF/IGF2/TGFB1/EGFR	5
BP	GO:0071825	protein-lipid complex subunit organization	5/165	48/18800	6.18564E-05	0.000270237	0.000113461	APOB/MPO/CETP/MTTP/ABCG1	5
BP	GO:1902003	regulation of amyloid-beta formation	5/165	48/18800	6.18564E-05	0.000270237	0.000113461	TNF/IFNG/CASP3/ABCG1/CHRNA7	5
BP	GO:0018958	phenol-containing compound metabolic process	7/165	113/18800	6.25223E-05	0.000270572	0.000113601	ALDH2/BCL2/MAOB/MAOA/TYR/SLC6A3/DRD1	7
BP	GO:0031623	receptor internalization	7/165	113/18800	6.25223E-05	0.000270572	0.000113601	INSR/VEGFA/CXCL8/CAV1/SELE/ACHE/EGF	7
BP	GO:0030810	positive regulation of nucleotide biosynthetic process	4/165	25/18800	6.26717E-05	0.000270572	0.000113601	NOS3/PPARA/NOS2/IL4	4
BP	GO:0035821	modulation of process of another organism	4/165	25/18800	6.26717E-05	0.000270572	0.000113601	NOS2/IFNG/SLPI/BCL2L1	4
BP	GO:0042178	xenobiotic catabolic process	4/165	25/18800	6.26717E-05	0.000270572	0.000113601	GSTM1/CYP3A4/CYP1A2/CYP1A1	4
BP	GO:0045662	negative regulation of myoblast differentiation	4/165	25/18800	6.26717E-05	0.000270572	0.000113601	TNF/TGFB1/CXCL10/PPARD	4
BP	GO:0045932	negative regulation of muscle contraction	4/165	25/18800	6.26717E-05	0.000270572	0.000113601	SOD1/ADRB2/PTGS2/PIK3CG	4
BP	GO:0060148	positive regulation of post-transcriptional gene silencing	4/165	25/18800	6.26717E-05	0.000270572	0.000113601	IL6/TGFB1/TP53/EGFR	4
BP	GO:0060333	interferon-gamma-mediated signaling pathway	4/165	25/18800	6.26717E-05	0.000270572	0.000113601	PPARG/TP53/STAT1/IFNG	4
BP	GO:1900370	positive regulation of post-transcriptional gene silencing by RNA	4/165	25/18800	6.26717E-05	0.000270572	0.000113601	IL6/TGFB1/TP53/EGFR	4
BP	GO:1900373	positive regulation of purine nucleotide biosynthetic process	4/165	25/18800	6.26717E-05	0.000270572	0.000113601	NOS3/PPARA/NOS2/IL4	4
BP	GO:2000193	positive regulation of fatty acid transport	4/165	25/18800	6.26717E-05	0.000270572	0.000113601	IL1B/IL1A/PLA2G4A/PTGES	4
BP	GO:0033077	T cell differentiation in thymus	6/165	78/18800	6.35894E-05	0.000273996	0.000115038	SOD1/IL1B/TP53/CTNNB1/IL1A/BCL2	6
BP	GO:1901616	organic hydroxy compound catabolic process	6/165	78/18800	6.35894E-05	0.000273996	0.000115038	PTEN/ALDH2/CYP3A4/MAOB/MAOA/SLC6A3	6
BP	GO:0019439	aromatic compound catabolic process	14/165	466/18800	6.48644E-05	0.000279215	0.00011723	IL6/PON1/AKT1/HMOX1/MAPK14/TNFRSF1B/PRKCA/MAOB/XDH/MAOA/SLC6A3/BAX/CYP1A1/HSF1	14
BP	GO:0006898	receptor-mediated endocytosis	10/165	246/18800	6.5014E-05	0.000279312	0.000117271	INSR/VEGFA/SERPINE1/ADRB2/CXCL8/CAV1/IL4/SELE/ACHE/EGF	10
BP	GO:2001020	regulation of response to DNA damage stimulus	10/165	246/18800	6.5014E-05	0.000279312	0.000117271	TP53/SIRT1/PARP1/BCL2/EGFR/CASP9/PCNA/MDM2/BCL2L1/HSF1	10
BP	GO:0002831	regulation of response to biotic stimulus	12/165	351/18800	6.51335E-05	0.000279553	0.000117372	PPARG/IL1B/STAT1/IL4/NFE2L2/HSP90AA1/PRKCA/IKBKB/NCF1/AHR/CASP8/XIAP	12
BP	GO:1904062	regulation of cation transmembrane transport	12/165	352/18800	6.69264E-05	0.000286968	0.000120485	APP/CCL2/ADRB2/CAV1/MMP9/IFNG/CXCL10/PIK3CG/G6PD/OPRM1/BAX/DRD1	12
BP	GO:0030850	prostate gland development	5/165	49/18800	6.84003E-05	0.000292147	0.000122659	MMP2/CTNNB1/PTEN/ESR1/AR	5
BP	GO:0097300	programmed necrotic cell death	5/165	49/18800	6.84003E-05	0.000292147	0.000122659	TNF/TP53/CAV1/CASP8/BAX	5
BP	GO:1900047	negative regulation of hemostasis	5/165	49/18800	6.84003E-05	0.000292147	0.000122659	NOS3/SERPINE1/PLAT/PLAU/THBD	5
BP	GO:1904894	positive regulation of receptor signaling pathway via STAT	5/165	49/18800	6.84003E-05	0.000292147	0.000122659	IL6/TNF/TGFB1/IL10/IL4	5
BP	GO:0043271	negative regulation of ion transport	8/165	155/18800	6.85092E-05	0.000292328	0.000122735	TNF/NOS3/CAV1/MMP9/PTGS2/HTR2A/BCL2/MAOB	8
BP	GO:0034284	response to monosaccharide	9/165	200/18800	6.99017E-05	0.00029798	0.000125109	UCP2/CAT/ICAM1/PTGS2/HIF1A/PPARD/IL1A/CASP3/RAF1	9
BP	GO:0001570	vasculogenesis	6/165	80/18800	7.33294E-05	0.000312069	0.000131024	VEGFA/TGFB1/CAV1/CTNNB1/KDR/XDH	6
BP	GO:0001783	B cell apoptotic process	4/165	26/18800	7.35617E-05	0.000312069	0.000131024	IL10/PTEN/IL2/BAX	4
BP	GO:0048641	regulation of skeletal muscle tissue development	4/165	26/18800	7.35617E-05	0.000312069	0.000131024	IGF2/TGFB1/CTNNB1/BCL2	4
BP	GO:0050995	negative regulation of lipid catabolic process	4/165	26/18800	7.35617E-05	0.000312069	0.000131024	TNF/AKT1/IL1B/PIK3CG	4
BP	GO:1904385	cellular response to angiotensin	4/165	26/18800	7.35617E-05	0.000312069	0.000131024	CAV1/NFE2L2/CA2/HSF1	4
BP	GO:0002286	T cell activation involved in immune response	7/165	116/18800	7.38455E-05	0.000312971	0.000131403	IL6/ICAM1/TP53/IL4/IFNG/MTOR/IL2	7
BP	GO:1903364	positive regulation of cellular protein catabolic process	8/165	157/18800	7.49729E-05	0.000317443	0.00013328	AKT1/CAV1/PTEN/GSK3B/NFE2L2/HSP90AA1/EGF/MDM2	8
BP	GO:0042149	cellular response to glucose starvation	5/165	50/18800	7.54651E-05	0.000318606	0.000133769	TP53/SIRT1/NFE2L2/HSPA5/BCL2	5
BP	GO:0043457	regulation of cellular respiration	5/165	50/18800	7.54651E-05	0.000318606	0.000133769	TNF/NOS2/IL4/IFNG/HIF1A	5
BP	GO:1903053	regulation of extracellular matrix organization	5/165	50/18800	7.54651E-05	0.000318606	0.000133769	IL6/DPP4/TGFB1/TNFRSF1A/TNFRSF1B	5
BP	GO:0002676	regulation of chronic inflammatory response	3/165	10/18800	7.6138E-05	0.000318692	0.000133804	TNF/IL10/IL4	3
BP	GO:0019614	catechol-containing compound catabolic process	3/165	10/18800	7.6138E-05	0.000318692	0.000133804	MAOB/MAOA/SLC6A3	3
BP	GO:0032025	response to cobalt ion	3/165	10/18800	7.6138E-05	0.000318692	0.000133804	CASP3/CASP8/CASP9	3
BP	GO:0032070	regulation of deoxyribonuclease activity	3/165	10/18800	7.6138E-05	0.000318692	0.000133804	AKT1/SIRT1/PCNA	3
BP	GO:0033483	gas homeostasis	3/165	10/18800	7.6138E-05	0.000318692	0.000133804	CAV1/HIF1A/GSTP1	3
BP	GO:0042368	vitamin D biosynthetic process	3/165	10/18800	7.6138E-05	0.000318692	0.000133804	TNF/IFNG/CYP3A4	3
BP	GO:0042420	dopamine catabolic process	3/165	10/18800	7.6138E-05	0.000318692	0.000133804	MAOB/MAOA/SLC6A3	3
BP	GO:0042424	catecholamine catabolic process	3/165	10/18800	7.6138E-05	0.000318692	0.000133804	MAOB/MAOA/SLC6A3	3
BP	GO:1902510	regulation of apoptotic DNA fragmentation	3/165	10/18800	7.6138E-05	0.000318692	0.000133804	IL6/BAX/HSF1	3
BP	GO:0001822	kidney development	11/165	303/18800	7.76175E-05	0.000324575	0.000136275	VEGFA/AKR1B1/CAT/MMP9/STAT1/CTNNB1/BCL2/PECAM1/CASP9/BAX/ODC1	11
BP	GO:0060541	respiratory system development	9/165	203/18800	7.83739E-05	0.000327183	0.000137369	VEGFA/TNF/NOS3/MAPK1/CTNNB1/KDR/CYP1A2/PGR/COL3A1	9
BP	GO:0007292	female gamete generation	8/165	158/18800	7.83899E-05	0.000327183	0.000137369	NOS3/MMP2/SIRT1/CTNNB1/PLAT/PTGS2/BCL2/PGR	8
BP	GO:0030512	negative regulation of transforming growth factor beta receptor signaling pathway	6/165	81/18800	7.86264E-05	0.000327548	0.000137523	PPARG/PPARA/TP53/CAV1/SIRT1/HSPA5	6
BP	GO:0045445	myoblast differentiation	6/165	81/18800	7.86264E-05	0.000327548	0.000137523	TNF/TGFB1/IGFBP3/CXCL10/MAPK14/PPARD	6
BP	GO:0071346	cellular response to interferon-gamma	7/165	118/18800	8.22848E-05	0.000342199	0.000143674	PPARG/TNF/CCL2/TP53/NOS2/STAT1/IFNG	7
BP	GO:0032409	regulation of transporter activity	11/165	305/18800	8.22991E-05	0.000342199	0.000143674	PPARG/PON1/APP/CCL2/ADRB2/CAV1/MMP9/IFNG/OPRM1/BCL2/RXRA	11
BP	GO:0002639	positive regulation of immunoglobulin production	5/165	51/18800	8.30788E-05	0.000344463	0.000144625	IL6/TGFB1/IL10/IL4/IL2	5
BP	GO:0043124	negative regulation of I-kappaB kinase/NF-kappaB signaling	5/165	51/18800	8.30788E-05	0.000344463	0.000144625	SIRT1/STAT1/ESR1/GSTP1/CASP8	5
BP	GO:0060688	regulation of morphogenesis of a branching structure	5/165	51/18800	8.30788E-05	0.000344463	0.000144625	VEGFA/TNF/CTNNB1/ESR1/AR	5
BP	GO:0042310	vasoconstriction	6/165	82/18800	8.42239E-05	0.000348882	0.00014648	CRP/CAV1/MMP2/PTGS2/HTR2A/SLC6A4	6
BP	GO:0016236	macroautophagy	11/165	306/18800	8.47292E-05	0.000350645	0.00014722	AKT1/ADRB2/TP53/SIRT1/IL4/MTOR/MAPK8/HMOX1/HIF1A/KDR/CASP3	11
BP	GO:0002092	positive regulation of receptor internalization	4/165	27/18800	8.57665E-05	0.000352944	0.000148185	INSR/VEGFA/SELE/EGF	4
BP	GO:0002719	negative regulation of cytokine production involved in immune response	4/165	27/18800	8.57665E-05	0.000352944	0.000148185	TNF/TGFB1/IL10/HMOX1	4
BP	GO:0007263	nitric oxide mediated signal transduction	4/165	27/18800	8.57665E-05	0.000352944	0.000148185	VEGFA/NOS3/NOS2/EGFR	4
BP	GO:0009651	response to salt stress	4/165	27/18800	8.57665E-05	0.000352944	0.000148185	TNF/AKR1B1/TP53/BAX	4
BP	GO:0033032	regulation of myeloid cell apoptotic process	4/165	27/18800	8.57665E-05	0.000352944	0.000148185	CDKN2A/SIRT1/PTEN/BCL2	4
BP	GO:0071280	cellular response to copper ion	4/165	27/18800	8.57665E-05	0.000352944	0.000148185	APP/NFE2L2/CYP1A1/HSF1	4
BP	GO:0006913	nucleocytoplasmic transport	11/165	308/18800	8.97742E-05	0.000368745	0.00015482	TGFB1/AKT1/IL1B/TP53/IFNG/PTGS2/GSK3B/MAPK14/NFKBIA/CDK1/DRD1	11
BP	GO:0051169	nuclear transport	11/165	308/18800	8.97742E-05	0.000368745	0.00015482	TGFB1/AKT1/IL1B/TP53/IFNG/PTGS2/GSK3B/MAPK14/NFKBIA/CDK1/DRD1	11
BP	GO:0014910	regulation of smooth muscle cell migration	6/165	83/18800	9.01342E-05	0.000369533	0.00015515	SERPINE1/IGFBP3/PLAU/NFE2L2/PPARD/BCL2	6
BP	GO:0015844	monoamine transport	6/165	83/18800	9.01342E-05	0.000369533	0.00015515	HTR2A/SLC6A2/MAOB/SLC6A4/SLC6A3/DRD1	6
BP	GO:0002204	somatic recombination of immunoglobulin genes involved in immune response	5/165	52/18800	9.12699E-05	0.000372452	0.000156376	TGFB1/IL10/IL4/IL2/CD40LG	5
BP	GO:0002208	somatic diversification of immunoglobulins involved in immune response	5/165	52/18800	9.12699E-05	0.000372452	0.000156376	TGFB1/IL10/IL4/IL2/CD40LG	5
BP	GO:0031103	axon regeneration	5/165	52/18800	9.12699E-05	0.000372452	0.000156376	MMP2/PTEN/SPP1/JUN/BCL2	5
BP	GO:0045190	isotype switching	5/165	52/18800	9.12699E-05	0.000372452	0.000156376	TGFB1/IL10/IL4/IL2/CD40LG	5
BP	GO:0050819	negative regulation of coagulation	5/165	52/18800	9.12699E-05	0.000372452	0.000156376	NOS3/SERPINE1/PLAT/PLAU/THBD	5
BP	GO:0002702	positive regulation of production of molecular mediator of immune response	7/165	120/18800	9.14947E-05	0.000373024	0.000156616	IL6/TGFB1/IL10/IL1B/SIRT1/IL4/IL2	7
BP	GO:0097006	regulation of plasma lipoprotein particle levels	6/165	84/18800	9.63699E-05	0.000391952	0.000164563	APOB/MPO/CETP/HMOX1/MTTP/ABCG1	6
BP	GO:0030282	bone mineralization	7/165	121/18800	9.64049E-05	0.000391952	0.000164563	TGFB1/ADRB2/PTGS2/HIF1A/GJA1/ALOX5/MMP13	7
BP	GO:0038127	ERBB signaling pathway	7/165	121/18800	9.64049E-05	0.000391952	0.000164563	TGFB1/AKT1/MMP9/MAPK1/NCF1/EGFR/EGF	7
BP	GO:0009150	purine ribonucleotide metabolic process	12/165	366/18800	9.68853E-05	0.000393541	0.00016523	INSR/APP/TGFB1/PPARA/IL4/IFNG/HIF1A/PARP1/HTR2A/HK2/ACACA/XDH	12
BP	GO:0002360	T cell lineage commitment	4/165	28/18800	9.93792E-05	0.000402184	0.000168859	IL6/TP53/MTOR/BCL2	4
BP	GO:0010800	positive regulation of peptidyl-threonine phosphorylation	4/165	28/18800	9.93792E-05	0.000402184	0.000168859	APP/TGFB1/MAPK1/EGF	4
BP	GO:0010971	positive regulation of G2/M transition of mitotic cell cycle	4/165	28/18800	9.93792E-05	0.000402184	0.000168859	APP/CDK4/CDK1/CCNB1	4
BP	GO:0090312	positive regulation of protein deacetylation	4/165	28/18800	9.93792E-05	0.000402184	0.000168859	VEGFA/TP53/SIRT1/IFNG	4
BP	GO:0002440	production of molecular mediator of immune response	11/165	312/18800	0.000100639	0.000406534	0.000170686	IL6/TNF/TGFB1/IL10/IL1B/SIRT1/IL4/HMOX1/IL2/TNFRSF1B/CD40LG	11
BP	GO:0072001	renal system development	11/165	312/18800	0.000100639	0.000406534	0.000170686	VEGFA/AKR1B1/CAT/MMP9/STAT1/CTNNB1/BCL2/PECAM1/CASP9/BAX/ODC1	11
BP	GO:0007613	memory	7/165	122/18800	0.000101528	0.000409747	0.000172034	INSR/SLC2A4/PTGS2/HTR2A/SLC6A4/DRD1/CHRNA7	7
BP	GO:0098586	cellular response to virus	6/165	85/18800	0.000102944	0.000414701	0.000174114	IL6/CXCL10/MAPK14/HIF1A/HSP90AA1/BAX	6
BP	GO:2000177	regulation of neural precursor cell proliferation	6/165	85/18800	0.000102944	0.000414701	0.000174114	VEGFA/TP53/CTNNB1/HIF1A/EGF/SLC6A4	6
BP	GO:0009117	nucleotide metabolic process	14/165	487/18800	0.000103477	0.000416467	0.000174856	INSR/NOS3/APP/TGFB1/PPARA/NOS2/IL4/IFNG/HIF1A/PARP1/HTR2A/HK2/ACACA/XDH	14
BP	GO:0042135	neurotransmitter catabolic process	3/165	11/18800	0.000104015	0.000417104	0.000175123	ACHE/MAOB/MAOA	3
BP	GO:0043619	regulation of transcription from RNA polymerase II promoter in response to oxidative stress	3/165	11/18800	0.000104015	0.000417104	0.000175123	HMOX1/HIF1A/NFE2L2	3
BP	GO:0071394	cellular response to testosterone stimulus	3/165	11/18800	0.000104015	0.000417104	0.000175123	SIRT1/SPP1/AR	3
BP	GO:0071492	cellular response to UV-A	3/165	11/18800	0.000104015	0.000417104	0.000175123	MMP9/MMP2/MMP3	3
BP	GO:0008016	regulation of heart contraction	9/165	211/18800	0.000105292	0.000421455	0.00017695	TNF/NOS3/CAV1/PIK3CG/IL2/GJA1/ADRB1/MDM2/CHRM2	9
BP	GO:0042180	cellular ketone metabolic process	9/165	211/18800	0.000105292	0.000421455	0.00017695	PPARG/AKR1B1/AKT1/IL1B/PPARA/CAV1/SIRT1/PTGS2/PPARD	9
BP	GO:0010906	regulation of glucose metabolic process	7/165	123/18800	0.00010687	0.000427382	0.000179438	INSR/IGF2/AKT1/PPARA/TP53/SIRT1/GSK3B	7
BP	GO:0071715	icosanoid transport	5/165	54/18800	0.000109503	0.000437513	0.000183692	IL1B/NOS2/IL1A/PLA2G4A/PTGES	5
BP	GO:0002312	B cell activation involved in immune response	6/165	86/18800	0.00010987	0.000438182	0.000183973	IL6/TGFB1/IL10/IL4/IL2/CD40LG	6
BP	GO:0006112	energy reserve metabolic process	6/165	86/18800	0.00010987	0.000438182	0.000183973	INSR/IGF2/AKT1/MTOR/GSK3B/PYGM	6
BP	GO:1904375	regulation of protein localization to cell periphery	7/165	124/18800	0.000112438	0.00044802	0.000188104	TNF/TGFB1/AKT1/IFNG/AR/EGFR/BCL2L1	7
BP	GO:0034250	positive regulation of cellular amide metabolic process	8/165	167/18800	0.000115381	0.000459329	0.000192852	IL6/TNF/IFNG/MTOR/NFE2L2/CASP3/ABCG1/CHRNA7	8
BP	GO:1902991	regulation of amyloid precursor protein catabolic process	5/165	55/18800	0.000119605	0.000475716	0.000199732	TNF/IFNG/CASP3/ABCG1/CHRNA7	5
BP	GO:0006753	nucleoside phosphate metabolic process	14/165	495/18800	0.000122746	0.000487764	0.00020479	INSR/NOS3/APP/TGFB1/PPARA/NOS2/IL4/IFNG/HIF1A/PARP1/HTR2A/HK2/ACACA/XDH	14
BP	GO:0045165	cell fate commitment	10/165	266/18800	0.000124056	0.000492528	0.00020679	PPARG/IL6/TP53/CTNNB1/MTOR/AR/KDR/CASP3/BCL2/RUNX2	10
BP	GO:0030258	lipid modification	9/165	216/18800	0.00012576	0.000498841	0.000209441	AKT1/PPARA/PTEN/MAPK14/CYP3A4/PPARD/ABCG1/ALOX5/CYP1A1	9
BP	GO:0090092	regulation of transmembrane receptor protein serine/threonine kinase signaling pathway	10/165	267/18800	0.000127923	0.000506964	0.000212852	PPARG/TGFB1/PPARA/TP53/CAV1/SIRT1/PARP1/KDR/HSPA5/XIAP	10
BP	GO:0010810	regulation of cell-substrate adhesion	9/165	217/18800	0.000130229	0.000515415	0.0002164	VEGFA/CDKN2A/SERPINE1/PTEN/GSK3B/PLAU/KDR/BCL2/COL1A1	9
BP	GO:0010676	positive regulation of cellular carbohydrate metabolic process	5/165	56/18800	0.000130408	0.000515415	0.0002164	INSR/IGF2/AKT1/PPARA/SIRT1	5
BP	GO:0034205	amyloid-beta formation	5/165	56/18800	0.000130408	0.000515415	0.0002164	TNF/IFNG/CASP3/ABCG1/CHRNA7	5
BP	GO:0007190	activation of adenylate cyclase activity	4/165	30/18800	0.00013121	0.000517189	0.000217145	ADRB2/ADRB1/RAF1/DRD1	4
BP	GO:0060251	regulation of glial cell proliferation	4/165	30/18800	0.00013121	0.000517189	0.000217145	IL6/TNF/IL1B/CHRM1	4
BP	GO:1903579	negative regulation of ATP metabolic process	4/165	30/18800	0.00013121	0.000517189	0.000217145	TNF/PPARA/TP53/PARP1	4
BP	GO:0044070	regulation of anion transport	6/165	89/18800	0.000132892	0.000522416	0.000219339	TNF/IL1B/IL1A/PLA2G4A/CA2/PTGES	6
BP	GO:0051781	positive regulation of cell division	6/165	89/18800	0.000132892	0.000522416	0.000219339	VEGFA/IGF2/CAT/TGFB1/IL1B/IL1A	6
BP	GO:0070098	chemokine-mediated signaling pathway	6/165	89/18800	0.000132892	0.000522416	0.000219339	CCL2/CXCL8/CXCL10/HIF1A/CXCL1/CXCL2	6
BP	GO:0001654	eye development	12/165	379/18800	0.000134399	0.000527867	0.000221627	VEGFA/CTNNB1/ACHE/HIF1A/KDR/GJA1/JUN/BCL2/EGFR/SLC6A3/BAX/CYP1A1	12
BP	GO:0050714	positive regulation of protein secretion	7/165	128/18800	0.000137123	0.00053688	0.000225412	PPARG/TGFB1/ACHE/HIF1A/PPARD/IL1A/ABCG1	7
BP	GO:0006983	ER overload response	3/165	12/18800	0.000137793	0.00053688	0.000225412	TP53/GSK3B/HSPA5	3
BP	GO:0051583	dopamine uptake involved in synaptic transmission	3/165	12/18800	0.000137793	0.00053688	0.000225412	SLC6A2/SLC6A3/DRD1	3
BP	GO:0051934	catecholamine uptake involved in synaptic transmission	3/165	12/18800	0.000137793	0.00053688	0.000225412	SLC6A2/SLC6A3/DRD1	3
BP	GO:0060134	prepulse inhibition	3/165	12/18800	0.000137793	0.00053688	0.000225412	PTEN/SLC6A3/DRD1	3
BP	GO:0060736	prostate gland growth	3/165	12/18800	0.000137793	0.00053688	0.000225412	PTEN/ESR1/AR	3
BP	GO:1901503	ether biosynthetic process	3/165	12/18800	0.000137793	0.00053688	0.000225412	FASN/ALOX5/PLA2G4A	3
BP	GO:1902337	regulation of apoptotic process involved in morphogenesis	3/165	12/18800	0.000137793	0.00053688	0.000225412	TNFRSF1A/TNFRSF1B/BAX	3
BP	GO:1903624	regulation of DNA catabolic process	3/165	12/18800	0.000137793	0.00053688	0.000225412	IL6/BAX/HSF1	3
BP	GO:0051651	maintenance of location in cell	9/165	219/18800	0.000139567	0.000543311	0.000228112	ALB/AKT1/CAV1/CXCL10/HTR2A/HK2/HSPA5/BAX/DRD1	9
BP	GO:0032635	interleukin-6 production	8/165	172/18800	0.000141506	0.000549398	0.000230668	IL6/TNF/APP/IL10/IL1B/NOS2/IFNG/IL1A	8
BP	GO:0032675	regulation of interleukin-6 production	8/165	172/18800	0.000141506	0.000549398	0.000230668	IL6/TNF/APP/IL10/IL1B/NOS2/IFNG/IL1A	8
BP	GO:1905475	regulation of protein localization to membrane	8/165	172/18800	0.000141506	0.000549398	0.000230668	TNF/TGFB1/AKT1/IFNG/MAPK8/AR/EGFR/BCL2L1	8
BP	GO:0010803	regulation of tumor necrosis factor-mediated signaling pathway	5/165	57/18800	0.000141941	0.000549632	0.000230766	TNFRSF1A/GSTP1/IKBKB/CASP8/XIAP	5
BP	GO:0038066	p38MAPK cascade	5/165	57/18800	0.000141941	0.000549632	0.000230766	VEGFA/IL1B/MAPK14/NCF1/XDH	5
BP	GO:0042306	regulation of protein import into nucleus	5/165	57/18800	0.000141941	0.000549632	0.000230766	TGFB1/IFNG/PTGS2/MAPK14/CDK1	5
BP	GO:0055088	lipid homeostasis	8/165	173/18800	0.000147275	0.000569785	0.000239227	PPARG/APOB/CAV1/CETP/SIRT1/MTTP/ACACA/ABCG1	8
BP	GO:0150063	visual system development	12/165	383/18800	0.000148197	0.000572847	0.000240513	VEGFA/CTNNB1/ACHE/HIF1A/KDR/GJA1/JUN/BCL2/EGFR/SLC6A3/BAX/CYP1A1	12
BP	GO:0001782	B cell homeostasis	4/165	31/18800	0.000149622	0.000574817	0.00024134	HIF1A/CASP3/BCL2/BAX	4
BP	GO:0005979	regulation of glycogen biosynthetic process	4/165	31/18800	0.000149622	0.000574817	0.00024134	INSR/IGF2/AKT1/GSK3B	4
BP	GO:0010962	regulation of glucan biosynthetic process	4/165	31/18800	0.000149622	0.000574817	0.00024134	INSR/IGF2/AKT1/GSK3B	4
BP	GO:0034390	smooth muscle cell apoptotic process	4/165	31/18800	0.000149622	0.000574817	0.00024134	PPARG/CDKN2A/SIRT1/IFNG	4
BP	GO:0034391	regulation of smooth muscle cell apoptotic process	4/165	31/18800	0.000149622	0.000574817	0.00024134	PPARG/CDKN2A/SIRT1/IFNG	4
BP	GO:0035767	endothelial cell chemotaxis	4/165	31/18800	0.000149622	0.000574817	0.00024134	VEGFA/KDR/MET/HSPB1	4
BP	GO:1902751	positive regulation of cell cycle G2/M phase transition	4/165	31/18800	0.000149622	0.000574817	0.00024134	APP/CDK4/CDK1/CCNB1	4
BP	GO:1903351	cellular response to dopamine	6/165	91/18800	0.000150254	0.000576738	0.000242146	MAPK1/GSK3B/HTR2A/DRD1/CHRM1/CHRM2	6
BP	GO:0009132	nucleoside diphosphate metabolic process	7/165	130/18800	0.000151018	0.000578661	0.000242954	INSR/APP/PPARA/IFNG/HIF1A/HTR2A/HK2	7
BP	GO:0017015	regulation of transforming growth factor beta receptor signaling pathway	7/165	130/18800	0.000151018	0.000578661	0.000242954	PPARG/TGFB1/PPARA/TP53/CAV1/SIRT1/HSPA5	7
BP	GO:0009259	ribonucleotide metabolic process	12/165	384/18800	0.000151831	0.000581269	0.000244049	INSR/APP/TGFB1/PPARA/IL4/IFNG/HIF1A/PARP1/HTR2A/HK2/ACACA/XDH	12
BP	GO:0006584	catecholamine metabolic process	5/165	58/18800	0.00015424	0.000589464	0.000247489	ALDH2/MAOB/MAOA/SLC6A3/DRD1	5
BP	GO:0009712	catechol-containing compound metabolic process	5/165	58/18800	0.00015424	0.000589464	0.000247489	ALDH2/MAOB/MAOA/SLC6A3/DRD1	5
BP	GO:1903350	response to dopamine	6/165	92/18800	0.000159582	0.000609352	0.00025584	MAPK1/GSK3B/HTR2A/DRD1/CHRM1/CHRM2	6
BP	GO:0043010	camera-type eye development	11/165	330/18800	0.000164554	0.000627792	0.000263582	VEGFA/CTNNB1/ACHE/HIF1A/KDR/GJA1/JUN/EGFR/SLC6A3/BAX/CYP1A1	11
BP	GO:0046777	protein autophosphorylation	9/165	224/18800	0.000165389	0.000630428	0.000264688	INSR/VEGFA/AKT1/CAV1/MTOR/GSK3B/KDR/JUN/EGFR	9
BP	GO:2000241	regulation of reproductive process	8/165	176/18800	0.000165759	0.000631293	0.000265051	INSR/VEGFA/CTNNB1/PLAT/ESR1/AR/IL1A/GJA1	8
BP	GO:0035270	endocrine system development	7/165	132/18800	0.000166033	0.000631787	0.000265259	INSR/IL6/AKT1/MAPK1/GSK3B/SLC6A3/RAF1	7
BP	GO:0031102	neuron projection regeneration	5/165	59/18800	0.000167336	0.000635647	0.000266879	MMP2/PTEN/SPP1/JUN/BCL2	5
BP	GO:0051353	positive regulation of oxidoreductase activity	5/165	59/18800	0.000167336	0.000635647	0.000266879	TNF/AKT1/IL1B/IFNG/HIF1A	5
BP	GO:0045185	maintenance of protein location	6/165	93/18800	0.000169363	0.000642791	0.000269879	AKT1/IL10/CAV1/NFKBIA/HK2/HSPA5	6
BP	GO:1900745	positive regulation of p38MAPK cascade	4/165	32/18800	0.000169833	0.000642908	0.000269928	VEGFA/IL1B/NCF1/XDH	4
BP	GO:1901889	negative regulation of cell junction assembly	4/165	32/18800	0.000169833	0.000642908	0.000269928	TNF/IL1B/PTEN/IKBKB	4
BP	GO:1902253	regulation of intrinsic apoptotic signaling pathway by p53 class mediator	4/165	32/18800	0.000169833	0.000642908	0.000269928	TP53/SIRT1/BCL2/MDM2	4
BP	GO:0048880	sensory system development	12/165	389/18800	0.000171166	0.000647395	0.000271812	VEGFA/CTNNB1/ACHE/HIF1A/KDR/GJA1/JUN/BCL2/EGFR/SLC6A3/BAX/CYP1A1	12
BP	GO:0034101	erythrocyte homeostasis	7/165	133/18800	0.000173981	0.000657477	0.000276045	VEGFA/STAT1/HMOX1/G6PD/MAPK14/HIF1A/CASP3	7
BP	GO:0019336	phenol-containing compound catabolic process	3/165	13/18800	0.000177977	0.000670274	0.000281418	MAOB/MAOA/SLC6A3	3
BP	GO:0031392	regulation of prostaglandin biosynthetic process	3/165	13/18800	0.000177977	0.000670274	0.000281418	IL1B/SIRT1/PTGS2	3
BP	GO:0042362	fat-soluble vitamin biosynthetic process	3/165	13/18800	0.000177977	0.000670274	0.000281418	TNF/IFNG/CYP3A4	3
BP	GO:1904748	regulation of apoptotic process involved in development	3/165	13/18800	0.000177977	0.000670274	0.000281418	TNFRSF1A/TNFRSF1B/BAX	3
BP	GO:0016447	somatic recombination of immunoglobulin gene segments	5/165	60/18800	0.000181265	0.00068149	0.000286127	TGFB1/IL10/IL4/IL2/CD40LG	5
BP	GO:0090311	regulation of protein deacetylation	5/165	60/18800	0.000181265	0.00068149	0.000286127	VEGFA/TP53/SIRT1/IFNG/MAPK8	5
BP	GO:1903052	positive regulation of proteolysis involved in cellular protein catabolic process	7/165	134/18800	0.000182234	0.00068396	0.000287164	AKT1/CAV1/PTEN/GSK3B/NFE2L2/EGF/MDM2	7
BP	GO:2001235	positive regulation of apoptotic signaling pathway	7/165	134/18800	0.000182234	0.00068396	0.000287164	TNF/SOD1/TP53/CAV1/SIRT1/PTEN/BAX	7
BP	GO:0007517	muscle organ development	11/165	334/18800	0.000182691	0.000684584	0.000287426	IGF2/TGFB1/CAV1/SIRT1/CTNNB1/CXCL10/FOS/MAPK14/GJA1/BCL2/COL3A1	11
BP	GO:0048588	developmental cell growth	9/165	227/18800	0.000182711	0.000684584	0.000287426	VEGFA/APP/PPARA/CTNNB1/GSK3B/G6PD/SPP1/HSP90AA1/MAP2	9
BP	GO:0050777	negative regulation of immune response	8/165	179/18800	0.000186112	0.000696733	0.000292527	PPARG/IL10/IL4/HMOX1/IL2/MAPK14/AHR/COL3A1	8
BP	GO:0042982	amyloid precursor protein metabolic process	6/165	95/18800	0.000190345	0.000711971	0.000298925	TNF/IFNG/ACHE/CASP3/ABCG1/CHRNA7	6
BP	GO:0001893	maternal placenta development	4/165	33/18800	0.000191943	0.000715514	0.000300412	AKT1/PTGS2/SPP1/PPARD	4
BP	GO:0010661	positive regulation of muscle cell apoptotic process	4/165	33/18800	0.000191943	0.000715514	0.000300412	PPARG/CDKN2A/TP53/IFNG	4
BP	GO:0045940	positive regulation of steroid metabolic process	4/165	33/18800	0.000191943	0.000715514	0.000300412	TNF/IFNG/IL1A/ABCG1	4
BP	GO:0050901	leukocyte tethering or rolling	4/165	33/18800	0.000191943	0.000715514	0.000300412	TNF/VCAM1/SELE/SELP	4
BP	GO:0099601	regulation of neurotransmitter receptor activity	5/165	61/18800	0.000196062	0.000729012	0.00030608	APP/CCL2/ADRB2/IFNG/OPRM1	5
BP	GO:1904589	regulation of protein import	5/165	61/18800	0.000196062	0.000729012	0.00030608	TGFB1/IFNG/PTGS2/MAPK14/CDK1	5
BP	GO:2001244	positive regulation of intrinsic apoptotic signaling pathway	5/165	61/18800	0.000196062	0.000729012	0.00030608	SOD1/TP53/CAV1/SIRT1/BAX	5
BP	GO:0046330	positive regulation of JNK cascade	6/165	96/18800	0.000201578	0.000748255	0.000314159	TNF/APP/IL1B/IL1A/NCF1/XIAP	6
BP	GO:0051153	regulation of striated muscle cell differentiation	6/165	96/18800	0.000201578	0.000748255	0.000314159	TGFB1/PPARA/MTOR/G6PD/MAPK14/BCL2	6
BP	GO:0045333	cellular respiration	9/165	231/18800	0.000208137	0.000771953	0.000324108	TNF/CAT/NOS2/IL4/IFNG/HIF1A/CYP1A2/CDK1/CCNB1	9
BP	GO:0002712	regulation of B cell mediated immunity	5/165	62/18800	0.000211762	0.000784072	0.000329197	TNF/TGFB1/IL10/IL4/IL2	5
BP	GO:0002889	regulation of immunoglobulin mediated immune response	5/165	62/18800	0.000211762	0.000784072	0.000329197	TNF/TGFB1/IL10/IL4/IL2	5
BP	GO:0044264	cellular polysaccharide metabolic process	6/165	97/18800	0.000213327	0.000787213	0.000330515	INSR/IGF2/AKT1/GSK3B/MGAM/PYGM	6
BP	GO:0045807	positive regulation of endocytosis	6/165	97/18800	0.000213327	0.000787213	0.000330515	INSR/VEGFA/SERPINE1/IL4/SELE/EGF	6
BP	GO:1990868	response to chemokine	6/165	97/18800	0.000213327	0.000787213	0.000330515	CCL2/CXCL8/CXCL10/HIF1A/CXCL1/CXCL2	6
BP	GO:1990869	cellular response to chemokine	6/165	97/18800	0.000213327	0.000787213	0.000330515	CCL2/CXCL8/CXCL10/HIF1A/CXCL1/CXCL2	6
BP	GO:0033238	regulation of cellular amine metabolic process	4/165	34/18800	0.000216056	0.000795281	0.000333903	ALDH2/MAOB/SLC6A3/DRD1	4
BP	GO:0043276	anoikis	4/165	34/18800	0.000216056	0.000795281	0.000333903	AKT1/CAV1/MTOR/BCL2	4
BP	GO:1902692	regulation of neuroblast proliferation	4/165	34/18800	0.000216056	0.000795281	0.000333903	VEGFA/TP53/CTNNB1/HIF1A	4
BP	GO:0002705	positive regulation of leukocyte mediated immunity	7/165	138/18800	0.000218472	0.000802831	0.000337073	IL6/TNF/TGFB1/IL1B/NOS2/IL4/IL2	7
BP	GO:0042552	myelination	7/165	138/18800	0.000218472	0.000802831	0.000337073	TNF/SOD1/AKT1/CTNNB1/MTOR/PTEN/TNFRSF1B	7
BP	GO:0044403	biological process involved in symbiotic interaction	10/165	286/18800	0.000223252	0.000819709	0.000344159	INSR/CRP/ICAM1/CXCL8/CAV1/JUN/HTR2A/EGFR/CDK1/BCL2L1	10
BP	GO:0030213	hyaluronan biosynthetic process	3/165	14/18800	0.000225058	0.000824275	0.000346076	TGFB1/IL1B/EGF	3
BP	GO:0051547	regulation of keratinocyte migration	3/165	14/18800	0.000225058	0.000824275	0.000346076	MMP9/MTOR/PTEN	3
BP	GO:0061043	regulation of vascular wound healing	3/165	14/18800	0.000225058	0.000824275	0.000346076	TNF/SERPINE1/ALOX5	3
BP	GO:0042632	cholesterol homeostasis	6/165	98/18800	0.000225609	0.000824918	0.000346346	APOB/CAV1/CETP/SIRT1/MTTP/ABCG1	6
BP	GO:0060291	long-term synaptic potentiation	6/165	98/18800	0.000225609	0.000824918	0.000346346	APP/MAPK1/PTEN/GSK3B/DRD1/CHRNA7	6
BP	GO:0051783	regulation of nuclear division	7/165	139/18800	0.000228384	0.000833048	0.000349759	INSR/TNF/IGF2/IL1B/IL1A/EGF/CCNB1	7
BP	GO:0045453	bone resorption	5/165	63/18800	0.000228401	0.000833048	0.000349759	IL6/ADRB2/CTNNB1/SPP1/PRKCA	5
BP	GO:0070059	intrinsic apoptotic signaling pathway in response to endoplasmic reticulum stress	5/165	63/18800	0.000228401	0.000833048	0.000349759	TP53/SIRT1/BCL2/BAX/BCL2L1	5
BP	GO:0048738	cardiac muscle tissue development	9/165	234/18800	0.000229082	0.000834839	0.000350512	VEGFA/TGFB1/PPARA/MTOR/PTEN/G6PD/MAPK14/GJA1/CDK1	9
BP	GO:0055092	sterol homeostasis	6/165	99/18800	0.000238442	0.000868228	0.00036453	APOB/CAV1/CETP/SIRT1/MTTP/ABCG1	6
BP	GO:0034341	response to interferon-gamma	7/165	140/18800	0.000238655	0.000868285	0.000364554	PPARG/TNF/CCL2/TP53/NOS2/STAT1/IFNG	7
BP	GO:0016242	negative regulation of macroautophagy	4/165	35/18800	0.000242275	0.000878547	0.000368863	AKT1/TP53/MTOR/HMOX1	4
BP	GO:0090050	positive regulation of cell migration involved in sprouting angiogenesis	4/165	35/18800	0.000242275	0.000878547	0.000368863	VEGFA/HMOX1/PTGS2/KDR	4
BP	GO:0098810	neurotransmitter reuptake	4/165	35/18800	0.000242275	0.000878547	0.000368863	SLC6A2/SLC6A4/SLC6A3/DRD1	4
BP	GO:1905898	positive regulation of response to endoplasmic reticulum stress	4/165	35/18800	0.000242275	0.000878547	0.000368863	CAV1/SIRT1/NFE2L2/BAX	4
BP	GO:0038061	NIK/NF-kappaB signaling	7/165	141/18800	0.000249295	0.000903257	0.000379237	TNF/APP/AKT1/IL1B/NFKBIA/NR3C2/EGFR	7
BP	GO:0031341	regulation of cell killing	6/165	100/18800	0.000251842	0.000911734	0.000382796	ICAM1/NOS2/IL4/IFNG/MAPK8/BCL2L1	6
BP	GO:0055074	calcium ion homeostasis	13/165	468/18800	0.000256338	0.000927249	0.00038931	APP/CAV1/PRKCB/CXCL10/PIK3CG/IL2/ESR1/KDR/HTR2A/BCL2/BAX/DRD1/CHRNA7	13
BP	GO:0006749	glutathione metabolic process	5/165	65/18800	0.000264646	0.000955727	0.000401267	SOD1/GSTM1/G6PD/NFE2L2/GSTP1	5
BP	GO:0006940	regulation of smooth muscle contraction	5/165	65/18800	0.000264646	0.000955727	0.000401267	SOD1/ADRB2/CAV1/PTGS2/CHRM2	5
BP	GO:0070167	regulation of biomineral tissue development	6/165	101/18800	0.000265827	0.000959205	0.000402727	NOS3/TGFB1/ADRB2/HIF1A/GJA1/ALOX5	6
BP	GO:0006936	muscle contraction	11/165	349/18800	0.000266595	0.000961187	0.000403559	TNF/SOD1/ADRB2/CAV1/MTOR/PTGS2/PIK3CG/GJA1/HTR2A/DRD1/CHRM2	11
BP	GO:0030224	monocyte differentiation	4/165	36/18800	0.000270706	0.000975208	0.000409446	PPARG/VEGFA/JUN/FASN	4
BP	GO:0002679	respiratory burst involved in defense response	3/165	15/18800	0.000279512	0.00100364	0.000421383	MPO/PIK3CG/NCF1	3
BP	GO:0034116	positive regulation of heterotypic cell-cell adhesion	3/165	15/18800	0.000279512	0.00100364	0.000421383	TNF/IL10/IL1B	3
BP	GO:0045725	positive regulation of glycogen biosynthetic process	3/165	15/18800	0.000279512	0.00100364	0.000421383	INSR/IGF2/AKT1	3
BP	GO:2001279	regulation of unsaturated fatty acid biosynthetic process	3/165	15/18800	0.000279512	0.00100364	0.000421383	IL1B/SIRT1/PTGS2	3
BP	GO:0062014	negative regulation of small molecule metabolic process	6/165	102/18800	0.000280416	0.001006065	0.000422402	SOD1/AKT1/PPARA/TP53/SIRT1/PARP1	6
BP	GO:0050435	amyloid-beta metabolic process	5/165	66/18800	0.000284328	0.001017606	0.000427247	TNF/IFNG/CASP3/ABCG1/CHRNA7	5
BP	GO:0070265	necrotic cell death	5/165	66/18800	0.000284328	0.001017606	0.000427247	TNF/TP53/CAV1/CASP8/BAX	5
BP	GO:0071677	positive regulation of mononuclear cell migration	5/165	66/18800	0.000284328	0.001017606	0.000427247	TNF/APP/SERPINE1/IL4/CXCL10	5
BP	GO:0051701	biological process involved in interaction with host	8/165	191/18800	0.000289174	0.00103411	0.000434176	INSR/ICAM1/CXCL8/CAV1/HTR2A/EGFR/CDK1/BCL2L1	8
BP	GO:0110149	regulation of biomineralization	6/165	103/18800	0.000295627	0.001055467	0.000443143	NOS3/TGFB1/ADRB2/HIF1A/GJA1/ALOX5	6
BP	GO:1901796	regulation of signal transduction by p53 class mediator	6/165	103/18800	0.000295627	0.001055467	0.000443143	AKT1/TP53/SIRT1/MTOR/BCL2/MDM2	6
BP	GO:0003176	aortic valve development	4/165	37/18800	0.000301456	0.001068417	0.00044858	NOS3/TGFB1/TNFRSF1A/TNFRSF1B	4
BP	GO:0042596	fear response	4/165	37/18800	0.000301456	0.001068417	0.00044858	DPP4/ADRB1/BCL2/DRD1	4
BP	GO:0045454	cell redox homeostasis	4/165	37/18800	0.000301456	0.001068417	0.00044858	NOS3/NOS2/NFE2L2/NQO1	4
BP	GO:0045730	respiratory burst	4/165	37/18800	0.000301456	0.001068417	0.00044858	INSR/MPO/PIK3CG/NCF1	4
BP	GO:0045762	positive regulation of adenylate cyclase activity	4/165	37/18800	0.000301456	0.001068417	0.00044858	ADRB2/ADRB1/RAF1/DRD1	4
BP	GO:0046326	positive regulation of glucose import	4/165	37/18800	0.000301456	0.001068417	0.00044858	INSR/AKT1/MAPK14/NFE2L2	4
BP	GO:0046621	negative regulation of organ growth	4/165	37/18800	0.000301456	0.001068417	0.00044858	PPARA/PTEN/G6PD/SLC6A4	4
BP	GO:0070873	regulation of glycogen metabolic process	4/165	37/18800	0.000301456	0.001068417	0.00044858	INSR/IGF2/AKT1/GSK3B	4
BP	GO:0071542	dopaminergic neuron differentiation	4/165	37/18800	0.000301456	0.001068417	0.00044858	VEGFA/CTNNB1/GSK3B/HIF1A	4
BP	GO:0034765	regulation of ion transmembrane transport	13/165	476/18800	0.000301685	0.001068417	0.00044858	TNF/APP/CCL2/ADRB2/CAV1/MMP9/IFNG/CXCL10/PIK3CG/G6PD/OPRM1/BAX/DRD1	13
BP	GO:0002294	CD4-positive, alpha-beta T cell differentiation involved in immune response	5/165	67/18800	0.0003051	0.00107704	0.000452201	IL6/IL4/IFNG/MTOR/IL2	5
BP	GO:0055021	regulation of cardiac muscle tissue growth	5/165	67/18800	0.0003051	0.00107704	0.000452201	PPARA/PTEN/G6PD/MAPK14/CDK1	5
BP	GO:0072678	T cell migration	5/165	67/18800	0.0003051	0.00107704	0.000452201	APP/ICAM1/CCL2/CXCL10/PIK3CG	5
BP	GO:1901224	positive regulation of NIK/NF-kappaB signaling	5/165	67/18800	0.0003051	0.00107704	0.000452201	TNF/APP/IL1B/NR3C2/EGFR	5
BP	GO:0007200	phospholipase C-activating G protein-coupled receptor signaling pathway	6/165	104/18800	0.000311477	0.001098671	0.000461282	ESR1/HTR2A/OPRM1/DRD1/CHRM1/CHRM2	6
BP	GO:0002287	alpha-beta T cell activation involved in immune response	5/165	68/18800	0.000327003	0.001149741	0.000482725	IL6/IL4/IFNG/MTOR/IL2	5
BP	GO:0002293	alpha-beta T cell differentiation involved in immune response	5/165	68/18800	0.000327003	0.001149741	0.000482725	IL6/IL4/IFNG/MTOR/IL2	5
BP	GO:0042987	amyloid precursor protein catabolic process	5/165	68/18800	0.000327003	0.001149741	0.000482725	TNF/IFNG/CASP3/ABCG1/CHRNA7	5
BP	GO:0046626	regulation of insulin receptor signaling pathway	5/165	68/18800	0.000327003	0.001149741	0.000482725	IGF2/IL1B/SIRT1/PRKCB/CDK4	5
BP	GO:0006576	cellular biogenic amine metabolic process	6/165	105/18800	0.000327987	0.00115136	0.000483404	ALDH2/MAOB/MAOA/SLC6A3/DRD1/ODC1	6
BP	GO:0045833	negative regulation of lipid metabolic process	6/165	105/18800	0.000327987	0.00115136	0.000483404	TNF/SOD1/AKT1/IL1B/SIRT1/PIK3CG	6
BP	GO:0051216	cartilage development	8/165	195/18800	0.000332432	0.001166032	0.000489565	TGFB1/CTNNB1/MAPK14/HIF1A/COL1A1/MMP13/RUNX2/COL3A1	8
BP	GO:0002369	T cell cytokine production	4/165	38/18800	0.000334632	0.001169083	0.000490846	IL6/IL1B/IL4/TNFRSF1B	4
BP	GO:0002701	negative regulation of production of molecular mediator of immune response	4/165	38/18800	0.000334632	0.001169083	0.000490846	TNF/TGFB1/IL10/HMOX1	4
BP	GO:0002724	regulation of T cell cytokine production	4/165	38/18800	0.000334632	0.001169083	0.000490846	IL6/IL1B/IL4/TNFRSF1B	4
BP	GO:0007617	mating behavior	4/165	38/18800	0.000334632	0.001169083	0.000490846	APP/PTEN/SLC6A4/DRD1	4
BP	GO:0045191	regulation of isotype switching	4/165	38/18800	0.000334632	0.001169083	0.000490846	TGFB1/IL10/IL4/IL2	4
BP	GO:1904064	positive regulation of cation transmembrane transport	7/165	148/18800	0.000334947	0.001169254	0.000490917	CCL2/ADRB2/IFNG/CXCL10/G6PD/BAX/DRD1	7
BP	GO:0021537	telencephalon development	9/165	247/18800	0.000341178	0.001186586	0.000498194	CTNNB1/PTEN/GSK3B/HIF1A/CASP3/EGFR/BAX/DRD1/COL3A1	9
BP	GO:0010715	regulation of extracellular matrix disassembly	3/165	16/18800	0.000341802	0.001186586	0.000498194	IL6/DPP4/TGFB1	3
BP	GO:0034393	positive regulation of smooth muscle cell apoptotic process	3/165	16/18800	0.000341802	0.001186586	0.000498194	PPARG/CDKN2A/IFNG	3
BP	GO:0045986	negative regulation of smooth muscle contraction	3/165	16/18800	0.000341802	0.001186586	0.000498194	SOD1/ADRB2/PTGS2	3
BP	GO:0070242	thymocyte apoptotic process	3/165	16/18800	0.000341802	0.001186586	0.000498194	TP53/HIF1A/BAX	3
BP	GO:0070875	positive regulation of glycogen metabolic process	3/165	16/18800	0.000341802	0.001186586	0.000498194	INSR/IGF2/AKT1	3
BP	GO:2000696	regulation of epithelial cell differentiation involved in kidney development	3/165	16/18800	0.000341802	0.001186586	0.000498194	MMP9/STAT1/CTNNB1	3
BP	GO:0016525	negative regulation of angiogenesis	7/165	149/18800	0.000348903	0.001210283	0.000508144	PPARG/TNF/SERPINE1/STAT1/CTNNB1/CXCL10/ALOX5	7
BP	GO:0016445	somatic diversification of immunoglobulins	5/165	69/18800	0.000350075	0.001213392	0.000509449	TGFB1/IL10/IL4/IL2/CD40LG	5
BP	GO:0014706	striated muscle tissue development	9/165	248/18800	0.000351406	0.001217045	0.000510983	VEGFA/TGFB1/PPARA/MTOR/PTEN/G6PD/MAPK14/GJA1/CDK1	9
BP	GO:0010675	regulation of cellular carbohydrate metabolic process	7/165	150/18800	0.000363322	0.001257323	0.000527893	INSR/IGF2/AKT1/PPARA/TP53/SIRT1/GSK3B	7
BP	GO:0048167	regulation of synaptic plasticity	8/165	198/18800	0.000368225	0.001273289	0.000534597	APP/MAPK1/PTEN/PLAT/PTGS2/GSK3B/DRD1/CHRNA7	8
BP	GO:0014912	negative regulation of smooth muscle cell migration	4/165	39/18800	0.000370342	0.001276591	0.000535983	SERPINE1/IGFBP3/NFE2L2/PPARD	4
BP	GO:0071470	cellular response to osmotic stress	4/165	39/18800	0.000370342	0.001276591	0.000535983	SLC2A4/AKR1B1/PTGS2/CASP3	4
BP	GO:0097242	amyloid-beta clearance	4/165	39/18800	0.000370342	0.001276591	0.000535983	INSR/TNF/IL4/IFNG	4
BP	GO:0098815	modulation of excitatory postsynaptic potential	4/165	39/18800	0.000370342	0.001276591	0.000535983	APP/ADRB2/PTEN/CHRNA7	4
BP	GO:0002562	somatic diversification of immune receptors via germline recombination within a single locus	5/165	70/18800	0.000374359	0.001287408	0.000540525	TGFB1/IL10/IL4/IL2/CD40LG	5
BP	GO:0016444	somatic cell DNA recombination	5/165	70/18800	0.000374359	0.001287408	0.000540525	TGFB1/IL10/IL4/IL2/CD40LG	5
BP	GO:0051966	regulation of synaptic transmission, glutamatergic	5/165	70/18800	0.000374359	0.001287408	0.000540525	TNF/CCL2/PTGS2/HTR2A/DRD1	5
BP	GO:2000181	negative regulation of blood vessel morphogenesis	7/165	151/18800	0.000378214	0.00129965	0.000545665	PPARG/TNF/SERPINE1/STAT1/CTNNB1/CXCL10/ALOX5	7
BP	GO:0022408	negative regulation of cell-cell adhesion	8/165	199/18800	0.000380831	0.001307621	0.000549011	VEGFA/TGFB1/AKT1/IL10/PPARA/IL4/IL2/CASP3	8
BP	GO:0007173	epidermal growth factor receptor signaling pathway	6/165	108/18800	0.000381662	0.001309448	0.000549778	TGFB1/AKT1/MMP9/NCF1/EGFR/EGF	6
BP	GO:1901343	negative regulation of vasculature development	7/165	152/18800	0.000393591	0.001348943	0.00056636	PPARG/TNF/SERPINE1/STAT1/CTNNB1/CXCL10/ALOX5	7
BP	GO:0050864	regulation of B cell activation	8/165	200/18800	0.000393787	0.001348943	0.00056636	IL6/TGFB1/IL10/IL4/IL2/CASP3/BCL2/AHR	8
BP	GO:0050766	positive regulation of phagocytosis	5/165	71/18800	0.000399894	0.001368796	0.000574696	TNF/SOD1/CCL2/IL1B/IFNG	5
BP	GO:0032526	response to retinoic acid	6/165	109/18800	0.000401001	0.00137045	0.00057539	TNF/MMP2/GSK3B/RXRA/COL1A1/SLC6A4	6
BP	GO:0090263	positive regulation of canonical Wnt signaling pathway	6/165	109/18800	0.000401001	0.00137045	0.00057539	TGFB1/CAV1/EGFR/COL1A1/EGF/XIAP	6
BP	GO:1901888	regulation of cell junction assembly	8/165	201/18800	0.000407099	0.001390209	0.000583686	VEGFA/TNF/APP/IL1B/CAV1/PTEN/KDR/IKBKB	8
BP	GO:0010863	positive regulation of phospholipase C activity	4/165	40/18800	0.000408696	0.001393499	0.000585068	SELE/ESR1/HTR2A/EGFR	4
BP	GO:0045740	positive regulation of DNA replication	4/165	40/18800	0.000408696	0.001393499	0.000585068	EGFR/EGF/CDK1/PCNA	4
BP	GO:0044409	entry into host	7/165	153/18800	0.000409465	0.001395038	0.000585714	INSR/ICAM1/CXCL8/CAV1/HTR2A/EGFR/CDK1	7
BP	GO:0016264	gap junction assembly	3/165	17/18800	0.000412376	0.001396295	0.000586242	IL1B/CAV1/GJA1	3
BP	GO:0030949	positive regulation of vascular endothelial growth factor receptor signaling pathway	3/165	17/18800	0.000412376	0.001396295	0.000586242	IL1B/PRKCB/HIF1A	3
BP	GO:0033189	response to vitamin A	3/165	17/18800	0.000412376	0.001396295	0.000586242	CAT/PPARD/CYP1A1	3
BP	GO:0048569	post-embryonic animal organ development	3/165	17/18800	0.000412376	0.001396295	0.000586242	VEGFA/KDR/BAX	3
BP	GO:0060252	positive regulation of glial cell proliferation	3/165	17/18800	0.000412376	0.001396295	0.000586242	IL6/TNF/IL1B	3
BP	GO:0070230	positive regulation of lymphocyte apoptotic process	3/165	17/18800	0.000412376	0.001396295	0.000586242	IL10/TP53/BAX	3
BP	GO:0090399	replicative senescence	3/165	17/18800	0.000412376	0.001396295	0.000586242	CDKN2A/SERPINE1/TP53	3
BP	GO:0090494	dopamine uptake	3/165	17/18800	0.000412376	0.001396295	0.000586242	SLC6A2/SLC6A3/DRD1	3
BP	GO:0019722	calcium-mediated signaling	8/165	202/18800	0.000420775	0.001422539	0.00059726	TNF/CXCL8/VCAM1/SELE/MTOR/SELP/GSK3B/KDR	8
BP	GO:0048259	regulation of receptor-mediated endocytosis	6/165	110/18800	0.000421097	0.001422539	0.00059726	INSR/VEGFA/SERPINE1/IL4/SELE/EGF	6
BP	GO:1901222	regulation of NIK/NF-kappaB signaling	6/165	110/18800	0.000421097	0.001422539	0.00059726	TNF/APP/IL1B/NFKBIA/NR3C2/EGFR	6
BP	GO:0001678	cellular glucose homeostasis	7/165	154/18800	0.000425846	0.001437477	0.000603532	UCP2/ICAM1/SIRT1/HIF1A/PPARD/HK2/RAF1	7
BP	GO:0016570	histone modification	13/165	494/18800	0.000429369	0.001448256	0.000608058	VEGFA/IGF2/IL1B/TP53/SIRT1/CTNNB1/PRKCB/MAPK8/PRKCA/NCOA1/CDK1/DRD1/CCNA2	13
BP	GO:0046632	alpha-beta T cell differentiation	6/165	111/18800	0.000441972	0.001489621	0.000625425	IL6/IL4/IFNG/MTOR/IL2/BCL2	6
BP	GO:0007519	skeletal muscle tissue development	7/165	155/18800	0.000442747	0.001491092	0.000626043	IGF2/TGFB1/CAV1/CTNNB1/FOS/MAPK14/BCL2	7
BP	GO:0002714	positive regulation of B cell mediated immunity	4/165	41/18800	0.000449804	0.001509077	0.000633594	TNF/TGFB1/IL4/IL2	4
BP	GO:0002891	positive regulation of immunoglobulin mediated immune response	4/165	41/18800	0.000449804	0.001509077	0.000633594	TNF/TGFB1/IL4/IL2	4
BP	GO:0071548	response to dexamethasone	4/165	41/18800	0.000449804	0.001509077	0.000633594	NR3C1/PLAT/CASP9/PCNA	4
BP	GO:1905314	semi-lunar valve development	4/165	41/18800	0.000449804	0.001509077	0.000633594	NOS3/TGFB1/TNFRSF1A/TNFRSF1B	4
BP	GO:2000008	regulation of protein localization to cell surface	4/165	41/18800	0.000449804	0.001509077	0.000633594	TNF/AKT1/CTNNB1/EGF	4
BP	GO:0002381	immunoglobulin production involved in immunoglobulin-mediated immune response	5/165	73/18800	0.000454886	0.001522639	0.000639288	TGFB1/IL10/IL4/IL2/CD40LG	5
BP	GO:0005977	glycogen metabolic process	5/165	73/18800	0.000454886	0.001522639	0.000639288	INSR/IGF2/AKT1/GSK3B/PYGM	5
BP	GO:2000573	positive regulation of DNA biosynthetic process	5/165	73/18800	0.000454886	0.001522639	0.000639288	TNF/MAPK1/CTNNB1/HSP90AA1/PCNA	5
BP	GO:0060070	canonical Wnt signaling pathway	10/165	313/18800	0.000456072	0.001525446	0.000640466	TGFB1/CAV1/CTNNB1/PTEN/GSK3B/MAPK14/EGFR/COL1A1/EGF/XIAP	10
BP	GO:0002456	T cell mediated immunity	6/165	112/18800	0.000463645	0.001548419	0.000650112	IL6/ICAM1/IL1B/IL4/TNFRSF1B/AHR	6
BP	GO:0021987	cerebral cortex development	6/165	112/18800	0.000463645	0.001548419	0.000650112	CTNNB1/GSK3B/HIF1A/EGFR/BAX/COL3A1	6
BP	GO:0060420	regulation of heart growth	5/165	74/18800	0.000484428	0.0016166	0.000678738	PPARA/PTEN/G6PD/MAPK14/CDK1	5
BP	GO:0006309	apoptotic DNA fragmentation	3/165	18/18800	0.00049167	0.001632921	0.00068559	IL6/BAX/HSF1	3
BP	GO:0043217	myelin maintenance	3/165	18/18800	0.00049167	0.001632921	0.00068559	SOD1/AKT1/PTEN	3
BP	GO:0060391	positive regulation of SMAD protein signal transduction	3/165	18/18800	0.00049167	0.001632921	0.00068559	PPARG/TGFB1/PARP1	3
BP	GO:0090493	catecholamine uptake	3/165	18/18800	0.00049167	0.001632921	0.00068559	SLC6A2/SLC6A3/DRD1	3
BP	GO:0097284	hepatocyte apoptotic process	3/165	18/18800	0.00049167	0.001632921	0.00068559	PPARA/PIK3CG/BCL2L1	3
BP	GO:0150078	positive regulation of neuroinflammatory response	3/165	18/18800	0.00049167	0.001632921	0.00068559	IL6/TNF/IL1B	3
BP	GO:0030574	collagen catabolic process	4/165	42/18800	0.000493777	0.001632921	0.00068559	MMP9/MMP2/MMP3/MMP13	4
BP	GO:0031670	cellular response to nutrient	4/165	42/18800	0.000493777	0.001632921	0.00068559	HMOX1/NCOA1/RXRA/COL1A1	4
BP	GO:0050691	regulation of defense response to virus by host	4/165	42/18800	0.000493777	0.001632921	0.00068559	IL1B/STAT1/IL4/HSP90AA1	4
BP	GO:0070266	necroptotic process	4/165	42/18800	0.000493777	0.001632921	0.00068559	TNF/TP53/CAV1/CASP8	4
BP	GO:1900274	regulation of phospholipase C activity	4/165	42/18800	0.000493777	0.001632921	0.00068559	SELE/ESR1/HTR2A/EGFR	4
BP	GO:1904706	negative regulation of vascular associated smooth muscle cell proliferation	4/165	42/18800	0.000493777	0.001632921	0.00068559	PPARG/IL10/PTEN/HMOX1	4
BP	GO:0030900	forebrain development	11/165	376/18800	0.000499967	0.001652148	0.000693663	APP/CTNNB1/PTEN/GSK3B/HIF1A/CASP3/EGFR/SLC6A3/BAX/DRD1/COL3A1	11
BP	GO:0060828	regulation of canonical Wnt signaling pathway	9/165	261/18800	0.000509111	0.001681098	0.000705817	TGFB1/CAV1/CTNNB1/GSK3B/MAPK14/EGFR/COL1A1/EGF/XIAP	9
BP	GO:0015849	organic acid transport	10/165	318/18800	0.00051601	0.001702602	0.000714846	PPARG/TNF/AKT1/IL1B/PPARA/PPARD/IL1A/GJA1/PLA2G4A/PTGES	10
BP	GO:0001504	neurotransmitter uptake	4/165	43/18800	0.000540726	0.001778811	0.000746843	SLC6A2/SLC6A4/SLC6A3/DRD1	4
BP	GO:0014075	response to amine	4/165	43/18800	0.000540726	0.001778811	0.000746843	SOD1/NQO1/CDK1/DRD1	4
BP	GO:0031063	regulation of histone deacetylation	4/165	43/18800	0.000540726	0.001778811	0.000746843	VEGFA/TP53/SIRT1/MAPK8	4
BP	GO:0048512	circadian behavior	4/165	43/18800	0.000540726	0.001778811	0.000746843	TP53/MTOR/PTEN/ADRB1	4
BP	GO:0002292	T cell differentiation involved in immune response	5/165	76/18800	0.00054782	0.001800798	0.000756074	IL6/IL4/IFNG/MTOR/IL2	5
BP	GO:0044106	cellular amine metabolic process	6/165	116/18800	0.00055875	0.001835355	0.000770583	ALDH2/MAOB/MAOA/SLC6A3/DRD1/ODC1	6
BP	GO:0048863	stem cell differentiation	8/165	211/18800	0.00056149	0.00184298	0.000773784	TP53/MAPK1/CTNNB1/GSK3B/ESR1/HIF1A/NFE2L2/RUNX2	8
BP	GO:0031330	negative regulation of cellular catabolic process	9/165	265/18800	0.000567932	0.001862731	0.000782077	AKT1/IL10/TP53/MTOR/HMOX1/PIK3CG/MAPK14/BCL2/MET	9
BP	GO:0002523	leukocyte migration involved in inflammatory response	3/165	19/18800	0.000580107	0.001894182	0.000795282	TNF/SELE/ALOX5	3
BP	GO:0007213	G protein-coupled acetylcholine receptor signaling pathway	3/165	19/18800	0.000580107	0.001894182	0.000795282	OPRM1/CHRM1/CHRM2	3
BP	GO:0031645	negative regulation of nervous system process	3/165	19/18800	0.000580107	0.001894182	0.000795282	TNF/IL10/PTEN	3
BP	GO:0035743	CD4-positive, alpha-beta T cell cytokine production	3/165	19/18800	0.000580107	0.001894182	0.000795282	IL6/IL1B/IL4	3
BP	GO:0048643	positive regulation of skeletal muscle tissue development	3/165	19/18800	0.000580107	0.001894182	0.000795282	IGF2/CTNNB1/BCL2	3
BP	GO:0051900	regulation of mitochondrial depolarization	3/165	19/18800	0.000580107	0.001894182	0.000795282	PARP1/KDR/BCL2	3
BP	GO:0002708	positive regulation of lymphocyte mediated immunity	6/165	117/18800	0.000584738	0.00190647	0.000800441	IL6/TNF/TGFB1/IL1B/IL4/IL2	6
BP	GO:0015718	monocarboxylic acid transport	6/165	117/18800	0.000584738	0.00190647	0.000800441	TNF/IL1B/NOS2/IL1A/PLA2G4A/PTGES	6
BP	GO:0002066	columnar/cuboidal epithelial cell development	4/165	44/18800	0.000590763	0.001918998	0.000805701	AKT1/GSK3B/HIF1A/FASN	4
BP	GO:0010799	regulation of peptidyl-threonine phosphorylation	4/165	44/18800	0.000590763	0.001918998	0.000805701	APP/TGFB1/MAPK1/EGF	4
BP	GO:0010828	positive regulation of glucose transmembrane transport	4/165	44/18800	0.000590763	0.001918998	0.000805701	INSR/AKT1/MAPK14/NFE2L2	4
BP	GO:0014009	glial cell proliferation	4/165	44/18800	0.000590763	0.001918998	0.000805701	IL6/TNF/IL1B/CHRM1	4
BP	GO:0019098	reproductive behavior	4/165	44/18800	0.000590763	0.001918998	0.000805701	APP/PTEN/SLC6A4/DRD1	4
BP	GO:0034767	positive regulation of ion transmembrane transport	7/165	163/18800	0.000598127	0.001941482	0.000815141	CCL2/ADRB2/IFNG/CXCL10/G6PD/BAX/DRD1	7
BP	GO:0008088	axo-dendritic transport	5/165	78/18800	0.000617248	0.002002069	0.000840579	APP/SOD1/HIF1A/MAP2/HSPB1	5
BP	GO:0051928	positive regulation of calcium ion transport	6/165	119/18800	0.000639524	0.00206974	0.000868991	CCL2/CAV1/CXCL10/G6PD/BAX/DRD1	6
BP	GO:0072676	lymphocyte migration	6/165	119/18800	0.000639524	0.00206974	0.000868991	APP/ICAM1/CCL2/AKT1/CXCL10/PIK3CG	6
BP	GO:2000278	regulation of DNA biosynthetic process	6/165	119/18800	0.000639524	0.00206974	0.000868991	TNF/TP53/MAPK1/CTNNB1/HSP90AA1/PCNA	6
BP	GO:0006984	ER-nucleus signaling pathway	4/165	45/18800	0.000644	0.00207354	0.000870586	TP53/GSK3B/NFE2L2/HSPA5	4
BP	GO:0007622	rhythmic behavior	4/165	45/18800	0.000644	0.00207354	0.000870586	TP53/MTOR/PTEN/ADRB1	4
BP	GO:0031295	T cell costimulation	4/165	45/18800	0.000644	0.00207354	0.000870586	DPP4/AKT1/CAV1/CD40LG	4
BP	GO:0032620	interleukin-17 production	4/165	45/18800	0.000644	0.00207354	0.000870586	IL6/TGFB1/IFNG/IL2	4
BP	GO:0032660	regulation of interleukin-17 production	4/165	45/18800	0.000644	0.00207354	0.000870586	IL6/TGFB1/IFNG/IL2	4
BP	GO:0032892	positive regulation of organic acid transport	4/165	45/18800	0.000644	0.00207354	0.000870586	IL1B/IL1A/PLA2G4A/PTGES	4
BP	GO:0046427	positive regulation of receptor signaling pathway via JAK-STAT	4/165	45/18800	0.000644	0.00207354	0.000870586	IL6/TNF/IL10/IL4	4
BP	GO:0072332	intrinsic apoptotic signaling pathway by p53 class mediator	5/165	79/18800	0.000654337	0.002105158	0.000883861	TP53/SIRT1/BCL2/BAX/MDM2	5
BP	GO:0016064	immunoglobulin mediated immune response	8/165	216/18800	0.000654778	0.002105158	0.000883861	TNF/CRP/TGFB1/IL10/IL4/IL2/CD40LG/C1R	8
BP	GO:2000058	regulation of ubiquitin-dependent protein catabolic process	7/165	166/18800	0.000666476	0.002141199	0.000898993	AKT1/CAV1/PTEN/GSK3B/NFE2L2/EGF/MDM2	7
BP	GO:0072655	establishment of protein localization to mitochondrion	6/165	120/18800	0.000668367	0.002145708	0.000900887	AKT1/MAPK8/HSP90AA1/HK2/BAX/NPEPPS	6
BP	GO:0009110	vitamin biosynthetic process	3/165	20/18800	0.000678095	0.002165863	0.000909349	TNF/IFNG/CYP3A4	3
BP	GO:0010288	response to lead ion	3/165	20/18800	0.000678095	0.002165863	0.000909349	APP/CAT/PTGS2	3
BP	GO:0071379	cellular response to prostaglandin stimulus	3/165	20/18800	0.000678095	0.002165863	0.000909349	APOB/AKT1/ACACA	3
BP	GO:1900221	regulation of amyloid-beta clearance	3/165	20/18800	0.000678095	0.002165863	0.000909349	TNF/IL4/IFNG	3
BP	GO:1903204	negative regulation of oxidative stress-induced neuron death	3/165	20/18800	0.000678095	0.002165863	0.000909349	IL10/CTNNB1/HIF1A	3
BP	GO:1903206	negative regulation of hydrogen peroxide-induced cell death	3/165	20/18800	0.000678095	0.002165863	0.000909349	IL10/NFE2L2/MET	3
BP	GO:1903209	positive regulation of oxidative stress-induced cell death	3/165	20/18800	0.000678095	0.002165863	0.000909349	TNF/SOD1/MMP3	3
BP	GO:0198738	cell-cell signaling by wnt	12/165	454/18800	0.000687303	0.00219368	0.000921028	APP/TGFB1/CAV1/CTNNB1/PTEN/GSK3B/MAPK14/OPRM1/EGFR/COL1A1/EGF/XIAP	12
BP	GO:0022900	electron transport chain	7/165	167/18800	0.000690586	0.002200962	0.000924085	AKR1B1/ALDH2/CYP1A2/NCF1/MAOB/CDK1/CCNB1	7
BP	GO:0060538	skeletal muscle organ development	7/165	167/18800	0.000690586	0.002200962	0.000924085	IGF2/TGFB1/CAV1/CTNNB1/FOS/MAPK14/BCL2	7
BP	GO:0002200	somatic diversification of immune receptors	5/165	80/18800	0.000693071	0.002207281	0.000926738	TGFB1/IL10/IL4/IL2/CD40LG	5
BP	GO:0055007	cardiac muscle cell differentiation	6/165	121/18800	0.000698209	0.002219841	0.000932012	VEGFA/TGFB1/PPARA/MTOR/G6PD/CDK1	6
BP	GO:0001974	blood vessel remodeling	4/165	46/18800	0.000700551	0.002219841	0.000932012	NOS3/TGFB1/BAX/MDM2	4
BP	GO:0005978	glycogen biosynthetic process	4/165	46/18800	0.000700551	0.002219841	0.000932012	INSR/IGF2/AKT1/GSK3B	4
BP	GO:0009250	glucan biosynthetic process	4/165	46/18800	0.000700551	0.002219841	0.000932012	INSR/IGF2/AKT1/GSK3B	4
BP	GO:0035794	positive regulation of mitochondrial membrane permeability	4/165	46/18800	0.000700551	0.002219841	0.000932012	TP53/MAPK8/GSK3B/BAX	4
BP	GO:0048806	genitalia development	4/165	46/18800	0.000700551	0.002219841	0.000932012	CTNNB1/ESR1/AR/BAX	4
BP	GO:1900744	regulation of p38MAPK cascade	4/165	46/18800	0.000700551	0.002219841	0.000932012	VEGFA/IL1B/NCF1/XDH	4
BP	GO:0006874	cellular calcium ion homeostasis	12/165	456/18800	0.000714186	0.002261417	0.000949468	APP/CAV1/PRKCB/CXCL10/PIK3CG/IL2/ESR1/HTR2A/BCL2/BAX/DRD1/CHRNA7	12
BP	GO:0019724	B cell mediated immunity	8/165	219/18800	0.000716504	0.002267125	0.000951864	TNF/CRP/TGFB1/IL10/IL4/IL2/CD40LG/C1R	8
BP	GO:0030500	regulation of bone mineralization	5/165	81/18800	0.000733495	0.00231755	0.000973035	TGFB1/ADRB2/HIF1A/GJA1/ALOX5	5
BP	GO:0055013	cardiac muscle cell development	5/165	81/18800	0.000733495	0.00231755	0.000973035	VEGFA/PPARA/MTOR/G6PD/CDK1	5
BP	GO:0003254	regulation of membrane depolarization	4/165	47/18800	0.000760527	0.002394352	0.001005281	PARP1/KDR/GJA1/BCL2	4
BP	GO:0032964	collagen biosynthetic process	4/165	47/18800	0.000760527	0.002394352	0.001005281	IL6/TGFB1/PPARD/COL1A1	4
BP	GO:0034198	cellular response to amino acid starvation	4/165	47/18800	0.000760527	0.002394352	0.001005281	UCP2/MAPK1/MTOR/MAPK8	4
BP	GO:0051972	regulation of telomerase activity	4/165	47/18800	0.000760527	0.002394352	0.001005281	TP53/MAPK1/CTNNB1/HSP90AA1	4
BP	GO:0070849	response to epidermal growth factor	4/165	47/18800	0.000760527	0.002394352	0.001005281	AKT1/MAPK1/EGFR/COL1A1	4
BP	GO:0046486	glycerolipid metabolic process	11/165	396/18800	0.000766874	0.002411565	0.001012508	PON1/APOB/CAT/CAV1/CETP/SIRT1/PTEN/PIK3CG/MTTP/HTR2A/PLA2G4A	11
BP	GO:0072331	signal transduction by p53 class mediator	7/165	170/18800	0.000767092	0.002411565	0.001012508	AKT1/TP53/SIRT1/MTOR/BCL2/BAX/MDM2	7
BP	GO:0043367	CD4-positive, alpha-beta T cell differentiation	5/165	82/18800	0.000775656	0.002435005	0.001022349	IL6/IL4/IFNG/MTOR/IL2	5
BP	GO:2001021	negative regulation of response to DNA damage stimulus	5/165	82/18800	0.000775656	0.002435005	0.001022349	SIRT1/BCL2/MDM2/BCL2L1/HSF1	5
BP	GO:0003085	negative regulation of systemic arterial blood pressure	3/165	21/18800	0.000786032	0.002455302	0.001030871	TNF/ADRB2/ADRB1	3
BP	GO:0003177	pulmonary valve development	3/165	21/18800	0.000786032	0.002455302	0.001030871	NOS3/TNFRSF1A/TNFRSF1B	3
BP	GO:0007252	I-kappaB phosphorylation	3/165	21/18800	0.000786032	0.002455302	0.001030871	TNF/AKT1/IKBKB	3
BP	GO:0032069	regulation of nuclease activity	3/165	21/18800	0.000786032	0.002455302	0.001030871	AKT1/SIRT1/PCNA	3
BP	GO:0051882	mitochondrial depolarization	3/165	21/18800	0.000786032	0.002455302	0.001030871	PARP1/KDR/BCL2	3
BP	GO:0071498	cellular response to fluid shear stress	3/165	21/18800	0.000786032	0.002455302	0.001030871	MMP2/PTGS2/NFE2L2	3
BP	GO:1901739	regulation of myoblast fusion	3/165	21/18800	0.000786032	0.002455302	0.001030871	IL4/CXCL10/MAPK14	3
BP	GO:0030111	regulation of Wnt signaling pathway	10/165	336/18800	0.000788554	0.00246143	0.001033444	APP/TGFB1/CAV1/CTNNB1/GSK3B/MAPK14/EGFR/COL1A1/EGF/XIAP	10
BP	GO:0030218	erythrocyte differentiation	6/165	124/18800	0.000793956	0.002476535	0.001039786	VEGFA/STAT1/G6PD/MAPK14/HIF1A/CASP3	6
BP	GO:1990778	protein localization to cell periphery	10/165	337/18800	0.000806632	0.00251429	0.001055637	TNF/TGFB1/AKT1/CAV1/IFNG/TNFRSF1A/AR/IKBKB/EGFR/BCL2L1	10
BP	GO:0032092	positive regulation of protein binding	5/165	83/18800	0.0008196	0.002551091	0.001071088	APP/CAV1/MMP9/GSK3B/HSF1	5
BP	GO:0060395	SMAD protein signal transduction	5/165	83/18800	0.0008196	0.002551091	0.001071088	PPARG/TGFB1/FOS/PARP1/JUN	5
BP	GO:0033628	regulation of cell adhesion mediated by integrin	4/165	48/18800	0.000824042	0.002559481	0.001074611	DPP4/SERPINE1/PIK3CG/PLAU	4
BP	GO:0060324	face development	4/165	48/18800	0.000824042	0.002559481	0.001074611	MMP2/MAPK1/COL1A1/RAF1	4
BP	GO:1902108	regulation of mitochondrial membrane permeability involved in apoptotic process	4/165	48/18800	0.000824042	0.002559481	0.001074611	TP53/MAPK8/GSK3B/BAX	4
BP	GO:0070585	protein localization to mitochondrion	6/165	125/18800	0.000828026	0.002570038	0.001079044	AKT1/MAPK8/HSP90AA1/HK2/BAX/NPEPPS	6
BP	GO:0060348	bone development	8/165	225/18800	0.000854029	0.002648876	0.001112144	TP53/MAPK14/KDR/GJA1/COL1A1/MMP13/RUNX2/COL3A1	8
BP	GO:0001523	retinoid metabolic process	5/165	84/18800	0.000865374	0.002678392	0.001124537	AKR1B1/CYP3A4/PPARD/CYP1A2/CYP1A1	5
BP	GO:0010921	regulation of phosphatase activity	5/165	84/18800	0.000865374	0.002678392	0.001124537	TNF/IFNG/MTOR/GSK3B/IKBKB	5
BP	GO:0051899	membrane depolarization	5/165	84/18800	0.000865374	0.002678392	0.001124537	CAV1/PARP1/KDR/GJA1/BCL2	5
BP	GO:0046850	regulation of bone remodeling	4/165	49/18800	0.000891211	0.002748681	0.001154048	IL6/SPP1/GJA1/PRKCA	4
BP	GO:0048546	digestive tract morphogenesis	4/165	49/18800	0.000891211	0.002748681	0.001154048	CTNNB1/HIF1A/BCL2/EGFR	4
BP	GO:0120009	intermembrane lipid transfer	4/165	49/18800	0.000891211	0.002748681	0.001154048	APOB/CETP/MTTP/ABCG1	4
BP	GO:1903793	positive regulation of anion transport	4/165	49/18800	0.000891211	0.002748681	0.001154048	IL1B/IL1A/PLA2G4A/PTGES	4
BP	GO:1990928	response to amino acid starvation	4/165	49/18800	0.000891211	0.002748681	0.001154048	UCP2/MAPK1/MTOR/MAPK8	4
BP	GO:0002363	alpha-beta T cell lineage commitment	3/165	22/18800	0.000904301	0.002767691	0.001162029	IL6/MTOR/BCL2	3
BP	GO:0006925	inflammatory cell apoptotic process	3/165	22/18800	0.000904301	0.002767691	0.001162029	IL6/CDKN2A/SIRT1	3
BP	GO:0010042	response to manganese ion	3/165	22/18800	0.000904301	0.002767691	0.001162029	APP/PTGS2/HSPA5	3
BP	GO:0010829	negative regulation of glucose transmembrane transport	3/165	22/18800	0.000904301	0.002767691	0.001162029	TNF/IL1B/PRKCB	3
BP	GO:0031065	positive regulation of histone deacetylation	3/165	22/18800	0.000904301	0.002767691	0.001162029	VEGFA/TP53/SIRT1	3
BP	GO:0035357	peroxisome proliferator activated receptor signaling pathway	3/165	22/18800	0.000904301	0.002767691	0.001162029	PPARG/SIRT1/RXRA	3
BP	GO:0035584	calcium-mediated signaling using intracellular calcium source	3/165	22/18800	0.000904301	0.002767691	0.001162029	VCAM1/SELP/KDR	3
BP	GO:0043369	CD4-positive or CD8-positive, alpha-beta T cell lineage commitment	3/165	22/18800	0.000904301	0.002767691	0.001162029	IL6/MTOR/BCL2	3
BP	GO:0051000	positive regulation of nitric-oxide synthase activity	3/165	22/18800	0.000904301	0.002767691	0.001162029	TNF/AKT1/HIF1A	3
BP	GO:0090335	regulation of brown fat cell differentiation	3/165	22/18800	0.000904301	0.002767691	0.001162029	SIRT1/PTGS2/MAPK14	3
BP	GO:1901032	negative regulation of response to reactive oxygen species	3/165	22/18800	0.000904301	0.002767691	0.001162029	IL10/NFE2L2/MET	3
BP	GO:0072659	protein localization to plasma membrane	9/165	283/18800	0.000905802	0.002770356	0.001163148	TNF/TGFB1/AKT1/IFNG/TNFRSF1A/AR/IKBKB/EGFR/BCL2L1	9
BP	GO:2000243	positive regulation of reproductive process	5/165	85/18800	0.000913025	0.002790505	0.001171608	INSR/VEGFA/CTNNB1/PLAT/AR	5
BP	GO:0031056	regulation of histone modification	7/165	176/18800	0.000940166	0.002871459	0.001205597	VEGFA/IGF2/IL1B/TP53/SIRT1/CTNNB1/MAPK8	7
BP	GO:0038084	vascular endothelial growth factor signaling pathway	4/165	50/18800	0.000962145	0.002931836	0.001230946	VEGFA/KDR/XDH/HSPB1	4
BP	GO:0070231	T cell apoptotic process	4/165	50/18800	0.000962145	0.002931836	0.001230946	AKT1/TP53/HIF1A/BAX	4
BP	GO:0033627	cell adhesion mediated by integrin	5/165	86/18800	0.000962603	0.002931836	0.001230946	ICAM1/DPP4/SERPINE1/PIK3CG/PLAU	5
BP	GO:2000134	negative regulation of G1/S transition of mitotic cell cycle	5/165	86/18800	0.000962603	0.002931836	0.001230946	CCL2/TP53/PTEN/BCL2/MDM2	5
BP	GO:0052126	movement in host environment	7/165	177/18800	0.000971783	0.002957746	0.001241825	INSR/ICAM1/CXCL8/CAV1/HTR2A/EGFR/CDK1	7
BP	GO:0042445	hormone metabolic process	8/165	230/18800	0.000984169	0.002993373	0.001256783	AKR1B1/DPP4/ESR1/HIF1A/CYP3A4/SPP1/CYP1A2/CYP1A1	8
BP	GO:0001960	negative regulation of cytokine-mediated signaling pathway	5/165	87/18800	0.001014154	0.003073937	0.001290608	PPARG/IL6/CAV1/GSTP1/XIAP	5
BP	GO:0016101	diterpenoid metabolic process	5/165	87/18800	0.001014154	0.003073937	0.001290608	AKR1B1/CYP3A4/PPARD/CYP1A2/CYP1A1	5
BP	GO:0045069	regulation of viral genome replication	5/165	87/18800	0.001014154	0.003073937	0.001290608	TNF/PPARA/CXCL8/BCL2/SLPI	5
BP	GO:0055006	cardiac cell development	5/165	87/18800	0.001014154	0.003073937	0.001290608	VEGFA/PPARA/MTOR/G6PD/CDK1	5
BP	GO:0055017	cardiac muscle tissue growth	5/165	87/18800	0.001014154	0.003073937	0.001290608	PPARA/PTEN/G6PD/MAPK14/CDK1	5
BP	GO:0035303	regulation of dephosphorylation	6/165	130/18800	0.001015631	0.003074173	0.001290707	TNF/TGFB1/IFNG/MTOR/GSK3B/IKBKB	6
BP	GO:0042476	odontogenesis	6/165	130/18800	0.001015631	0.003074173	0.001290707	SERPINE1/PPARA/CTNNB1/COL1A1/BAX/RUNX2	6
BP	GO:0002053	positive regulation of mesenchymal cell proliferation	3/165	23/18800	0.001033275	0.00310452	0.001303448	STAT1/CTNNB1/KDR	3
BP	GO:0045540	regulation of cholesterol biosynthetic process	3/165	23/18800	0.001033275	0.00310452	0.001303448	APOB/SOD1/ABCG1	3
BP	GO:0046697	decidualization	3/165	23/18800	0.001033275	0.00310452	0.001303448	PTGS2/SPP1/PPARD	3
BP	GO:0060353	regulation of cell adhesion molecule production	3/165	23/18800	0.001033275	0.00310452	0.001303448	IL1B/CXCL8/CAV1	3
BP	GO:0060444	branching involved in mammary gland duct morphogenesis	3/165	23/18800	0.001033275	0.00310452	0.001303448	ESR1/AR/PGR	3
BP	GO:0106118	regulation of sterol biosynthetic process	3/165	23/18800	0.001033275	0.00310452	0.001303448	APOB/SOD1/ABCG1	3
BP	GO:1902254	negative regulation of intrinsic apoptotic signaling pathway by p53 class mediator	3/165	23/18800	0.001033275	0.00310452	0.001303448	SIRT1/BCL2/MDM2	3
BP	GO:2001169	regulation of ATP biosynthetic process	3/165	23/18800	0.001033275	0.00310452	0.001303448	PPARA/IL4/PARP1	3
BP	GO:0007157	heterophilic cell-cell adhesion via plasma membrane cell adhesion molecules	4/165	51/18800	0.001036959	0.00310452	0.001303448	ICAM1/VCAM1/SELE/SELP	4
BP	GO:0010823	negative regulation of mitochondrion organization	4/165	51/18800	0.001036959	0.00310452	0.001303448	PPARG/AKT1/TP53/BCL2L1	4
BP	GO:0015872	dopamine transport	4/165	51/18800	0.001036959	0.00310452	0.001303448	HTR2A/SLC6A2/SLC6A3/DRD1	4
BP	GO:0042572	retinol metabolic process	4/165	51/18800	0.001036959	0.00310452	0.001303448	AKR1B1/CYP3A4/CYP1A2/CYP1A1	4
BP	GO:0045912	negative regulation of carbohydrate metabolic process	4/165	51/18800	0.001036959	0.00310452	0.001303448	TGFB1/PPARA/TP53/GSK3B	4
BP	GO:0071622	regulation of granulocyte chemotaxis	4/165	51/18800	0.001036959	0.00310452	0.001303448	DPP4/CXCL8/IL4/MAPK1	4
BP	GO:1905710	positive regulation of membrane permeability	4/165	51/18800	0.001036959	0.00310452	0.001303448	TP53/MAPK8/GSK3B/BAX	4
BP	GO:2000179	positive regulation of neural precursor cell proliferation	4/165	51/18800	0.001036959	0.00310452	0.001303448	VEGFA/CTNNB1/HIF1A/EGF	4
BP	GO:0006275	regulation of DNA replication	6/165	131/18800	0.001056779	0.003161705	0.001327458	TP53/EGFR/EGF/CDK1/PCNA/CCNA2	6
BP	GO:0002709	regulation of T cell mediated immunity	5/165	88/18800	0.001067728	0.003192289	0.001340299	IL6/IL1B/IL4/TNFRSF1B/AHR	5
BP	GO:2001257	regulation of cation channel activity	7/165	180/18800	0.001071685	0.003201941	0.001344351	APP/CCL2/ADRB2/CAV1/MMP9/IFNG/OPRM1	7
BP	GO:0051607	defense response to virus	9/165	290/18800	0.001074919	0.003209421	0.001347492	IL6/IL1B/STAT1/IL4/IFNG/CXCL10/HSP90AA1/BCL2/BCL2L1	9
BP	GO:0060560	developmental growth involved in morphogenesis	8/165	234/18800	0.001099333	0.003280086	0.001377161	VEGFA/APP/CTNNB1/GSK3B/ESR1/SPP1/HSP90AA1/MAP2	8
BP	GO:0140546	defense response to symbiont	9/165	291/18800	0.001101039	0.003282949	0.001378363	IL6/IL1B/STAT1/IL4/IFNG/CXCL10/HSP90AA1/BCL2/BCL2L1	9
BP	GO:0002686	negative regulation of leukocyte migration	4/165	52/18800	0.001115767	0.003317858	0.00139302	CCL2/DPP4/AKT1/HMOX1	4
BP	GO:0046622	positive regulation of organ growth	4/165	52/18800	0.001115767	0.003317858	0.00139302	IGF2/AKT1/MAPK14/CDK1	4
BP	GO:0097479	synaptic vesicle localization	4/165	52/18800	0.001115767	0.003317858	0.00139302	SLC2A4/CTNNB1/PTEN/MAP2	4
BP	GO:2000677	regulation of transcription regulatory region DNA binding	4/165	52/18800	0.001115767	0.003317858	0.00139302	TGFB1/IFNG/CTNNB1/PARP1	4
BP	GO:0106027	neuron projection organization	5/165	89/18800	0.001123373	0.003338218	0.001401568	INSR/APP/PTEN/GSK3B/CHRNA7	5
BP	GO:0001964	startle response	3/165	24/18800	0.001173314	0.003470197	0.00145698	PTEN/SLC6A3/DRD1	3
BP	GO:0002052	positive regulation of neuroblast proliferation	3/165	24/18800	0.001173314	0.003470197	0.00145698	VEGFA/CTNNB1/HIF1A	3
BP	GO:0032740	positive regulation of interleukin-17 production	3/165	24/18800	0.001173314	0.003470197	0.00145698	IL6/TGFB1/IL2	3
BP	GO:0035162	embryonic hemopoiesis	3/165	24/18800	0.001173314	0.003470197	0.00145698	VEGFA/HIF1A/KDR	3
BP	GO:0042026	protein refolding	3/165	24/18800	0.001173314	0.003470197	0.00145698	HSP90AA1/HSPA5/HSPB1	3
BP	GO:0045672	positive regulation of osteoclast differentiation	3/165	24/18800	0.001173314	0.003470197	0.00145698	TNF/IFNG/FOS	3
BP	GO:0051156	glucose 6-phosphate metabolic process	3/165	24/18800	0.001173314	0.003470197	0.00145698	TP53/G6PD/HK2	3
BP	GO:0099504	synaptic vesicle cycle	7/165	183/18800	0.00117949	0.003483776	0.001462681	SLC2A4/CTNNB1/PRKCB/PTEN/GSK3B/HTR2A/DRD1	7
BP	GO:1901991	negative regulation of mitotic cell cycle phase transition	7/165	183/18800	0.00117949	0.003483776	0.001462681	CCL2/TP53/PTEN/BCL2/CDK1/MDM2/CCNB1	7
BP	GO:0042475	odontogenesis of dentin-containing tooth	5/165	90/18800	0.001181138	0.003486302	0.001463742	SERPINE1/PPARA/CTNNB1/BAX/RUNX2	5
BP	GO:0019079	viral genome replication	6/165	134/18800	0.001187938	0.003504019	0.00147118	TNF/CCL2/PPARA/CXCL8/BCL2/SLPI	6
BP	GO:0008544	epidermis development	10/165	355/18800	0.001195094	0.003522762	0.001479049	INSR/TNF/SOD1/PPARA/CTNNB1/PPARD/IL1A/CASP3/BCL2/EGFR	10
BP	GO:1900087	positive regulation of G1/S transition of mitotic cell cycle	4/165	53/18800	0.001198681	0.003530966	0.001482494	AKT1/EGFR/CYP1A1/MDM2	4
BP	GO:0050808	synapse organization	11/165	419/18800	0.001210688	0.003563948	0.001496342	INSR/TNF/APP/IL10/CTNNB1/PTEN/ACHE/MAPK14/DRD1/CHRNA7/GABRA1	11
BP	GO:0090101	negative regulation of transmembrane receptor protein serine/threonine kinase signaling pathway	6/165	135/18800	0.001234317	0.003631073	0.001524524	PPARG/PPARA/TP53/CAV1/SIRT1/HSPA5	6
BP	GO:0043588	skin development	9/165	296/18800	0.001239471	0.003638771	0.001527757	TNF/CTNNB1/IL1A/CASP3/BCL2/EGFR/COL1A1/MET/COL3A1	9
BP	GO:0035304	regulation of protein dephosphorylation	5/165	91/18800	0.001241074	0.003638771	0.001527757	TNF/TGFB1/MTOR/GSK3B/IKBKB	5
BP	GO:0070664	negative regulation of leukocyte proliferation	5/165	91/18800	0.001241074	0.003638771	0.001527757	CRP/IL10/IL2/GSTP1/CASP3	5
BP	GO:0090398	cellular senescence	5/165	91/18800	0.001241074	0.003638771	0.001527757	CDKN2A/TP53/SIRT1/MAPK8/MAPK14	5
BP	GO:0097306	cellular response to alcohol	5/165	91/18800	0.001241074	0.003638771	0.001527757	AKT1/CTNNB1/ACACA/AHR/CDK4	5
BP	GO:0030534	adult behavior	6/165	136/18800	0.001282069	0.003754921	0.001576523	APP/PPARA/PTEN/HTR2A/OPRM1/DRD1	6
BP	GO:0010524	positive regulation of calcium ion transport into cytosol	4/165	54/18800	0.001285815	0.003754921	0.001576523	CAV1/CXCL10/BAX/DRD1	4
BP	GO:0030520	intracellular estrogen receptor signaling pathway	4/165	54/18800	0.001285815	0.003754921	0.001576523	ESR1/AR/PARP1/ESR2	4
BP	GO:0045744	negative regulation of G protein-coupled receptor signaling pathway	4/165	54/18800	0.001285815	0.003754921	0.001576523	ADRB2/CXCL8/OPRM1/MET	4
BP	GO:0051155	positive regulation of striated muscle cell differentiation	4/165	54/18800	0.001285815	0.003754921	0.001576523	TGFB1/MTOR/MAPK14/BCL2	4
BP	GO:0071320	cellular response to cAMP	4/165	54/18800	0.001285815	0.003754921	0.001576523	APP/PIK3CG/HSPA5/AHR	4
BP	GO:0002040	sprouting angiogenesis	7/165	186/18800	0.001295626	0.00377855	0.001586443	VEGFA/AKT1/IL10/HMOX1/PTGS2/KDR/ALOX5	7
BP	GO:0051302	regulation of cell division	7/165	186/18800	0.001295626	0.00377855	0.001586443	VEGFA/IGF2/CAT/TGFB1/IL1B/IL1A/BCL2L1	7
BP	GO:0002065	columnar/cuboidal epithelial cell differentiation	5/165	92/18800	0.001303228	0.003793171	0.001592582	SERPINE1/AKT1/GSK3B/HIF1A/FASN	5
BP	GO:0032436	positive regulation of proteasomal ubiquitin-dependent protein catabolic process	5/165	92/18800	0.001303228	0.003793171	0.001592582	AKT1/CAV1/GSK3B/NFE2L2/MDM2	5
BP	GO:0060761	negative regulation of response to cytokine stimulus	5/165	92/18800	0.001303228	0.003793171	0.001592582	PPARG/IL6/CAV1/GSTP1/XIAP	5
BP	GO:0031639	plasminogen activation	3/165	25/18800	0.001324765	0.003840595	0.001612493	SERPINE1/PLAT/PLAU	3
BP	GO:0032104	regulation of response to extracellular stimulus	3/165	25/18800	0.001324765	0.003840595	0.001612493	PPARA/OPRM1/RXRA	3
BP	GO:0032107	regulation of response to nutrient levels	3/165	25/18800	0.001324765	0.003840595	0.001612493	PPARA/OPRM1/RXRA	3
BP	GO:0032469	endoplasmic reticulum calcium ion homeostasis	3/165	25/18800	0.001324765	0.003840595	0.001612493	APP/BCL2/BAX	3
BP	GO:0034114	regulation of heterotypic cell-cell adhesion	3/165	25/18800	0.001324765	0.003840595	0.001612493	TNF/IL10/IL1B	3
BP	GO:2000463	positive regulation of excitatory postsynaptic potential	3/165	25/18800	0.001324765	0.003840595	0.001612493	ADRB2/PTEN/CHRNA7	3
BP	GO:0034754	cellular hormone metabolic process	6/165	137/18800	0.001331221	0.003856768	0.001619284	AKR1B1/ESR1/CYP3A4/SPP1/CYP1A2/CYP1A1	6
BP	GO:0003179	heart valve morphogenesis	4/165	55/18800	0.001377282	0.003982339	0.001672006	NOS3/TGFB1/MTOR/MDM2	4
BP	GO:0010518	positive regulation of phospholipase activity	4/165	55/18800	0.001377282	0.003982339	0.001672006	SELE/ESR1/HTR2A/EGFR	4
BP	GO:0048008	platelet-derived growth factor receptor signaling pathway	4/165	55/18800	0.001377282	0.003982339	0.001672006	VEGFA/PLAT/F3/F7	4
BP	GO:0001818	negative regulation of cytokine production	10/165	363/18800	0.001411062	0.004077329	0.001711887	IL6/TNF/TGFB1/IL10/PPARA/IL4/IFNG/HMOX1/GSTP1/CHRNA7	10
BP	GO:0072503	cellular divalent inorganic cation homeostasis	12/165	494/18800	0.001418843	0.004097118	0.001720196	APP/CAV1/PRKCB/CXCL10/PIK3CG/IL2/ESR1/HTR2A/BCL2/BAX/DRD1/CHRNA7	12
BP	GO:0006986	response to unfolded protein	6/165	139/18800	0.001433834	0.004129647	0.001733854	NFE2L2/HSP90AA1/HSPA5/HSPB1/BAX/HSF1	6
BP	GO:0055076	transition metal ion homeostasis	6/165	139/18800	0.001433834	0.004129647	0.001733854	APP/SOD1/IFNG/HMOX1/HIF1A/XIAP	6
BP	GO:0002042	cell migration involved in sprouting angiogenesis	5/165	94/18800	0.001434396	0.004129647	0.001733854	VEGFA/AKT1/HMOX1/PTGS2/KDR	5
BP	GO:0015918	sterol transport	5/165	94/18800	0.001434396	0.004129647	0.001733854	APOB/CAV1/CETP/MTTP/ABCG1	5
BP	GO:0007188	adenylate cyclase-modulating G protein-coupled receptor signaling pathway	8/165	244/18800	0.001434806	0.004129647	0.001733854	ADRB2/CXCL10/PRKCA/OPRM1/ADRB1/DRD1/CHRM1/CHRM2	8
BP	GO:0042742	defense response to bacterium	10/165	364/18800	0.00144016	0.004142345	0.001739185	IL6/TNF/CRP/MPO/SERPINE1/IL10/NOS2/SELP/TNFRSF1A/SLPI	10
BP	GO:0043433	negative regulation of DNA-binding transcription factor activity	7/165	190/18800	0.001464191	0.004208711	0.001767049	CAT/CDKN2A/IL10/SIRT1/HMOX1/ESR1/NFKBIA	7
BP	GO:2000300	regulation of synaptic vesicle exocytosis	4/165	56/18800	0.001473196	0.004231827	0.001776754	PRKCB/GSK3B/HTR2A/DRD1	4
BP	GO:0072073	kidney epithelium development	6/165	140/18800	0.00148735	0.004232755	0.001777144	VEGFA/CAT/STAT1/CTNNB1/BCL2/PECAM1	6
BP	GO:1903305	regulation of regulated secretory pathway	6/165	140/18800	0.00148735	0.004232755	0.001777144	IL4/PRKCB/HMOX1/GSK3B/HTR2A/DRD1	6
BP	GO:0000737	DNA catabolic process, endonucleolytic	3/165	26/18800	0.001487965	0.004232755	0.001777144	IL6/BAX/HSF1	3
BP	GO:0002026	regulation of the force of heart contraction	3/165	26/18800	0.001487965	0.004232755	0.001777144	NOS3/CAV1/ADRB1	3
BP	GO:0002726	positive regulation of T cell cytokine production	3/165	26/18800	0.001487965	0.004232755	0.001777144	IL6/IL1B/IL4	3
BP	GO:0032515	negative regulation of phosphoprotein phosphatase activity	3/165	26/18800	0.001487965	0.004232755	0.001777144	TNF/GSK3B/IKBKB	3
BP	GO:0032682	negative regulation of chemokine production	3/165	26/18800	0.001487965	0.004232755	0.001777144	IL6/IL10/GSTP1	3
BP	GO:0033598	mammary gland epithelial cell proliferation	3/165	26/18800	0.001487965	0.004232755	0.001777144	MAPK1/ESR1/BAX	3
BP	GO:0045822	negative regulation of heart contraction	3/165	26/18800	0.001487965	0.004232755	0.001777144	TNF/PIK3CG/IL2	3
BP	GO:0051204	protein insertion into mitochondrial membrane	3/165	26/18800	0.001487965	0.004232755	0.001777144	MAPK8/HSP90AA1/BAX	3
BP	GO:0060352	cell adhesion molecule production	3/165	26/18800	0.001487965	0.004232755	0.001777144	IL1B/CXCL8/CAV1	3
BP	GO:0060561	apoptotic process involved in morphogenesis	3/165	26/18800	0.001487965	0.004232755	0.001777144	TNFRSF1A/TNFRSF1B/BAX	3
BP	GO:0060740	prostate gland epithelium morphogenesis	3/165	26/18800	0.001487965	0.004232755	0.001777144	MMP2/ESR1/AR	3
BP	GO:0071549	cellular response to dexamethasone stimulus	3/165	26/18800	0.001487965	0.004232755	0.001777144	NR3C1/PLAT/CASP9	3
BP	GO:0090200	positive regulation of release of cytochrome c from mitochondria	3/165	26/18800	0.001487965	0.004232755	0.001777144	TP53/MMP9/BAX	3
BP	GO:0003073	regulation of systemic arterial blood pressure	5/165	95/18800	0.00150351	0.004271446	0.001793388	TNF/NOS3/ADRB2/AR/ADRB1	5
BP	GO:0032088	negative regulation of NF-kappaB transcription factor activity	5/165	95/18800	0.00150351	0.004271446	0.001793388	CAT/CDKN2A/IL10/SIRT1/NFKBIA	5
BP	GO:1903320	regulation of protein modification by small protein conjugation or removal	8/165	246/18800	0.001510747	0.004289232	0.001800856	AKT1/CAV1/CTNNB1/PTEN/HIF1A/HSP90AA1/HSPA5/XIAP	8
BP	GO:0034763	negative regulation of transmembrane transport	6/165	141/18800	0.001542375	0.004376202	0.001837371	TNF/AKT1/IL1B/CAV1/MMP9/PRKCB	6
BP	GO:0006164	purine nucleotide biosynthetic process	7/165	192/18800	0.001554652	0.00440535	0.001849608	NOS3/TGFB1/PPARA/NOS2/IL4/PARP1/ACACA	7
BP	GO:0007626	locomotory behavior	7/165	192/18800	0.001554652	0.00440535	0.001849608	APP/SOD1/DPP4/MTOR/PTEN/SLC6A3/DRD1	7
BP	GO:0006754	ATP biosynthetic process	4/165	57/18800	0.001573668	0.004447762	0.001867416	TGFB1/PPARA/IL4/PARP1	4
BP	GO:0051898	negative regulation of protein kinase B signaling	4/165	57/18800	0.001573668	0.004447762	0.001867416	PPARA/SIRT1/PTEN/XDH	4
BP	GO:0060350	endochondral bone morphogenesis	4/165	57/18800	0.001573668	0.004447762	0.001867416	COL1A1/MMP13/RUNX2/COL3A1	4
BP	GO:2000142	regulation of DNA-templated transcription, initiation	4/165	57/18800	0.001573668	0.004447762	0.001867416	TP53/ESR1/JUN/CDK4	4
BP	GO:0060419	heart growth	5/165	96/18800	0.001575045	0.004448793	0.001867849	PPARA/PTEN/G6PD/MAPK14/CDK1	5
BP	GO:0032147	activation of protein kinase activity	6/165	142/18800	0.001598936	0.004513375	0.001894963	INSR/VEGFA/ADRB2/IL4/MTOR/EGF	6
BP	GO:0009746	response to hexose	7/165	193/18800	0.001601487	0.004517674	0.001896768	UCP2/ICAM1/PTGS2/HIF1A/PPARD/CASP3/RAF1	7
BP	GO:1902807	negative regulation of cell cycle G1/S phase transition	5/165	97/18800	0.001649051	0.004646907	0.001951028	CCL2/TP53/PTEN/BCL2/MDM2	5
BP	GO:0071897	DNA biosynthetic process	7/165	194/18800	0.001649414	0.004646907	0.001951028	TNF/TP53/SIRT1/MAPK1/CTNNB1/HSP90AA1/PCNA	7
BP	GO:0061351	neural precursor cell proliferation	6/165	143/18800	0.001657062	0.00465898	0.001956097	VEGFA/TP53/CTNNB1/HIF1A/EGF/SLC6A4	6
BP	GO:0006706	steroid catabolic process	3/165	27/18800	0.00166324	0.00465898	0.001956097	CYP3A4/SPP1/CYP1A2	3
BP	GO:0018904	ether metabolic process	3/165	27/18800	0.00166324	0.00465898	0.001956097	FASN/ALOX5/PLA2G4A	3
BP	GO:0030262	apoptotic nuclear changes	3/165	27/18800	0.00166324	0.00465898	0.001956097	IL6/BAX/HSF1	3
BP	GO:0060669	embryonic placenta morphogenesis	3/165	27/18800	0.00166324	0.00465898	0.001956097	IGF2/IL10/NCOA1	3
BP	GO:0071880	adenylate cyclase-activating adrenergic receptor signaling pathway	3/165	27/18800	0.00166324	0.00465898	0.001956097	ADRB2/ADRB1/DRD1	3
BP	GO:1900017	positive regulation of cytokine production involved in inflammatory response	3/165	27/18800	0.00166324	0.00465898	0.001956097	IL6/TNF/HIF1A	3
BP	GO:1902883	negative regulation of response to oxidative stress	3/165	27/18800	0.00166324	0.00465898	0.001956097	IL10/NFE2L2/MET	3
BP	GO:1903523	negative regulation of blood circulation	3/165	27/18800	0.00166324	0.00465898	0.001956097	TNF/PIK3CG/IL2	3
BP	GO:0002090	regulation of receptor internalization	4/165	58/18800	0.001678811	0.004690637	0.001969388	INSR/VEGFA/SELE/EGF	4
BP	GO:0006695	cholesterol biosynthetic process	4/165	58/18800	0.001678811	0.004690637	0.001969388	APOB/SOD1/G6PD/ABCG1	4
BP	GO:0045761	regulation of adenylate cyclase activity	4/165	58/18800	0.001678811	0.004690637	0.001969388	ADRB2/ADRB1/RAF1/DRD1	4
BP	GO:1902653	secondary alcohol biosynthetic process	4/165	58/18800	0.001678811	0.004690637	0.001969388	APOB/SOD1/G6PD/ABCG1	4
BP	GO:0030177	positive regulation of Wnt signaling pathway	6/165	144/18800	0.001716781	0.004790637	0.002011374	TGFB1/CAV1/EGFR/COL1A1/EGF/XIAP	6
BP	GO:1903038	negative regulation of leukocyte cell-cell adhesion	6/165	144/18800	0.001716781	0.004790637	0.002011374	AKT1/IL10/PPARA/IL4/IL2/CASP3	6
BP	GO:0006721	terpenoid metabolic process	5/165	98/18800	0.00172558	0.004812136	0.0020204	AKR1B1/CYP3A4/PPARD/CYP1A2/CYP1A1	5
BP	GO:0007612	learning	6/165	145/18800	0.001778121	0.004955512	0.002080597	INSR/APP/PTGS2/FOS/HIF1A/DRD1	6
BP	GO:0035773	insulin secretion involved in cellular response to glucose stimulus	4/165	59/18800	0.001788736	0.00497563	0.002089043	UCP2/HIF1A/PPARD/RAF1	4
BP	GO:0043666	regulation of phosphoprotein phosphatase activity	4/165	59/18800	0.001788736	0.00497563	0.002089043	TNF/MTOR/GSK3B/IKBKB	4
BP	GO:0045599	negative regulation of fat cell differentiation	4/165	59/18800	0.001788736	0.00497563	0.002089043	IL6/TNF/TGFB1/SIRT1	4
BP	GO:0099003	vesicle-mediated transport in synapse	7/165	197/18800	0.001799923	0.00500358	0.002100778	SLC2A4/CTNNB1/PRKCB/PTEN/GSK3B/HTR2A/DRD1	7
BP	GO:0050764	regulation of phagocytosis	5/165	99/18800	0.001804684	0.005013644	0.002105004	TNF/SOD1/CCL2/IL1B/IFNG	5
BP	GO:0046718	viral entry into host cell	6/165	146/18800	0.00184111	0.005106541	0.002144007	INSR/ICAM1/CAV1/HTR2A/EGFR/CDK1	6
BP	GO:0001958	endochondral ossification	3/165	28/18800	0.001850903	0.005106541	0.002144007	COL1A1/MMP13/RUNX2	3
BP	GO:0030431	sleep	3/165	28/18800	0.001850903	0.005106541	0.002144007	FOS/HTR2A/ADRB1	3
BP	GO:0036075	replacement ossification	3/165	28/18800	0.001850903	0.005106541	0.002144007	COL1A1/MMP13/RUNX2	3
BP	GO:0042133	neurotransmitter metabolic process	3/165	28/18800	0.001850903	0.005106541	0.002144007	ACHE/MAOB/MAOA	3
BP	GO:0042402	cellular biogenic amine catabolic process	3/165	28/18800	0.001850903	0.005106541	0.002144007	MAOB/MAOA/SLC6A3	3
BP	GO:0045830	positive regulation of isotype switching	3/165	28/18800	0.001850903	0.005106541	0.002144007	TGFB1/IL4/IL2	3
BP	GO:0048873	homeostasis of number of cells within a tissue	3/165	28/18800	0.001850903	0.005106541	0.002144007	NOS3/BCL2/BAX	3
BP	GO:0060512	prostate gland morphogenesis	3/165	28/18800	0.001850903	0.005106541	0.002144007	MMP2/ESR1/AR	3
BP	GO:0072539	T-helper 17 cell differentiation	3/165	28/18800	0.001850903	0.005106541	0.002144007	IL6/IL4/IL2	3
BP	GO:1903205	regulation of hydrogen peroxide-induced cell death	3/165	28/18800	0.001850903	0.005106541	0.002144007	IL10/NFE2L2/MET	3
BP	GO:0046700	heterocycle catabolic process	11/165	443/18800	0.001880664	0.005185393	0.002177114	IL6/AKT1/HMOX1/MAPK14/NFE2L2/TNFRSF1B/PRKCA/XDH/BAX/CYP1A1/HSF1	11
BP	GO:1901988	negative regulation of cell cycle phase transition	8/165	255/18800	0.001892899	0.005215858	0.002189904	CCL2/TP53/PTEN/MAPK14/BCL2/CDK1/MDM2/CCNB1	8
BP	GO:0043407	negative regulation of MAP kinase activity	4/165	60/18800	0.001903555	0.005235373	0.002198098	PPARG/IL1B/CAV1/GSTP1	4
BP	GO:0051205	protein insertion into membrane	4/165	60/18800	0.001903555	0.005235373	0.002198098	MAPK8/HSP90AA1/EGFR/BAX	4
BP	GO:1903078	positive regulation of protein localization to plasma membrane	4/165	60/18800	0.001903555	0.005235373	0.002198098	TNF/AKT1/IFNG/EGFR	4
BP	GO:0071322	cellular response to carbohydrate stimulus	6/165	147/18800	0.001905777	0.005238205	0.002199287	UCP2/ICAM1/PRKCB/HIF1A/PPARD/RAF1	6
BP	GO:0007405	neuroblast proliferation	4/165	61/18800	0.002023379	0.005554499	0.002332085	VEGFA/TP53/CTNNB1/HIF1A	4
BP	GO:0034113	heterotypic cell-cell adhesion	4/165	61/18800	0.002023379	0.005554499	0.002332085	TNF/IL10/IL1B/VCAM1	4
BP	GO:1903362	regulation of cellular protein catabolic process	8/165	258/18800	0.002035976	0.005578762	0.002342272	AKT1/CAV1/PTEN/GSK3B/NFE2L2/HSP90AA1/EGF/MDM2	8
BP	GO:0002021	response to dietary excess	3/165	29/18800	0.002051258	0.005578762	0.002342272	ADRB2/MAPK14/ADRB1	3
BP	GO:0002068	glandular epithelial cell development	3/165	29/18800	0.002051258	0.005578762	0.002342272	AKT1/GSK3B/FASN	3
BP	GO:0002313	mature B cell differentiation involved in immune response	3/165	29/18800	0.002051258	0.005578762	0.002342272	IL6/IL10/IL2	3
BP	GO:0006921	cellular component disassembly involved in execution phase of apoptosis	3/165	29/18800	0.002051258	0.005578762	0.002342272	IL6/BAX/HSF1	3
BP	GO:0007271	synaptic transmission, cholinergic	3/165	29/18800	0.002051258	0.005578762	0.002342272	ACHE/NQO1/CHRNA7	3
BP	GO:0008209	androgen metabolic process	3/165	29/18800	0.002051258	0.005578762	0.002342272	ESR1/CYP3A4/SPP1	3
BP	GO:0010464	regulation of mesenchymal cell proliferation	3/165	29/18800	0.002051258	0.005578762	0.002342272	STAT1/CTNNB1/KDR	3
BP	GO:0019674	NAD metabolic process	3/165	29/18800	0.002051258	0.005578762	0.002342272	TP53/HK2/NQO1	3
BP	GO:0030212	hyaluronan metabolic process	3/165	29/18800	0.002051258	0.005578762	0.002342272	TGFB1/IL1B/EGF	3
BP	GO:0048265	response to pain	3/165	29/18800	0.002051258	0.005578762	0.002342272	AKT1/MTOR/SLC6A2	3
BP	GO:0051968	positive regulation of synaptic transmission, glutamatergic	3/165	29/18800	0.002051258	0.005578762	0.002342272	CCL2/PTGS2/DRD1	3
BP	GO:0055022	negative regulation of cardiac muscle tissue growth	3/165	29/18800	0.002051258	0.005578762	0.002342272	PPARA/PTEN/G6PD	3
BP	GO:0061082	myeloid leukocyte cytokine production	3/165	29/18800	0.002051258	0.005578762	0.002342272	TGFB1/SIRT1/HMOX1	3
BP	GO:0061117	negative regulation of heart growth	3/165	29/18800	0.002051258	0.005578762	0.002342272	PPARA/PTEN/G6PD	3
BP	GO:0035710	CD4-positive, alpha-beta T cell activation	5/165	102/18800	0.002057952	0.005593505	0.002348462	IL6/IL4/IFNG/MTOR/IL2	5
BP	GO:0072522	purine-containing compound biosynthetic process	7/165	202/18800	0.002074256	0.005634336	0.002365605	NOS3/TGFB1/PPARA/NOS2/IL4/PARP1/ACACA	7
BP	GO:0030902	hindbrain development	6/165	150/18800	0.002110131	0.005728242	0.002405032	TP53/CTNNB1/HSPA5/BCL2/EGF/SLC6A4	6
BP	GO:0010522	regulation of calcium ion transport into cytosol	5/165	103/18800	0.002147866	0.005813953	0.002441018	CAV1/CXCL10/BCL2/BAX/DRD1	5
BP	GO:0031058	positive regulation of histone modification	5/165	103/18800	0.002147866	0.005813953	0.002441018	VEGFA/IL1B/TP53/SIRT1/CTNNB1	5
BP	GO:0032760	positive regulation of tumor necrosis factor production	5/165	103/18800	0.002147866	0.005813953	0.002441018	IL6/APP/IFNG/IL1A/HSPB1	5
BP	GO:1905477	positive regulation of protein localization to membrane	5/165	103/18800	0.002147866	0.005813953	0.002441018	TNF/AKT1/IFNG/MAPK8/EGFR	5
BP	GO:0043030	regulation of macrophage activation	4/165	62/18800	0.002148319	0.005813953	0.002441018	IL6/IL10/IL4/PLA2G4A	4
BP	GO:0017157	regulation of exocytosis	7/165	204/18800	0.002192629	0.005930219	0.002489833	IL4/IFNG/PRKCB/HMOX1/GSK3B/HTR2A/DRD1	7
BP	GO:0016055	Wnt signaling pathway	11/165	452/18800	0.002199242	0.005944446	0.002495806	APP/TGFB1/CAV1/CTNNB1/PTEN/GSK3B/MAPK14/EGFR/COL1A1/EGF/XIAP	11
BP	GO:0035148	tube formation	6/165	152/18800	0.002255284	0.006061452	0.002544931	VEGFA/TGFB1/CTNNB1/HIF1A/CASP3/EGF	6
BP	GO:0050871	positive regulation of B cell activation	6/165	152/18800	0.002255284	0.006061452	0.002544931	IL6/TGFB1/IL10/IL4/IL2/BCL2	6
BP	GO:0050905	neuromuscular process	6/165	152/18800	0.002255284	0.006061452	0.002544931	TNF/APP/MTOR/PTEN/SLC6A3/DRD1	6
BP	GO:0006734	NADH metabolic process	3/165	30/18800	0.002264597	0.006061452	0.002544931	TP53/HK2/NQO1	3
BP	GO:0007176	regulation of epidermal growth factor-activated receptor activity	3/165	30/18800	0.002264597	0.006061452	0.002544931	APP/NCF1/EGF	3
BP	GO:0007202	activation of phospholipase C activity	3/165	30/18800	0.002264597	0.006061452	0.002544931	SELE/HTR2A/EGFR	3
BP	GO:0009310	amine catabolic process	3/165	30/18800	0.002264597	0.006061452	0.002544931	MAOB/MAOA/SLC6A3	3
BP	GO:0033198	response to ATP	3/165	30/18800	0.002264597	0.006061452	0.002544931	SOD1/IL1B/PTGS2	3
BP	GO:0040018	positive regulation of multicellular organism growth	3/165	30/18800	0.002264597	0.006061452	0.002544931	IGF2/BCL2/SLC6A3	3
BP	GO:0048147	negative regulation of fibroblast proliferation	3/165	30/18800	0.002264597	0.006061452	0.002544931	TP53/GSTP1/BAX	3
BP	GO:0060142	regulation of syncytium formation by plasma membrane fusion	3/165	30/18800	0.002264597	0.006061452	0.002544931	IL4/CXCL10/MAPK14	3
BP	GO:0060603	mammary gland duct morphogenesis	3/165	30/18800	0.002264597	0.006061452	0.002544931	ESR1/AR/PGR	3
BP	GO:0070168	negative regulation of biomineral tissue development	3/165	30/18800	0.002264597	0.006061452	0.002544931	NOS3/TGFB1/HIF1A	3
BP	GO:0070498	interleukin-1-mediated signaling pathway	3/165	30/18800	0.002264597	0.006061452	0.002544931	IL6/IL1B/IKBKB	3
BP	GO:0090151	establishment of protein localization to mitochondrial membrane	3/165	30/18800	0.002264597	0.006061452	0.002544931	MAPK8/HSP90AA1/BAX	3
BP	GO:1902230	negative regulation of intrinsic apoptotic signaling pathway in response to DNA damage	3/165	30/18800	0.002264597	0.006061452	0.002544931	SIRT1/BCL2/BCL2L1	3
BP	GO:0032615	interleukin-12 production	4/165	63/18800	0.002278483	0.006087496	0.002555866	IL10/IFNG/MAPK14/CD40LG	4
BP	GO:0032655	regulation of interleukin-12 production	4/165	63/18800	0.002278483	0.006087496	0.002555866	IL10/IFNG/MAPK14/CD40LG	4
BP	GO:2000401	regulation of lymphocyte migration	4/165	63/18800	0.002278483	0.006087496	0.002555866	APP/CCL2/AKT1/CXCL10	4
BP	GO:0034308	primary alcohol metabolic process	5/165	105/18800	0.002336244	0.006238028	0.002619068	AKR1B1/ALDH2/CYP3A4/CYP1A2/CYP1A1	5
BP	GO:0007204	positive regulation of cytosolic calcium ion concentration	9/165	325/18800	0.002345317	0.006258451	0.002627643	CAV1/CXCL10/PIK3CG/IL2/ESR1/HTR2A/BCL2/BAX/DRD1	9
BP	GO:0006836	neurotransmitter transport	7/165	207/18800	0.002379904	0.006346891	0.002664775	PRKCB/GSK3B/HTR2A/SLC6A2/SLC6A4/SLC6A3/DRD1	7
BP	GO:0048592	eye morphogenesis	6/165	154/18800	0.002407844	0.006414415	0.002693125	VEGFA/CTNNB1/HIF1A/KDR/BCL2/BAX	6
BP	GO:0019229	regulation of vasoconstriction	4/165	64/18800	0.00241398	0.006414415	0.002693125	CAV1/MMP2/PTGS2/HTR2A	4
BP	GO:0032507	maintenance of protein location in cell	4/165	64/18800	0.00241398	0.006414415	0.002693125	AKT1/CAV1/HK2/HSPA5	4
BP	GO:0045995	regulation of embryonic development	4/165	64/18800	0.00241398	0.006414415	0.002693125	INSR/CTNNB1/NFE2L2/CDK1	4
BP	GO:0048857	neural nucleus development	4/165	64/18800	0.00241398	0.006414415	0.002693125	G6PD/HSPA5/BCL2/MAOB	4
BP	GO:0098930	axonal transport	4/165	64/18800	0.00241398	0.006414415	0.002693125	SOD1/HIF1A/MAP2/HSPB1	4
BP	GO:0030100	regulation of endocytosis	7/165	208/18800	0.002444994	0.006492898	0.002726076	INSR/VEGFA/SERPINE1/CAV1/IL4/SELE/EGF	7
BP	GO:0090596	sensory organ morphogenesis	8/165	266/18800	0.002459467	0.006527389	0.002740557	VEGFA/SOD1/MAPK1/CTNNB1/HIF1A/KDR/BCL2/BAX	8
BP	GO:0007189	adenylate cyclase-activating G protein-coupled receptor signaling pathway	6/165	155/18800	0.002486976	0.006575874	0.002760914	ADRB2/CXCL10/PRKCA/OPRM1/ADRB1/DRD1	6
BP	GO:0044839	cell cycle G2/M phase transition	6/165	155/18800	0.002486976	0.006575874	0.002760914	APP/TP53/CDK4/CDK1/CCNA2/CCNB1	6
BP	GO:0002230	positive regulation of defense response to virus by host	3/165	31/18800	0.002491201	0.006575874	0.002760914	STAT1/IL4/HSP90AA1	3
BP	GO:0033137	negative regulation of peptidyl-serine phosphorylation	3/165	31/18800	0.002491201	0.006575874	0.002760914	CAV1/PTEN/BAX	3
BP	GO:0034694	response to prostaglandin	3/165	31/18800	0.002491201	0.006575874	0.002760914	APOB/AKT1/ACACA	3
BP	GO:0045737	positive regulation of cyclin-dependent protein serine/threonine kinase activity	3/165	31/18800	0.002491201	0.006575874	0.002760914	AKT1/EGFR/CCNB1	3
BP	GO:0060390	regulation of SMAD protein signal transduction	3/165	31/18800	0.002491201	0.006575874	0.002760914	PPARG/TGFB1/PARP1	3
BP	GO:0062098	regulation of programmed necrotic cell death	3/165	31/18800	0.002491201	0.006575874	0.002760914	TP53/CAV1/CASP8	3
BP	GO:0110150	negative regulation of biomineralization	3/165	31/18800	0.002491201	0.006575874	0.002760914	NOS3/TGFB1/HIF1A	3
BP	GO:1903557	positive regulation of tumor necrosis factor superfamily cytokine production	5/165	107/18800	0.002536369	0.006691081	0.002809284	IL6/APP/IFNG/IL1A/HSPB1	5
BP	GO:0016126	sterol biosynthetic process	4/165	65/18800	0.00255492	0.006727905	0.002824745	APOB/SOD1/G6PD/ABCG1	4
BP	GO:0042093	T-helper cell differentiation	4/165	65/18800	0.00255492	0.006727905	0.002824745	IL6/IL4/MTOR/IL2	4
BP	GO:2000272	negative regulation of signaling receptor activity	4/165	65/18800	0.00255492	0.006727905	0.002824745	PPARG/TNF/PPARA/ESR2	4
BP	GO:0021761	limbic system development	5/165	108/18800	0.002640966	0.006946168	0.002916384	PTEN/GSK3B/CASP3/BAX/DRD1	5
BP	GO:1902749	regulation of cell cycle G2/M phase transition	5/165	108/18800	0.002640966	0.006946168	0.002916384	APP/TP53/CDK4/CDK1/CCNB1	5
BP	GO:0006879	cellular iron ion homeostasis	4/165	66/18800	0.00270141	0.007083948	0.002974232	SOD1/IFNG/HMOX1/HIF1A	4
BP	GO:0010517	regulation of phospholipase activity	4/165	66/18800	0.00270141	0.007083948	0.002974232	SELE/ESR1/HTR2A/EGFR	4
BP	GO:0010812	negative regulation of cell-substrate adhesion	4/165	66/18800	0.00270141	0.007083948	0.002974232	CDKN2A/SERPINE1/PTEN/COL1A1	4
BP	GO:1900076	regulation of cellular response to insulin stimulus	4/165	66/18800	0.00270141	0.007083948	0.002974232	IGF2/IL1B/SIRT1/PRKCB	4
BP	GO:1902808	positive regulation of cell cycle G1/S phase transition	4/165	66/18800	0.00270141	0.007083948	0.002974232	AKT1/EGFR/CYP1A1/MDM2	4
BP	GO:0006308	DNA catabolic process	3/165	32/18800	0.002731343	0.007132651	0.00299468	IL6/BAX/HSF1	3
BP	GO:0010165	response to X-ray	3/165	32/18800	0.002731343	0.007132651	0.00299468	TP53/THBD/CASP3	3
BP	GO:0030947	regulation of vascular endothelial growth factor receptor signaling pathway	3/165	32/18800	0.002731343	0.007132651	0.00299468	IL1B/PRKCB/HIF1A	3
BP	GO:0036474	cell death in response to hydrogen peroxide	3/165	32/18800	0.002731343	0.007132651	0.00299468	IL10/NFE2L2/MET	3
BP	GO:0046320	regulation of fatty acid oxidation	3/165	32/18800	0.002731343	0.007132651	0.00299468	AKT1/PPARA/PPARD	3
BP	GO:0051385	response to mineralocorticoid	3/165	32/18800	0.002731343	0.007132651	0.00299468	FOS/PARP1/MAOB	3
BP	GO:0071353	cellular response to interleukin-4	3/165	32/18800	0.002731343	0.007132651	0.00299468	HSPA5/FASN/CDK4	3
BP	GO:0046631	alpha-beta T cell activation	6/165	158/18800	0.002736132	0.007140913	0.002998149	IL6/IL4/IFNG/MTOR/IL2/BCL2	6
BP	GO:0006766	vitamin metabolic process	5/165	109/18800	0.002748657	0.007169345	0.003010086	TNF/IFNG/CYP3A4/PPARD/CYP1A1	5
BP	GO:0050792	regulation of viral process	6/165	159/18800	0.002823204	0.007359419	0.00308989	TNF/PPARA/CXCL8/STAT1/BCL2/SLPI	6
BP	GO:0033692	cellular polysaccharide biosynthetic process	4/165	67/18800	0.002853557	0.00742533	0.003117562	INSR/IGF2/AKT1/GSK3B	4
BP	GO:0071300	cellular response to retinoic acid	4/165	67/18800	0.002853557	0.00742533	0.003117562	TNF/GSK3B/COL1A1/SLC6A4	4
BP	GO:1904377	positive regulation of protein localization to cell periphery	4/165	67/18800	0.002853557	0.00742533	0.003117562	TNF/AKT1/IFNG/EGFR	4
BP	GO:0002062	chondrocyte differentiation	5/165	110/18800	0.002859493	0.007436374	0.003122199	TGFB1/CTNNB1/MAPK14/RUNX2/COL3A1	5
BP	GO:0022898	regulation of transmembrane transporter activity	8/165	273/18800	0.002884098	0.007495925	0.003147202	APP/CCL2/ADRB2/CAV1/MMP9/IFNG/OPRM1/BCL2	8
BP	GO:0035966	response to topologically incorrect protein	6/165	160/18800	0.002912336	0.007564845	0.003176139	NFE2L2/HSP90AA1/HSPA5/HSPB1/BAX/HSF1	6
BP	GO:0072009	nephron epithelium development	5/165	111/18800	0.002973527	0.007704239	0.003234664	VEGFA/STAT1/CTNNB1/BCL2/PECAM1	5
BP	GO:0001662	behavioral fear response	3/165	33/18800	0.002985283	0.007704239	0.003234664	DPP4/BCL2/DRD1	3
BP	GO:0009112	nucleobase metabolic process	3/165	33/18800	0.002985283	0.007704239	0.003234664	MAPK1/MTOR/XDH	3
BP	GO:0045648	positive regulation of erythrocyte differentiation	3/165	33/18800	0.002985283	0.007704239	0.003234664	STAT1/MAPK14/HIF1A	3
BP	GO:0045736	negative regulation of cyclin-dependent protein serine/threonine kinase activity	3/165	33/18800	0.002985283	0.007704239	0.003234664	CDKN2A/PTEN/CASP3	3
BP	GO:0045907	positive regulation of vasoconstriction	3/165	33/18800	0.002985283	0.007704239	0.003234664	CAV1/PTGS2/HTR2A	3
BP	GO:0046685	response to arsenic-containing substance	3/165	33/18800	0.002985283	0.007704239	0.003234664	HMOX1/CYP1A1/HSF1	3
BP	GO:0051930	regulation of sensory perception of pain	3/165	33/18800	0.002985283	0.007704239	0.003234664	IL10/IL1A/OPRM1	3
BP	GO:0051931	regulation of sensory perception	3/165	33/18800	0.002985283	0.007704239	0.003234664	IL10/IL1A/OPRM1	3
BP	GO:0071875	adrenergic receptor signaling pathway	3/165	33/18800	0.002985283	0.007704239	0.003234664	ADRB2/ADRB1/DRD1	3
BP	GO:1904030	negative regulation of cyclin-dependent protein kinase activity	3/165	33/18800	0.002985283	0.007704239	0.003234664	CDKN2A/PTEN/CASP3	3
BP	GO:0002720	positive regulation of cytokine production involved in immune response	4/165	68/18800	0.003011466	0.007758144	0.003257296	IL6/IL1B/SIRT1/IL4	4
BP	GO:0009206	purine ribonucleoside triphosphate biosynthetic process	4/165	68/18800	0.003011466	0.007758144	0.003257296	TGFB1/PPARA/IL4/PARP1	4
BP	GO:0060193	positive regulation of lipase activity	4/165	68/18800	0.003011466	0.007758144	0.003257296	SELE/ESR1/HTR2A/EGFR	4
BP	GO:0050866	negative regulation of cell activation	7/165	216/18800	0.003016408	0.007766322	0.00326073	NOS3/IL10/IL4/HMOX1/IL2/THBD/CASP3	7
BP	GO:0051656	establishment of organelle localization	10/165	404/18800	0.003071976	0.007904762	0.003318855	SLC2A4/IL4/IFNG/CTNNB1/HMOX1/PIK3CG/HIF1A/GJA1/MAP2/CCNB1	10
BP	GO:0010633	negative regulation of epithelial cell migration	5/165	112/18800	0.003090811	0.007943927	0.003335298	PPARG/TNF/TGFB1/IL4/PTEN	5
BP	GO:0034440	lipid oxidation	5/165	112/18800	0.003090811	0.007943927	0.003335298	AKT1/PPARA/MAPK14/PPARD/ALOX5	5
BP	GO:0002377	immunoglobulin production	7/165	218/18800	0.003174048	0.008141889	0.003418414	IL6/TNF/TGFB1/IL10/IL4/IL2/CD40LG	7
BP	GO:0009145	purine nucleoside triphosphate biosynthetic process	4/165	69/18800	0.003175244	0.008141889	0.003418414	TGFB1/PPARA/IL4/PARP1	4
BP	GO:0034394	protein localization to cell surface	4/165	69/18800	0.003175244	0.008141889	0.003418414	TNF/AKT1/CTNNB1/EGF	4
BP	GO:0070527	platelet aggregation	4/165	69/18800	0.003175244	0.008141889	0.003418414	IL6/PIK3CG/PRKCA/HSPB1	4
BP	GO:0044344	cellular response to fibroblast growth factor stimulus	5/165	113/18800	0.003211398	0.008229792	0.00345532	CCL2/CXCL8/CTNNB1/COL1A1/RUNX2	5
BP	GO:0002209	behavioral defense response	3/165	34/18800	0.003253273	0.00828646	0.003479113	DPP4/BCL2/DRD1	3
BP	GO:0002335	mature B cell differentiation	3/165	34/18800	0.003253273	0.00828646	0.003479113	IL6/IL10/IL2	3
BP	GO:0007435	salivary gland morphogenesis	3/165	34/18800	0.003253273	0.00828646	0.003479113	TNF/TGFB1/EGFR	3
BP	GO:0035308	negative regulation of protein dephosphorylation	3/165	34/18800	0.003253273	0.00828646	0.003479113	TNF/GSK3B/IKBKB	3
BP	GO:0051973	positive regulation of telomerase activity	3/165	34/18800	0.003253273	0.00828646	0.003479113	MAPK1/CTNNB1/HSP90AA1	3
BP	GO:0070670	response to interleukin-4	3/165	34/18800	0.003253273	0.00828646	0.003479113	HSPA5/FASN/CDK4	3
BP	GO:1901797	negative regulation of signal transduction by p53 class mediator	3/165	34/18800	0.003253273	0.00828646	0.003479113	SIRT1/BCL2/MDM2	3
BP	GO:1990000	amyloid fibril formation	3/165	34/18800	0.003253273	0.00828646	0.003479113	APP/MDM2/CHRNA7	3
BP	GO:0003330	regulation of extracellular matrix constituent secretion	2/165	10/18800	0.003289681	0.00828646	0.003479113	TNFRSF1A/TNFRSF1B	2
BP	GO:0010749	regulation of nitric oxide mediated signal transduction	2/165	10/18800	0.003289681	0.00828646	0.003479113	VEGFA/EGFR	2
BP	GO:0021936	regulation of cerebellar granule cell precursor proliferation	2/165	10/18800	0.003289681	0.00828646	0.003479113	EGF/SLC6A4	2
BP	GO:0033079	immature T cell proliferation	2/165	10/18800	0.003289681	0.00828646	0.003479113	IL1B/IL1A	2
BP	GO:0033197	response to vitamin E	2/165	10/18800	0.003289681	0.00828646	0.003479113	CAT/COL1A1	2
BP	GO:0034379	very-low-density lipoprotein particle assembly	2/165	10/18800	0.003289681	0.00828646	0.003479113	APOB/MTTP	2
BP	GO:0035747	natural killer cell chemotaxis	2/165	10/18800	0.003289681	0.00828646	0.003479113	CCL2/PIK3CG	2
BP	GO:0048304	positive regulation of isotype switching to IgG isotypes	2/165	10/18800	0.003289681	0.00828646	0.003479113	IL4/IL2	2
BP	GO:0048563	post-embryonic animal organ morphogenesis	2/165	10/18800	0.003289681	0.00828646	0.003479113	KDR/BAX	2
BP	GO:0051918	negative regulation of fibrinolysis	2/165	10/18800	0.003289681	0.00828646	0.003479113	SERPINE1/THBD	2
BP	GO:0060068	vagina development	2/165	10/18800	0.003289681	0.00828646	0.003479113	ESR1/BAX	2
BP	GO:0060346	bone trabecula formation	2/165	10/18800	0.003289681	0.00828646	0.003479113	MMP2/COL1A1	2
BP	GO:0060439	trachea morphogenesis	2/165	10/18800	0.003289681	0.00828646	0.003479113	MAPK1/CTNNB1	2
BP	GO:0060742	epithelial cell differentiation involved in prostate gland development	2/165	10/18800	0.003289681	0.00828646	0.003479113	CTNNB1/AR	2
BP	GO:0060767	epithelial cell proliferation involved in prostate gland development	2/165	10/18800	0.003289681	0.00828646	0.003479113	CTNNB1/AR	2
BP	GO:0097267	omega-hydroxylase P450 pathway	2/165	10/18800	0.003289681	0.00828646	0.003479113	CYP1A2/CYP1A1	2
BP	GO:1904181	positive regulation of membrane depolarization	2/165	10/18800	0.003289681	0.00828646	0.003479113	PARP1/KDR	2
BP	GO:1904526	regulation of microtubule binding	2/165	10/18800	0.003289681	0.00828646	0.003479113	MAP2/HSF1	2
BP	GO:1990535	neuron projection maintenance	2/165	10/18800	0.003289681	0.00828646	0.003479113	INSR/APP	2
BP	GO:2000109	regulation of macrophage apoptotic process	2/165	10/18800	0.003289681	0.00828646	0.003479113	CDKN2A/SIRT1	2
BP	GO:2000320	negative regulation of T-helper 17 cell differentiation	2/165	10/18800	0.003289681	0.00828646	0.003479113	IL4/IL2	2
BP	GO:0001764	neuron migration	6/165	164/18800	0.003290073	0.00828646	0.003479113	VEGFA/CTNNB1/GJA1/BAX/DRD1/COL3A1	6
BP	GO:0042303	molting cycle	5/165	114/18800	0.003335339	0.008390851	0.003522942	TNF/CTNNB1/PTGS2/BCL2/EGFR	5
BP	GO:0042633	hair cycle	5/165	114/18800	0.003335339	0.008390851	0.003522942	TNF/CTNNB1/PTGS2/BCL2/EGFR	5
BP	GO:0002548	monocyte chemotaxis	4/165	70/18800	0.003344995	0.008405519	0.0035291	IL6/CCL2/SERPINE1/CXCL10	4
BP	GO:0045911	positive regulation of DNA recombination	4/165	70/18800	0.003344995	0.008405519	0.0035291	TGFB1/IL4/IL2/PARP1	4
BP	GO:0061564	axon development	11/165	479/18800	0.003426905	0.008606427	0.003613452	VEGFA/APP/MMP2/PTEN/GSK3B/SPP1/HSP90AA1/JUN/CASP3/BCL2/MAP2	11
BP	GO:0046916	cellular transition metal ion homeostasis	5/165	115/18800	0.003462688	0.008691327	0.003649098	APP/SOD1/IFNG/HMOX1/HIF1A	5
BP	GO:1904427	positive regulation of calcium ion transmembrane transport	4/165	71/18800	0.003520822	0.008832198	0.003708244	CXCL10/G6PD/BAX/DRD1	4
BP	GO:0001569	branching involved in blood vessel morphogenesis	3/165	35/18800	0.003535554	0.008838884	0.00371105	VEGFA/CTNNB1/KDR	3
BP	GO:0043243	positive regulation of protein-containing complex disassembly	3/165	35/18800	0.003535554	0.008838884	0.00371105	INSR/TNF/ADRB2	3
BP	GO:0070884	regulation of calcineurin-NFAT signaling cascade	3/165	35/18800	0.003535554	0.008838884	0.00371105	TNF/MTOR/GSK3B	3
BP	GO:0097345	mitochondrial outer membrane permeabilization	3/165	35/18800	0.003535554	0.008838884	0.00371105	MAPK8/GSK3B/BAX	3
BP	GO:0098664	G protein-coupled serotonin receptor signaling pathway	3/165	35/18800	0.003535554	0.008838884	0.00371105	HTR2A/CHRM1/CHRM2	3
BP	GO:1904031	positive regulation of cyclin-dependent protein kinase activity	3/165	35/18800	0.003535554	0.008838884	0.00371105	AKT1/EGFR/CCNB1	3
BP	GO:0002764	immune response-regulating signaling pathway	11/165	482/18800	0.003591874	0.008973532	0.003767583	TNF/CAV1/MAPK1/PRKCB/MAPK8/ESR1/NFKBIA/IKBKB/BCL2/XIAP/BAX	11
BP	GO:1901800	positive regulation of proteasomal protein catabolic process	5/165	116/18800	0.003593496	0.008973532	0.003767583	AKT1/CAV1/GSK3B/NFE2L2/MDM2	5
BP	GO:1903050	regulation of proteolysis involved in cellular protein catabolic process	7/165	223/18800	0.003595736	0.008974026	0.003767791	AKT1/CAV1/PTEN/GSK3B/NFE2L2/EGF/MDM2	7
BP	GO:0014855	striated muscle cell proliferation	4/165	72/18800	0.003702828	0.009230815	0.003875605	PTEN/MAPK14/PPARD/CDK1	4
BP	GO:0051937	catecholamine transport	4/165	72/18800	0.003702828	0.009230815	0.003875605	HTR2A/SLC6A2/SLC6A3/DRD1	4
BP	GO:0006720	isoprenoid metabolic process	5/165	117/18800	0.003727816	0.009282578	0.003897338	AKR1B1/CYP3A4/PPARD/CYP1A2/CYP1A1	5
BP	GO:0032411	positive regulation of transporter activity	5/165	117/18800	0.003727816	0.009282578	0.003897338	PON1/CCL2/ADRB2/IFNG/RXRA	5
BP	GO:0007431	salivary gland development	3/165	36/18800	0.003832358	0.009505199	0.003990806	TNF/TGFB1/EGFR	3
BP	GO:0042789	mRNA transcription by RNA polymerase II	3/165	36/18800	0.003832358	0.009505199	0.003990806	PPARG/NCOA1/RXRA	3
BP	GO:0043368	positive T cell selection	3/165	36/18800	0.003832358	0.009505199	0.003990806	IL6/MTOR/BCL2	3
BP	GO:0043516	regulation of DNA damage response, signal transduction by p53 class mediator	3/165	36/18800	0.003832358	0.009505199	0.003990806	TP53/SIRT1/MDM2	3
BP	GO:0045742	positive regulation of epidermal growth factor receptor signaling pathway	3/165	36/18800	0.003832358	0.009505199	0.003990806	MMP9/NCF1/EGF	3
BP	GO:0071402	cellular response to lipoprotein particle stimulus	3/165	36/18800	0.003832358	0.009505199	0.003990806	PPARG/AKT1/ABCG1	3
BP	GO:0106056	regulation of calcineurin-mediated signaling	3/165	36/18800	0.003832358	0.009505199	0.003990806	TNF/MTOR/GSK3B	3
BP	GO:0006476	protein deacetylation	5/165	118/18800	0.003865699	0.009582486	0.004023255	VEGFA/TP53/SIRT1/IFNG/MAPK8	5
BP	GO:0042058	regulation of epidermal growth factor receptor signaling pathway	4/165	73/18800	0.003891114	0.009640049	0.004047424	MMP9/NCF1/EGFR/EGF	4
BP	GO:0006937	regulation of muscle contraction	6/165	170/18800	0.003923655	0.009715191	0.004078972	SOD1/ADRB2/CAV1/PTGS2/PIK3CG/CHRM2	6
BP	GO:0006527	arginine catabolic process	2/165	11/18800	0.003997606	0.009793467	0.004111837	NOS3/NOS2	2
BP	GO:0007614	short-term memory	2/165	11/18800	0.003997606	0.009793467	0.004111837	SLC2A4/CHRNA7	2
BP	GO:0008611	ether lipid biosynthetic process	2/165	11/18800	0.003997606	0.009793467	0.004111837	FASN/PLA2G4A	2
BP	GO:0031284	positive regulation of guanylate cyclase activity	2/165	11/18800	0.003997606	0.009793467	0.004111837	NOS3/NOS2	2
BP	GO:0031642	negative regulation of myelination	2/165	11/18800	0.003997606	0.009793467	0.004111837	TNF/PTEN	2
BP	GO:0033148	positive regulation of intracellular estrogen receptor signaling pathway	2/165	11/18800	0.003997606	0.009793467	0.004111837	AR/PARP1	2
BP	GO:0034350	regulation of glial cell apoptotic process	2/165	11/18800	0.003997606	0.009793467	0.004111837	CCL2/PRKCA	2
BP	GO:0040015	negative regulation of multicellular organism growth	2/165	11/18800	0.003997606	0.009793467	0.004111837	ADRB2/ADRB1	2
BP	GO:0042711	maternal behavior	2/165	11/18800	0.003997606	0.009793467	0.004111837	PTEN/DRD1	2
BP	GO:0046504	glycerol ether biosynthetic process	2/165	11/18800	0.003997606	0.009793467	0.004111837	FASN/PLA2G4A	2
BP	GO:0051081	nuclear membrane disassembly	2/165	11/18800	0.003997606	0.009793467	0.004111837	PRKCB/PRKCA	2
BP	GO:0070243	regulation of thymocyte apoptotic process	2/165	11/18800	0.003997606	0.009793467	0.004111837	TP53/HIF1A	2
BP	GO:0072584	caveolin-mediated endocytosis	2/165	11/18800	0.003997606	0.009793467	0.004111837	CAV1/MAPK1	2
BP	GO:0097384	cellular lipid biosynthetic process	2/165	11/18800	0.003997606	0.009793467	0.004111837	FASN/PLA2G4A	2
BP	GO:1900222	negative regulation of amyloid-beta clearance	2/165	11/18800	0.003997606	0.009793467	0.004111837	TNF/IFNG	2
BP	GO:1901030	positive regulation of mitochondrial outer membrane permeabilization involved in apoptotic signaling pathway	2/165	11/18800	0.003997606	0.009793467	0.004111837	MAPK8/GSK3B	2
BP	GO:1903238	positive regulation of leukocyte tethering or rolling	2/165	11/18800	0.003997606	0.009793467	0.004111837	SELE/SELP	2
BP	GO:1990440	positive regulation of transcription from RNA polymerase II promoter in response to endoplasmic reticulum stress	2/165	11/18800	0.003997606	0.009793467	0.004111837	TP53/HSPA5	2
BP	GO:2000317	negative regulation of T-helper 17 type immune response	2/165	11/18800	0.003997606	0.009793467	0.004111837	IL4/IL2	2
BP	GO:0071774	response to fibroblast growth factor	5/165	119/18800	0.004007198	0.009811496	0.004119406	CCL2/CXCL8/CTNNB1/COL1A1/RUNX2	5
BP	GO:0060402	calcium ion transport into cytosol	6/165	171/18800	0.004037459	0.009880086	0.004148204	CAV1/CXCL10/HTR2A/BCL2/BAX/DRD1	6
BP	GO:0048705	skeletal system morphogenesis	7/165	228/18800	0.004058825	0.009926842	0.004167835	MMP2/CTNNB1/MAPK14/COL1A1/MMP13/RUNX2/COL3A1	7
BP	GO:0009201	ribonucleoside triphosphate biosynthetic process	4/165	74/18800	0.004085782	0.009976117	0.004188524	TGFB1/PPARA/IL4/PARP1	4
BP	GO:0050688	regulation of defense response to virus	4/165	74/18800	0.004085782	0.009976117	0.004188524	IL1B/STAT1/IL4/HSP90AA1	4
BP	GO:0072088	nephron epithelium morphogenesis	4/165	74/18800	0.004085782	0.009976117	0.004188524	VEGFA/STAT1/CTNNB1/BCL2	4
BP	GO:0006739	NADP metabolic process	3/165	37/18800	0.004143908	0.010078847	0.004231655	TP53/G6PD/NQO1	3
BP	GO:0008210	estrogen metabolic process	3/165	37/18800	0.004143908	0.010078847	0.004231655	CYP3A4/CYP1A2/CYP1A1	3
BP	GO:0010923	negative regulation of phosphatase activity	3/165	37/18800	0.004143908	0.010078847	0.004231655	TNF/GSK3B/IKBKB	3
BP	GO:0014037	Schwann cell differentiation	3/165	37/18800	0.004143908	0.010078847	0.004231655	SOD1/AKT1/CDK1	3
BP	GO:0042092	type 2 immune response	3/165	37/18800	0.004143908	0.010078847	0.004231655	IL6/IL10/IL4	3
BP	GO:0048009	insulin-like growth factor receptor signaling pathway	3/165	37/18800	0.004143908	0.010078847	0.004231655	AKT1/IGFBP3/AR	3
BP	GO:0090181	regulation of cholesterol metabolic process	3/165	37/18800	0.004143908	0.010078847	0.004231655	APOB/SOD1/ABCG1	3
BP	GO:0051480	regulation of cytosolic calcium ion concentration	9/165	356/18800	0.004277436	0.010397861	0.004365595	CAV1/CXCL10/PIK3CG/IL2/ESR1/HTR2A/BCL2/BAX/DRD1	9
BP	GO:0002437	inflammatory response to antigenic stimulus	4/165	75/18800	0.004286931	0.01041518	0.004372866	TNF/IL10/MAPK14/OPRM1	4
BP	GO:0045088	regulation of innate immune response	7/165	231/18800	0.004357597	0.010581016	0.004442494	PPARG/NFE2L2/HSP90AA1/IKBKB/NCF1/CASP8/XIAP	7
BP	GO:0042770	signal transduction in response to DNA damage	6/165	174/18800	0.00439356	0.01066245	0.004476684	TP53/SIRT1/MAPK14/CASP9/CDK1/MDM2	6
BP	GO:0014902	myotube differentiation	5/165	122/18800	0.004453908	0.010791028	0.004530668	IL4/MTOR/CXCL10/MAPK14/BCL2	5
BP	GO:0019730	antimicrobial humoral response	5/165	122/18800	0.004453908	0.010791028	0.004530668	CXCL8/CXCL10/SLPI/CXCL1/CXCL2	5
BP	GO:0048593	camera-type eye morphogenesis	5/165	122/18800	0.004453908	0.010791028	0.004530668	VEGFA/CTNNB1/HIF1A/KDR/BAX	5
BP	GO:0032965	regulation of collagen biosynthetic process	3/165	38/18800	0.004470417	0.010807197	0.004537457	IL6/TGFB1/PPARD	3
BP	GO:1901186	positive regulation of ERBB signaling pathway	3/165	38/18800	0.004470417	0.010807197	0.004537457	MMP9/NCF1/EGF	3
BP	GO:1902229	regulation of intrinsic apoptotic signaling pathway in response to DNA damage	3/165	38/18800	0.004470417	0.010807197	0.004537457	SIRT1/BCL2/BCL2L1	3
BP	GO:1904037	positive regulation of epithelial cell apoptotic process	3/165	38/18800	0.004470417	0.010807197	0.004537457	IL6/CCL2/CD40LG	3
BP	GO:0002244	hematopoietic progenitor cell differentiation	5/165	123/18800	0.004610388	0.011139447	0.004676954	TGFB1/TP53/NFE2L2/KDR/BCL2	5
BP	GO:0045055	regulated exocytosis	7/165	234/18800	0.004672731	0.011283874	0.004737592	IL4/PRKCB/HMOX1/GSK3B/PIK3CG/HTR2A/DRD1	7
BP	GO:0032720	negative regulation of tumor necrosis factor production	4/165	77/18800	0.004709065	0.011355502	0.004767665	IL10/IL4/GSTP1/CHRNA7	4
BP	GO:0072028	nephron morphogenesis	4/165	77/18800	0.004709065	0.011355502	0.004767665	VEGFA/STAT1/CTNNB1/BCL2	4
BP	GO:0000012	single strand break repair	2/165	12/18800	0.004769569	0.011355502	0.004767665	SIRT1/PARP1	2
BP	GO:0002024	diet induced thermogenesis	2/165	12/18800	0.004769569	0.011355502	0.004767665	ADRB2/ADRB1	2
BP	GO:0002674	negative regulation of acute inflammatory response	2/165	12/18800	0.004769569	0.011355502	0.004767665	IL4/GSTP1	2
BP	GO:0003337	mesenchymal to epithelial transition involved in metanephros morphogenesis	2/165	12/18800	0.004769569	0.011355502	0.004767665	STAT1/CTNNB1	2
BP	GO:0010269	response to selenium ion	2/165	12/18800	0.004769569	0.011355502	0.004767665	APOB/MAOB	2
BP	GO:0014745	negative regulation of muscle adaptation	2/165	12/18800	0.004769569	0.011355502	0.004767665	PPARG/NOS3	2
BP	GO:0014854	response to inactivity	2/165	12/18800	0.004769569	0.011355502	0.004767665	CAT/IL10	2
BP	GO:0030397	membrane disassembly	2/165	12/18800	0.004769569	0.011355502	0.004767665	PRKCB/PRKCA	2
BP	GO:0030656	regulation of vitamin metabolic process	2/165	12/18800	0.004769569	0.011355502	0.004767665	TNF/IFNG	2
BP	GO:0031953	negative regulation of protein autophosphorylation	2/165	12/18800	0.004769569	0.011355502	0.004767665	CAV1/JUN	2
BP	GO:0032252	secretory granule localization	2/165	12/18800	0.004769569	0.011355502	0.004767665	PIK3CG/MAP2	2
BP	GO:0032966	negative regulation of collagen biosynthetic process	2/165	12/18800	0.004769569	0.011355502	0.004767665	IL6/PPARD	2
BP	GO:0033145	positive regulation of intracellular steroid hormone receptor signaling pathway	2/165	12/18800	0.004769569	0.011355502	0.004767665	AR/PARP1	2
BP	GO:0035112	genitalia morphogenesis	2/165	12/18800	0.004769569	0.011355502	0.004767665	CTNNB1/AR	2
BP	GO:0035865	cellular response to potassium ion	2/165	12/18800	0.004769569	0.011355502	0.004767665	SOD1/HSF1	2
BP	GO:0042416	dopamine biosynthetic process	2/165	12/18800	0.004769569	0.011355502	0.004767665	ALDH2/SLC6A3	2
BP	GO:0045602	negative regulation of endothelial cell differentiation	2/165	12/18800	0.004769569	0.011355502	0.004767665	VEGFA/XDH	2
BP	GO:0051095	regulation of helicase activity	2/165	12/18800	0.004769569	0.011355502	0.004767665	TP53/SIRT1	2
BP	GO:0051549	positive regulation of keratinocyte migration	2/165	12/18800	0.004769569	0.011355502	0.004767665	MMP9/MTOR	2
BP	GO:0060746	parental behavior	2/165	12/18800	0.004769569	0.011355502	0.004767665	PTEN/DRD1	2
BP	GO:0061052	negative regulation of cell growth involved in cardiac muscle cell development	2/165	12/18800	0.004769569	0.011355502	0.004767665	PPARA/G6PD	2
BP	GO:0072182	regulation of nephron tubule epithelial cell differentiation	2/165	12/18800	0.004769569	0.011355502	0.004767665	STAT1/CTNNB1	2
BP	GO:0072497	mesenchymal stem cell differentiation	2/165	12/18800	0.004769569	0.011355502	0.004767665	CTNNB1/GSK3B	2
BP	GO:0150065	regulation of deacetylase activity	2/165	12/18800	0.004769569	0.011355502	0.004767665	VEGFA/MAPK8	2
BP	GO:0002691	regulation of cellular extravasation	3/165	39/18800	0.00481209	0.01142579	0.004797176	ICAM1/SELE/SELP	3
BP	GO:0032570	response to progesterone	3/165	39/18800	0.00481209	0.01142579	0.004797176	TGFB1/CAV1/FOS	3
BP	GO:0042401	cellular biogenic amine biosynthetic process	3/165	39/18800	0.00481209	0.01142579	0.004797176	ALDH2/SLC6A3/ODC1	3
BP	GO:0043267	negative regulation of potassium ion transport	3/165	39/18800	0.00481209	0.01142579	0.004797176	NOS3/CAV1/HTR2A	3
BP	GO:1901031	regulation of response to reactive oxygen species	3/165	39/18800	0.00481209	0.01142579	0.004797176	IL10/NFE2L2/MET	3
BP	GO:0090049	regulation of cell migration involved in sprouting angiogenesis	4/165	78/18800	0.004930244	0.011700012	0.00491231	VEGFA/HMOX1/PTGS2/KDR	4
BP	GO:0008361	regulation of cell size	6/165	179/18800	0.005037878	0.011948987	0.005016843	VEGFA/MTOR/PTEN/GSK3B/SPP1/MAP2	6
BP	GO:0031647	regulation of protein stability	8/165	300/18800	0.005081373	0.012045649	0.005057427	TP53/SIRT1/MAPK1/PTEN/HSP90AA1/CASP3/BCL2/MDM2	8
BP	GO:0003206	cardiac chamber morphogenesis	5/165	126/18800	0.005103278	0.012091056	0.005076491	NOS3/TGFB1/TP53/HIF1A/MDM2	5
BP	GO:0098657	import into cell	7/165	238/18800	0.005119317	0.012122521	0.005089702	TNF/AKT1/IFNG/SLC6A2/SLC6A4/SLC6A3/DRD1	7
BP	GO:0030301	cholesterol transport	4/165	79/18800	0.005158292	0.01215532	0.005103473	APOB/CAV1/CETP/ABCG1	4
BP	GO:0034637	cellular carbohydrate biosynthetic process	4/165	79/18800	0.005158292	0.01215532	0.005103473	INSR/IGF2/AKT1/GSK3B	4
BP	GO:0061844	antimicrobial humoral immune response mediated by antimicrobial peptide	4/165	79/18800	0.005158292	0.01215532	0.005103473	CXCL8/CXCL10/CXCL1/CXCL2	4
BP	GO:1901184	regulation of ERBB signaling pathway	4/165	79/18800	0.005158292	0.01215532	0.005103473	MMP9/NCF1/EGFR/EGF	4
BP	GO:1903556	negative regulation of tumor necrosis factor superfamily cytokine production	4/165	79/18800	0.005158292	0.01215532	0.005103473	IL10/IL4/GSTP1/CHRNA7	4
BP	GO:0001953	negative regulation of cell-matrix adhesion	3/165	40/18800	0.005169122	0.01215532	0.005103473	CDKN2A/SERPINE1/PTEN	3
BP	GO:0007210	serotonin receptor signaling pathway	3/165	40/18800	0.005169122	0.01215532	0.005103473	HTR2A/CHRM1/CHRM2	3
BP	GO:0009309	amine biosynthetic process	3/165	40/18800	0.005169122	0.01215532	0.005103473	ALDH2/SLC6A3/ODC1	3
BP	GO:0044275	cellular carbohydrate catabolic process	3/165	40/18800	0.005169122	0.01215532	0.005103473	TP53/MGAM/PYGM	3
BP	GO:0048489	synaptic vesicle transport	3/165	40/18800	0.005169122	0.01215532	0.005103473	SLC2A4/CTNNB1/MAP2	3
BP	GO:0048713	regulation of oligodendrocyte differentiation	3/165	40/18800	0.005169122	0.01215532	0.005103473	CTNNB1/MTOR/TNFRSF1B	3
BP	GO:0051281	positive regulation of release of sequestered calcium ion into cytosol	3/165	40/18800	0.005169122	0.01215532	0.005103473	CXCL10/BAX/DRD1	3
BP	GO:0072538	T-helper 17 type immune response	3/165	40/18800	0.005169122	0.01215532	0.005103473	IL6/IL4/IL2	3
BP	GO:0010948	negative regulation of cell cycle process	8/165	301/18800	0.005182116	0.012179358	0.005113566	CCL2/TP53/PTEN/MAPK14/BCL2/CDK1/MDM2/CCNB1	8
BP	GO:0003151	outflow tract morphogenesis	4/165	80/18800	0.005393304	0.01264865	0.0053106	VEGFA/CTNNB1/HIF1A/JUN	4
BP	GO:0008306	associative learning	4/165	80/18800	0.005393304	0.01264865	0.0053106	APP/FOS/HIF1A/DRD1	4
BP	GO:0021766	hippocampus development	4/165	80/18800	0.005393304	0.01264865	0.0053106	PTEN/GSK3B/CASP3/DRD1	4
BP	GO:0021954	central nervous system neuron development	4/165	80/18800	0.005393304	0.01264865	0.0053106	PTEN/HSP90AA1/MAP2/DRD1	4
BP	GO:0002251	organ or tissue specific immune response	3/165	41/18800	0.0055417	0.01294831	0.005436414	IL6/NOS2/IL4	3
BP	GO:0010463	mesenchymal cell proliferation	3/165	41/18800	0.0055417	0.01294831	0.005436414	STAT1/CTNNB1/KDR	3
BP	GO:0032733	positive regulation of interleukin-10 production	3/165	41/18800	0.0055417	0.01294831	0.005436414	IL6/IL4/CD40LG	3
BP	GO:0045124	regulation of bone resorption	3/165	41/18800	0.0055417	0.01294831	0.005436414	IL6/SPP1/PRKCA	3
BP	GO:0072595	maintenance of protein localization in organelle	3/165	41/18800	0.0055417	0.01294831	0.005436414	AKT1/HK2/HSPA5	3
BP	GO:1902110	positive regulation of mitochondrial membrane permeability involved in apoptotic process	3/165	41/18800	0.0055417	0.01294831	0.005436414	MAPK8/GSK3B/BAX	3
BP	GO:1902742	apoptotic process involved in development	3/165	41/18800	0.0055417	0.01294831	0.005436414	TNFRSF1A/TNFRSF1B/BAX	3
BP	GO:0055001	muscle cell development	6/165	183/18800	0.005601301	0.012998077	0.005457309	VEGFA/PPARA/MTOR/G6PD/BCL2/CDK1	6
BP	GO:0007183	SMAD protein complex assembly	2/165	13/18800	0.005604404	0.012998077	0.005457309	TGFB1/PARP1	2
BP	GO:0010713	negative regulation of collagen metabolic process	2/165	13/18800	0.005604404	0.012998077	0.005457309	IL6/PPARD	2
BP	GO:0032621	interleukin-18 production	2/165	13/18800	0.005604404	0.012998077	0.005457309	TNF/IL10	2
BP	GO:0032661	regulation of interleukin-18 production	2/165	13/18800	0.005604404	0.012998077	0.005457309	TNF/IL10	2
BP	GO:0035745	T-helper 2 cell cytokine production	2/165	13/18800	0.005604404	0.012998077	0.005457309	IL6/IL4	2
BP	GO:0036462	TRAIL-activated apoptotic signaling pathway	2/165	13/18800	0.005604404	0.012998077	0.005457309	PTEN/CASP8	2
BP	GO:0045741	positive regulation of epidermal growth factor-activated receptor activity	2/165	13/18800	0.005604404	0.012998077	0.005457309	NCF1/EGF	2
BP	GO:0061029	eyelid development in camera-type eye	2/165	13/18800	0.005604404	0.012998077	0.005457309	JUN/EGFR	2
BP	GO:0061430	bone trabecula morphogenesis	2/165	13/18800	0.005604404	0.012998077	0.005457309	MMP2/COL1A1	2
BP	GO:0071287	cellular response to manganese ion	2/165	13/18800	0.005604404	0.012998077	0.005457309	APP/HSPA5	2
BP	GO:0071888	macrophage apoptotic process	2/165	13/18800	0.005604404	0.012998077	0.005457309	CDKN2A/SIRT1	2
BP	GO:0072683	T cell extravasation	2/165	13/18800	0.005604404	0.012998077	0.005457309	ICAM1/CCL2	2
BP	GO:2000551	regulation of T-helper 2 cell cytokine production	2/165	13/18800	0.005604404	0.012998077	0.005457309	IL6/IL4	2
BP	GO:0035601	protein deacylation	5/165	129/18800	0.005632417	0.013049241	0.00547879	VEGFA/TP53/SIRT1/IFNG/MAPK8	5
BP	GO:2000027	regulation of animal organ morphogenesis	5/165	129/18800	0.005632417	0.013049241	0.00547879	VEGFA/TNF/CTNNB1/AR/RUNX2	5
BP	GO:0010833	telomere maintenance via telomere lengthening	4/165	81/18800	0.005635372	0.013049241	0.00547879	MAPK1/CTNNB1/PARP1/HSP90AA1	4
BP	GO:0009205	purine ribonucleoside triphosphate metabolic process	4/165	82/18800	0.005884588	0.013619149	0.005718069	TGFB1/PPARA/IL4/PARP1	4
BP	GO:0001906	cell killing	6/165	185/18800	0.005899685	0.013646904	0.005729722	ICAM1/NOS2/IL4/IFNG/MAPK8/BCL2L1	6
BP	GO:0008542	visual learning	3/165	42/18800	0.005930002	0.013666679	0.005738025	APP/HIF1A/DRD1	3
BP	GO:0030501	positive regulation of bone mineralization	3/165	42/18800	0.005930002	0.013666679	0.005738025	TGFB1/ADRB2/ALOX5	3
BP	GO:0030890	positive regulation of B cell proliferation	3/165	42/18800	0.005930002	0.013666679	0.005738025	IL4/IL2/BCL2	3
BP	GO:0031952	regulation of protein autophosphorylation	3/165	42/18800	0.005930002	0.013666679	0.005738025	VEGFA/CAV1/JUN	3
BP	GO:0032735	positive regulation of interleukin-12 production	3/165	42/18800	0.005930002	0.013666679	0.005738025	IFNG/MAPK14/CD40LG	3
BP	GO:0045687	positive regulation of glial cell differentiation	3/165	42/18800	0.005930002	0.013666679	0.005738025	TGFB1/MTOR/TNFRSF1B	3
BP	GO:0051602	response to electrical stimulus	3/165	42/18800	0.005930002	0.013666679	0.005738025	MMP2/PTEN/NQO1	3
BP	GO:0000018	regulation of DNA recombination	5/165	131/18800	0.00600599	0.013834552	0.005808507	TGFB1/IL10/IL4/IL2/PARP1	5
BP	GO:0048041	focal adhesion assembly	4/165	83/18800	0.006141043	0.014138232	0.005936009	VEGFA/PTEN/KDR/BCL2	4
BP	GO:0006909	phagocytosis	8/165	310/18800	0.006159137	0.014172465	0.005950382	TNF/CRP/SOD1/CCL2/IL1B/IFNG/PECAM1/MET	8
BP	GO:0000723	telomere maintenance	5/165	132/18800	0.006199171	0.014249663	0.005982794	MAPK1/CTNNB1/PARP1/HSP90AA1/PCNA	5
BP	GO:0071333	cellular response to glucose stimulus	5/165	132/18800	0.006199171	0.014249663	0.005982794	UCP2/ICAM1/HIF1A/PPARD/RAF1	5
BP	GO:0010712	regulation of collagen metabolic process	3/165	43/18800	0.006334197	0.014522065	0.006097163	IL6/TGFB1/PPARD	3
BP	GO:0042771	intrinsic apoptotic signaling pathway in response to DNA damage by p53 class mediator	3/165	43/18800	0.006334197	0.014522065	0.006097163	TP53/SIRT1/BCL2	3
BP	GO:0071364	cellular response to epidermal growth factor stimulus	3/165	43/18800	0.006334197	0.014522065	0.006097163	AKT1/EGFR/COL1A1	3
BP	GO:0071604	transforming growth factor beta production	3/165	43/18800	0.006334197	0.014522065	0.006097163	PTGS2/HIF1A/COL3A1	3
BP	GO:1902686	mitochondrial outer membrane permeabilization involved in programmed cell death	3/165	43/18800	0.006334197	0.014522065	0.006097163	MAPK8/GSK3B/BAX	3
BP	GO:0098732	macromolecule deacylation	5/165	133/18800	0.006396681	0.014651379	0.006151456	VEGFA/TP53/SIRT1/IFNG/MAPK8	5
BP	GO:0044270	cellular nitrogen compound catabolic process	10/165	449/18800	0.006397269	0.014651379	0.006151456	IL6/AKT1/HMOX1/MAPK14/CYP3A4/TNFRSF1B/PRKCA/XDH/BAX/HSF1	10
BP	GO:0003376	sphingosine-1-phosphate receptor signaling pathway	2/165	14/18800	0.006500962	0.014689833	0.006167601	AKT1/PIK3CG	2
BP	GO:0007171	activation of transmembrane receptor protein tyrosine kinase activity	2/165	14/18800	0.006500962	0.014689833	0.006167601	ADRB2/EGF	2
BP	GO:0009886	post-embryonic animal morphogenesis	2/165	14/18800	0.006500962	0.014689833	0.006167601	KDR/BAX	2
BP	GO:0030238	male sex determination	2/165	14/18800	0.006500962	0.014689833	0.006167601	INSR/AR	2
BP	GO:0031282	regulation of guanylate cyclase activity	2/165	14/18800	0.006500962	0.014689833	0.006167601	NOS3/NOS2	2
BP	GO:0035672	oligopeptide transmembrane transport	2/165	14/18800	0.006500962	0.014689833	0.006167601	GJA1/CA2	2
BP	GO:0038166	angiotensin-activated signaling pathway	2/165	14/18800	0.006500962	0.014689833	0.006167601	CAV1/CA2	2
BP	GO:0044849	estrous cycle	2/165	14/18800	0.006500962	0.014689833	0.006167601	OPRM1/PCNA	2
BP	GO:0045579	positive regulation of B cell differentiation	2/165	14/18800	0.006500962	0.014689833	0.006167601	IL10/IL2	2
BP	GO:0048070	regulation of developmental pigmentation	2/165	14/18800	0.006500962	0.014689833	0.006167601	BCL2/BAX	2
BP	GO:0048148	behavioral response to cocaine	2/165	14/18800	0.006500962	0.014689833	0.006167601	HTR2A/DRD1	2
BP	GO:0048302	regulation of isotype switching to IgG isotypes	2/165	14/18800	0.006500962	0.014689833	0.006167601	IL4/IL2	2
BP	GO:0048681	negative regulation of axon regeneration	2/165	14/18800	0.006500962	0.014689833	0.006167601	PTEN/SPP1	2
BP	GO:0050930	induction of positive chemotaxis	2/165	14/18800	0.006500962	0.014689833	0.006167601	VEGFA/CXCL8	2
BP	GO:0050966	detection of mechanical stimulus involved in sensory perception of pain	2/165	14/18800	0.006500962	0.014689833	0.006167601	TNF/HTR2A	2
BP	GO:0051917	regulation of fibrinolysis	2/165	14/18800	0.006500962	0.014689833	0.006167601	SERPINE1/THBD	2
BP	GO:0070278	extracellular matrix constituent secretion	2/165	14/18800	0.006500962	0.014689833	0.006167601	TNFRSF1A/TNFRSF1B	2
BP	GO:0072160	nephron tubule epithelial cell differentiation	2/165	14/18800	0.006500962	0.014689833	0.006167601	STAT1/CTNNB1	2
BP	GO:0072672	neutrophil extravasation	2/165	14/18800	0.006500962	0.014689833	0.006167601	PIK3CG/PECAM1	2
BP	GO:0097091	synaptic vesicle clustering	2/165	14/18800	0.006500962	0.014689833	0.006167601	CTNNB1/PTEN	2
BP	GO:0120305	regulation of pigmentation	2/165	14/18800	0.006500962	0.014689833	0.006167601	BCL2/BAX	2
BP	GO:1901857	positive regulation of cellular respiration	2/165	14/18800	0.006500962	0.014689833	0.006167601	IL4/IFNG	2
BP	GO:1902947	regulation of tau-protein kinase activity	2/165	14/18800	0.006500962	0.014689833	0.006167601	IFNG/HSP90AA1	2
BP	GO:1903894	regulation of IRE1-mediated unfolded protein response	2/165	14/18800	0.006500962	0.014689833	0.006167601	HSPA5/BAX	2
BP	GO:1904294	positive regulation of ERAD pathway	2/165	14/18800	0.006500962	0.014689833	0.006167601	CAV1/NFE2L2	2
BP	GO:2001171	positive regulation of ATP biosynthetic process	2/165	14/18800	0.006500962	0.014689833	0.006167601	PPARA/IL4	2
BP	GO:0009749	response to glucose	6/165	189/18800	0.006531038	0.014742635	0.00618977	UCP2/ICAM1/HIF1A/PPARD/CASP3/RAF1	6
BP	GO:0051648	vesicle localization	6/165	189/18800	0.006531038	0.014742635	0.00618977	SLC2A4/IFNG/CTNNB1/PTEN/PIK3CG/MAP2	6
BP	GO:0071331	cellular response to hexose stimulus	5/165	134/18800	0.00659857	0.014887432	0.006250564	UCP2/ICAM1/HIF1A/PPARD/RAF1	5
BP	GO:0070588	calcium ion transmembrane transport	8/165	314/18800	0.006635817	0.014963785	0.006282621	CXCL10/PIK3CG/G6PD/HTR2A/OPRM1/BAX/DRD1/CHRNA7	8
BP	GO:0009142	nucleoside triphosphate biosynthetic process	4/165	85/18800	0.006676027	0.015023624	0.006307745	TGFB1/PPARA/IL4/PARP1	4
BP	GO:0032945	negative regulation of mononuclear cell proliferation	4/165	85/18800	0.006676027	0.015023624	0.006307745	CRP/IL10/IL2/CASP3	4
BP	GO:0050886	endocrine process	4/165	85/18800	0.006676027	0.015023624	0.006307745	PPARG/NOS3/IL1B/GJA1	4
BP	GO:0055072	iron ion homeostasis	4/165	85/18800	0.006676027	0.015023624	0.006307745	SOD1/IFNG/HMOX1/HIF1A	4
BP	GO:0007369	gastrulation	6/165	190/18800	0.006696261	0.015053742	0.00632039	IL10/TP53/MMP9/MMP2/CTNNB1/GJA1	6
BP	GO:0060401	cytosolic calcium ion transport	6/165	190/18800	0.006696261	0.015053742	0.00632039	CAV1/CXCL10/HTR2A/BCL2/BAX/DRD1	6
BP	GO:0021762	substantia nigra development	3/165	44/18800	0.006754449	0.015161288	0.006365544	G6PD/HSPA5/MAOB	3
BP	GO:0033173	calcineurin-NFAT signaling cascade	3/165	44/18800	0.006754449	0.015161288	0.006365544	TNF/MTOR/GSK3B	3
BP	GO:1903573	negative regulation of response to endoplasmic reticulum stress	3/165	44/18800	0.006754449	0.015161288	0.006365544	HSPA5/ALOX5/BCL2L1	3
BP	GO:0046390	ribose phosphate biosynthetic process	6/165	191/18800	0.0068645	0.015400447	0.006465956	TGFB1/PPARA/IL4/G6PD/PARP1/ACACA	6
BP	GO:0046364	monosaccharide biosynthetic process	4/165	86/18800	0.00695473	0.015586966	0.006544267	AKR1B1/PPARA/SIRT1/G6PD	4
BP	GO:0046928	regulation of neurotransmitter secretion	4/165	86/18800	0.00695473	0.015586966	0.006544267	PRKCB/GSK3B/HTR2A/DRD1	4
BP	GO:0045667	regulation of osteoblast differentiation	5/165	136/18800	0.007015682	0.015699554	0.006591538	PPARG/IL6/TNF/CTNNB1/RUNX2	5
BP	GO:0071326	cellular response to monosaccharide stimulus	5/165	136/18800	0.007015682	0.015699554	0.006591538	UCP2/ICAM1/HIF1A/PPARD/RAF1	5
BP	GO:0072175	epithelial tube formation	5/165	136/18800	0.007015682	0.015699554	0.006591538	TGFB1/CTNNB1/HIF1A/CASP3/EGF	5
BP	GO:0002253	activation of immune response	9/165	386/18800	0.007160325	0.016015078	0.006724012	CRP/IL1B/MAPK1/PRKCB/HSP90AA1/IKBKB/BCL2/BAX/C1R	9
BP	GO:0002861	regulation of inflammatory response to antigenic stimulus	3/165	45/18800	0.007190909	0.01601827	0.006725352	TNF/IL10/MAPK14	3
BP	GO:0007520	myoblast fusion	3/165	45/18800	0.007190909	0.01601827	0.006725352	IL4/CXCL10/MAPK14	3
BP	GO:0042088	T-helper 1 type immune response	3/165	45/18800	0.007190909	0.01601827	0.006725352	IL1B/MTOR/PLA2G4A	3
BP	GO:0046006	regulation of activated T cell proliferation	3/165	45/18800	0.007190909	0.01601827	0.006725352	IGF2/IL2/CASP3	3
BP	GO:0060612	adipose tissue development	3/165	45/18800	0.007190909	0.01601827	0.006725352	SIRT1/PPARD/CDK4	3
BP	GO:1900271	regulation of long-term synaptic potentiation	3/165	45/18800	0.007190909	0.01601827	0.006725352	APP/GSK3B/CHRNA7	3
BP	GO:1902622	regulation of neutrophil migration	3/165	45/18800	0.007190909	0.01601827	0.006725352	DPP4/CXCL8/IL1A	3
BP	GO:1990090	cellular response to nerve growth factor stimulus	3/165	45/18800	0.007190909	0.01601827	0.006725352	APP/AKT1/HSPA5	3
BP	GO:0032434	regulation of proteasomal ubiquitin-dependent protein catabolic process	5/165	137/18800	0.007231003	0.016099421	0.006759424	AKT1/CAV1/GSK3B/NFE2L2/MDM2	5
BP	GO:0009144	purine nucleoside triphosphate metabolic process	4/165	87/18800	0.007241023	0.016105413	0.00676194	TGFB1/PPARA/IL4/PARP1	4
BP	GO:0050829	defense response to Gram-negative bacterium	4/165	87/18800	0.007241023	0.016105413	0.00676194	IL6/SERPINE1/NOS2/SELP	4
BP	GO:0009165	nucleotide biosynthetic process	7/165	255/18800	0.007383638	0.016356479	0.006867351	NOS3/TGFB1/PPARA/NOS2/IL4/PARP1/ACACA	7
BP	GO:0008277	regulation of G protein-coupled receptor signaling pathway	5/165	138/18800	0.007450898	0.016356479	0.006867351	ADRB2/CXCL8/PRKCA/OPRM1/MET	5
BP	GO:0006098	pentose-phosphate shunt	2/165	15/18800	0.007458108	0.016356479	0.006867351	TP53/G6PD	2
BP	GO:0006206	pyrimidine nucleobase metabolic process	2/165	15/18800	0.007458108	0.016356479	0.006867351	MAPK1/MTOR	2
BP	GO:0007567	parturition	2/165	15/18800	0.007458108	0.016356479	0.006867351	MMP2/CYP1A1	2
BP	GO:0010763	positive regulation of fibroblast migration	2/165	15/18800	0.007458108	0.016356479	0.006867351	TGFB1/AKT1	2
BP	GO:0010889	regulation of sequestering of triglyceride	2/165	15/18800	0.007458108	0.016356479	0.006867351	PPARG/PPARA	2
BP	GO:0021534	cell proliferation in hindbrain	2/165	15/18800	0.007458108	0.016356479	0.006867351	EGF/SLC6A4	2
BP	GO:0021924	cell proliferation in external granule layer	2/165	15/18800	0.007458108	0.016356479	0.006867351	EGF/SLC6A4	2
BP	GO:0021930	cerebellar granule cell precursor proliferation	2/165	15/18800	0.007458108	0.016356479	0.006867351	EGF/SLC6A4	2
BP	GO:0042994	cytoplasmic sequestering of transcription factor	2/165	15/18800	0.007458108	0.016356479	0.006867351	IL10/NFKBIA	2
BP	GO:0043129	surfactant homeostasis	2/165	15/18800	0.007458108	0.016356479	0.006867351	VEGFA/KDR	2
BP	GO:0043518	negative regulation of DNA damage response, signal transduction by p53 class mediator	2/165	15/18800	0.007458108	0.016356479	0.006867351	SIRT1/MDM2	2
BP	GO:0045475	locomotor rhythm	2/165	15/18800	0.007458108	0.016356479	0.006867351	MTOR/PTEN	2
BP	GO:0046321	positive regulation of fatty acid oxidation	2/165	15/18800	0.007458108	0.016356479	0.006867351	PPARA/PPARD	2
BP	GO:0048291	isotype switching to IgG isotypes	2/165	15/18800	0.007458108	0.016356479	0.006867351	IL4/IL2	2
BP	GO:0048308	organelle inheritance	2/165	15/18800	0.007458108	0.016356479	0.006867351	MAPK1/CDK1	2
BP	GO:0048313	Golgi inheritance	2/165	15/18800	0.007458108	0.016356479	0.006867351	MAPK1/CDK1	2
BP	GO:0055091	phospholipid homeostasis	2/165	15/18800	0.007458108	0.016356479	0.006867351	CETP/ABCG1	2
BP	GO:0060572	morphogenesis of an epithelial bud	2/165	15/18800	0.007458108	0.016356479	0.006867351	CTNNB1/AR	2
BP	GO:0070571	negative regulation of neuron projection regeneration	2/165	15/18800	0.007458108	0.016356479	0.006867351	PTEN/SPP1	2
BP	GO:0070885	negative regulation of calcineurin-NFAT signaling cascade	2/165	15/18800	0.007458108	0.016356479	0.006867351	MTOR/GSK3B	2
BP	GO:0071380	cellular response to prostaglandin E stimulus	2/165	15/18800	0.007458108	0.016356479	0.006867351	AKT1/ACACA	2
[truncated: 1,209 more rows]
