# Supplementary material for: Network analysis combined with experimental assessment to explore the therapeutic mechanisms of New Shenqi Pills formula targeting mitochondria on senile diabetes mellitus
Source: Front Pharmacol. 2024 Jun 12;15:1339758. doi: 10.3389/fphar.2024.1339758 (PMC11211868; doi:10.3389/fphar.2024.1339758)
Supplement: Supplementary file 1 [file DataSheet1.ZIP › Appendix 1-Data of network analysis/GOandKEGG/GOKEGG.xlsx]

## Sheet: Sheet 1
ONTOLOGY	ID	Description	GeneRatio	BgRatio	pvalue	p.adjust	qvalue	geneID	Count
BP	GO:0032496	response to lipopolysaccharide	40/165	333/18800	3.99524e-34	1.75591e-30	7.37227e-31	IL6/TNF/NOS3/APOB/MPO/CCL2/SERPINE1/TGFB1/AKT1/IL10/IL1B/CXCL8/NOS2/VCAM1/MAPK1/SELE/MAPK8/SELP/CXCL10/PTGS2/FOS/MAPK14/THBD/PPARD/TNFRSF1B/IL1A/NFKBIA/GSTP1/PRKCA/OPRM1/CASP3/SLPI/MAOB/CASP8/CDK4/CXCL1/CASP9/CYP1A1/HSF1/CXCL2	40
BP	GO:0002237	response to molecule of bacterial origin	40/165	354/18800	4.66619e-33	1.0254e-29	4.30518e-30	IL6/TNF/NOS3/APOB/MPO/CCL2/SERPINE1/TGFB1/AKT1/IL10/IL1B/CXCL8/NOS2/VCAM1/MAPK1/SELE/MAPK8/SELP/CXCL10/PTGS2/FOS/MAPK14/THBD/PPARD/TNFRSF1B/IL1A/NFKBIA/GSTP1/PRKCA/OPRM1/CASP3/SLPI/MAOB/CASP8/CDK4/CXCL1/CASP9/CYP1A1/HSF1/CXCL2	40
BP	GO:0006979	response to oxidative stress	42/165	433/18800	5.56989e-32	8.1599e-29	3.42597e-29	IL6/TNF/NOS3/UCP2/APP/CAT/MPO/SOD1/AKT1/IL10/TP53/MMP9/MMP2/SIRT1/STAT1/MAPK1/CTNNB1/MAPK8/HMOX1/PTGS2/FOS/G6PD/HIF1A/NFE2L2/PARP1/IL1A/JUN/GSTP1/MMP3/CASP3/BCL2/NCF1/ALOX5/EGFR/PTGS1/COL1A1/NQO1/MET/HSPB1/CDK1/PCNA/HSF1	42
BP	GO:0062197	cellular response to chemical stress	38/165	332/18800	1.35257e-31	1.48614e-28	6.23962e-29	IL6/SLC2A4/TNF/NOS3/AKR1B1/CAT/MPO/SOD1/AKT1/IL10/TP53/CAV1/MMP9/MMP2/SIRT1/MAPK1/CTNNB1/MAPK8/HMOX1/PTGS2/FOS/G6PD/HIF1A/NFE2L2/PARP1/JUN/MMP3/CASP3/BCL2/NCF1/ALOX5/EGFR/NQO1/MET/HSPB1/CDK1/PCNA/HSF1	38
BP	GO:0070482	response to oxygen levels	37/165	324/18800	1.01512e-30	7.5152e-28	3.15529e-28	PPARG/SLC2A4/VEGFA/TNF/UCP2/CAT/DPP4/AKT1/PPARA/TP53/CAV1/MMP2/SIRT1/NOS2/VCAM1/MTOR/PTEN/PLAT/HMOX1/PTGS2/PLAU/HIF1A/NFE2L2/PPARD/IL1A/HK2/CASP3/F7/BCL2/COL1A1/SLC6A4/CYP1A1/MDM2/CCNA2/CHRNA7/HSF1/NPEPPS	37
BP	GO:0036293	response to decreased oxygen levels	36/165	299/18800	1.02597e-30	7.5152e-28	3.15529e-28	PPARG/SLC2A4/VEGFA/TNF/UCP2/CAT/DPP4/AKT1/PPARA/TP53/CAV1/MMP2/SIRT1/NOS2/VCAM1/MTOR/PTEN/PLAT/HMOX1/PTGS2/PLAU/HIF1A/NFE2L2/PPARD/IL1A/HK2/CASP3/F7/BCL2/SLC6A4/CYP1A1/MDM2/CCNA2/CHRNA7/HSF1/NPEPPS	36
BP	GO:0001666	response to hypoxia	35/165	286/18800	4.14197e-30	2.60057e-27	1.09186e-27	PPARG/SLC2A4/VEGFA/TNF/UCP2/CAT/DPP4/PPARA/TP53/CAV1/MMP2/SIRT1/NOS2/VCAM1/MTOR/PTEN/PLAT/HMOX1/PTGS2/PLAU/HIF1A/NFE2L2/PPARD/IL1A/HK2/CASP3/F7/BCL2/SLC6A4/CYP1A1/MDM2/CCNA2/CHRNA7/HSF1/NPEPPS	35
BP	GO:1901652	response to peptide	42/165	491/18800	9.59763e-30	4.82571e-27	2.0261e-27	INSR/PPARG/SLC2A4/TNF/IGF2/UCP2/APP/CAT/ICAM1/AKT1/IL10/IL1B/ADRB2/PPARA/TP53/CAV1/MMP9/MMP2/SIRT1/STAT1/VCAM1/PRKCB/MTOR/PLAT/PTGS2/GSK3B/MAPK14/NFE2L2/PARP1/GJA1/NFKBIA/MMP3/F7/COL1A1/CDK4/MMP13/CA2/MDM2/CCNA2/CHRNA7/HSF1/COL3A1	42
BP	GO:0000302	response to reactive oxygen species	31/165	203/18800	9.882e-30	4.82571e-27	2.0261e-27	IL6/NOS3/UCP2/CAT/MPO/SOD1/AKT1/IL10/MMP9/MMP2/SIRT1/STAT1/MAPK1/MAPK8/HMOX1/FOS/HIF1A/NFE2L2/IL1A/JUN/GSTP1/CASP3/BCL2/NCF1/EGFR/COL1A1/NQO1/MET/CDK1/PCNA/HSF1	31
BP	GO:0031667	response to nutrient levels	40/165	446/18800	4.25317e-29	1.86927e-26	7.84822e-27	PPARG/TNF/PON1/ALB/UCP2/CAT/MPO/SOD1/AKT1/ADRB2/PPARA/TP53/SIRT1/STAT1/VCAM1/MAPK1/MTOR/MAPK8/CXCL10/HMOX1/PTGS2/G6PD/MAPK14/NFE2L2/SPP1/PPARD/IL1A/HSPA5/OPRM1/ADRB1/F7/BCL2/NCOA1/RXRA/COL1A1/NQO1/SLC6A4/TYR/CYP1A1/HSF1	40
BP	GO:0009991	response to extracellular stimulus	41/165	479/18800	4.94638e-29	1.97631e-26	8.29762e-27	PPARG/TNF/PON1/ALB/UCP2/CAT/MPO/SOD1/AKT1/ADRB2/PPARA/TP53/SIRT1/STAT1/VCAM1/MAPK1/MTOR/MAPK8/CXCL10/HMOX1/PTGS2/FOS/G6PD/MAPK14/NFE2L2/SPP1/PPARD/IL1A/HSPA5/OPRM1/ADRB1/F7/BCL2/NCOA1/RXRA/COL1A1/NQO1/SLC6A4/TYR/CYP1A1/HSF1	41
BP	GO:0034599	cellular response to oxidative stress	33/165	284/18800	1.20352e-27	4.40791e-25	1.85068e-25	IL6/TNF/NOS3/CAT/MPO/SOD1/AKT1/IL10/TP53/MMP9/MMP2/SIRT1/MAPK1/CTNNB1/MAPK8/HMOX1/FOS/G6PD/HIF1A/NFE2L2/PARP1/JUN/MMP3/BCL2/NCF1/ALOX5/EGFR/NQO1/MET/HSPB1/CDK1/PCNA/HSF1	33
BP	GO:0010038	response to metal ion	34/165	351/18800	8.07686e-26	2.62162e-23	1.1007e-23	APP/CAT/SOD1/AKT1/CAV1/MMP9/VCAM1/MAPK1/MAPK8/HMOX1/PTGS2/FOS/G6PD/HIF1A/NFE2L2/MTTP/PARP1/IL1A/JUN/HSPA5/CASP3/CYP1A2/BCL2/NCF1/EGFR/NQO1/MAOB/CASP8/CASP9/SLC6A3/CDK1/PCNA/CYP1A1/HSF1	34
BP	GO:0009410	response to xenobiotic stimulus	36/165	411/18800	8.351e-26	2.62162e-23	1.1007e-23	TNF/CAT/SOD1/IL10/IL1B/GSTM1/TP53/MMP2/NOS2/STAT1/CTNNB1/HMOX1/PTGS2/FOS/NFE2L2/CYP3A4/JUN/HTR2A/GSTP1/HSPA5/SLC6A2/CASP3/CYP1A2/BCL2/COL1A1/NQO1/MAOB/SLC6A4/AHR/CDK4/SLC6A3/CDK1/PCNA/DRD1/CYP1A1/HSF1	36
BP	GO:0042060	wound healing	36/165	429/18800	3.69902e-25	1.08381e-22	4.55045e-23	PPARG/IL6/VEGFA/TNF/NOS3/SERPINE1/TGFB1/PPARA/CAV1/MTOR/PTEN/SELP/PLAT/HMOX1/PIK3CG/PLAU/MAPK14/THBD/HIF1A/NFE2L2/PPARD/IL1A/F3/KDR/PRKCA/OPRM1/CASP3/F7/CD40LG/ALOX5/COL1A1/HSPB1/PLA2G4A/RAF1/COL3A1/SERPIND1	36
BP	GO:0048732	gland development	35/165	431/18800	5.5596e-24	1.52715e-21	6.41183e-22	INSR/IL6/VEGFA/TNF/IGF2/UCP2/SOD1/TGFB1/AKT1/IL10/CAV1/MMP2/MAPK1/CTNNB1/PTEN/HMOX1/ESR1/HIF1A/AR/GJA1/JUN/HK2/FASN/BCL2/EGFR/EGF/XDH/MET/TYR/SLC6A3/RAF1/PGR/BAX/PCNA/CYP1A1	35
BP	GO:0071216	cellular response to biotic stimulus	28/165	256/18800	8.78917e-23	2.27226e-20	9.5402e-21	IL6/TNF/NOS3/CCL2/SERPINE1/TGFB1/AKT1/IL10/IL1B/TP53/CXCL8/NOS2/MAPK1/MAPK8/CXCL10/GSK3B/MAPK14/PPARD/TNFRSF1B/IL1A/NFKBIA/GSTP1/PRKCA/HSPA5/CDK4/CXCL1/HSF1/CXCL2	28
BP	GO:0009314	response to radiation	34/165	438/18800	1.15302e-22	2.81529e-20	1.18201e-20	TNF/APP/CAT/AKT1/TP53/MMP9/MMP2/SIRT1/VCAM1/MAPK8/CXCL10/PTGS2/FOS/MAPK14/THBD/HIF1A/PARP1/IL1A/HSPA5/OPRM1/MMP3/CASP3/BCL2/EGFR/CASP9/TYR/BAX/PCNA/DRD1/CASP7/MDM2/BCL2L1/HSF1/COL3A1	34
BP	GO:0070997	neuron death	31/165	353/18800	2.79111e-22	6.45627e-20	2.7107e-20	TNF/APP/SOD1/CCL2/AKT1/IL10/PPARA/TP53/SIRT1/IFNG/CTNNB1/HMOX1/GSK3B/FOS/G6PD/HIF1A/TNFRSF1B/PARP1/JUN/HSPA5/CASP3/BCL2/NQO1/CASP8/CASP9/XIAP/BAX/CASP7/BCL2L1/CHRNA7/HSF1	31
BP	GO:0034614	cellular response to reactive oxygen species	22/165	147/18800	4.32757e-21	9.50983e-19	3.99275e-19	IL6/NOS3/CAT/MPO/SOD1/AKT1/IL10/MMP9/MMP2/SIRT1/MAPK1/MAPK8/FOS/NFE2L2/JUN/NCF1/EGFR/NQO1/MET/CDK1/PCNA/HSF1	22
BP	GO:0071222	cellular response to lipopolysaccharide	25/165	217/18800	5.65367e-21	1.18323e-18	4.96786e-19	IL6/TNF/NOS3/CCL2/SERPINE1/TGFB1/AKT1/IL10/IL1B/CXCL8/NOS2/MAPK1/MAPK8/CXCL10/MAPK14/PPARD/TNFRSF1B/IL1A/NFKBIA/GSTP1/PRKCA/CDK4/CXCL1/HSF1/CXCL2	25
BP	GO:0048608	reproductive structure development	32/165	433/18800	1.06158e-20	2.12075e-18	8.90406e-19	INSR/PPARG/VEGFA/IGF2/NOS3/SOD1/AKT1/IL10/MMP2/SIRT1/MAPK1/CTNNB1/PTEN/PTGS2/ESR1/MAPK14/HIF1A/SPP1/PPARD/AR/IL1A/KDR/GJA1/HSPA5/CASP3/BCL2/NCOA1/EGFR/CASP8/PGR/BAX/BCL2L1	32
BP	GO:0061458	reproductive system development	32/165	436/18800	1.30724e-20	2.49797e-18	1.04879e-18	INSR/PPARG/VEGFA/IGF2/NOS3/SOD1/AKT1/IL10/MMP2/SIRT1/MAPK1/CTNNB1/PTEN/PTGS2/ESR1/MAPK14/HIF1A/SPP1/PPARD/AR/IL1A/KDR/GJA1/HSPA5/CASP3/BCL2/NCOA1/EGFR/CASP8/PGR/BAX/BCL2L1	32
BP	GO:0071219	cellular response to molecule of bacterial origin	25/165	229/18800	2.15229e-20	3.94138e-18	1.65481e-18	IL6/TNF/NOS3/CCL2/SERPINE1/TGFB1/AKT1/IL10/IL1B/CXCL8/NOS2/MAPK1/MAPK8/CXCL10/MAPK14/PPARD/TNFRSF1B/IL1A/NFKBIA/GSTP1/PRKCA/CDK4/CXCL1/HSF1/CXCL2	25
BP	GO:0072593	reactive oxygen species metabolic process	25/165	231/18800	2.66881e-20	4.69177e-18	1.96987e-18	TNF/NOS3/CRP/CAT/MPO/SOD1/TGFB1/PPARA/TP53/NOS2/G6PD/MAPK14/HIF1A/NFE2L2/GSTP1/HK2/MMP3/CYP1A2/BCL2/NCF1/ALOX5/NQO1/MAOB/XDH/CYP1A1	25
BP	GO:0032355	response to estradiol	20/165	123/18800	5.26872e-20	8.90616e-18	3.7393e-18	APOB/CAT/TGFB1/IL10/MMP2/CTNNB1/PTGS2/ESR1/ESR2/CASP3/F7/EGFR/COL1A1/NQO1/SLC6A4/CASP8/CASP9/PCNA/CCNA2/HSF1	20
BP	GO:0097191	extrinsic apoptotic signaling pathway	24/165	221/18800	1.48311e-19	2.41418e-17	1.0136e-17	TNF/NOS3/ICAM1/SERPINE1/TGFB1/AKT1/IL1B/CAV1/IL4/IFNG/PTEN/HMOX1/GSK3B/IL2/TNFRSF1A/TNFRSF1B/AR/IL1A/GSTP1/BCL2/CASP8/RAF1/BAX/BCL2L1	24
BP	GO:2001233	regulation of apoptotic signaling pathway	29/165	370/18800	1.67177e-19	2.62409e-17	1.10174e-17	TNF/NOS3/ICAM1/SOD1/SERPINE1/AKT1/IL1B/TP53/CAV1/MMP9/SIRT1/IL4/CTNNB1/PTEN/HMOX1/PTGS2/GSK3B/HIF1A/NFE2L2/AR/PARP1/IL1A/GSTP1/BCL2/HSPB1/RAF1/BAX/MDM2/BCL2L1	29
BP	GO:1901214	regulation of neuron death	27/165	313/18800	2.83551e-19	4.29727e-17	1.80423e-17	TNF/SOD1/CCL2/AKT1/IL10/PPARA/TP53/SIRT1/IFNG/CTNNB1/HMOX1/GSK3B/FOS/G6PD/HIF1A/TNFRSF1B/PARP1/JUN/CASP3/BCL2/NQO1/CASP8/CASP9/BAX/BCL2L1/CHRNA7/HSF1	27
BP	GO:2001234	negative regulation of apoptotic signaling pathway	24/165	230/18800	3.81548e-19	5.58967e-17	2.34685e-17	TNF/NOS3/ICAM1/SERPINE1/AKT1/IL1B/MMP9/SIRT1/IL4/CTNNB1/HMOX1/PTGS2/GSK3B/HIF1A/NFE2L2/AR/IL1A/GSTP1/BCL2/HSPB1/RAF1/BAX/MDM2/BCL2L1	24
BP	GO:0097305	response to alcohol	24/165	235/18800	6.3353e-19	8.98182e-17	3.77106e-17	SLC2A4/TNF/CAT/SOD1/TGFB1/AKT1/PPARA/VCAM1/CTNNB1/FOS/IL2/G6PD/PARP1/OPRM1/ACACA/F7/NQO1/MAOB/AHR/CASP8/CDK4/SLC6A3/CDK1/BCL2L1	24
BP	GO:0046686	response to cadmium ion	15/165	59/18800	2.11228e-18	2.90109e-16	1.21804e-16	CAT/SOD1/AKT1/MMP9/MAPK1/MAPK8/HMOX1/FOS/JUN/CYP1A2/NCF1/EGFR/CDK1/PCNA/HSF1	15
BP	GO:0050673	epithelial cell proliferation	30/165	443/18800	2.27903e-18	3.03526e-16	1.27437e-16	PPARG/IL6/VEGFA/TNF/IGF2/CCL2/TGFB1/AKT1/IL10/CAV1/SIRT1/STAT1/MAPK1/CTNNB1/PTEN/HMOX1/ESR1/HIF1A/PPARD/AR/F3/KDR/JUN/PRKCA/ALOX5/EGFR/EGF/XDH/PGR/BAX	30
BP	GO:0034612	response to tumor necrosis factor	24/165	249/18800	2.46173e-18	3.18214e-16	1.33604e-16	SLC2A4/TNF/APOB/CCL2/AKT1/TP53/CXCL8/SIRT1/STAT1/VCAM1/MAPK1/SELE/PTGS2/MAPK14/TNFRSF1A/NFE2L2/TNFRSF1B/NFKBIA/GSTP1/IKBKB/CASP3/COL1A1/CASP8/XIAP	24
BP	GO:0007584	response to nutrient	20/165	150/18800	3.10702e-18	3.90153e-16	1.63808e-16	PPARG/CAT/STAT1/VCAM1/MTOR/CXCL10/HMOX1/PTGS2/SPP1/PPARD/IL1A/F7/NCOA1/RXRA/COL1A1/NQO1/SLC6A4/TYR/CYP1A1/HSF1	20
BP	GO:0050878	regulation of body fluid levels	28/165	382/18800	4.40873e-18	5.38233e-16	2.2598e-16	IL6/VEGFA/NOS3/AKR1B1/SERPINE1/CAV1/SELP/PLAT/PIK3CG/PLAU/MAPK14/THBD/HIF1A/NFE2L2/F3/GJA1/PRKCA/HK2/F7/CD40LG/XDH/MET/HSPB1/PLA2G4A/SLC6A3/CHRM1/COL3A1/SERPIND1	28
BP	GO:0050727	regulation of inflammatory response	28/165	394/18800	9.92555e-18	1.17899e-15	4.95007e-16	PPARG/IL6/TNF/APP/SOD1/SERPINE1/IL10/IL1B/PPARA/MMP9/IL4/IFNG/SELE/PTGS2/PIK3CG/IL2/ESR1/MAPK14/TNFRSF1A/PPARD/TNFRSF1B/NFKBIA/GSTP1/MMP3/NCF1/ALOX5/XIAP/PTGES	28
BP	GO:1901653	cellular response to peptide	27/165	361/18800	1.10608e-17	1.27927e-15	5.37109e-16	INSR/PPARG/SLC2A4/TNF/IGF2/UCP2/APP/ICAM1/AKT1/IL1B/ADRB2/TP53/CAV1/SIRT1/STAT1/VCAM1/PRKCB/PLAT/GSK3B/NFE2L2/PARP1/GJA1/CDK4/CA2/MDM2/CCNA2/HSF1	27
BP	GO:0048545	response to steroid hormone	26/165	330/18800	1.30834e-17	1.4744e-15	6.19032e-16	IL6/TNF/TGFB1/IL10/PPARA/CAV1/SIRT1/NR3C1/PLAT/PTGS2/FOS/ESR1/SPP1/PPARD/AR/PARP1/ESR2/NR3C2/CASP3/BCL2/RXRA/COL1A1/MAOB/CASP9/PGR/PCNA	26
BP	GO:0043434	response to peptide hormone	28/165	404/18800	1.91053e-17	2.09919e-15	8.81356e-16	INSR/PPARG/SLC2A4/IGF2/UCP2/CAT/AKT1/IL10/IL1B/PPARA/CAV1/SIRT1/STAT1/PRKCB/MTOR/PLAT/PTGS2/GSK3B/MAPK14/NFE2L2/PARP1/F7/COL1A1/CDK4/CA2/CCNA2/HSF1/COL3A1	28
BP	GO:0018209	peptidyl-serine modification	26/165	338/18800	2.35878e-17	2.5285e-15	1.0616e-15	IL6/VEGFA/TNF/APP/TGFB1/AKT1/CAV1/MAPK1/IFNG/PRKCB/MTOR/MAPK8/PTEN/PTGS2/GSK3B/MAPK14/PARP1/HSP90AA1/PRKCA/IKBKB/BCL2/EGFR/CDK1/RAF1/BAX/DRD1	26
BP	GO:0050678	regulation of epithelial cell proliferation	27/165	382/18800	4.62773e-17	4.84259e-15	2.03319e-15	PPARG/VEGFA/TNF/IGF2/CCL2/TGFB1/AKT1/IL10/CAV1/SIRT1/STAT1/CTNNB1/PTEN/HMOX1/HIF1A/PPARD/AR/F3/KDR/JUN/PRKCA/ALOX5/EGFR/EGF/XDH/PGR/BAX	27
BP	GO:0018105	peptidyl-serine phosphorylation	25/165	315/18800	4.88624e-17	4.99419e-15	2.09684e-15	IL6/VEGFA/TNF/APP/TGFB1/AKT1/CAV1/MAPK1/IFNG/PRKCB/MTOR/MAPK8/PTEN/PTGS2/GSK3B/MAPK14/HSP90AA1/PRKCA/IKBKB/BCL2/EGFR/CDK1/RAF1/BAX/DRD1	25
BP	GO:0050900	leukocyte migration	27/165	384/18800	5.27848e-17	5.27248e-15	2.21368e-15	IL6/VEGFA/TNF/APP/ICAM1/CCL2/DPP4/SERPINE1/AKT1/IL10/IL1B/CXCL8/MMP9/IL4/VCAM1/MAPK1/SELE/SELP/CXCL10/HMOX1/PIK3CG/IL1A/F7/ALOX5/PECAM1/CXCL1/CXCL2	27
BP	GO:0071214	cellular response to abiotic stimulus	25/165	323/18800	8.84667e-17	8.45242e-15	3.54879e-15	SLC2A4/AKR1B1/IL1B/TP53/MMP9/MMP2/SIRT1/MAPK8/PTEN/PTGS2/MAPK14/TNFRSF1A/PARP1/GJA1/HSPA5/MMP3/CASP3/COL1A1/CASP8/CASP9/BAX/PCNA/MDM2/BCL2L1/HSF1	25
BP	GO:0104004	cellular response to environmental stimulus	25/165	323/18800	8.84667e-17	8.45242e-15	3.54879e-15	SLC2A4/AKR1B1/IL1B/TP53/MMP9/MMP2/SIRT1/MAPK8/PTEN/PTGS2/MAPK14/TNFRSF1A/PARP1/GJA1/HSPA5/MMP3/CASP3/COL1A1/CASP8/CASP9/BAX/PCNA/MDM2/BCL2L1/HSF1	25
BP	GO:0009266	response to temperature stimulus	20/165	180/18800	1.1996e-16	1.12175e-14	4.70974e-15	NOS3/UCP2/SOD1/AKT1/ADRB2/SIRT1/MTOR/CXCL10/HMOX1/PTGS2/GSK3B/FOS/IL1A/HSP90AA1/NFKBIA/HTR2A/ADRB1/CASP8/HSPB1/HSF1	20
BP	GO:0048511	rhythmic process	24/165	297/18800	1.44189e-16	1.32023e-14	5.54304e-15	PPARG/TNF/NOS3/PPARA/TP53/MMP2/SIRT1/NOS2/MTOR/MAPK8/PTEN/GSK3B/ESR1/MTTP/HSPA5/OPRM1/ADRB1/CASP3/F7/SLC6A4/AHR/CDK1/PGR/PCNA	24
BP	GO:0071276	cellular response to cadmium ion	12/165	37/18800	2.13484e-16	1.91482e-14	8.03946e-15	SOD1/AKT1/MMP9/MAPK1/MAPK8/HMOX1/FOS/JUN/CYP1A2/NCF1/EGFR/HSF1	12
BP	GO:0043410	positive regulation of MAPK cascade	29/165	491/18800	3.41899e-16	3.00462e-14	1.26151e-14	INSR/IL6/VEGFA/TNF/IGF2/APP/ICAM1/SOD1/CCL2/TGFB1/IL1B/ADRB2/CTNNB1/PTEN/PIK3CG/AR/IL1A/KDR/JUN/HTR2A/PRKCA/OPRM1/NCF1/EGFR/EGF/XDH/RAF1/XIAP/CHRNA7	29
BP	GO:1901654	response to ketone	20/165	190/18800	3.48659e-16	3.00462e-14	1.26151e-14	TGFB1/AKT1/CAV1/SIRT1/NR3C1/PLAT/FOS/SPP1/AR/PARP1/ACACA/F7/NQO1/MAOB/AHR/CDK4/CASP9/PCNA/BCL2L1/HSF1	20
BP	GO:0009636	response to toxic substance	22/165	247/18800	3.75817e-16	3.17638e-14	1.33362e-14	TNF/PON1/NOS3/ALB/CAT/MPO/SOD1/GSTM1/PTGS2/FOS/NFE2L2/GSTP1/BCL2/PTGS1/NQO1/MAOB/SLC6A4/AHR/CDK1/BAX/CYP1A1/PTGES	22
BP	GO:0045765	regulation of angiogenesis	25/165	345/18800	4.16531e-16	3.45406e-14	1.45021e-14	PPARG/IL6/VEGFA/TNF/NOS3/SERPINE1/IL10/IL1B/CXCL8/SIRT1/STAT1/CTNNB1/PRKCB/CXCL10/HMOX1/HIF1A/NFE2L2/IL1A/F3/KDR/PRKCA/HK2/ALOX5/HSPB1/CHRNA7	25
BP	GO:0071241	cellular response to inorganic substance	21/165	221/18800	4.95473e-16	4.0326e-14	1.69311e-14	APP/SOD1/AKT1/MMP9/MAPK1/MAPK8/HMOX1/PTGS2/FOS/NFE2L2/PARP1/JUN/HSPA5/MMP3/CYP1A2/NCF1/EGFR/NQO1/CYP1A1/CCNA2/HSF1	21
BP	GO:1901342	regulation of vasculature development	25/165	351/18800	6.23204e-16	4.97997e-14	2.09086e-14	PPARG/IL6/VEGFA/TNF/NOS3/SERPINE1/IL10/IL1B/CXCL8/SIRT1/STAT1/CTNNB1/PRKCB/CXCL10/HMOX1/HIF1A/NFE2L2/IL1A/F3/KDR/PRKCA/HK2/ALOX5/HSPB1/CHRNA7	25
BP	GO:0048660	regulation of smooth muscle cell proliferation	19/165	170/18800	6.48326e-16	5.0882e-14	2.13631e-14	PPARG/IL6/TNF/NOS3/TGFB1/AKT1/IL10/MMP9/IGFBP3/MMP2/STAT1/IFNG/CTNNB1/PTEN/HMOX1/PTGS2/PPARD/GJA1/JUN	19
BP	GO:0009411	response to UV	18/165	146/18800	6.74065e-16	5.10779e-14	2.14453e-14	CAT/AKT1/TP53/MMP9/MMP2/SIRT1/MAPK8/PTGS2/PARP1/MMP3/CASP3/BCL2/EGFR/CASP9/TYR/BAX/PCNA/CASP7	18
BP	GO:0062013	positive regulation of small molecule metabolic process	18/165	146/18800	6.74065e-16	5.10779e-14	2.14453e-14	INSR/PPARG/TNF/IGF2/NOS3/APP/AKT1/IL1B/PPARA/SIRT1/NOS2/IL4/IFNG/PTGS2/HIF1A/PPARD/HTR2A/ABCG1	18
BP	GO:0048659	smooth muscle cell proliferation	19/165	173/18800	9.00752e-16	6.70984e-14	2.81716e-14	PPARG/IL6/TNF/NOS3/TGFB1/AKT1/IL10/MMP9/IGFBP3/MMP2/STAT1/IFNG/CTNNB1/PTEN/HMOX1/PTGS2/PPARD/GJA1/JUN	19
BP	GO:0010632	regulation of epithelial cell migration	23/165	290/18800	9.76756e-16	7.11384e-14	2.98678e-14	PPARG/VEGFA/TNF/NOS3/TGFB1/AKT1/MMP9/SIRT1/IL4/IFNG/MTOR/PTEN/HMOX1/PTGS2/PIK3CG/HIF1A/NFE2L2/KDR/JUN/PRKCA/EGF/MET/HSPB1	23
BP	GO:0010631	epithelial cell migration	25/165	358/18800	9.87358e-16	7.11384e-14	2.98678e-14	PPARG/VEGFA/TNF/NOS3/DPP4/TGFB1/AKT1/MMP9/SIRT1/IL4/IFNG/MTOR/PTEN/HMOX1/PTGS2/PIK3CG/HIF1A/NFE2L2/PPARD/KDR/JUN/PRKCA/EGF/MET/HSPB1	25
BP	GO:0010634	positive regulation of epithelial cell migration	19/165	174/18800	1.00366e-15	7.11468e-14	2.98713e-14	VEGFA/NOS3/TGFB1/AKT1/MMP9/SIRT1/IFNG/MTOR/HMOX1/PTGS2/PIK3CG/HIF1A/NFE2L2/KDR/JUN/PRKCA/EGF/MET/HSPB1	19
BP	GO:0071356	cellular response to tumor necrosis factor	21/165	229/18800	1.02089e-15	7.12192e-14	2.99017e-14	SLC2A4/TNF/APOB/CCL2/AKT1/TP53/CXCL8/SIRT1/STAT1/VCAM1/MAPK1/MAPK14/TNFRSF1A/NFE2L2/TNFRSF1B/NFKBIA/GSTP1/IKBKB/COL1A1/CASP8/XIAP	21
BP	GO:1904645	response to amyloid-beta	13/165	55/18800	1.19809e-15	8.10575e-14	3.40324e-14	TNF/APP/ICAM1/ADRB2/MMP9/MMP2/VCAM1/GSK3B/PARP1/GJA1/MMP3/MMP13/CHRNA7	13
BP	GO:0090132	epithelium migration	25/165	361/18800	1.1988e-15	8.10575e-14	3.40324e-14	PPARG/VEGFA/TNF/NOS3/DPP4/TGFB1/AKT1/MMP9/SIRT1/IL4/IFNG/MTOR/PTEN/HMOX1/PTGS2/PIK3CG/HIF1A/NFE2L2/PPARD/KDR/JUN/PRKCA/EGF/MET/HSPB1	25
BP	GO:0042542	response to hydrogen peroxide	17/165	128/18800	1.2514e-15	8.33321e-14	3.49874e-14	IL6/CAT/SOD1/IL10/MMP2/SIRT1/STAT1/HMOX1/NFE2L2/CASP3/BCL2/COL1A1/NQO1/MET/CDK1/PCNA/HSF1	17
BP	GO:0033002	muscle cell proliferation	21/165	233/18800	1.44985e-15	9.51059e-14	3.99307e-14	PPARG/IL6/TNF/NOS3/TGFB1/AKT1/IL10/MMP9/IGFBP3/MMP2/STAT1/IFNG/CTNNB1/PTEN/HMOX1/PTGS2/MAPK14/PPARD/GJA1/JUN/CDK1	21
BP	GO:0001936	regulation of endothelial cell proliferation	19/165	178/18800	1.53643e-15	9.93034e-14	4.1693e-14	PPARG/VEGFA/TNF/IGF2/CCL2/AKT1/IL10/CAV1/SIRT1/STAT1/HMOX1/HIF1A/F3/KDR/JUN/PRKCA/ALOX5/EGF/XDH	19
BP	GO:0090130	tissue migration	25/165	366/18800	1.64976e-15	1.05083e-13	4.41195e-14	PPARG/VEGFA/TNF/NOS3/DPP4/TGFB1/AKT1/MMP9/SIRT1/IL4/IFNG/MTOR/PTEN/HMOX1/PTGS2/PIK3CG/HIF1A/NFE2L2/PPARD/KDR/JUN/PRKCA/EGF/MET/HSPB1	25
BP	GO:0032103	positive regulation of response to external stimulus	27/165	442/18800	1.75519e-15	1.10201e-13	4.62683e-14	IL6/VEGFA/TNF/APP/SERPINE1/TGFB1/IL1B/CXCL8/IL4/MAPK1/IFNG/CXCL10/PTGS2/PIK3CG/IL2/THBD/TNFRSF1A/F3/KDR/HSP90AA1/NFKBIA/PRKCA/OPRM1/IKBKB/F7/MET/HSPB1	27
BP	GO:0051402	neuron apoptotic process	21/165	241/18800	2.86607e-15	1.77413e-13	7.4488e-14	TNF/APP/SOD1/CCL2/IL10/TP53/CTNNB1/HMOX1/G6PD/HIF1A/PARP1/JUN/HSPA5/CASP3/BCL2/NQO1/CASP9/XIAP/BAX/CASP7/BCL2L1	21
BP	GO:0062012	regulation of small molecule metabolic process	24/165	342/18800	3.48539e-15	2.12754e-13	8.93258e-14	INSR/PPARG/TNF/IGF2/NOS3/APOB/APP/SOD1/AKT1/IL1B/PPARA/TP53/CAV1/SIRT1/NOS2/IL4/IFNG/PTGS2/GSK3B/HIF1A/PPARD/PARP1/HTR2A/ABCG1	24
BP	GO:0043491	protein kinase B signaling	20/165	216/18800	4.25074e-15	2.55918e-13	1.07448e-13	INSR/TNF/IGF2/CCL2/TGFB1/AKT1/IL1B/PPARA/SIRT1/MTOR/PTEN/PIK3CG/F3/KDR/HSP90AA1/F7/EGFR/EGF/XDH/MET	20
BP	GO:0001503	ossification	26/165	420/18800	4.49018e-15	2.6668e-13	1.11967e-13	PPARG/IL6/TNF/IGF2/CAT/TGFB1/AKT1/ADRB2/MMP9/MMP2/MAPK1/CTNNB1/PTGS2/GSK3B/ACHE/MAPK14/HIF1A/SPP1/GJA1/FASN/BCL2/ALOX5/EGFR/COL1A1/MMP13/RUNX2	26
BP	GO:0071248	cellular response to metal ion	19/165	191/18800	5.70895e-15	3.34545e-13	1.4046e-13	APP/SOD1/AKT1/MMP9/MAPK1/MAPK8/HMOX1/PTGS2/FOS/NFE2L2/PARP1/JUN/HSPA5/CYP1A2/NCF1/EGFR/NQO1/CYP1A1/HSF1	19
BP	GO:2001237	negative regulation of extrinsic apoptotic signaling pathway	15/165	97/18800	6.15577e-15	3.55982e-13	1.49461e-13	TNF/NOS3/ICAM1/SERPINE1/AKT1/IL1B/IL4/HMOX1/GSK3B/AR/IL1A/GSTP1/BCL2/RAF1/BCL2L1	15
BP	GO:0071453	cellular response to oxygen levels	18/165	166/18800	6.71012e-15	3.83e-13	1.60804e-13	PPARG/SLC2A4/VEGFA/AKT1/TP53/CAV1/SIRT1/MTOR/PTEN/HMOX1/PTGS2/HIF1A/NFE2L2/PPARD/BCL2/MDM2/CCNA2/NPEPPS	18
BP	GO:0030099	myeloid cell differentiation	25/165	391/18800	7.57492e-15	4.23844e-13	1.77953e-13	PPARG/VEGFA/TNF/APP/TGFB1/MMP9/SIRT1/STAT1/IL4/IFNG/CTNNB1/MTOR/FOS/G6PD/MAPK14/HIF1A/PARP1/JUN/NFKBIA/PRKCA/CASP3/FASN/CASP8/CASP9/HSF1	25
BP	GO:0001935	endothelial cell proliferation	19/165	194/18800	7.61858e-15	4.23844e-13	1.77953e-13	PPARG/VEGFA/TNF/IGF2/CCL2/AKT1/IL10/CAV1/SIRT1/STAT1/HMOX1/HIF1A/F3/KDR/JUN/PRKCA/ALOX5/EGF/XDH	19
BP	GO:0051098	regulation of binding	24/165	366/18800	1.57342e-14	8.64399e-13	3.62922e-13	PPARG/PON1/APP/TGFB1/AKT1/IL10/ADRB2/PPARA/CAV1/MMP9/IFNG/CTNNB1/MAPK8/HMOX1/GSK3B/PARP1/JUN/NFKBIA/SLPI/EGF/MAP2/MET/BAX/HSF1	24
BP	GO:0036294	cellular response to decreased oxygen levels	17/165	151/18800	2.08451e-14	1.12826e-12	4.73704e-13	PPARG/SLC2A4/VEGFA/AKT1/TP53/SIRT1/MTOR/PTEN/HMOX1/PTGS2/HIF1A/NFE2L2/PPARD/BCL2/MDM2/CCNA2/NPEPPS	17
BP	GO:0044703	multi-organism reproductive process	19/165	205/18800	2.10505e-14	1.12826e-12	4.73704e-13	VEGFA/UCP2/SOD1/AKT1/IL1B/MMP9/MMP2/PTGS2/FOS/ESR1/THBD/SPP1/PPARD/AR/GJA1/BCL2/SLC6A4/PGR/CYP1A1	19
BP	GO:2001236	regulation of extrinsic apoptotic signaling pathway	17/165	153/18800	2.60109e-14	1.37732e-12	5.78277e-13	TNF/NOS3/ICAM1/SERPINE1/AKT1/IL1B/CAV1/IL4/PTEN/HMOX1/GSK3B/AR/IL1A/GSTP1/BCL2/RAF1/BCL2L1	17
BP	GO:0002573	myeloid leukocyte differentiation	19/165	210/18800	3.2741e-14	1.71305e-12	7.19234e-13	PPARG/VEGFA/TNF/APP/TGFB1/MMP9/SIRT1/IL4/IFNG/CTNNB1/MTOR/FOS/MAPK14/PARP1/JUN/PRKCA/FASN/CASP8/HSF1	19
BP	GO:0045766	positive regulation of angiogenesis	18/165	183/18800	3.74622e-14	1.91449e-12	8.03809e-13	VEGFA/NOS3/SERPINE1/IL10/IL1B/CXCL8/SIRT1/PRKCB/HMOX1/HIF1A/NFE2L2/IL1A/F3/KDR/PRKCA/HK2/HSPB1/CHRNA7	18
BP	GO:1904018	positive regulation of vasculature development	18/165	183/18800	3.74622e-14	1.91449e-12	8.03809e-13	VEGFA/NOS3/SERPINE1/IL10/IL1B/CXCL8/SIRT1/PRKCB/HMOX1/HIF1A/NFE2L2/IL1A/F3/KDR/PRKCA/HK2/HSPB1/CHRNA7	18
BP	GO:0044706	multi-multicellular organism process	19/165	213/18800	4.2434e-14	2.13455e-12	8.96202e-13	VEGFA/UCP2/SOD1/AKT1/IL1B/MMP9/MMP2/PTGS2/FOS/ESR1/THBD/SPP1/PPARD/AR/GJA1/BCL2/SLC6A4/PGR/CYP1A1	19
BP	GO:0009416	response to light stimulus	22/165	310/18800	4.27396e-14	2.13455e-12	8.96202e-13	APP/CAT/AKT1/TP53/MMP9/MMP2/SIRT1/MAPK8/PTGS2/FOS/HIF1A/PARP1/MMP3/CASP3/BCL2/EGFR/CASP9/TYR/BAX/PCNA/DRD1/CASP7	22
BP	GO:0007596	blood coagulation	19/165	221/18800	8.30677e-14	4.10205e-12	1.72227e-12	IL6/NOS3/SERPINE1/CAV1/SELP/PLAT/PIK3CG/PLAU/MAPK14/THBD/NFE2L2/F3/PRKCA/F7/CD40LG/HSPB1/PLA2G4A/COL3A1/SERPIND1	19
BP	GO:0001667	ameboidal-type cell migration	26/165	480/18800	1.03288e-13	5.04388e-12	2.1177e-12	PPARG/VEGFA/TNF/NOS3/DPP4/TGFB1/AKT1/MMP9/SIRT1/IL4/IFNG/MTOR/PTEN/HMOX1/PTGS2/PIK3CG/HIF1A/NFE2L2/PPARD/KDR/GJA1/JUN/PRKCA/EGF/MET/HSPB1	26
BP	GO:0050817	coagulation	19/165	226/18800	1.24656e-13	6.02049e-12	2.52773e-12	IL6/NOS3/SERPINE1/CAV1/SELP/PLAT/PIK3CG/PLAU/MAPK14/THBD/NFE2L2/F3/PRKCA/F7/CD40LG/HSPB1/PLA2G4A/COL3A1/SERPIND1	19
BP	GO:0007599	hemostasis	19/165	227/18800	1.35032e-13	6.45072e-12	2.70837e-12	IL6/NOS3/SERPINE1/CAV1/SELP/PLAT/PIK3CG/PLAU/MAPK14/THBD/NFE2L2/F3/PRKCA/F7/CD40LG/HSPB1/PLA2G4A/COL3A1/SERPIND1	19
BP	GO:0071456	cellular response to hypoxia	16/165	143/18800	1.38745e-13	6.55683e-12	2.75292e-12	PPARG/SLC2A4/VEGFA/TP53/SIRT1/MTOR/PTEN/HMOX1/PTGS2/HIF1A/NFE2L2/PPARD/BCL2/MDM2/CCNA2/NPEPPS	16
BP	GO:0048638	regulation of developmental growth	22/165	329/18800	1.43808e-13	6.72379e-12	2.82302e-12	INSR/VEGFA/IGF2/APP/SOD1/AKT1/ADRB2/PPARA/PTEN/GSK3B/G6PD/MAPK14/SPP1/PPARD/AR/ADRB1/BCL2/SLC6A4/CDK4/MAP2/SLC6A3/CDK1	22
BP	GO:0097193	intrinsic apoptotic signaling pathway	21/165	295/18800	1.58669e-13	7.34053e-12	3.08196e-12	TNF/SOD1/AKT1/TP53/CAV1/MMP9/SIRT1/HMOX1/PTGS2/HIF1A/TNFRSF1A/NFE2L2/TNFRSF1B/PARP1/CASP3/BCL2/CASP9/HSPB1/BAX/MDM2/BCL2L1	21
BP	GO:0031331	positive regulation of cellular catabolic process	25/165	449/18800	1.74508e-13	7.98917e-12	3.3543e-12	INSR/IL6/TNF/APP/AKT1/IL1B/ADRB2/PPARA/CAV1/SIRT1/IL4/IFNG/PTEN/HMOX1/GSK3B/HIF1A/NFE2L2/TNFRSF1B/KDR/HSP90AA1/HTR2A/EGF/BAX/MDM2/HSF1	25
BP	GO:0009612	response to mechanical stimulus	18/165	201/18800	1.91946e-13	8.69692e-12	3.65145e-12	TNF/MPO/IL1B/MMP2/STAT1/CTNNB1/MAPK8/CXCL10/PTGS2/FOS/MAPK14/TNFRSF1A/JUN/NFKBIA/HTR2A/COL1A1/CASP8/RAF1	18
BP	GO:0071900	regulation of protein serine/threonine kinase activity	23/165	372/18800	2.00755e-13	8.91895e-12	3.74467e-12	INSR/PPARG/VEGFA/TNF/IGF2/CDKN2A/TGFB1/AKT1/IL1B/ADRB2/CAV1/SIRT1/IFNG/PTEN/PIK3CG/HTR2A/GSTP1/CASP3/CD40LG/EGFR/EGF/CCNA2/CCNB1	23
BP	GO:0006091	generation of precursor metabolites and energy	26/165	494/18800	2.00905e-13	8.91895e-12	3.74467e-12	INSR/TNF/IGF2/AKR1B1/APP/CAT/AKT1/PPARA/TP53/NOS2/IL4/IFNG/MTOR/GSK3B/G6PD/ALDH2/HIF1A/PPARD/HTR2A/HK2/CYP1A2/NCF1/PYGM/MAOB/CDK1/CCNB1	26
BP	GO:2000377	regulation of reactive oxygen species metabolic process	16/165	147/18800	2.1456e-13	9.42991e-12	3.95919e-12	TNF/CRP/SOD1/TGFB1/PPARA/TP53/G6PD/MAPK14/HIF1A/NFE2L2/GSTP1/HK2/MMP3/BCL2/ALOX5/XDH	16
BP	GO:0048771	tissue remodeling	17/165	174/18800	2.22002e-13	9.66037e-12	4.05596e-12	PPARG/IL6/NOS3/TGFB1/ADRB2/TP53/CAV1/MMP2/CTNNB1/IL2/HIF1A/SPP1/IL1A/GJA1/PRKCA/BAX/MDM2	17
BP	GO:0002064	epithelial cell development	18/165	203/18800	2.27792e-13	9.81514e-12	4.12094e-12	VEGFA/TNF/AKR1B1/ICAM1/AKT1/IL1B/GSK3B/ESR1/HIF1A/TNFRSF1A/AR/IL1A/GJA1/IKBKB/FASN/PECAM1/MET/PGR	18
BP	GO:0046683	response to organophosphorus	15/165	124/18800	2.58961e-13	1.10499e-11	4.63934e-12	APP/SOD1/IL1B/STAT1/PLAT/PTGS2/PIK3CG/FOS/THBD/HSPA5/COL1A1/SLC6A4/AHR/TYR/SLC6A3	15
BP	GO:0007159	leukocyte cell-cell adhesion	23/165	381/18800	3.31067e-13	1.39908e-11	5.8741e-12	IL6/TNF/IGF2/ICAM1/CCL2/DPP4/AKT1/IL10/IL1B/PPARA/CAV1/IL4/VCAM1/IFNG/SELE/SELP/IL2/IL1A/OLR1/CASP3/CD40LG/ALOX5/PECAM1	23
BP	GO:0071496	cellular response to external stimulus	21/165	309/18800	3.91683e-13	1.63947e-11	6.8834e-12	ALB/UCP2/IL1B/PPARA/TP53/SIRT1/VCAM1/MAPK1/MTOR/MAPK8/HMOX1/PTGS2/FOS/TNFRSF1A/NFE2L2/HSPA5/BCL2/NCOA1/RXRA/COL1A1/CASP8	21
BP	GO:0008585	female gonad development	14/165	105/18800	4.23766e-13	1.75703e-11	7.37699e-12	INSR/VEGFA/NOS3/SOD1/MMP2/SIRT1/ESR1/KDR/HSPA5/CASP3/BCL2/PGR/BAX/BCL2L1	14
BP	GO:0008625	extrinsic apoptotic signaling pathway via death domain receptors	13/165	85/18800	4.86392e-13	1.99784e-11	8.38805e-12	TNF/NOS3/ICAM1/SERPINE1/PTEN/HMOX1/GSK3B/TNFRSF1A/BCL2/CASP8/RAF1/BAX/BCL2L1	13
BP	GO:1905952	regulation of lipid localization	16/165	155/18800	4.93537e-13	2.00842e-11	8.43246e-12	PPARG/IL6/TNF/APOB/CRP/AKT1/IL1B/PPARA/CETP/SPP1/PPARD/IL1A/NFKBIA/ABCG1/PLA2G4A/PTGES	16
BP	GO:0032102	negative regulation of response to external stimulus	24/165	429/18800	5.02974e-13	2.02804e-11	8.51485e-12	PPARG/TNF/NOS3/SOD1/CCL2/DPP4/SERPINE1/IL10/PPARA/IL4/PTEN/PLAT/IL2/PLAU/MAPK14/THBD/TNFRSF1A/SPP1/PPARD/TNFRSF1B/GSTP1/ALOX5/SLC6A3/DRD1	24
BP	GO:0010595	positive regulation of endothelial cell migration	15/165	131/18800	5.87988e-13	2.34928e-11	9.86358e-12	VEGFA/NOS3/TGFB1/AKT1/SIRT1/HMOX1/PTGS2/PIK3CG/HIF1A/NFE2L2/KDR/PRKCA/EGF/MET/HSPB1	15
BP	GO:0007565	female pregnancy	17/165	185/18800	6.09003e-13	2.40183e-11	1.00842e-11	VEGFA/UCP2/SOD1/AKT1/IL1B/MMP9/MMP2/PTGS2/FOS/ESR1/THBD/SPP1/PPARD/AR/GJA1/BCL2/PGR	17
BP	GO:0001819	positive regulation of cytokine production	25/165	475/18800	6.12071e-13	2.40183e-11	1.00842e-11	IL6/TNF/APP/SOD1/SERPINE1/TGFB1/IL10/IL1B/SIRT1/NOS2/STAT1/IL4/IFNG/HMOX1/PTGS2/PIK3CG/IL2/MAPK14/HIF1A/IL1A/F3/HSP90AA1/CD40LG/CASP8/HSPB1	25
BP	GO:0046545	development of primary female sexual characteristics	14/165	109/18800	7.1853e-13	2.79464e-11	1.17334e-11	INSR/VEGFA/NOS3/SOD1/MMP2/SIRT1/ESR1/KDR/HSPA5/CASP3/BCL2/PGR/BAX/BCL2L1	14
BP	GO:0002685	regulation of leukocyte migration	18/165	218/18800	7.76132e-13	2.99219e-11	1.25629e-11	IL6/VEGFA/TNF/APP/ICAM1/CCL2/DPP4/SERPINE1/AKT1/CXCL8/IL4/MAPK1/SELE/SELP/CXCL10/HMOX1/IL1A/F7	18
BP	GO:0014074	response to purine-containing compound	15/165	134/18800	8.23138e-13	3.1187e-11	1.3094e-11	APP/SOD1/IL1B/STAT1/PLAT/PTGS2/PIK3CG/FOS/THBD/HSPA5/COL1A1/SLC6A4/AHR/TYR/SLC6A3	15
BP	GO:0043467	regulation of generation of precursor metabolites and energy	15/165	134/18800	8.23138e-13	3.1187e-11	1.3094e-11	INSR/TNF/IGF2/APP/AKT1/PPARA/TP53/NOS2/IL4/IFNG/GSK3B/HIF1A/HTR2A/CDK1/CCNB1	15
BP	GO:0030879	mammary gland development	15/165	135/18800	9.19082e-13	3.43867e-11	1.44375e-11	VEGFA/AKT1/CAV1/MAPK1/ESR1/HIF1A/AR/GJA1/HK2/FASN/EGF/XDH/SLC6A3/PGR/BAX	15
BP	GO:0008202	steroid metabolic process	21/165	323/18800	9.23239e-13	3.43867e-11	1.44375e-11	TNF/PON1/AKR1B1/APOB/APP/CAT/SOD1/CETP/SIRT1/IL4/IFNG/G6PD/ESR1/CYP3A4/SPP1/PPARD/IL1A/CYP1A2/ABCG1/RXRA/CYP1A1	21
BP	GO:0019221	cytokine-mediated signaling pathway	25/165	486/18800	1.01578e-12	3.75155e-11	1.57511e-11	PPARG/IL6/TNF/CCL2/AKT1/IL1B/TP53/CXCL8/CAV1/SIRT1/STAT1/IFNG/CXCL10/HIF1A/TNFRSF1A/TNFRSF1B/IL1A/F3/NFKBIA/GSTP1/IKBKB/CASP8/CXCL1/XIAP/CXCL2	25
BP	GO:1900407	regulation of cellular response to oxidative stress	13/165	92/18800	1.39433e-12	5.06655e-11	2.12722e-11	TNF/SOD1/AKT1/IL10/SIRT1/CTNNB1/HIF1A/NFE2L2/PARP1/MMP3/ALOX5/MET/HSPB1	13
BP	GO:0070661	leukocyte proliferation	21/165	330/18800	1.39489e-12	5.06655e-11	2.12722e-11	IL6/IGF2/CRP/IL10/IL1B/TP53/IL4/VCAM1/MAPK1/CTNNB1/PIK3CG/IL2/TNFRSF1B/IL1A/GJA1/GSTP1/CASP3/CD40LG/BCL2/AHR/BAX	21
BP	GO:0051235	maintenance of location	21/165	331/18800	1.47836e-12	5.32574e-11	2.23604e-11	PPARG/IL6/TNF/ALB/APOB/CRP/AKT1/IL10/IL1B/PPARA/CAV1/SIRT1/CXCL10/PPARD/NFKBIA/HTR2A/HK2/HSPA5/ABCG1/BAX/DRD1	21
BP	GO:0051090	regulation of DNA-binding transcription factor activity	24/165	452/18800	1.53888e-12	5.49869e-11	2.30865e-11	PPARG/IL6/VEGFA/TNF/APP/CAT/CDKN2A/AKT1/IL10/IL1B/CAV1/SIRT1/CTNNB1/PRKCB/MAPK8/PTEN/HMOX1/ESR1/AR/ESR2/NFKBIA/IKBKB/CD40LG/HSF1	24
BP	GO:0050730	regulation of peptidyl-tyrosine phosphorylation	19/165	261/18800	1.64749e-12	5.8393e-11	2.45166e-11	IL6/VEGFA/TNF/IGF2/APP/TGFB1/TP53/CAV1/IL4/IFNG/MTOR/IL2/TNFRSF1A/HTR2A/NCF1/EGFR/PECAM1/EGF/HSF1	19
BP	GO:0018108	peptidyl-tyrosine phosphorylation	22/165	373/18800	1.79156e-12	6.29913e-11	2.64472e-11	INSR/IL6/VEGFA/TNF/IGF2/APP/TGFB1/TP53/CAV1/IL4/IFNG/MTOR/IL2/TNFRSF1A/KDR/HTR2A/NCF1/EGFR/PECAM1/EGF/MET/HSF1	22
BP	GO:0022407	regulation of cell-cell adhesion	24/165	456/18800	1.8564e-12	6.47531e-11	2.71869e-11	IL6/VEGFA/TNF/IGF2/CCL2/DPP4/TGFB1/AKT1/IL10/IL1B/PPARA/CAV1/IL4/VCAM1/IFNG/SELE/SELP/IL2/MAPK14/IL1A/PRKCA/CASP3/CD40LG/ALOX5	24
BP	GO:0010212	response to ionizing radiation	15/165	142/18800	1.9395e-12	6.7119e-11	2.81803e-11	TP53/SIRT1/VCAM1/CXCL10/MAPK14/THBD/PARP1/IL1A/HSPA5/CASP3/BCL2/BAX/MDM2/BCL2L1/HSF1	15
BP	GO:0018212	peptidyl-tyrosine modification	22/165	376/18800	2.10066e-12	7.21283e-11	3.02834e-11	INSR/IL6/VEGFA/TNF/IGF2/APP/TGFB1/TP53/CAV1/IL4/IFNG/MTOR/IL2/TNFRSF1A/KDR/HTR2A/NCF1/EGFR/PECAM1/EGF/MET/HSF1	22
BP	GO:0051091	positive regulation of DNA-binding transcription factor activity	19/165	265/18800	2.15705e-12	7.34903e-11	3.08553e-11	PPARG/IL6/VEGFA/TNF/APP/CAT/AKT1/IL10/IL1B/CAV1/CTNNB1/PRKCB/PTEN/ESR1/AR/ESR2/IKBKB/CD40LG/HSF1	19
BP	GO:1904019	epithelial cell apoptotic process	14/165	118/18800	2.18481e-12	7.38634e-11	3.10119e-11	IL6/TNF/ICAM1/CCL2/SERPINE1/IL10/PPARA/IL4/HMOX1/PIK3CG/NFE2L2/KDR/CD40LG/BCL2L1	14
BP	GO:0006809	nitric oxide biosynthetic process	12/165	75/18800	2.25999e-12	7.52474e-11	3.1593e-11	INSR/TNF/NOS3/AKT1/IL10/IL1B/CAV1/NOS2/IFNG/PTGS2/HSP90AA1/NQO1	12
BP	GO:0043536	positive regulation of blood vessel endothelial cell migration	12/165	75/18800	2.25999e-12	7.52474e-11	3.1593e-11	VEGFA/NOS3/TGFB1/AKT1/SIRT1/HMOX1/PTGS2/HIF1A/NFE2L2/KDR/PRKCA/HSPB1	12
BP	GO:0033135	regulation of peptidyl-serine phosphorylation	15/165	144/18800	2.38258e-12	7.87325e-11	3.30562e-11	IL6/VEGFA/TNF/APP/TGFB1/AKT1/CAV1/IFNG/PTEN/PTGS2/HSP90AA1/BCL2/EGFR/RAF1/BAX	15
BP	GO:0045471	response to ethanol	14/165	119/18800	2.45751e-12	8.06028e-11	3.38415e-11	SLC2A4/TNF/CAT/SOD1/PPARA/VCAM1/IL2/G6PD/OPRM1/NQO1/MAOB/CASP8/SLC6A3/CDK1	14
BP	GO:1903201	regulation of oxidative stress-induced cell death	12/165	77/18800	3.13157e-12	1.0195e-10	4.28043e-11	TNF/SOD1/AKT1/IL10/SIRT1/CTNNB1/HIF1A/NFE2L2/PARP1/MMP3/MET/HSPB1	12
BP	GO:0036473	cell death in response to oxidative stress	13/165	98/18800	3.20729e-12	1.03647e-10	4.35169e-11	TNF/SOD1/AKT1/IL10/SIRT1/CTNNB1/HIF1A/NFE2L2/PARP1/MMP3/BCL2/MET/HSPB1	13
BP	GO:1902893	regulation of miRNA transcription	11/165	59/18800	3.3089e-12	1.06151e-10	4.45679e-11	PPARG/TNF/TGFB1/IL10/PPARA/TP53/NR3C1/FOS/HIF1A/PPARD/JUN	11
BP	GO:0043523	regulation of neuron apoptotic process	17/165	207/18800	3.78856e-12	1.20657e-10	5.06587e-11	TNF/SOD1/CCL2/IL10/TP53/CTNNB1/HMOX1/G6PD/HIF1A/PARP1/JUN/CASP3/BCL2/NQO1/CASP9/BAX/BCL2L1	17
BP	GO:0001659	temperature homeostasis	16/165	177/18800	3.87569e-12	1.22544e-10	5.14508e-11	VEGFA/TNF/UCP2/IL1B/ADRB2/CAV1/IL4/PTGS2/ACHE/IL1A/GJA1/HTR2A/ADRB1/DRD1/HSF1/PTGES	16
BP	GO:0061614	miRNA transcription	11/165	60/18800	4.02128e-12	1.2624e-10	5.30023e-11	PPARG/TNF/TGFB1/IL10/PPARA/TP53/NR3C1/FOS/HIF1A/PPARD/JUN	11
BP	GO:0046660	female sex differentiation	14/165	124/18800	4.35351e-12	1.357e-10	5.69743e-11	INSR/VEGFA/NOS3/SOD1/MMP2/SIRT1/ESR1/KDR/HSPA5/CASP3/BCL2/PGR/BAX/BCL2L1	14
BP	GO:1902882	regulation of response to oxidative stress	13/165	101/18800	4.76169e-12	1.47378e-10	6.18773e-11	TNF/SOD1/AKT1/IL10/SIRT1/CTNNB1/HIF1A/NFE2L2/PARP1/MMP3/ALOX5/MET/HSPB1	13
BP	GO:0007346	regulation of mitotic cell cycle	24/165	478/18800	5.035e-12	1.54747e-10	6.49713e-11	INSR/TNF/IGF2/APP/CCL2/CDKN2A/AKT1/IL10/IL1B/TP53/SIRT1/CTNNB1/PTEN/IL1A/PRKCA/BCL2/EGFR/EGF/CDK4/CDK1/CYP1A1/MDM2/HSF1/CCNB1	24
BP	GO:0060326	cell chemotaxis	20/165	315/18800	5.15541e-12	1.57347e-10	6.6063e-11	IL6/VEGFA/CCL2/DPP4/SERPINE1/IL10/IL1B/CXCL8/IL4/VCAM1/MAPK1/CXCL10/PIK3CG/KDR/F7/ALOX5/CXCL1/MET/HSPB1/CXCL2	20
BP	GO:0043542	endothelial cell migration	19/165	279/18800	5.3455e-12	1.62024e-10	6.80266e-11	PPARG/VEGFA/TNF/NOS3/DPP4/TGFB1/AKT1/SIRT1/PTEN/HMOX1/PTGS2/PIK3CG/HIF1A/NFE2L2/KDR/PRKCA/EGF/MET/HSPB1	19
BP	GO:0006631	fatty acid metabolic process	22/165	395/18800	5.56651e-12	1.67567e-10	7.03539e-11	PPARG/AKR1B1/AKT1/IL1B/PPARA/GSTM1/CAV1/SIRT1/PTGS2/MAPK14/TNFRSF1A/CYP3A4/PPARD/GSTP1/ACACA/CYP1A2/FASN/ALOX5/PTGS1/PLA2G4A/CYP1A1/PTGES	22
BP	GO:0046209	nitric oxide metabolic process	12/165	81/18800	5.84753e-12	1.74829e-10	7.34029e-11	INSR/TNF/NOS3/AKT1/IL10/IL1B/CAV1/NOS2/IFNG/PTGS2/HSP90AA1/NQO1	12
BP	GO:0046677	response to antibiotic	10/165	46/18800	6.39927e-12	1.90032e-10	7.97861e-11	SOD1/TP53/HSP90AA1/HSPA5/CASP3/CASP8/CASP9/PLA2G4A/CYP1A1/MDM2	10
BP	GO:0045936	negative regulation of phosphate metabolic process	23/165	440/18800	6.44378e-12	1.9007e-10	7.98018e-11	PPARG/TNF/CDKN2A/TGFB1/AKT1/IL1B/PPARA/TP53/CAV1/IGFBP3/SIRT1/IFNG/PTEN/GSK3B/IL2/PARP1/JUN/GSTP1/IKBKB/CASP3/XDH/HSPB1/BAX	23
BP	GO:0060249	anatomical structure homeostasis	20/165	319/18800	6.49153e-12	1.90202e-10	7.98572e-11	IL6/VEGFA/NOS3/ALB/SOD1/ADRB2/CTNNB1/PTGS2/HIF1A/SPP1/KDR/GJA1/PRKCA/ACACA/SLC6A2/BCL2/PECAM1/HSPB1/BAX/COL3A1	20
BP	GO:0010563	negative regulation of phosphorus metabolic process	23/165	441/18800	6.74831e-12	1.96416e-10	8.24663e-11	PPARG/TNF/CDKN2A/TGFB1/AKT1/IL1B/PPARA/TP53/CAV1/IGFBP3/SIRT1/IFNG/PTEN/GSK3B/IL2/PARP1/JUN/GSTP1/IKBKB/CASP3/XDH/HSPB1/BAX	23
BP	GO:2001057	reactive nitrogen species metabolic process	12/165	82/18800	6.79846e-12	1.96574e-10	8.25325e-11	INSR/TNF/NOS3/AKT1/IL10/IL1B/CAV1/NOS2/IFNG/PTGS2/HSP90AA1/NQO1	12
BP	GO:0010888	negative regulation of lipid storage	8/165	22/18800	8.54957e-12	2.45591e-10	1.03113e-10	PPARG/IL6/TNF/CRP/PPARA/PPARD/NFKBIA/ABCG1	8
BP	GO:0051896	regulation of protein kinase B signaling	16/165	187/18800	9.00075e-12	2.56872e-10	1.07849e-10	INSR/TNF/IGF2/TGFB1/PPARA/SIRT1/MTOR/PTEN/PIK3CG/F3/HSP90AA1/F7/EGFR/EGF/XDH/MET	16
BP	GO:0031099	regeneration	16/165	188/18800	9.7643e-12	2.76865e-10	1.16243e-10	IL6/TNF/UCP2/IL10/MMP2/PTEN/HMOX1/SPP1/PPARD/GJA1/JUN/F7/BCL2/CDK1/PCNA/CCNA2	16
BP	GO:0033138	positive regulation of peptidyl-serine phosphorylation	13/165	107/18800	1.01012e-11	2.84581e-10	1.19483e-10	IL6/VEGFA/TNF/APP/TGFB1/AKT1/CAV1/IFNG/PTGS2/HSP90AA1/BCL2/EGFR/RAF1	13
BP	GO:0023061	signal release	23/165	451/18800	1.06366e-11	2.97756e-10	1.25014e-10	PPARG/IL6/TNF/UCP2/IL1B/NOS2/IFNG/PRKCB/GSK3B/HIF1A/SPP1/PPARD/IL1A/GJA1/HTR2A/OPRM1/ALOX5/MAOB/SLC6A4/PLA2G4A/RAF1/DRD1/PTGES	23
BP	GO:0050731	positive regulation of peptidyl-tyrosine phosphorylation	16/165	190/18800	1.14743e-11	3.19175e-10	1.34007e-10	IL6/VEGFA/TNF/IGF2/TGFB1/TP53/IL4/IFNG/MTOR/IL2/TNFRSF1A/HTR2A/NCF1/PECAM1/EGF/HSF1	16
BP	GO:0045862	positive regulation of proteolysis	21/165	369/18800	1.16918e-11	3.2318e-10	1.35689e-10	PPARG/TNF/APP/AKT1/IL1B/CAV1/SIRT1/IFNG/PTEN/GSK3B/NFE2L2/TNFRSF1B/F3/CTSD/EGF/XDH/CASP8/CASP9/BAX/MDM2/HSF1	21
BP	GO:0019915	lipid storage	12/165	86/18800	1.21739e-11	3.34402e-10	1.404e-10	PPARG/IL6/TNF/APOB/CRP/IL1B/PPARA/CAV1/SIRT1/PPARD/NFKBIA/ABCG1	12
BP	GO:0030225	macrophage differentiation	10/165	49/18800	1.26129e-11	3.42183e-10	1.43667e-10	VEGFA/APP/TGFB1/MMP9/SIRT1/IFNG/PARP1/PRKCA/CASP8/HSF1	10
BP	GO:0035094	response to nicotine	10/165	49/18800	1.26129e-11	3.42183e-10	1.43667e-10	TNF/PPARA/MMP2/VCAM1/MAPK1/HMOX1/CASP3/BCL2/SLC6A3/CHRNA7	10
BP	GO:0009408	response to heat	13/165	109/18800	1.28432e-11	3.46292e-10	1.45393e-10	NOS3/SOD1/AKT1/SIRT1/MTOR/CXCL10/HMOX1/PTGS2/GSK3B/IL1A/HSP90AA1/HSPB1/HSF1	13
BP	GO:0071375	cellular response to peptide hormone stimulus	19/165	294/18800	1.33544e-11	3.57882e-10	1.50259e-10	INSR/PPARG/SLC2A4/IGF2/UCP2/AKT1/IL1B/CAV1/SIRT1/STAT1/PRKCB/PLAT/GSK3B/NFE2L2/PARP1/CDK4/CA2/CCNA2/HSF1	19
BP	GO:1901216	positive regulation of neuron death	12/165	87/18800	1.40155e-11	3.73323e-10	1.56742e-10	TNF/TP53/IFNG/CTNNB1/GSK3B/FOS/PARP1/CASP3/NQO1/CASP8/CASP9/BAX	12
BP	GO:0032868	response to insulin	18/165	259/18800	1.4274e-11	3.77917e-10	1.5867e-10	INSR/PPARG/SLC2A4/IGF2/UCP2/CAT/AKT1/IL10/IL1B/PPARA/SIRT1/STAT1/PRKCB/MTOR/GSK3B/MAPK14/PARP1/CDK4	18
BP	GO:0007568	aging	15/165	163/18800	1.45106e-11	3.81881e-10	1.60335e-10	UCP2/CAT/MPO/IL10/MMP2/VCAM1/PTGS2/FOS/NFE2L2/TNFRSF1B/HTR2A/NQO1/CASP9/SLC6A3/CYP1A1	15
BP	GO:0008406	gonad development	17/165	226/18800	1.54939e-11	4.04545e-10	1.6985e-10	INSR/VEGFA/NOS3/SOD1/MMP2/SIRT1/ESR1/AR/IL1A/KDR/GJA1/HSPA5/CASP3/BCL2/PGR/BAX/BCL2L1	17
BP	GO:0006692	prostanoid metabolic process	10/165	50/18800	1.56479e-11	4.04545e-10	1.6985e-10	AKR1B1/IL1B/GSTM1/SIRT1/PTGS2/TNFRSF1A/GSTP1/PTGS1/PLA2G4A/PTGES	10
BP	GO:0006693	prostaglandin metabolic process	10/165	50/18800	1.56479e-11	4.04545e-10	1.6985e-10	AKR1B1/IL1B/GSTM1/SIRT1/PTGS2/TNFRSF1A/GSTP1/PTGS1/PLA2G4A/PTGES	10
BP	GO:1903034	regulation of response to wounding	15/165	166/18800	1.88821e-11	4.84791e-10	2.03542e-10	TNF/NOS3/SERPINE1/IL10/CAV1/MTOR/PTEN/PLAT/PLAU/THBD/NFE2L2/SPP1/F3/F7/ALOX5	15
BP	GO:0032943	mononuclear cell proliferation	19/165	300/18800	1.89725e-11	4.84791e-10	2.03542e-10	IL6/IGF2/CRP/IL10/IL1B/TP53/IL4/VCAM1/CTNNB1/PIK3CG/IL2/TNFRSF1B/IL1A/GJA1/CASP3/CD40LG/BCL2/AHR/BAX	19
BP	GO:0002526	acute inflammatory response	13/165	113/18800	2.04616e-11	5.17405e-10	2.17235e-10	IL6/TNF/CRP/IL1B/IL4/VCAM1/PTGS2/PIK3CG/IL1A/F3/GSTP1/OPRM1/PTGES	13
BP	GO:0010594	regulation of endothelial cell migration	17/165	230/18800	2.04843e-11	5.17405e-10	2.17235e-10	PPARG/VEGFA/TNF/NOS3/TGFB1/AKT1/SIRT1/HMOX1/PTGS2/PIK3CG/HIF1A/NFE2L2/KDR/PRKCA/EGF/MET/HSPB1	17
BP	GO:0045137	development of primary sexual characteristics	17/165	231/18800	2.19461e-11	5.51162e-10	2.31408e-10	INSR/VEGFA/NOS3/SOD1/MMP2/SIRT1/ESR1/AR/IL1A/KDR/GJA1/HSPA5/CASP3/BCL2/PGR/BAX/BCL2L1	17
BP	GO:0042391	regulation of membrane potential	22/165	425/18800	2.32818e-11	5.81383e-10	2.44097e-10	TNF/UCP2/APP/SOD1/AKT1/ADRB2/CAV1/MTOR/PTEN/GSK3B/PARP1/KDR/GJA1/OPRM1/ADRB1/BCL2/BAX/DRD1/CHRM1/BCL2L1/CHRNA7/GABRA1	22
BP	GO:1903037	regulation of leukocyte cell-cell adhesion	20/165	344/18800	2.54881e-11	6.32881e-10	2.65718e-10	IL6/TNF/IGF2/CCL2/DPP4/AKT1/IL10/IL1B/PPARA/CAV1/IL4/VCAM1/IFNG/SELE/SELP/IL2/IL1A/CASP3/CD40LG/ALOX5	20
BP	GO:0033559	unsaturated fatty acid metabolic process	13/165	115/18800	2.56486e-11	6.33291e-10	2.6589e-10	AKR1B1/IL1B/GSTM1/SIRT1/PTGS2/TNFRSF1A/GSTP1/CYP1A2/ALOX5/PTGS1/PLA2G4A/CYP1A1/PTGES	13
BP	GO:2001242	regulation of intrinsic apoptotic signaling pathway	15/165	171/18800	2.89423e-11	7.10622e-10	2.98358e-10	SOD1/AKT1/TP53/CAV1/MMP9/SIRT1/PTGS2/HIF1A/NFE2L2/PARP1/BCL2/HSPB1/BAX/MDM2/BCL2L1	15
BP	GO:0033674	positive regulation of kinase activity	23/165	476/18800	3.15258e-11	7.69754e-10	3.23185e-10	INSR/VEGFA/TNF/IGF2/TGFB1/AKT1/IL1B/ADRB2/SIRT1/IL4/IFNG/MTOR/PIK3CG/IL2/KDR/HSP90AA1/HTR2A/CD40LG/NCF1/EGFR/EGF/MET/CCNB1	23
BP	GO:0001894	tissue homeostasis	18/165	272/18800	3.22041e-11	7.81973e-10	3.28315e-10	IL6/VEGFA/NOS3/ALB/SOD1/ADRB2/CTNNB1/PTGS2/SPP1/KDR/GJA1/PRKCA/ACACA/BCL2/PECAM1/HSPB1/BAX/COL3A1	18
BP	GO:0010742	macrophage derived foam cell differentiation	9/165	38/18800	3.25194e-11	7.8529e-10	3.29708e-10	PPARG/APOB/CRP/TGFB1/PPARA/CETP/STAT1/NFKBIA/ABCG1	9
BP	GO:0042098	T cell proliferation	16/165	204/18800	3.37196e-11	8.04977e-10	3.37974e-10	IL6/IGF2/IL10/IL1B/TP53/IL4/VCAM1/CTNNB1/PIK3CG/IL2/TNFRSF1B/IL1A/GJA1/CASP3/CD40LG/BAX	16
BP	GO:0043281	regulation of cysteine-type endopeptidase activity involved in apoptotic process	16/165	204/18800	3.37196e-11	8.04977e-10	3.37974e-10	PPARG/VEGFA/TNF/AKT1/MMP9/SIRT1/PTGS2/F3/CTSD/XDH/CASP8/CASP9/RAF1/XIAP/BAX/HSF1	16
BP	GO:0014065	phosphatidylinositol 3-kinase signaling	14/165	144/18800	3.38841e-11	8.04977e-10	3.37974e-10	INSR/TNF/CAT/AKT1/SIRT1/PTEN/SELP/PIK3CG/PPARD/KDR/HTR2A/NCF1/EGFR/EGF	14
BP	GO:0010469	regulation of signaling receptor activity	15/165	173/18800	3.41984e-11	8.08074e-10	3.39274e-10	PPARG/TNF/APP/CCL2/SERPINE1/IL10/ADRB2/PPARA/IFNG/PLAU/HIF1A/ESR2/OPRM1/NCF1/EGF	15
BP	GO:0007623	circadian rhythm	16/165	205/18800	3.63e-11	8.53148e-10	3.58199e-10	PPARG/TNF/PPARA/TP53/SIRT1/NOS2/MTOR/MAPK8/PTEN/GSK3B/MTTP/ADRB1/F7/SLC6A4/AHR/CDK1	16
BP	GO:0031649	heat generation	7/165	16/18800	3.77857e-11	8.80336e-10	3.69614e-10	TNF/IL1B/ADRB2/PTGS2/IL1A/ADRB1/PTGES	7
BP	GO:0150076	neuroinflammatory response	11/165	73/18800	3.78575e-11	8.80336e-10	3.69614e-10	IL6/TNF/APP/IL1B/MMP9/IL4/IFNG/PTGS2/TNFRSF1B/JUN/MMP3	11
BP	GO:0048661	positive regulation of smooth muscle cell proliferation	12/165	95/18800	4.06608e-11	9.40548e-10	3.94894e-10	IL6/TNF/TGFB1/AKT1/IL10/MMP9/MMP2/STAT1/HMOX1/PTGS2/GJA1/JUN	12
BP	GO:0090077	foam cell differentiation	9/165	39/18800	4.19596e-11	9.6551e-10	4.05374e-10	PPARG/APOB/CRP/TGFB1/PPARA/CETP/STAT1/NFKBIA/ABCG1	9
BP	GO:0010883	regulation of lipid storage	10/165	55/18800	4.29103e-11	9.82243e-10	4.124e-10	PPARG/IL6/TNF/APOB/CRP/PPARA/SIRT1/PPARD/NFKBIA/ABCG1	10
BP	GO:0001890	placenta development	14/165	147/18800	4.48238e-11	1.02073e-09	4.28558e-10	PPARG/IGF2/SOD1/AKT1/IL10/MAPK1/PTGS2/MAPK14/HIF1A/SPP1/PPARD/NCOA1/EGFR/CASP8	14
BP	GO:0071902	positive regulation of protein serine/threonine kinase activity	16/165	208/18800	4.51768e-11	1.02346e-09	4.29707e-10	INSR/VEGFA/TNF/IGF2/TGFB1/AKT1/IL1B/ADRB2/SIRT1/IFNG/PIK3CG/HTR2A/CD40LG/EGFR/EGF/CCNB1	16
BP	GO:1901215	negative regulation of neuron death	16/165	209/18800	4.85553e-11	1.09436e-09	4.59473e-10	SOD1/CCL2/AKT1/IL10/PPARA/SIRT1/CTNNB1/HMOX1/GSK3B/HIF1A/TNFRSF1B/JUN/BCL2/BAX/BCL2L1/HSF1	16
BP	GO:0006690	icosanoid metabolic process	13/165	121/18800	4.92337e-11	1.10399e-09	4.63516e-10	AKR1B1/IL1B/GSTM1/SIRT1/PTGS2/TNFRSF1A/GSTP1/CYP1A2/ALOX5/PTGS1/PLA2G4A/CYP1A1/PTGES	13
BP	GO:0010332	response to gamma radiation	10/165	56/18800	5.18472e-11	1.15669e-09	4.85643e-10	TP53/CXCL10/PARP1/IL1A/HSPA5/BCL2/BAX/MDM2/BCL2L1/HSF1	10
BP	GO:0007548	sex differentiation	18/165	281/18800	5.51135e-11	1.21674e-09	5.10854e-10	INSR/VEGFA/NOS3/SOD1/MMP2/SIRT1/CTNNB1/ESR1/AR/IL1A/KDR/GJA1/HSPA5/CASP3/BCL2/PGR/BAX/BCL2L1	18
BP	GO:0031668	cellular response to extracellular stimulus	17/165	245/18800	5.56461e-11	1.21674e-09	5.10854e-10	ALB/UCP2/PPARA/TP53/SIRT1/VCAM1/MAPK1/MTOR/MAPK8/HMOX1/FOS/NFE2L2/HSPA5/BCL2/NCOA1/RXRA/COL1A1	17
BP	GO:0045926	negative regulation of growth	17/165	245/18800	5.56461e-11	1.21674e-09	5.10854e-10	CDKN2A/TGFB1/ADRB2/PPARA/TP53/SIRT1/PTEN/G6PD/HIF1A/SPP1/PPARD/ESR2/GJA1/ADRB1/BCL2/SLC6A4/MAP2	17
BP	GO:1903039	positive regulation of leukocyte cell-cell adhesion	17/165	245/18800	5.56461e-11	1.21674e-09	5.10854e-10	IL6/TNF/IGF2/CCL2/DPP4/AKT1/IL1B/CAV1/IL4/VCAM1/IFNG/SELE/SELP/IL2/IL1A/CD40LG/ALOX5	17
BP	GO:0050679	positive regulation of epithelial cell proliferation	16/165	211/18800	5.60229e-11	1.21891e-09	5.11767e-10	VEGFA/TNF/IGF2/AKT1/IL10/SIRT1/CTNNB1/HMOX1/HIF1A/AR/F3/KDR/JUN/PRKCA/EGFR/EGF	16
BP	GO:0043535	regulation of blood vessel endothelial cell migration	14/165	150/18800	5.8917e-11	1.26728e-09	5.32073e-10	PPARG/VEGFA/TNF/NOS3/TGFB1/AKT1/SIRT1/HMOX1/PTGS2/HIF1A/NFE2L2/KDR/PRKCA/HSPB1	14
BP	GO:0045785	positive regulation of cell adhesion	22/165	446/18800	5.91108e-11	1.26728e-09	5.32073e-10	IL6/VEGFA/TNF/IGF2/CCL2/DPP4/AKT1/IL10/IL1B/CAV1/IL4/VCAM1/IFNG/SELE/SELP/GSK3B/IL2/IL1A/KDR/PRKCA/CD40LG/ALOX5	22
BP	GO:1903829	positive regulation of protein localization	22/165	446/18800	5.91108e-11	1.26728e-09	5.32073e-10	PPARG/TNF/TGFB1/AKT1/IL1B/IFNG/MAPK8/PTGS2/GSK3B/ACHE/MAPK14/HIF1A/PPARD/PARP1/IL1A/ABCG1/EGFR/PECAM1/EGF/CDK1/CHRM1/NPEPPS	22
BP	GO:0097237	cellular response to toxic substance	13/165	123/18800	6.06948e-11	1.29492e-09	5.43679e-10	TNF/NOS3/ALB/CAT/MPO/SOD1/GSTM1/PTGS2/NFE2L2/GSTP1/PTGS1/NQO1/PTGES	13
BP	GO:0022409	positive regulation of cell-cell adhesion	18/165	291/18800	9.78432e-11	2.07135e-09	8.69667e-10	IL6/TNF/IGF2/CCL2/DPP4/AKT1/IL10/IL1B/CAV1/IL4/VCAM1/IFNG/SELE/SELP/IL2/IL1A/CD40LG/ALOX5	18
BP	GO:0070663	regulation of leukocyte proliferation	17/165	254/18800	9.80298e-11	2.07135e-09	8.69667e-10	IL6/IGF2/CRP/IL10/IL1B/IL4/VCAM1/MAPK1/CTNNB1/IL2/TNFRSF1B/IL1A/GSTP1/CASP3/CD40LG/BCL2/AHR	17
BP	GO:0071478	cellular response to radiation	15/165	187/18800	1.03748e-10	2.18168e-09	9.15988e-10	TP53/MMP9/MMP2/SIRT1/PTGS2/MAPK14/PARP1/HSPA5/MMP3/CASP9/BAX/PCNA/MDM2/BCL2L1/HSF1	15
BP	GO:0031960	response to corticosteroid	14/165	157/18800	1.0892e-10	2.27954e-09	9.57075e-10	IL6/TNF/IL10/NR3C1/PLAT/PTGS2/FOS/PARP1/CASP3/BCL2/COL1A1/MAOB/CASP9/PCNA	14
BP	GO:0001101	response to acid chemical	13/165	129/18800	1.11201e-10	2.31624e-09	9.72487e-10	VEGFA/TNF/MMP2/MTOR/CASP3/F7/EGFR/COL1A1/NQO1/PCNA/BCL2L1/HSF1/COL3A1	13
BP	GO:0048144	fibroblast proliferation	11/165	81/18800	1.21435e-10	2.51749e-09	1.05698e-09	TP53/CTNNB1/ESR1/JUN/GSTP1/EGFR/CDK4/BAX/CCNA2/COL3A1/CCNB1	11
BP	GO:0070371	ERK1 and ERK2 cascade	19/165	335/18800	1.26447e-10	2.60907e-09	1.09543e-09	TNF/APP/ICAM1/CCL2/TGFB1/IL1B/MAPK1/PTEN/IL1A/KDR/JUN/HTR2A/GSTP1/PRKCA/OPRM1/EGFR/EGF/CDK1/CHRNA7	19
BP	GO:0046651	lymphocyte proliferation	18/165	296/18800	1.29253e-10	2.65453e-09	1.11452e-09	IL6/IGF2/IL10/IL1B/TP53/IL4/VCAM1/CTNNB1/PIK3CG/IL2/TNFRSF1B/IL1A/GJA1/CASP3/CD40LG/BCL2/AHR/BAX	18
BP	GO:0045981	positive regulation of nucleotide metabolic process	9/165	44/18800	1.35208e-10	2.75111e-09	1.15507e-09	INSR/NOS3/APP/PPARA/NOS2/IL4/IFNG/HIF1A/HTR2A	9
BP	GO:1900544	positive regulation of purine nucleotide metabolic process	9/165	44/18800	1.35208e-10	2.75111e-09	1.15507e-09	INSR/NOS3/APP/PPARA/NOS2/IL4/IFNG/HIF1A/HTR2A	9
BP	GO:0031663	lipopolysaccharide-mediated signaling pathway	10/165	62/18800	1.49649e-10	3.03091e-09	1.27255e-09	TNF/NOS3/CCL2/TGFB1/AKT1/IL1B/MAPK1/MAPK14/NFKBIA/PRKCA	10
BP	GO:0019216	regulation of lipid metabolic process	19/165	339/18800	1.54727e-10	3.11938e-09	1.30969e-09	PPARG/TNF/APOB/SOD1/TGFB1/AKT1/IL1B/PPARA/CAV1/SIRT1/IFNG/MTOR/PTGS2/PIK3CG/PPARD/IL1A/HTR2A/ABCG1/CDK4	19
BP	GO:0033273	response to vitamin	11/165	83/18800	1.59257e-10	3.19604e-09	1.34188e-09	CAT/CXCL10/PTGS2/SPP1/PPARD/IL1A/F7/RXRA/COL1A1/TYR/CYP1A1	11
BP	GO:0003158	endothelium development	13/165	133/18800	1.63621e-10	3.25391e-09	1.36617e-09	VEGFA/TNF/ICAM1/IL1B/CTNNB1/CXCL10/TNFRSF1A/KDR/IKBKB/FASN/PECAM1/XDH/MET	13
BP	GO:0061041	regulation of wound healing	13/165	133/18800	1.63621e-10	3.25391e-09	1.36617e-09	TNF/NOS3/SERPINE1/CAV1/MTOR/PTEN/PLAT/PLAU/THBD/NFE2L2/F3/F7/ALOX5	13
BP	GO:0006633	fatty acid biosynthetic process	14/165	162/18800	1.65796e-10	3.28232e-09	1.3781e-09	IL1B/GSTM1/SIRT1/PTGS2/CYP3A4/GSTP1/ACACA/CYP1A2/FASN/ALOX5/PTGS1/PLA2G4A/CYP1A1/PTGES	14
BP	GO:1902895	positive regulation of miRNA transcription	9/165	45/18800	1.67749e-10	3.29725e-09	1.38437e-09	PPARG/TNF/TGFB1/IL10/TP53/NR3C1/FOS/HIF1A/JUN	9
BP	GO:0003018	vascular process in circulatory system	17/165	263/18800	1.68801e-10	3.29725e-09	1.38437e-09	INSR/SLC2A4/VEGFA/TNF/NOS3/CRP/SOD1/TGFB1/ADRB2/CAV1/MMP2/PTGS2/PPARD/HTR2A/ADRB1/SLC6A4/DRD1	17
BP	GO:0051054	positive regulation of DNA metabolic process	17/165	263/18800	1.68801e-10	3.29725e-09	1.38437e-09	IL6/TNF/TGFB1/AKT1/SIRT1/IL4/MAPK1/CTNNB1/IL2/PARP1/HSP90AA1/EGFR/EGF/CDK1/BAX/PCNA/HSF1	17
BP	GO:2000116	regulation of cysteine-type endopeptidase activity	16/165	229/18800	1.9e-10	3.6949e-09	1.55132e-09	PPARG/VEGFA/TNF/AKT1/MMP9/SIRT1/PTGS2/F3/CTSD/XDH/CASP8/CASP9/RAF1/XIAP/BAX/HSF1	16
BP	GO:0071887	leukocyte apoptotic process	12/165	109/18800	2.09738e-10	4.06079e-09	1.70494e-09	IL6/CDKN2A/AKT1/IL10/TP53/SIRT1/PTEN/IL2/HIF1A/CASP3/CASP9/BAX	12
BP	GO:1905953	negative regulation of lipid localization	9/165	47/18800	2.5411e-10	4.89831e-09	2.05658e-09	PPARG/IL6/TNF/CRP/AKT1/PPARA/PPARD/NFKBIA/ABCG1	9
BP	GO:0001938	positive regulation of endothelial cell proliferation	12/165	111/18800	2.60002e-10	4.99e-09	2.09508e-09	VEGFA/IGF2/AKT1/IL10/SIRT1/HMOX1/HIF1A/F3/KDR/JUN/PRKCA/EGF	12
BP	GO:0071466	cellular response to xenobiotic stimulus	14/165	168/18800	2.6931e-10	5.14615e-09	2.16064e-09	IL1B/GSTM1/TP53/NOS2/NFE2L2/CYP3A4/GSTP1/HSPA5/CYP1A2/NQO1/AHR/PCNA/CYP1A1/HSF1	14
BP	GO:0038034	signal transduction in absence of ligand	10/165	66/18800	2.84949e-10	5.37787e-09	2.25793e-09	TNF/AKT1/IL1B/IL4/GSK3B/IL2/IL1A/BCL2/BAX/BCL2L1	10
BP	GO:0097192	extrinsic apoptotic signaling pathway in absence of ligand	10/165	66/18800	2.84949e-10	5.37787e-09	2.25793e-09	TNF/AKT1/IL1B/IL4/GSK3B/IL2/IL1A/BCL2/BAX/BCL2L1	10
BP	GO:0008203	cholesterol metabolic process	13/165	139/18800	2.85107e-10	5.37787e-09	2.25793e-09	PON1/APOB/APP/CAT/SOD1/CETP/IL4/G6PD/CYP3A4/PPARD/CYP1A2/ABCG1/RXRA	13
BP	GO:0030595	leukocyte chemotaxis	16/165	236/18800	2.96589e-10	5.57055e-09	2.33883e-09	IL6/VEGFA/CCL2/DPP4/SERPINE1/IL10/IL1B/CXCL8/IL4/MAPK1/CXCL10/PIK3CG/F7/ALOX5/CXCL1/CXCL2	16
BP	GO:0045860	positive regulation of protein kinase activity	20/165	396/18800	3.11307e-10	5.80899e-09	2.43893e-09	INSR/VEGFA/TNF/IGF2/TGFB1/AKT1/IL1B/ADRB2/SIRT1/IL4/IFNG/MTOR/PIK3CG/HSP90AA1/HTR2A/CD40LG/NCF1/EGFR/EGF/CCNB1	20
BP	GO:0050921	positive regulation of chemotaxis	13/165	140/18800	3.11927e-10	5.80899e-09	2.43893e-09	IL6/VEGFA/SERPINE1/TGFB1/CXCL8/IL4/MAPK1/CXCL10/F3/KDR/F7/MET/HSPB1	13
BP	GO:0002687	positive regulation of leukocyte migration	13/165	141/18800	3.41023e-10	6.27112e-09	2.63296e-09	IL6/VEGFA/TNF/APP/ICAM1/SERPINE1/CXCL8/IL4/MAPK1/SELP/CXCL10/IL1A/F7	13
BP	GO:0035296	regulation of tube diameter	13/165	141/18800	3.41023e-10	6.27112e-09	2.63296e-09	TNF/NOS3/CRP/SOD1/ADRB2/CAV1/MMP2/PTGS2/PPARD/HTR2A/ADRB1/SLC6A4/DRD1	13
BP	GO:0097746	blood vessel diameter maintenance	13/165	141/18800	3.41023e-10	6.27112e-09	2.63296e-09	TNF/NOS3/CRP/SOD1/ADRB2/CAV1/MMP2/PTGS2/PPARD/HTR2A/ADRB1/SLC6A4/DRD1	13
BP	GO:0051591	response to cAMP	11/165	89/18800	3.44373e-10	6.30633e-09	2.64775e-09	APP/STAT1/PLAT/PIK3CG/FOS/THBD/HSPA5/COL1A1/AHR/TYR/SLC6A3	11
BP	GO:0043200	response to amino acid	12/165	114/18800	3.55979e-10	6.49181e-09	2.72562e-09	TNF/MMP2/MTOR/CASP3/F7/EGFR/COL1A1/NQO1/PCNA/BCL2L1/HSF1/COL3A1	12
BP	GO:0035150	regulation of tube size	13/165	142/18800	3.72567e-10	6.76625e-09	2.84084e-09	TNF/NOS3/CRP/SOD1/ADRB2/CAV1/MMP2/PTGS2/PPARD/HTR2A/ADRB1/SLC6A4/DRD1	13
BP	GO:0018107	peptidyl-threonine phosphorylation	12/165	115/18800	3.94464e-10	7.1052e-09	2.98315e-09	APP/TGFB1/AKT1/MAPK1/PRKCB/MTOR/MAPK8/GSK3B/PRKCA/BCL2/EGF/CDK1	12
BP	GO:1990748	cellular detoxification	12/165	115/18800	3.94464e-10	7.1052e-09	2.98315e-09	NOS3/ALB/CAT/MPO/SOD1/GSTM1/PTGS2/NFE2L2/GSTP1/PTGS1/NQO1/PTGES	12
BP	GO:0051223	regulation of protein transport	22/165	495/18800	4.29085e-10	7.69726e-09	3.23173e-09	PPARG/IL6/TNF/UCP2/TGFB1/IL1B/NOS2/IFNG/MAPK8/PTGS2/GSK3B/ACHE/MAPK14/HIF1A/PPARD/IL1A/OPRM1/ABCG1/ALOX5/CDK1/CHRM1/NPEPPS	22
BP	GO:0003012	muscle system process	21/165	449/18800	4.41057e-10	7.87985e-09	3.3084e-09	PPARG/TNF/NOS3/SOD1/IL1B/ADRB2/PPARA/CAV1/MTOR/HMOX1/PTGS2/PIK3CG/G6PD/TNFRSF1A/TNFRSF1B/PARP1/GJA1/HTR2A/PRKCA/DRD1/CHRM2	21
BP	GO:0033344	cholesterol efflux	10/165	69/18800	4.49001e-10	7.9893e-09	3.35435e-09	PPARG/PON1/APOB/CAV1/CETP/SIRT1/NFKBIA/ABCG1/RXRA/EGF	10
BP	GO:0043534	blood vessel endothelial cell migration	14/165	175/18800	4.62859e-10	8.16973e-09	3.4301e-09	PPARG/VEGFA/TNF/NOS3/TGFB1/AKT1/SIRT1/HMOX1/PTGS2/HIF1A/NFE2L2/KDR/PRKCA/HSPB1	14
BP	GO:0046890	regulation of lipid biosynthetic process	14/165	175/18800	4.62859e-10	8.16973e-09	3.4301e-09	TNF/APOB/SOD1/AKT1/IL1B/PPARA/SIRT1/IFNG/MTOR/PTGS2/IL1A/HTR2A/ABCG1/CDK4	14
BP	GO:0045446	endothelial cell differentiation	12/165	117/18800	4.82918e-10	8.4897e-09	3.56444e-09	VEGFA/TNF/ICAM1/IL1B/CTNNB1/TNFRSF1A/KDR/IKBKB/FASN/PECAM1/XDH/MET	12
BP	GO:0048015	phosphatidylinositol-mediated signaling	14/165	177/18800	5.37869e-10	9.41807e-09	3.95423e-09	INSR/TNF/CAT/AKT1/SIRT1/PTEN/SELP/PIK3CG/PPARD/KDR/HTR2A/NCF1/EGFR/EGF	14
BP	GO:0052547	regulation of peptidase activity	21/165	456/18800	5.83635e-10	1.01789e-08	4.27365e-09	PPARG/VEGFA/TNF/APP/SERPINE1/AKT1/CAV1/MMP9/SIRT1/PTGS2/F3/CTSD/SLPI/XDH/CASP8/CASP9/RAF1/XIAP/BAX/HSF1/SERPIND1	21
BP	GO:1904035	regulation of epithelial cell apoptotic process	11/165	94/18800	6.26974e-10	1.08915e-08	4.57285e-09	IL6/TNF/ICAM1/CCL2/SERPINE1/PPARA/IL4/HMOX1/NFE2L2/KDR/CD40LG	11
BP	GO:0031669	cellular response to nutrient levels	15/165	213/18800	6.45974e-10	1.11774e-08	4.69288e-09	ALB/UCP2/PPARA/TP53/SIRT1/MAPK1/MTOR/MAPK8/HMOX1/NFE2L2/HSPA5/BCL2/NCOA1/RXRA/COL1A1	15
BP	GO:0010874	regulation of cholesterol efflux	9/165	52/18800	6.60863e-10	1.13902e-08	4.78222e-09	PPARG/PON1/CAV1/CETP/SIRT1/NFKBIA/ABCG1/RXRA/EGF	9
BP	GO:1902652	secondary alcohol metabolic process	13/165	149/18800	6.78924e-10	1.16359e-08	4.8854e-09	PON1/APOB/APP/CAT/SOD1/CETP/IL4/G6PD/CYP3A4/PPARD/CYP1A2/ABCG1/RXRA	13
BP	GO:0010745	negative regulation of macrophage derived foam cell differentiation	6/165	13/18800	6.80416e-10	1.16359e-08	4.8854e-09	PPARG/CRP/PPARA/CETP/NFKBIA/ABCG1	6
BP	GO:0007249	I-kappaB kinase/NF-kappaB signaling	17/165	288/18800	6.8627e-10	1.16905e-08	4.90833e-09	TNF/AKT1/IL1B/SIRT1/STAT1/CTNNB1/PRKCB/HMOX1/ESR1/TNFRSF1A/IL1A/GJA1/NFKBIA/GSTP1/IKBKB/CASP8/HSPB1	17
BP	GO:0006801	superoxide metabolic process	10/165	72/18800	6.92254e-10	1.17469e-08	4.93201e-09	NOS3/CRP/MPO/SOD1/TGFB1/NOS2/NFE2L2/GSTP1/NCF1/NQO1	10
BP	GO:0045787	positive regulation of cell cycle	18/165	329/18800	7.13827e-10	1.20664e-08	5.06615e-09	INSR/TNF/IGF2/APP/AKT1/IL10/IL1B/IL1A/PRKCA/EGFR/EGF/SLC6A4/CDK4/CDK1/CYP1A1/MDM2/HSF1/CCNB1	18
BP	GO:0048017	inositol lipid-mediated signaling	14/165	181/18800	7.22168e-10	1.21606e-08	5.10571e-09	INSR/TNF/CAT/AKT1/SIRT1/PTEN/SELP/PIK3CG/PPARD/KDR/HTR2A/NCF1/EGFR/EGF	14
BP	GO:0042063	gliogenesis	17/165	291/18800	8.04276e-10	1.34916e-08	5.6645e-09	IL6/TNF/APP/SOD1/CCL2/TGFB1/AKT1/IL1B/MAPK1/IFNG/CTNNB1/MTOR/PTEN/TNFRSF1B/CDK1/DRD1/CHRM1	17
BP	GO:0010001	glial cell differentiation	15/165	218/18800	8.9153e-10	1.48667e-08	6.24185e-09	IL6/TNF/APP/SOD1/TGFB1/AKT1/IL1B/MAPK1/IFNG/CTNNB1/MTOR/PTEN/TNFRSF1B/CDK1/DRD1	15
BP	GO:0051222	positive regulation of protein transport	17/165	293/18800	8.93063e-10	1.48667e-08	6.24185e-09	PPARG/TNF/TGFB1/IL1B/IFNG/MAPK8/PTGS2/GSK3B/ACHE/MAPK14/HIF1A/PPARD/IL1A/ABCG1/CDK1/CHRM1/NPEPPS	17
BP	GO:0097696	receptor signaling pathway via STAT	14/165	184/18800	8.96398e-10	1.48667e-08	6.24185e-09	PPARG/IL6/TNF/CCL2/TGFB1/IL10/CAV1/STAT1/IL4/IFNG/IL2/TNFRSF1A/EGF/HSF1	14
BP	GO:0045834	positive regulation of lipid metabolic process	13/165	153/18800	9.43121e-10	1.55828e-08	6.5425e-09	PPARG/TNF/TGFB1/AKT1/IL1B/PPARA/IFNG/MTOR/PTGS2/PPARD/IL1A/HTR2A/ABCG1	13
BP	GO:0018210	peptidyl-threonine modification	12/165	124/18800	9.51786e-10	1.5667e-08	6.57789e-09	APP/TGFB1/AKT1/MAPK1/PRKCB/MTOR/MAPK8/GSK3B/PRKCA/BCL2/EGF/CDK1	12
BP	GO:0016125	sterol metabolic process	13/165	154/18800	1.02233e-09	1.67654e-08	7.03905e-09	PON1/APOB/APP/CAT/SOD1/CETP/IL4/G6PD/CYP3A4/PPARD/CYP1A2/ABCG1/RXRA	13
BP	GO:0052548	regulation of endopeptidase activity	20/165	426/18800	1.1099e-09	1.81338e-08	7.61359e-09	PPARG/VEGFA/TNF/APP/SERPINE1/AKT1/MMP9/SIRT1/PTGS2/F3/CTSD/SLPI/XDH/CASP8/CASP9/RAF1/XIAP/BAX/HSF1/SERPIND1	20
BP	GO:0098869	cellular oxidant detoxification	11/165	100/18800	1.22927e-09	2.00098e-08	8.40123e-09	NOS3/ALB/CAT/MPO/SOD1/PTGS2/NFE2L2/GSTP1/PTGS1/NQO1/PTGES	11
BP	GO:0030856	regulation of epithelial cell differentiation	13/165	157/18800	1.29755e-09	2.10432e-08	8.83511e-09	VEGFA/TNF/SERPINE1/IL1B/CAV1/MMP9/STAT1/IFNG/CTNNB1/TNFRSF1A/IL1A/IKBKB/XDH	13
BP	GO:0050863	regulation of T cell activation	18/165	342/18800	1.32468e-09	2.14043e-08	8.98672e-09	IL6/IGF2/SOD1/CCL2/DPP4/AKT1/IL10/IL1B/CAV1/IL4/VCAM1/IFNG/CTNNB1/IL2/TNFRSF1B/IL1A/CASP3/CD40LG	18
BP	GO:0045913	positive regulation of carbohydrate metabolic process	10/165	77/18800	1.36397e-09	2.19584e-08	9.21936e-09	INSR/IGF2/APP/AKT1/PPARA/SIRT1/IFNG/HIF1A/HTR2A/EGF	10
BP	GO:0050920	regulation of chemotaxis	15/165	225/18800	1.38009e-09	2.21368e-08	9.29425e-09	IL6/VEGFA/CCL2/DPP4/SERPINE1/TGFB1/CXCL8/IL4/MAPK1/CXCL10/F3/KDR/F7/MET/HSPB1	15
BP	GO:1903131	mononuclear cell differentiation	20/165	433/18800	1.47012e-09	2.34951e-08	9.86456e-09	PPARG/IL6/VEGFA/SOD1/IL10/IL1B/TP53/IL4/VCAM1/IFNG/CTNNB1/MTOR/IL2/IL1A/JUN/CD40LG/FASN/BCL2/BAX/RUNX2	20
BP	GO:0030522	intracellular receptor signaling pathway	16/165	264/18800	1.52787e-09	2.43296e-08	1.02149e-08	PPARG/PPARA/SIRT1/NR3C1/ESR1/PPARD/AR/PARP1/ESR2/NFKBIA/NR3C2/NCOA1/RXRA/AHR/XIAP/PGR	16
BP	GO:0007566	embryo implantation	9/165	57/18800	1.55661e-09	2.46979e-08	1.03695e-08	VEGFA/SOD1/IL1B/MMP9/MMP2/PTGS2/SPP1/PPARD/GJA1	9
BP	GO:0016049	cell growth	21/165	484/18800	1.70167e-09	2.69023e-08	1.12951e-08	VEGFA/APP/CDKN2A/TGFB1/AKT1/PPARA/TP53/SIRT1/CTNNB1/MTOR/GSK3B/IL2/G6PD/SPP1/PPARD/ESR2/HSP90AA1/GJA1/BCL2/EGFR/MAP2	21
BP	GO:0097529	myeloid leukocyte migration	15/165	229/18800	1.75913e-09	2.75988e-08	1.15875e-08	IL6/VEGFA/CCL2/DPP4/SERPINE1/IL1B/CXCL8/IL4/MAPK1/CXCL10/PIK3CG/IL1A/PECAM1/CXCL1/CXCL2	15
BP	GO:0009615	response to virus	19/165	392/18800	1.76402e-09	2.75988e-08	1.15875e-08	IL6/TNF/APOB/IL1B/STAT1/IL4/IFNG/CXCL10/MAPK14/HIF1A/HSP90AA1/IKBKB/BCL2/HSPB1/BAX/CYP1A1/CHRM2/BCL2L1/ODC1	19
BP	GO:0048145	regulation of fibroblast proliferation	10/165	79/18800	1.76457e-09	2.75988e-08	1.15875e-08	TP53/CTNNB1/ESR1/JUN/GSTP1/EGFR/CDK4/BAX/CCNA2/CCNB1	10
BP	GO:1904951	positive regulation of establishment of protein localization	17/165	309/18800	2.00447e-09	3.12399e-08	1.31162e-08	PPARG/TNF/TGFB1/IL1B/IFNG/MAPK8/PTGS2/GSK3B/ACHE/MAPK14/HIF1A/PPARD/IL1A/ABCG1/CDK1/CHRM1/NPEPPS	17
BP	GO:0150077	regulation of neuroinflammatory response	8/165	41/18800	2.21763e-09	3.44399e-08	1.44597e-08	IL6/TNF/IL1B/MMP9/IL4/PTGS2/TNFRSF1B/MMP3	8
BP	GO:0032944	regulation of mononuclear cell proliferation	15/165	233/18800	2.23137e-09	3.45312e-08	1.44981e-08	IL6/IGF2/CRP/IL10/IL1B/IL4/VCAM1/CTNNB1/IL2/TNFRSF1B/IL1A/CASP3/CD40LG/BCL2/AHR	15
BP	GO:0051100	negative regulation of binding	13/165	165/18800	2.3907e-09	3.68671e-08	1.54788e-08	AKT1/IL10/ADRB2/PPARA/CAV1/MAPK8/HMOX1/GSK3B/JUN/NFKBIA/SLPI/MAP2/BAX	13
BP	GO:0010876	lipid localization	20/165	446/18800	2.44229e-09	3.7531e-08	1.57576e-08	PPARG/IL6/TNF/APOB/CRP/AKT1/IL1B/PPARA/CAV1/CETP/SIRT1/NOS2/SPP1/PPARD/MTTP/IL1A/NFKBIA/ABCG1/PLA2G4A/PTGES	20
BP	GO:0010875	positive regulation of cholesterol efflux	7/165	27/18800	2.70453e-09	4.1416e-08	1.73887e-08	PPARG/PON1/CAV1/SIRT1/NFKBIA/ABCG1/RXRA	7
BP	GO:0045428	regulation of nitric oxide biosynthetic process	9/165	61/18800	2.91201e-09	4.44386e-08	1.86578e-08	INSR/TNF/AKT1/IL10/IL1B/CAV1/IFNG/PTGS2/HSP90AA1	9
BP	GO:0060284	regulation of cell development	21/165	500/18800	3.03282e-09	4.6122e-08	1.93646e-08	IL6/VEGFA/TNF/TGFB1/AKT1/IL1B/TP53/IFNG/CTNNB1/MTOR/PTEN/GSK3B/HIF1A/TNFRSF1A/SPP1/TNFRSF1B/IL1A/OPRM1/IKBKB/BCL2/MAP2	21
BP	GO:0006066	alcohol metabolic process	18/165	361/18800	3.11449e-09	4.72006e-08	1.98174e-08	PON1/AKR1B1/APOB/APP/CAT/SOD1/CETP/IL4/PTEN/G6PD/ALDH2/CYP3A4/PPARD/CYP1A2/ABCG1/RXRA/PLA2G4A/CYP1A1	18
BP	GO:0097194	execution phase of apoptosis	10/165	84/18800	3.25698e-09	4.91905e-08	2.06529e-08	IL6/AKT1/TP53/CASP3/CASP8/CASP9/BAX/CASP7/BCL2L1/HSF1	10
BP	GO:0001649	osteoblast differentiation	15/165	241/18800	3.54042e-09	5.32882e-08	2.23733e-08	PPARG/IL6/TNF/IGF2/CAT/AKT1/CTNNB1/GSK3B/ACHE/MAPK14/SPP1/GJA1/FASN/COL1A1/RUNX2	15
BP	GO:0051384	response to glucocorticoid	12/165	139/18800	3.55633e-09	5.3345e-08	2.23972e-08	IL6/TNF/IL10/NR3C1/PLAT/PTGS2/FOS/CASP3/BCL2/MAOB/CASP9/PCNA	12
BP	GO:0046889	positive regulation of lipid biosynthetic process	10/165	85/18800	3.6636e-09	5.4767e-08	2.29942e-08	TNF/AKT1/IL1B/PPARA/IFNG/MTOR/PTGS2/IL1A/HTR2A/ABCG1	10
BP	GO:0051099	positive regulation of binding	13/165	171/18800	3.69907e-09	5.51098e-08	2.31381e-08	PPARG/PON1/APP/TGFB1/CAV1/MMP9/IFNG/CTNNB1/GSK3B/PARP1/EGF/MET/HSF1	13
BP	GO:0014066	regulation of phosphatidylinositol 3-kinase signaling	11/165	111/18800	3.78068e-09	5.61354e-08	2.35687e-08	INSR/TNF/CAT/SIRT1/PTEN/SELP/PPARD/KDR/NCF1/EGFR/EGF	11
BP	GO:1900542	regulation of purine nucleotide metabolic process	10/165	86/18800	4.1146e-09	6.08878e-08	2.5564e-08	INSR/NOS3/APP/PPARA/NOS2/IL4/IFNG/HIF1A/PARP1/HTR2A	10
BP	GO:0022411	cellular component disassembly	20/165	460/18800	4.13591e-09	6.09977e-08	2.56102e-08	INSR/IL6/TNF/DPP4/TGFB1/ADRB2/TP53/MMP9/MMP2/PRKCB/GSK3B/HIF1A/PRKCA/HK2/PRSS1/MMP3/MMP13/CDK1/BAX/HSF1	20
BP	GO:0045637	regulation of myeloid cell differentiation	14/165	208/18800	4.41827e-09	6.49441e-08	2.72671e-08	TNF/TGFB1/STAT1/IL4/IFNG/CTNNB1/MTOR/FOS/MAPK14/HIF1A/NFKBIA/PRKCA/CASP8/HSF1	14
BP	GO:0001885	endothelial cell development	9/165	64/18800	4.52187e-09	6.60253e-08	2.77211e-08	VEGFA/TNF/ICAM1/IL1B/TNFRSF1A/IKBKB/FASN/PECAM1/MET	9
BP	GO:0080164	regulation of nitric oxide metabolic process	9/165	64/18800	4.52187e-09	6.60253e-08	2.77211e-08	INSR/TNF/AKT1/IL10/IL1B/CAV1/IFNG/PTGS2/HSP90AA1	9
BP	GO:1904659	glucose transmembrane transport	11/165	113/18800	4.57508e-09	6.65811e-08	2.79544e-08	INSR/SLC2A4/TNF/AKT1/IL1B/PRKCB/MAPK14/NFE2L2/PPARD/HK2/DRD1	11
BP	GO:1902175	regulation of oxidative stress-induced intrinsic apoptotic signaling pathway	7/165	29/18800	4.68383e-09	6.79388e-08	2.85244e-08	SOD1/AKT1/SIRT1/HIF1A/NFE2L2/PARP1/HSPB1	7
BP	GO:0090594	inflammatory response to wounding	6/165	17/18800	4.76657e-09	6.89114e-08	2.89328e-08	PPARG/TGFB1/HMOX1/HIF1A/IL1A/ALOX5	6
BP	GO:0008631	intrinsic apoptotic signaling pathway in response to oxidative stress	8/165	45/18800	4.85616e-09	6.97478e-08	2.9284e-08	SOD1/AKT1/SIRT1/HIF1A/NFE2L2/PARP1/BCL2/HSPB1	8
BP	GO:1904646	cellular response to amyloid-beta	8/165	45/18800	4.85616e-09	6.97478e-08	2.9284e-08	TNF/APP/ICAM1/ADRB2/VCAM1/GSK3B/PARP1/GJA1	8
BP	GO:0035265	organ growth	13/165	175/18800	4.90095e-09	7.01618e-08	2.94578e-08	IGF2/SOD1/AKT1/PPARA/PTEN/G6PD/ESR1/MAPK14/AR/BCL2/SLC6A4/MMP13/CDK1	13
BP	GO:0035264	multicellular organism growth	12/165	143/18800	4.9187e-09	7.01873e-08	2.94685e-08	IGF2/APP/SOD1/ADRB2/TP53/MTOR/AR/ADRB1/BCL2/CDK4/SLC6A3/COL3A1	12
BP	GO:0006140	regulation of nucleotide metabolic process	10/165	88/18800	5.16672e-09	7.31486e-08	3.07118e-08	INSR/NOS3/APP/PPARA/NOS2/IL4/IFNG/HIF1A/PARP1/HTR2A	10
BP	GO:0034644	cellular response to UV	10/165	88/18800	5.16672e-09	7.31486e-08	3.07118e-08	TP53/MMP9/MMP2/SIRT1/PTGS2/PARP1/MMP3/CASP9/BAX/PCNA	10
BP	GO:0014823	response to activity	9/165	65/18800	5.20945e-09	7.31486e-08	3.07118e-08	IL6/TNF/CAT/IL10/MMP2/HIF1A/PPARD/CDK1/HSF1	9
BP	GO:0031100	animal organ regeneration	9/165	65/18800	5.20945e-09	7.31486e-08	3.07118e-08	IL6/TNF/UCP2/IL10/HMOX1/F7/CDK1/PCNA/CCNA2	9
BP	GO:0072577	endothelial cell apoptotic process	9/165	65/18800	5.20945e-09	7.31486e-08	3.07118e-08	TNF/ICAM1/CCL2/SERPINE1/IL10/IL4/NFE2L2/KDR/CD40LG	9
BP	GO:1903578	regulation of ATP metabolic process	10/165	89/18800	5.77714e-09	8.08616e-08	3.39502e-08	INSR/TNF/APP/PPARA/TP53/IL4/IFNG/HIF1A/PARP1/HTR2A	10
BP	GO:0030193	regulation of blood coagulation	9/165	66/18800	5.987e-09	8.32686e-08	3.49607e-08	NOS3/SERPINE1/CAV1/PLAT/PLAU/THBD/NFE2L2/F3/F7	9
BP	GO:0034605	cellular response to heat	9/165	66/18800	5.987e-09	8.32686e-08	3.49607e-08	SIRT1/MTOR/CXCL10/HMOX1/PTGS2/GSK3B/IL1A/HSP90AA1/HSF1	9
BP	GO:0051052	regulation of DNA metabolic process	20/165	472/18800	6.39656e-09	8.86842e-08	3.72345e-08	IL6/TNF/TGFB1/AKT1/IL10/TP53/SIRT1/IL4/MAPK1/CTNNB1/IL2/PARP1/HSP90AA1/EGFR/EGF/CDK1/BAX/PCNA/CCNA2/HSF1	20
BP	GO:0070301	cellular response to hydrogen peroxide	10/165	90/18800	6.45061e-09	8.91523e-08	3.74311e-08	IL6/CAT/IL10/SIRT1/NFE2L2/NQO1/MET/CDK1/PCNA/HSF1	10
BP	GO:0050708	regulation of protein secretion	15/165	252/18800	6.49182e-09	8.94406e-08	3.75521e-08	PPARG/IL6/TNF/UCP2/TGFB1/IL1B/NOS2/IFNG/ACHE/HIF1A/PPARD/IL1A/OPRM1/ABCG1/ALOX5	15
BP	GO:0008645	hexose transmembrane transport	11/165	117/18800	6.62504e-09	9.09908e-08	3.82029e-08	INSR/SLC2A4/TNF/AKT1/IL1B/PRKCB/MAPK14/NFE2L2/PPARD/HK2/DRD1	11
BP	GO:0072330	monocarboxylic acid biosynthetic process	14/165	215/18800	6.76109e-09	9.257e-08	3.8866e-08	IL1B/GSTM1/SIRT1/PTGS2/CYP3A4/GSTP1/ACACA/CYP1A2/FASN/ALOX5/PTGS1/PLA2G4A/CYP1A1/PTGES	14
BP	GO:0002673	regulation of acute inflammatory response	8/165	47/18800	6.97972e-09	9.49717e-08	3.98743e-08	IL6/TNF/IL1B/IL4/PTGS2/PIK3CG/GSTP1/PTGES	8
BP	GO:0043618	regulation of transcription from RNA polymerase II promoter in response to stress	8/165	47/18800	6.97972e-09	9.49717e-08	3.98743e-08	VEGFA/TP53/HMOX1/HIF1A/NFE2L2/JUN/HSPA5/HSF1	8
BP	GO:0010506	regulation of autophagy	17/165	336/18800	7.04933e-09	9.56228e-08	4.01477e-08	AKT1/IL10/ADRB2/TP53/SIRT1/IL4/IFNG/MTOR/MAPK8/HMOX1/GSK3B/HIF1A/KDR/CASP3/BCL2/MET/HSPB1	17
BP	GO:0043122	regulation of I-kappaB kinase/NF-kappaB signaling	15/165	254/18800	7.22425e-09	9.76941e-08	4.10174e-08	TNF/IL1B/SIRT1/STAT1/CTNNB1/PRKCB/HMOX1/ESR1/TNFRSF1A/IL1A/GJA1/GSTP1/IKBKB/CASP8/HSPB1	15
BP	GO:0042326	negative regulation of phosphorylation	18/165	382/18800	7.53925e-09	1.01641e-07	4.26745e-08	PPARG/CDKN2A/TGFB1/AKT1/IL1B/PPARA/CAV1/IGFBP3/SIRT1/IFNG/PTEN/IL2/JUN/GSTP1/CASP3/XDH/HSPB1/BAX	18
BP	GO:1902042	negative regulation of extrinsic apoptotic signaling pathway via death domain receptors	7/165	31/18800	7.77575e-09	1.04509e-07	4.38786e-08	NOS3/ICAM1/SERPINE1/HMOX1/GSK3B/RAF1/BCL2L1	7
BP	GO:1900046	regulation of hemostasis	9/165	68/18800	7.85254e-09	1.05219e-07	4.41769e-08	NOS3/SERPINE1/CAV1/PLAT/PLAU/THBD/NFE2L2/F3/F7	9
BP	GO:0015749	monosaccharide transmembrane transport	11/165	119/18800	7.92984e-09	1.05611e-07	4.43413e-08	INSR/SLC2A4/TNF/AKT1/IL1B/PRKCB/MAPK14/NFE2L2/PPARD/HK2/DRD1	11
BP	GO:0051897	positive regulation of protein kinase B signaling	11/165	119/18800	7.92984e-09	1.05611e-07	4.43413e-08	INSR/TNF/IGF2/TGFB1/PIK3CG/F3/HSP90AA1/F7/EGFR/EGF/MET	11
BP	GO:0061028	establishment of endothelial barrier	8/165	48/18800	8.31358e-09	1.10387e-07	4.63466e-08	VEGFA/TNF/ICAM1/IL1B/TNFRSF1A/IKBKB/FASN/PECAM1	8
BP	GO:0006109	regulation of carbohydrate metabolic process	13/165	183/18800	8.41967e-09	1.11459e-07	4.67967e-08	INSR/IGF2/APP/TGFB1/AKT1/PPARA/TP53/SIRT1/IFNG/GSK3B/HIF1A/HTR2A/EGF	13
BP	GO:0098754	detoxification	12/165	150/18800	8.46928e-09	1.11779e-07	4.69311e-08	NOS3/ALB/CAT/MPO/SOD1/GSTM1/PTGS2/NFE2L2/GSTP1/PTGS1/NQO1/PTGES	12
BP	GO:0001933	negative regulation of protein phosphorylation	17/165	341/18800	8.7806e-09	1.15541e-07	4.85105e-08	PPARG/CDKN2A/TGFB1/AKT1/IL1B/CAV1/IGFBP3/SIRT1/IFNG/PTEN/IL2/JUN/GSTP1/CASP3/XDH/HSPB1/BAX	17
BP	GO:0070374	positive regulation of ERK1 and ERK2 cascade	14/165	220/18800	9.07321e-09	1.19035e-07	4.99775e-08	TNF/APP/ICAM1/CCL2/TGFB1/PTEN/IL1A/KDR/JUN/HTR2A/PRKCA/OPRM1/EGFR/CHRNA7	14
BP	GO:0001701	in utero embryonic development	18/165	387/18800	9.22538e-09	1.20671e-07	5.06644e-08	VEGFA/IGF2/NOS3/APOB/AKT1/IL10/TP53/MAPK1/CTNNB1/HIF1A/AR/GJA1/NCOA1/EGFR/CASP8/BCL2L1/COL3A1/CCNB1	18
BP	GO:0051101	regulation of DNA binding	11/165	121/18800	9.45946e-09	1.23366e-07	5.17958e-08	PPARG/TGFB1/MMP9/IFNG/CTNNB1/MAPK8/HMOX1/PARP1/JUN/NFKBIA/EGF	11
BP	GO:0010743	regulation of macrophage derived foam cell differentiation	7/165	32/18800	9.87987e-09	1.28259e-07	5.385e-08	PPARG/APOB/CRP/PPARA/CETP/NFKBIA/ABCG1	7
BP	GO:1901655	cellular response to ketone	10/165	94/18800	9.89298e-09	1.28259e-07	5.385e-08	AKT1/SIRT1/NR3C1/PLAT/SPP1/AR/ACACA/AHR/CDK4/CASP9	10
BP	GO:0050867	positive regulation of cell activation	19/165	436/18800	1.00171e-08	1.29486e-07	5.43652e-08	IL6/TNF/IGF2/CCL2/DPP4/TGFB1/AKT1/IL10/IL1B/CAV1/IL4/VCAM1/IFNG/SELP/IL2/IL1A/CD40LG/BCL2/PLA2G4A	19
BP	GO:0042698	ovulation cycle	9/165	70/18800	1.02088e-08	1.31577e-07	5.52431e-08	NOS3/MMP2/SIRT1/ESR1/HSPA5/OPRM1/CASP3/PGR/PCNA	9
BP	GO:0022612	gland morphogenesis	11/165	123/18800	1.12472e-08	1.44537e-07	6.06844e-08	IL6/TNF/TGFB1/CAV1/MMP2/ESR1/AR/BCL2/EGFR/PGR/BAX	11
BP	GO:0097530	granulocyte migration	12/165	154/18800	1.14056e-08	1.46145e-07	6.13598e-08	CCL2/DPP4/IL1B/CXCL8/IL4/MAPK1/CXCL10/PIK3CG/IL1A/PECAM1/CXCL1/CXCL2	12
BP	GO:0050818	regulation of coagulation	9/165	71/18800	1.16035e-08	1.47601e-07	6.19709e-08	NOS3/SERPINE1/CAV1/PLAT/PLAU/THBD/NFE2L2/F3/F7	9
BP	GO:0030857	negative regulation of epithelial cell differentiation	8/165	50/18800	1.16536e-08	1.47601e-07	6.19709e-08	VEGFA/CAV1/MMP9/STAT1/IFNG/CTNNB1/IL1A/XDH	8
BP	GO:0031281	positive regulation of cyclase activity	8/165	50/18800	1.16536e-08	1.47601e-07	6.19709e-08	NOS3/ADRB2/NOS2/MAPK8/MAPK14/ADRB1/RAF1/DRD1	8
BP	GO:1902041	regulation of extrinsic apoptotic signaling pathway via death domain receptors	8/165	50/18800	1.16536e-08	1.47601e-07	6.19709e-08	NOS3/ICAM1/SERPINE1/PTEN/HMOX1/GSK3B/RAF1/BCL2L1	8
BP	GO:0032091	negative regulation of protein binding	10/165	96/18800	1.21584e-08	1.53552e-07	6.44696e-08	AKT1/IL10/ADRB2/PPARA/CAV1/MAPK8/GSK3B/SLPI/MAP2/BAX	10
BP	GO:0050890	cognition	16/165	306/18800	1.26077e-08	1.58771e-07	6.66607e-08	INSR/SLC2A4/TNF/APP/MAPK1/PTEN/PTGS2/FOS/HIF1A/HTR2A/CASP3/EGFR/SLC6A4/DRD1/CHRM1/CHRNA7	16
BP	GO:0009306	protein secretion	17/165	350/18800	1.29132e-08	1.62153e-07	6.80806e-08	PPARG/IL6/TNF/UCP2/TGFB1/IL1B/NOS2/IFNG/ACHE/HIF1A/PPARD/MTTP/IL1A/OPRM1/ABCG1/ALOX5/RAF1	17
BP	GO:0009755	hormone-mediated signaling pathway	13/165	190/18800	1.32256e-08	1.65602e-07	6.9529e-08	PPARG/PPARA/SIRT1/NR3C1/ESR1/PPARD/AR/PARP1/ESR2/NR3C2/NCOA1/RXRA/PGR	13
BP	GO:0043279	response to alkaloid	10/165	97/18800	1.34544e-08	1.67691e-07	7.04057e-08	HTR2A/HSPA5/OPRM1/CASP3/NQO1/SLC6A3/DRD1/CASP7/BCL2L1/CCNA2	10
BP	GO:0035592	establishment of protein localization to extracellular region	17/165	351/18800	1.34687e-08	1.67691e-07	7.04057e-08	PPARG/IL6/TNF/UCP2/TGFB1/IL1B/NOS2/IFNG/ACHE/HIF1A/PPARD/MTTP/IL1A/OPRM1/ABCG1/ALOX5/RAF1	17
BP	GO:0009409	response to cold	8/165	51/18800	1.37192e-08	1.70328e-07	7.1513e-08	UCP2/ADRB2/CXCL10/FOS/HSP90AA1/NFKBIA/ADRB1/CASP8	8
BP	GO:0070372	regulation of ERK1 and ERK2 cascade	16/165	311/18800	1.58389e-08	1.96089e-07	8.23292e-08	TNF/APP/ICAM1/CCL2/TGFB1/IL1B/PTEN/IL1A/KDR/JUN/HTR2A/GSTP1/PRKCA/OPRM1/EGFR/CHRNA7	16
BP	GO:0043254	regulation of protein-containing complex assembly	18/165	401/18800	1.59684e-08	1.9664e-07	8.25604e-08	VEGFA/TNF/TGFB1/TP53/IFNG/MTOR/SELP/GSK3B/ESR1/PARP1/HSP90AA1/HSPA5/MMP3/MAP2/MET/RAF1/BAX/HSF1	18
BP	GO:0050670	regulation of lymphocyte proliferation	14/165	230/18800	1.59728e-08	1.9664e-07	8.25604e-08	IL6/IGF2/IL10/IL1B/IL4/VCAM1/CTNNB1/IL2/TNFRSF1B/IL1A/CASP3/CD40LG/BCL2/AHR	14
BP	GO:0045639	positive regulation of myeloid cell differentiation	10/165	99/18800	1.64182e-08	2.01558e-07	8.46253e-08	TNF/TGFB1/STAT1/IFNG/FOS/MAPK14/HIF1A/PRKCA/CASP8/HSF1	10
BP	GO:0090287	regulation of cellular response to growth factor stimulus	16/165	314/18800	1.81245e-08	2.21886e-07	9.31599e-08	PPARG/TGFB1/IL1B/PPARA/TP53/CAV1/SIRT1/IL4/CTNNB1/PRKCB/HIF1A/KDR/HSPA5/XDH/XIAP/RUNX2	16
BP	GO:0071692	protein localization to extracellular region	17/165	359/18800	1.87681e-08	2.29052e-07	9.61689e-08	PPARG/IL6/TNF/UCP2/TGFB1/IL1B/NOS2/IFNG/ACHE/HIF1A/PPARD/MTTP/IL1A/OPRM1/ABCG1/ALOX5/RAF1	17
BP	GO:0043620	regulation of DNA-templated transcription in response to stress	8/165	53/18800	1.88141e-08	2.29052e-07	9.61689e-08	VEGFA/TP53/HMOX1/HIF1A/NFE2L2/JUN/HSPA5/HSF1	8
BP	GO:0043270	positive regulation of ion transport	15/165	273/18800	1.90299e-08	2.3104e-07	9.70033e-08	CCL2/AKT1/IL1B/ADRB2/CAV1/IFNG/CXCL10/G6PD/IL1A/SLC6A4/PLA2G4A/BAX/DRD1/CHRM1/PTGES	15
BP	GO:0043393	regulation of protein binding	13/165	196/18800	1.91857e-08	2.3229e-07	9.7528e-08	APP/AKT1/IL10/ADRB2/PPARA/CAV1/MMP9/MAPK8/GSK3B/SLPI/MAP2/BAX/HSF1	13
BP	GO:0008630	intrinsic apoptotic signaling pathway in response to DNA damage	10/165	101/18800	1.9945e-08	2.4082e-07	1.01109e-07	TNF/TP53/SIRT1/HMOX1/TNFRSF1A/TNFRSF1B/BCL2/CASP9/BAX/BCL2L1	10
BP	GO:0030168	platelet activation	11/165	130/18800	2.01202e-08	2.4227e-07	1.01718e-07	IL6/NOS3/SELP/PIK3CG/MAPK14/THBD/PRKCA/CD40LG/HSPB1/PLA2G4A/COL3A1	11
BP	GO:0001660	fever generation	5/165	11/18800	2.16968e-08	2.6054e-07	1.09389e-07	TNF/IL1B/PTGS2/IL1A/PTGES	5
BP	GO:0034219	carbohydrate transmembrane transport	11/165	131/18800	2.17997e-08	2.61062e-07	1.09608e-07	INSR/SLC2A4/TNF/AKT1/IL1B/PRKCB/MAPK14/NFE2L2/PPARD/HK2/DRD1	11
BP	GO:1903202	negative regulation of oxidative stress-induced cell death	8/165	54/18800	2.19225e-08	2.61406e-07	1.09753e-07	AKT1/IL10/SIRT1/CTNNB1/HIF1A/NFE2L2/MET/HSPB1	8
BP	GO:2001243	negative regulation of intrinsic apoptotic signaling pathway	10/165	102/18800	2.19474e-08	2.61406e-07	1.09753e-07	AKT1/MMP9/SIRT1/PTGS2/HIF1A/NFE2L2/BCL2/HSPB1/MDM2/BCL2L1	10
BP	GO:0071674	mononuclear cell migration	13/165	199/18800	2.29944e-08	2.73136e-07	1.14678e-07	IL6/TNF/APP/ICAM1/CCL2/SERPINE1/AKT1/IL4/MAPK1/CXCL10/PIK3CG/ALOX5/PECAM1	13
BP	GO:0045444	fat cell differentiation	14/165	237/18800	2.33343e-08	2.76426e-07	1.16059e-07	PPARG/IL6/SLC2A4/TNF/TGFB1/AKT1/ADRB2/SIRT1/PTGS2/MAPK14/PPARD/HTR2A/ADRB1/ALOX5	14
BP	GO:0015980	energy derivation by oxidation of organic compounds	16/165	321/18800	2.4677e-08	2.91546e-07	1.22407e-07	INSR/TNF/IGF2/CAT/AKT1/TP53/NOS2/IL4/IFNG/MTOR/GSK3B/HIF1A/CYP1A2/PYGM/CDK1/CCNB1	16
BP	GO:0001558	regulation of cell growth	18/165	415/18800	2.70127e-08	3.18286e-07	1.33634e-07	VEGFA/CDKN2A/TGFB1/AKT1/PPARA/TP53/SIRT1/MTOR/GSK3B/IL2/G6PD/SPP1/PPARD/ESR2/GJA1/BCL2/EGFR/MAP2	18
BP	GO:0051051	negative regulation of transport	19/165	464/18800	2.71425e-08	3.18961e-07	1.33917e-07	TNF/NOS3/UCP2/AKT1/IL1B/CAV1/MMP9/PRKCB/PTEN/HMOX1/PTGS2/TNFRSF1A/TNFRSF1B/GJA1/HTR2A/OPRM1/BCL2/EGF/MAOB	19
BP	GO:1903798	regulation of production of miRNAs involved in gene silencing by miRNA	6/165	22/18800	2.77114e-08	3.24778e-07	1.36359e-07	IL6/TNF/TGFB1/TP53/ESR1/EGFR	6
BP	GO:1903580	positive regulation of ATP metabolic process	7/165	37/18800	2.91273e-08	3.3961e-07	1.42587e-07	INSR/APP/PPARA/IL4/IFNG/HIF1A/HTR2A	7
BP	GO:0071383	cellular response to steroid hormone stimulus	13/165	203/18800	2.91315e-08	3.3961e-07	1.42587e-07	PPARA/SIRT1/NR3C1/PLAT/ESR1/PPARD/AR/PARP1/ESR2/NR3C2/RXRA/CASP9/PGR	13
BP	GO:0043401	steroid hormone mediated signaling pathway	11/165	135/18800	2.9837e-08	3.46914e-07	1.45654e-07	PPARA/SIRT1/NR3C1/ESR1/PPARD/AR/PARP1/ESR2/NR3C2/RXRA/PGR	11
BP	GO:0016032	viral process	18/165	418/18800	3.01481e-08	3.49323e-07	1.46665e-07	INSR/TNF/CRP/ICAM1/CCL2/PPARA/TP53/CXCL8/CAV1/STAT1/GSK3B/JUN/HTR2A/BCL2/EGFR/SLPI/CDK1/BCL2L1	18
BP	GO:0014068	positive regulation of phosphatidylinositol 3-kinase signaling	9/165	79/18800	3.02031e-08	3.49323e-07	1.46665e-07	INSR/TNF/CAT/SIRT1/SELP/PPARD/KDR/NCF1/EGF	9
BP	GO:1903706	regulation of hemopoiesis	17/165	371/18800	3.03676e-08	3.50304e-07	1.47077e-07	TNF/SOD1/TGFB1/IL10/STAT1/IL4/IFNG/CTNNB1/MTOR/FOS/IL2/MAPK14/HIF1A/NFKBIA/PRKCA/CASP8/HSF1	17
BP	GO:0032869	cellular response to insulin stimulus	13/165	205/18800	3.27231e-08	3.76487e-07	1.5807e-07	INSR/PPARG/SLC2A4/IGF2/UCP2/AKT1/IL1B/SIRT1/STAT1/PRKCB/GSK3B/PARP1/CDK4	13
BP	GO:0002696	positive regulation of leukocyte activation	18/165	421/18800	3.36148e-08	3.85737e-07	1.61954e-07	IL6/TNF/IGF2/CCL2/DPP4/TGFB1/AKT1/IL10/IL1B/CAV1/IL4/VCAM1/IFNG/IL2/IL1A/CD40LG/BCL2/PLA2G4A	18
BP	GO:0001541	ovarian follicle development	8/165	57/18800	3.40479e-08	3.88677e-07	1.63188e-07	VEGFA/SOD1/MMP2/ESR1/KDR/BCL2/BAX/BCL2L1	8
BP	GO:0032768	regulation of monooxygenase activity	8/165	57/18800	3.40479e-08	3.88677e-07	1.63188e-07	TNF/AKT1/IL1B/CAV1/IFNG/HIF1A/IL1A/EGFR	8
BP	GO:0033209	tumor necrosis factor-mediated signaling pathway	10/165	107/18800	3.48688e-08	3.97017e-07	1.6669e-07	TNF/TP53/STAT1/TNFRSF1A/TNFRSF1B/NFKBIA/GSTP1/IKBKB/CASP8/XIAP	10
BP	GO:0051403	stress-activated MAPK cascade	14/165	245/18800	3.54214e-08	4.02266e-07	1.68893e-07	VEGFA/TNF/APP/IL1B/MAPK1/MAPK8/MAPK14/IL1A/GSTP1/IKBKB/NCF1/EGFR/XDH/XIAP	14
BP	GO:0030728	ovulation	6/165	23/18800	3.72205e-08	4.20524e-07	1.76559e-07	NOS3/MMP2/SIRT1/PLAT/PTGS2/PGR	6
BP	GO:0070920	regulation of production of small RNA involved in gene silencing by RNA	6/165	23/18800	3.72205e-08	4.20524e-07	1.76559e-07	IL6/TNF/TGFB1/TP53/ESR1/EGFR	6
BP	GO:0090068	positive regulation of cell cycle process	14/165	247/18800	3.92188e-08	4.41966e-07	1.85562e-07	INSR/TNF/IGF2/APP/AKT1/IL1B/IL1A/EGFR/EGF/CDK4/CDK1/CYP1A1/MDM2/CCNB1	14
BP	GO:0007259	receptor signaling pathway via JAK-STAT	12/165	173/18800	4.19389e-08	4.7141e-07	1.97924e-07	IL6/TNF/CCL2/IL10/CAV1/STAT1/IL4/IFNG/IL2/TNFRSF1A/EGF/HSF1	12
BP	GO:0042129	regulation of T cell proliferation	12/165	174/18800	4.47068e-08	5.01241e-07	2.10449e-07	IL6/IGF2/IL10/IL1B/IL4/VCAM1/CTNNB1/IL2/TNFRSF1B/IL1A/CASP3/CD40LG	12
BP	GO:2000351	regulation of endothelial cell apoptotic process	8/165	59/18800	4.50164e-08	5.03428e-07	2.11367e-07	TNF/ICAM1/CCL2/SERPINE1/IL4/NFE2L2/KDR/CD40LG	8
BP	GO:0090257	regulation of muscle system process	14/165	250/18800	4.56091e-08	5.08761e-07	2.13606e-07	PPARG/NOS3/SOD1/ADRB2/PPARA/CAV1/PTGS2/PIK3CG/G6PD/TNFRSF1A/TNFRSF1B/PARP1/PRKCA/CHRM2	14
BP	GO:0035994	response to muscle stretch	6/165	24/18800	4.92681e-08	5.45424e-07	2.28999e-07	CTNNB1/FOS/MAPK14/JUN/NFKBIA/RAF1	6
BP	GO:0036003	positive regulation of transcription from RNA polymerase II promoter in response to stress	6/165	24/18800	4.92681e-08	5.45424e-07	2.28999e-07	VEGFA/TP53/HIF1A/NFE2L2/HSPA5/HSF1	6
BP	GO:1901522	positive regulation of transcription from RNA polymerase II promoter involved in cellular response to chemical stimulus	6/165	24/18800	4.92681e-08	5.45424e-07	2.28999e-07	VEGFA/TP53/HIF1A/NFE2L2/JUN/RUNX2	6
BP	GO:0031098	stress-activated protein kinase signaling cascade	14/165	252/18800	5.0378e-08	5.53911e-07	2.32562e-07	VEGFA/TNF/APP/IL1B/MAPK1/MAPK8/MAPK14/IL1A/GSTP1/IKBKB/NCF1/EGFR/XDH/XIAP	14
BP	GO:0071560	cellular response to transforming growth factor beta stimulus	14/165	252/18800	5.0378e-08	5.53911e-07	2.32562e-07	PPARG/TGFB1/PPARA/TP53/CAV1/SIRT1/IL4/NR3C1/FOS/PARP1/JUN/HSPA5/COL1A1/COL3A1	14
BP	GO:0045598	regulation of fat cell differentiation	11/165	142/18800	5.04128e-08	5.53911e-07	2.32562e-07	PPARG/IL6/TNF/TGFB1/AKT1/SIRT1/PTGS2/MAPK14/PPARD/HTR2A/ALOX5	11
BP	GO:0071392	cellular response to estradiol stimulus	7/165	40/18800	5.15923e-08	5.65457e-07	2.3741e-07	IL10/MMP2/ESR1/ESR2/EGFR/CCNA2/HSF1	7
BP	GO:0071229	cellular response to acid chemical	9/165	85/18800	5.77696e-08	6.31585e-07	2.65174e-07	VEGFA/TNF/MMP2/MTOR/EGFR/COL1A1/BCL2L1/HSF1/COL3A1	9
BP	GO:0090066	regulation of anatomical structure size	19/165	487/18800	5.82922e-08	6.35718e-07	2.66909e-07	VEGFA/TNF/NOS3/CRP/SOD1/ADRB2/CAV1/MMP2/MTOR/PTEN/PTGS2/GSK3B/SPP1/PPARD/HTR2A/ADRB1/SLC6A4/MAP2/DRD1	19
BP	GO:1903409	reactive oxygen species biosynthetic process	8/165	61/18800	5.89e-08	6.40756e-07	2.69025e-07	MPO/SOD1/PPARA/CYP1A2/NCF1/ALOX5/MAOB/CYP1A1	8
BP	GO:0045429	positive regulation of nitric oxide biosynthetic process	7/165	41/18800	6.17577e-08	6.68534e-07	2.80687e-07	INSR/TNF/AKT1/IL1B/IFNG/PTGS2/HSP90AA1	7
BP	GO:0046688	response to copper ion	7/165	41/18800	6.17577e-08	6.68534e-07	2.80687e-07	APP/SOD1/NFE2L2/IL1A/CDK1/CYP1A1/HSF1	7
BP	GO:0050729	positive regulation of inflammatory response	11/165	145/18800	6.2555e-08	6.75502e-07	2.83613e-07	IL6/TNF/APP/SERPINE1/IL1B/IFNG/PTGS2/PIK3CG/IL2/TNFRSF1A/NFKBIA	11
BP	GO:1904705	regulation of vascular associated smooth muscle cell proliferation	9/165	86/18800	6.40409e-08	6.89853e-07	2.89638e-07	PPARG/TNF/IL10/MMP9/MMP2/PTEN/HMOX1/GJA1/JUN	9
BP	GO:0022617	extracellular matrix disassembly	8/165	62/18800	6.7125e-08	7.21306e-07	3.02844e-07	IL6/DPP4/TGFB1/MMP9/MMP2/PRSS1/MMP3/MMP13	8
BP	GO:0071559	response to transforming growth factor beta	14/165	258/18800	6.7517e-08	7.23749e-07	3.0387e-07	PPARG/TGFB1/PPARA/TP53/CAV1/SIRT1/IL4/NR3C1/FOS/PARP1/JUN/HSPA5/COL1A1/COL3A1	14
BP	GO:0030336	negative regulation of cell migration	16/165	346/18800	6.97676e-08	7.46055e-07	3.13235e-07	PPARG/TNF/CCL2/DPP4/SERPINE1/TGFB1/AKT1/IGFBP3/IL4/PTEN/HMOX1/NFE2L2/PPARD/GJA1/BCL2/COL3A1	16
BP	GO:1990874	vascular associated smooth muscle cell proliferation	9/165	87/18800	7.08979e-08	7.56301e-07	3.17537e-07	PPARG/TNF/IL10/MMP9/MMP2/PTEN/HMOX1/GJA1/JUN	9
BP	GO:0050728	negative regulation of inflammatory response	12/165	182/18800	7.34502e-08	7.79084e-07	3.27102e-07	PPARG/SOD1/IL10/PPARA/IL4/IL2/MAPK14/TNFRSF1A/PPARD/TNFRSF1B/GSTP1/ALOX5	12
BP	GO:0050999	regulation of nitric-oxide synthase activity	7/165	42/18800	7.35654e-08	7.79084e-07	3.27102e-07	TNF/AKT1/IL1B/CAV1/HIF1A/IL1A/EGFR	7
BP	GO:0060964	regulation of miRNA-mediated gene silencing	7/165	42/18800	7.35654e-08	7.79084e-07	3.27102e-07	PPARG/IL6/TNF/TGFB1/TP53/ESR1/EGFR	7
BP	GO:0010817	regulation of hormone levels	19/165	496/18800	7.76583e-08	8.18307e-07	3.4357e-07	PPARG/IL6/TNF/AKR1B1/UCP2/DPP4/IL1B/NOS2/IFNG/ESR1/HIF1A/CYP3A4/SPP1/PPARD/GJA1/CYP1A2/ALOX5/RAF1/CYP1A1	19
BP	GO:0008217	regulation of blood pressure	12/165	183/18800	7.80138e-08	8.18307e-07	3.4357e-07	PPARG/TNF/NOS3/SOD1/ADRB2/PPARA/NOS2/HMOX1/PTGS2/AR/ADRB1/PTGS1	12
BP	GO:0043405	regulation of MAP kinase activity	12/165	183/18800	7.80138e-08	8.18307e-07	3.4357e-07	INSR/PPARG/VEGFA/TNF/TGFB1/IL1B/CAV1/PIK3CG/HTR2A/GSTP1/EGFR/EGF	12
BP	GO:0048469	cell maturation	12/165	183/18800	7.80138e-08	8.18307e-07	3.4357e-07	PPARG/VEGFA/AKR1B1/APP/CTNNB1/G6PD/HIF1A/KDR/GJA1/BCL2/PGR/RUNX2	12
BP	GO:0002761	regulation of myeloid leukocyte differentiation	10/165	117/18800	8.21077e-08	8.59199e-07	3.60739e-07	TNF/TGFB1/IL4/IFNG/CTNNB1/MTOR/FOS/PRKCA/CASP8/HSF1	10
BP	GO:0040014	regulation of multicellular organism growth	8/165	64/18800	8.65759e-08	9.03803e-07	3.79466e-07	IGF2/APP/SOD1/ADRB2/ADRB1/BCL2/CDK4/SLC6A3	8
BP	GO:1904407	positive regulation of nitric oxide metabolic process	7/165	43/18800	8.7225e-08	9.08421e-07	3.81405e-07	INSR/TNF/AKT1/IL1B/IFNG/PTGS2/HSP90AA1	7
BP	GO:0050870	positive regulation of T cell activation	13/165	223/18800	8.80788e-08	9.15145e-07	3.84228e-07	IL6/IGF2/CCL2/DPP4/AKT1/IL1B/CAV1/IL4/VCAM1/IFNG/IL2/IL1A/CD40LG	13
BP	GO:0048568	embryonic organ development	18/165	449/18800	8.88213e-08	9.20683e-07	3.86553e-07	VEGFA/TNF/IGF2/SOD1/TGFB1/AKT1/IL10/TP53/CXCL8/MAPK1/CTNNB1/HIF1A/KDR/GJA1/NCOA1/EGFR/CASP8/RUNX2	18
BP	GO:0043500	muscle adaptation	10/165	118/18800	8.90389e-08	9.20767e-07	3.86589e-07	PPARG/NOS3/IL1B/PPARA/HMOX1/G6PD/TNFRSF1A/TNFRSF1B/PARP1/PRKCA	10
BP	GO:0030198	extracellular matrix organization	15/165	307/18800	8.94871e-08	9.2323e-07	3.87623e-07	IL6/TNF/APP/DPP4/TGFB1/CAV1/MMP9/MMP2/TNFRSF1A/TNFRSF1B/PRSS1/MMP3/COL1A1/MMP13/COL3A1	15
BP	GO:0007611	learning or memory	14/165	264/18800	8.97676e-08	9.23954e-07	3.87927e-07	INSR/SLC2A4/APP/MAPK1/PTEN/PTGS2/FOS/HIF1A/HTR2A/CASP3/EGFR/SLC6A4/DRD1/CHRNA7	14
BP	GO:0002697	regulation of immune effector process	16/165	353/18800	9.18285e-08	9.42876e-07	3.95871e-07	IL6/TNF/ICAM1/TGFB1/IL10/IL1B/SIRT1/NOS2/IL4/IFNG/HMOX1/IL2/TNFRSF1B/CD40LG/NCF1/AHR	16
BP	GO:0070141	response to UV-A	5/165	14/18800	9.2035e-08	9.42876e-07	3.95871e-07	AKT1/MMP9/MMP2/MMP3/EGFR	5
BP	GO:0030308	negative regulation of cell growth	12/165	186/18800	9.32652e-08	9.52021e-07	3.99711e-07	CDKN2A/TGFB1/PPARA/TP53/SIRT1/G6PD/SPP1/PPARD/ESR2/GJA1/BCL2/MAP2	12
BP	GO:0043062	extracellular structure organization	15/165	308/18800	9.33609e-08	9.52021e-07	3.99711e-07	IL6/TNF/APP/DPP4/TGFB1/CAV1/MMP9/MMP2/TNFRSF1A/TNFRSF1B/PRSS1/MMP3/COL1A1/MMP13/COL3A1	15
BP	GO:1905330	regulation of morphogenesis of an epithelium	8/165	65/18800	9.79957e-08	9.9697e-07	4.18583e-07	VEGFA/TNF/CTNNB1/CXCL10/ESR1/AR/GJA1/EGF	8
BP	GO:0045229	external encapsulating structure organization	15/165	310/18800	1.01568e-07	1.03093e-06	4.32841e-07	IL6/TNF/APP/DPP4/TGFB1/CAV1/MMP9/MMP2/TNFRSF1A/TNFRSF1B/PRSS1/MMP3/COL1A1/MMP13/COL3A1	15
BP	GO:0009743	response to carbohydrate	13/165	226/18800	1.02938e-07	1.03555e-06	4.34781e-07	APOB/UCP2/CAT/ICAM1/IL1B/PRKCB/PTGS2/HIF1A/PPARD/IL1A/CASP3/NQO1/RAF1	13
BP	GO:0007595	lactation	7/165	44/18800	1.02966e-07	1.03555e-06	4.34781e-07	VEGFA/CAV1/HIF1A/GJA1/HK2/XDH/SLC6A3	7
BP	GO:0060147	regulation of post-transcriptional gene silencing	7/165	44/18800	1.02966e-07	1.03555e-06	4.34781e-07	PPARG/IL6/TNF/TGFB1/TP53/ESR1/EGFR	7
BP	GO:1900368	regulation of post-transcriptional gene silencing by RNA	7/165	44/18800	1.02966e-07	1.03555e-06	4.34781e-07	PPARG/IL6/TNF/TGFB1/TP53/ESR1/EGFR	7
BP	GO:0071482	cellular response to light stimulus	10/165	121/18800	1.13022e-07	1.13409e-06	4.76155e-07	TP53/MMP9/MMP2/SIRT1/PTGS2/PARP1/MMP3/CASP9/BAX/PCNA	10
BP	GO:1903035	negative regulation of response to wounding	9/165	92/18800	1.15675e-07	1.15807e-06	4.86221e-07	TNF/NOS3/SERPINE1/PTEN/PLAT/PLAU/THBD/SPP1/ALOX5	9
BP	GO:2000273	positive regulation of signaling receptor activity	7/165	45/18800	1.21039e-07	1.20901e-06	5.0761e-07	CCL2/IL10/ADRB2/IFNG/HIF1A/NCF1/EGF	7
BP	GO:2000146	negative regulation of cell motility	16/165	361/18800	1.24697e-07	1.24273e-06	5.21765e-07	PPARG/TNF/CCL2/DPP4/SERPINE1/TGFB1/AKT1/IGFBP3/IL4/PTEN/HMOX1/NFE2L2/PPARD/GJA1/BCL2/COL3A1	16
BP	GO:0010952	positive regulation of peptidase activity	12/165	192/18800	1.31989e-07	1.31243e-06	5.5103e-07	PPARG/TNF/APP/CAV1/SIRT1/F3/CTSD/XDH/CASP8/CASP9/BAX/HSF1	12
BP	GO:0008643	carbohydrate transport	11/165	156/18800	1.32369e-07	1.31323e-06	5.51366e-07	INSR/SLC2A4/TNF/AKT1/IL1B/PRKCB/MAPK14/NFE2L2/PPARD/HK2/DRD1	11
BP	GO:0000303	response to superoxide	6/165	28/18800	1.33955e-07	1.32597e-06	5.56717e-07	NOS3/UCP2/MPO/SOD1/NFE2L2/NQO1	6
BP	GO:0046034	ATP metabolic process	14/165	273/18800	1.35684e-07	1.34007e-06	5.62636e-07	INSR/TNF/APP/TGFB1/PPARA/TP53/IL4/IFNG/HIF1A/PARP1/HTR2A/HK2/CDK1/CCNB1	14
BP	GO:0060966	regulation of gene silencing by RNA	7/165	46/18800	1.41716e-07	1.39533e-06	5.85837e-07	PPARG/IL6/TNF/TGFB1/TP53/ESR1/EGFR	7
BP	GO:1903532	positive regulation of secretion by cell	14/165	274/18800	1.41914e-07	1.39533e-06	5.85837e-07	PPARG/TGFB1/IL1B/IL4/IFNG/ACHE/HIF1A/SPP1/PPARD/IL1A/ABCG1/SLC6A4/PLA2G4A/PTGES	14
BP	GO:0002688	regulation of leukocyte chemotaxis	10/165	124/18800	1.42516e-07	1.39812e-06	5.87006e-07	IL6/VEGFA/CCL2/DPP4/SERPINE1/CXCL8/IL4/MAPK1/CXCL10/F7	10
BP	GO:0031334	positive regulation of protein-containing complex assembly	12/165	194/18800	1.47773e-07	1.44646e-06	6.07305e-07	VEGFA/TNF/TGFB1/TP53/IFNG/MTOR/GSK3B/ESR1/HSP90AA1/MMP3/MET/BAX	12
BP	GO:0016241	regulation of macroautophagy	11/165	158/18800	1.50706e-07	1.47189e-06	6.17981e-07	AKT1/ADRB2/TP53/SIRT1/IL4/MTOR/MAPK8/HMOX1/HIF1A/KDR/CASP3	11
BP	GO:0043280	positive regulation of cysteine-type endopeptidase activity involved in apoptotic process	10/165	125/18800	1.53749e-07	1.49829e-06	6.29064e-07	PPARG/TNF/SIRT1/F3/CTSD/XDH/CASP8/CASP9/BAX/HSF1	10
BP	GO:0045601	regulation of endothelial cell differentiation	7/165	47/18800	1.65295e-07	1.60369e-06	6.73319e-07	VEGFA/TNF/IL1B/CTNNB1/TNFRSF1A/IKBKB/XDH	7
BP	GO:2000378	negative regulation of reactive oxygen species metabolic process	7/165	47/18800	1.65295e-07	1.60369e-06	6.73319e-07	PPARA/TP53/G6PD/HIF1A/HK2/MMP3/BCL2	7
BP	GO:0000305	response to oxygen radical	6/165	29/18800	1.67678e-07	1.61162e-06	6.76646e-07	NOS3/UCP2/MPO/SOD1/NFE2L2/NQO1	6
BP	GO:0010575	positive regulation of vascular endothelial growth factor production	6/165	29/18800	1.67678e-07	1.61162e-06	6.76646e-07	IL6/TGFB1/IL1B/PTGS2/HIF1A/IL1A	6
BP	GO:0042759	long-chain fatty acid biosynthetic process	6/165	29/18800	1.67678e-07	1.61162e-06	6.76646e-07	GSTM1/CYP3A4/GSTP1/CYP1A2/ALOX5/CYP1A1	6
BP	GO:0097421	liver regeneration	6/165	29/18800	1.67678e-07	1.61162e-06	6.76646e-07	IL6/TNF/UCP2/IL10/HMOX1/PCNA	6
BP	GO:0051271	negative regulation of cellular component movement	16/165	369/18800	1.67946e-07	1.61162e-06	6.76646e-07	PPARG/TNF/CCL2/DPP4/SERPINE1/TGFB1/AKT1/IGFBP3/IL4/PTEN/HMOX1/NFE2L2/PPARD/GJA1/BCL2/COL3A1	16
BP	GO:0009267	cellular response to starvation	11/165	160/18800	1.7126e-07	1.63984e-06	6.88497e-07	ALB/UCP2/PPARA/TP53/SIRT1/MAPK1/MTOR/MAPK8/NFE2L2/HSPA5/BCL2	11
BP	GO:0051251	positive regulation of lymphocyte activation	16/165	371/18800	1.807e-07	1.72647e-06	7.24868e-07	IL6/IGF2/CCL2/DPP4/TGFB1/AKT1/IL10/IL1B/CAV1/IL4/VCAM1/IFNG/IL2/IL1A/CD40LG/BCL2	16
BP	GO:0002532	production of molecular mediator involved in inflammatory response	9/165	97/18800	1.83306e-07	1.74379e-06	7.3214e-07	IL6/TNF/SERPINE1/PPARA/NOS2/MAPK14/HIF1A/NCF1/ALOX5	9
BP	GO:0032642	regulation of chemokine production	9/165	97/18800	1.83306e-07	1.74379e-06	7.3214e-07	IL6/TNF/APP/IL10/IL1B/IFNG/HMOX1/HIF1A/GSTP1	9
BP	GO:0006953	acute-phase response	7/165	48/18800	1.92097e-07	1.80937e-06	7.59673e-07	IL6/TNF/CRP/IL1B/PTGS2/IL1A/PTGES	7
BP	GO:0042311	vasodilation	7/165	48/18800	1.92097e-07	1.80937e-06	7.59673e-07	TNF/NOS3/SOD1/ADRB2/PPARD/ADRB1/DRD1	7
BP	GO:0045931	positive regulation of mitotic cell cycle	10/165	128/18800	1.92258e-07	1.80937e-06	7.59673e-07	APP/AKT1/PRKCA/EGFR/CDK4/CDK1/CYP1A1/MDM2/HSF1/CCNB1	10
BP	GO:0071621	granulocyte chemotaxis	10/165	128/18800	1.92258e-07	1.80937e-06	7.59673e-07	CCL2/DPP4/IL1B/CXCL8/IL4/MAPK1/CXCL10/PIK3CG/CXCL1/CXCL2	10
BP	GO:1990266	neutrophil migration	10/165	128/18800	1.92258e-07	1.80937e-06	7.59673e-07	CCL2/DPP4/IL1B/CXCL8/CXCL10/PIK3CG/IL1A/PECAM1/CXCL1/CXCL2	10
BP	GO:0051881	regulation of mitochondrial membrane potential	8/165	71/18800	1.97552e-07	1.84729e-06	7.75594e-07	UCP2/SOD1/AKT1/PARP1/KDR/BCL2/BAX/BCL2L1	8
BP	GO:2000379	positive regulation of reactive oxygen species metabolic process	8/165	71/18800	1.97552e-07	1.84729e-06	7.75594e-07	CRP/SOD1/TGFB1/TP53/MAPK14/NFE2L2/GSTP1/XDH	8
BP	GO:0034349	glial cell apoptotic process	5/165	16/18800	1.97969e-07	1.84729e-06	7.75594e-07	CCL2/TP53/PRKCA/CASP3/CASP9	5
BP	GO:0034374	low-density lipoprotein particle remodeling	5/165	16/18800	1.97969e-07	1.84729e-06	7.75594e-07	APOB/MPO/CETP/MTTP/ABCG1	5
BP	GO:0002718	regulation of cytokine production involved in immune response	9/165	98/18800	2.00339e-07	1.85758e-06	7.79913e-07	IL6/TNF/TGFB1/IL10/IL1B/SIRT1/IL4/HMOX1/TNFRSF1B	9
BP	GO:0032602	chemokine production	9/165	98/18800	2.00339e-07	1.85758e-06	7.79913e-07	IL6/TNF/APP/IL10/IL1B/IFNG/HMOX1/HIF1A/GSTP1	9
BP	GO:0120162	positive regulation of cold-induced thermogenesis	9/165	98/18800	2.00339e-07	1.85758e-06	7.79913e-07	VEGFA/UCP2/ADRB2/CAV1/IL4/ACHE/GJA1/ADRB1/HSF1	9
BP	GO:0048872	homeostasis of number of cells	14/165	282/18800	2.01834e-07	1.86749e-06	7.84077e-07	IL6/VEGFA/NOS3/SOD1/AKT1/STAT1/HMOX1/IL2/G6PD/MAPK14/HIF1A/CASP3/BCL2/BAX	14
BP	GO:0050680	negative regulation of epithelial cell proliferation	11/165	163/18800	2.06757e-07	1.90903e-06	8.01515e-07	PPARG/TNF/CCL2/TGFB1/CAV1/STAT1/PTEN/PPARD/AR/ALOX5/XDH	11
BP	GO:1990776	response to angiotensin	6/165	30/18800	2.08081e-07	1.91723e-06	8.04957e-07	CAV1/PTGS2/NFE2L2/CA2/HSF1/COL3A1	6
BP	GO:0060562	epithelial tube morphogenesis	15/165	328/18800	2.10738e-07	1.93764e-06	8.13528e-07	VEGFA/TNF/TGFB1/CTNNB1/CXCL10/ESR1/HIF1A/AR/KDR/GJA1/CASP3/BCL2/EGF/MET/PGR	15
BP	GO:0006006	glucose metabolic process	12/165	201/18800	2.17143e-07	1.99237e-06	8.36505e-07	INSR/TNF/IGF2/AKT1/PPARA/TP53/SIRT1/GSK3B/G6PD/MAPK14/PPARD/HK2	12
BP	GO:0022602	ovulation cycle process	7/165	49/18800	2.2247e-07	2.03699e-06	8.5524e-07	NOS3/MMP2/SIRT1/ESR1/HSPA5/CASP3/PGR	7
BP	GO:0019318	hexose metabolic process	13/165	242/18800	2.27286e-07	2.07676e-06	8.71938e-07	INSR/TNF/IGF2/AKR1B1/AKT1/PPARA/TP53/SIRT1/GSK3B/G6PD/MAPK14/PPARD/HK2	13
BP	GO:0016485	protein processing	13/165	243/18800	2.38326e-07	2.17023e-06	9.1118e-07	DPP4/SERPINE1/PLAT/PLAU/PARP1/F3/CASP3/F7/CASP8/CASP9/XIAP/CASP7/C1R	13
BP	GO:0002367	cytokine production involved in immune response	9/165	100/18800	2.38573e-07	2.17023e-06	9.1118e-07	IL6/TNF/TGFB1/IL10/IL1B/SIRT1/IL4/HMOX1/TNFRSF1B	9
BP	GO:0060078	regulation of postsynaptic membrane potential	10/165	131/18800	2.38996e-07	2.17023e-06	9.1118e-07	APP/AKT1/ADRB2/PTEN/GSK3B/OPRM1/ADRB1/CHRM1/CHRNA7/GABRA1	10
BP	GO:0050804	modulation of chemical synaptic transmission	17/165	429/18800	2.43865e-07	2.20987e-06	9.27825e-07	TNF/APP/CCL2/IL1B/ADRB2/MAPK1/PRKCB/PTEN/PLAT/PTGS2/GSK3B/ACHE/HTR2A/SLC6A4/DRD1/CA2/CHRNA7	17
BP	GO:0033555	multicellular organismal response to stress	8/165	73/18800	2.45917e-07	2.21477e-06	9.29882e-07	DPP4/AKT1/MTOR/PTEN/ADRB1/SLC6A2/BCL2/DRD1	8
BP	GO:0045123	cellular extravasation	8/165	73/18800	2.45917e-07	2.21477e-06	9.29882e-07	TNF/ICAM1/CCL2/VCAM1/SELE/SELP/PIK3CG/PECAM1	8
BP	GO:0048662	negative regulation of smooth muscle cell proliferation	8/165	73/18800	2.45917e-07	2.21477e-06	9.29882e-07	PPARG/NOS3/IL10/IGFBP3/IFNG/PTEN/HMOX1/PPARD	8
BP	GO:0042593	glucose homeostasis	13/165	244/18800	2.49844e-07	2.24553e-06	9.42799e-07	INSR/PPARG/IL6/SLC2A4/UCP2/ICAM1/AKT1/SIRT1/HIF1A/PPARD/HK2/ALOX5/RAF1	13
BP	GO:0099177	regulation of trans-synaptic signaling	17/165	430/18800	2.51996e-07	2.26025e-06	9.48977e-07	TNF/APP/CCL2/IL1B/ADRB2/MAPK1/PRKCB/PTEN/PLAT/PTGS2/GSK3B/ACHE/HTR2A/SLC6A4/DRD1/CA2/CHRNA7	17
BP	GO:0010039	response to iron ion	6/165	31/18800	2.56155e-07	2.29287e-06	9.62673e-07	HMOX1/G6PD/HIF1A/BCL2/SLC6A3/CYP1A1	6
BP	GO:0032963	collagen metabolic process	9/165	101/18800	2.59961e-07	2.3175e-06	9.73015e-07	IL6/TGFB1/MMP9/MMP2/HIF1A/PPARD/MMP3/COL1A1/MMP13	9
BP	GO:0046620	regulation of organ growth	9/165	101/18800	2.59961e-07	2.3175e-06	9.73015e-07	IGF2/SOD1/AKT1/PPARA/PTEN/G6PD/MAPK14/SLC6A4/CDK1	9
BP	GO:0033500	carbohydrate homeostasis	13/165	245/18800	2.6186e-07	2.3297e-06	9.78137e-07	INSR/PPARG/IL6/SLC2A4/UCP2/ICAM1/AKT1/SIRT1/HIF1A/PPARD/HK2/ALOX5/RAF1	13
BP	GO:0002700	regulation of production of molecular mediator of immune response	11/165	167/18800	2.64156e-07	2.34539e-06	9.84723e-07	IL6/TNF/TGFB1/IL10/IL1B/SIRT1/IL4/HMOX1/IL2/TNFRSF1B/CD40LG	11
BP	GO:0030098	lymphocyte differentiation	16/165	382/18800	2.67977e-07	2.37452e-06	9.96953e-07	IL6/SOD1/IL10/IL1B/TP53/IL4/VCAM1/IFNG/CTNNB1/MTOR/IL2/IL1A/CD40LG/BCL2/BAX/RUNX2	16
BP	GO:0071695	anatomical structure maturation	13/165	246/18800	2.7439e-07	2.42645e-06	1.01876e-06	PPARG/VEGFA/AKR1B1/APP/MMP2/CTNNB1/G6PD/HIF1A/KDR/GJA1/BCL2/PGR/RUNX2	13
BP	GO:0032310	prostaglandin secretion	5/165	17/18800	2.7847e-07	2.44775e-06	1.0277e-06	IL1B/NOS2/IL1A/PLA2G4A/PTGES	5
BP	GO:1901550	regulation of endothelial cell development	5/165	17/18800	2.7847e-07	2.44775e-06	1.0277e-06	VEGFA/TNF/IL1B/TNFRSF1A/IKBKB	5
BP	GO:1903140	regulation of establishment of endothelial barrier	5/165	17/18800	2.7847e-07	2.44775e-06	1.0277e-06	VEGFA/TNF/IL1B/TNFRSF1A/IKBKB	5
BP	GO:0010638	positive regulation of organelle organization	18/165	487/18800	2.9594e-07	2.59612e-06	1.09e-06	INSR/TNF/IGF2/IL1B/ADRB2/TP53/MMP9/MAPK1/CTNNB1/MTOR/MAPK8/GSK3B/HIF1A/IL1A/KDR/EGF/MET/BAX	18
BP	GO:0071230	cellular response to amino acid stimulus	8/165	75/18800	3.04096e-07	2.66235e-06	1.1178e-06	TNF/MMP2/MTOR/EGFR/COL1A1/BCL2L1/HSF1/COL3A1	8
BP	GO:0001516	prostaglandin biosynthetic process	6/165	32/18800	3.12987e-07	2.72932e-06	1.14592e-06	IL1B/SIRT1/PTGS2/PTGS1/PLA2G4A/PTGES	6
BP	GO:0046457	prostanoid biosynthetic process	6/165	32/18800	3.12987e-07	2.72932e-06	1.14592e-06	IL1B/SIRT1/PTGS2/PTGS1/PLA2G4A/PTGES	6
BP	GO:0031214	biomineral tissue development	11/165	170/18800	3.16039e-07	2.75048e-06	1.1548e-06	NOS3/TGFB1/ADRB2/PPARA/PTGS2/HIF1A/SPP1/GJA1/ALOX5/COL1A1/MMP13	11
BP	GO:0042692	muscle cell differentiation	16/165	387/18800	3.19068e-07	2.76588e-06	1.16127e-06	VEGFA/IGF2/TGFB1/AKT1/PPARA/SIRT1/IL4/CTNNB1/MTOR/CXCL10/G6PD/MAPK14/CASP3/BCL2/CDK1/MDM2	16
BP	GO:0045786	negative regulation of cell cycle	16/165	387/18800	3.19068e-07	2.76588e-06	1.16127e-06	TNF/CCL2/CDKN2A/TGFB1/IL10/TP53/SIRT1/CTNNB1/PTEN/PTGS2/MAPK14/CASP3/BCL2/CDK1/MDM2/CCNB1	16
BP	GO:0061045	negative regulation of wound healing	8/165	76/18800	3.37356e-07	2.91866e-06	1.22541e-06	TNF/NOS3/SERPINE1/PTEN/PLAT/PLAU/THBD/ALOX5	8
BP	GO:0043525	positive regulation of neuron apoptotic process	7/165	52/18800	3.38915e-07	2.92065e-06	1.22625e-06	TNF/TP53/CTNNB1/CASP3/NQO1/CASP9/BAX	7
BP	GO:1904036	negative regulation of epithelial cell apoptotic process	7/165	52/18800	3.38915e-07	2.92065e-06	1.22625e-06	ICAM1/SERPINE1/PPARA/IL4/HMOX1/NFE2L2/KDR	7
BP	GO:0110148	biomineralization	11/165	172/18800	3.5545e-07	3.05715e-06	1.28356e-06	NOS3/TGFB1/ADRB2/PPARA/PTGS2/HIF1A/SPP1/GJA1/ALOX5/COL1A1/MMP13	11
BP	GO:0021700	developmental maturation	14/165	296/18800	3.63503e-07	3.1203e-06	1.31008e-06	PPARG/VEGFA/AKR1B1/APP/MMP2/CTNNB1/PTEN/G6PD/HIF1A/KDR/GJA1/BCL2/PGR/RUNX2	14
BP	GO:0090559	regulation of membrane permeability	8/165	77/18800	3.73684e-07	3.20144e-06	1.34414e-06	TP53/MTOR/MAPK8/GSK3B/HK2/BCL2/BAX/BCL2L1	8
BP	GO:1901099	negative regulation of signal transduction in absence of ligand	6/165	33/18800	3.79774e-07	3.2347e-06	1.35811e-06	TNF/AKT1/IL1B/IL1A/BCL2/BCL2L1	6
BP	GO:2000191	regulation of fatty acid transport	6/165	33/18800	3.79774e-07	3.2347e-06	1.35811e-06	AKT1/IL1B/PPARA/IL1A/PLA2G4A/PTGES	6
BP	GO:2001240	negative regulation of extrinsic apoptotic signaling pathway in absence of ligand	6/165	33/18800	3.79774e-07	3.2347e-06	1.35811e-06	TNF/AKT1/IL1B/IL1A/BCL2/BCL2L1	6
BP	GO:0060965	negative regulation of miRNA-mediated gene silencing	5/165	18/18800	3.82844e-07	3.25454e-06	1.36644e-06	PPARG/TNF/TGFB1/TP53/ESR1	5
BP	GO:0031644	regulation of nervous system process	10/165	138/18800	3.88673e-07	3.29772e-06	1.38456e-06	TNF/NOS3/APP/IL10/ADRB2/PTEN/TNFRSF1B/IL1A/OPRM1/CHRNA7	10
BP	GO:0034764	positive regulation of transmembrane transport	12/165	213/18800	4.05487e-07	3.43375e-06	1.44168e-06	INSR/CCL2/AKT1/ADRB2/IFNG/CXCL10/G6PD/MAPK14/NFE2L2/BAX/DRD1/CA2	12
BP	GO:0010827	regulation of glucose transmembrane transport	8/165	78/18800	4.13309e-07	3.48655e-06	1.46385e-06	INSR/TNF/AKT1/IL1B/PRKCB/MAPK14/NFE2L2/HK2	8
BP	GO:0031279	regulation of cyclase activity	8/165	78/18800	4.13309e-07	3.48655e-06	1.46385e-06	NOS3/ADRB2/NOS2/MAPK8/MAPK14/ADRB1/RAF1/DRD1	8
BP	GO:0042176	regulation of protein catabolic process	16/165	395/18800	4.1941e-07	3.53124e-06	1.48261e-06	TNF/AKT1/IL10/IL1B/CAV1/NOS2/IFNG/PTEN/GSK3B/NFE2L2/TNFRSF1B/HSP90AA1/EGFR/EGF/MDM2/ODC1	16
BP	GO:0006694	steroid biosynthetic process	11/165	175/18800	4.22721e-07	3.55231e-06	1.49146e-06	TNF/AKR1B1/APOB/SOD1/SIRT1/IFNG/G6PD/CYP3A4/IL1A/ABCG1/CYP1A1	11
BP	GO:0008637	apoptotic mitochondrial changes	9/165	107/18800	4.26749e-07	3.57796e-06	1.50222e-06	AKT1/TP53/MMP9/MAPK8/GSK3B/HK2/BCL2/BAX/BCL2L1	9
BP	GO:0051047	positive regulation of secretion	14/165	300/18800	4.27401e-07	3.57796e-06	1.50222e-06	PPARG/TGFB1/IL1B/IL4/IFNG/ACHE/HIF1A/SPP1/PPARD/IL1A/ABCG1/SLC6A4/PLA2G4A/PTGES	14
BP	GO:0040013	negative regulation of locomotion	16/165	396/18800	4.33782e-07	3.62447e-06	1.52175e-06	PPARG/TNF/CCL2/DPP4/SERPINE1/TGFB1/AKT1/IGFBP3/IL4/PTEN/HMOX1/NFE2L2/PPARD/GJA1/BCL2/COL3A1	16
BP	GO:0061900	glial cell activation	7/165	54/18800	4.42093e-07	3.68691e-06	1.54797e-06	IL6/TNF/APP/IL1B/IL4/IFNG/JUN	7
BP	GO:0060485	mesenchyme development	14/165	301/18800	4.44877e-07	3.70309e-06	1.55476e-06	IL6/NOS3/TGFB1/IL1B/STAT1/MAPK1/CTNNB1/MTOR/PTEN/GSK3B/HIF1A/BCL2/COL1A1/MDM2	14
BP	GO:0046323	glucose import	8/165	79/18800	4.56476e-07	3.79246e-06	1.59228e-06	INSR/SLC2A4/TNF/AKT1/MAPK14/NFE2L2/HK2/DRD1	8
BP	GO:0070555	response to interleukin-1	10/165	141/18800	4.74635e-07	3.93589e-06	1.6525e-06	IL6/APP/CCL2/IL1B/CXCL8/MMP2/SELE/HIF1A/PRKCA/IKBKB	10
BP	GO:0002763	positive regulation of myeloid leukocyte differentiation	7/165	55/18800	5.02852e-07	4.1464e-06	1.74089e-06	TNF/TGFB1/IFNG/FOS/PRKCA/CASP8/HSF1	7
BP	GO:0042743	hydrogen peroxide metabolic process	7/165	55/18800	5.02852e-07	4.1464e-06	1.74089e-06	CAT/MPO/SOD1/MMP3/CYP1A2/MAOB/CYP1A1	7
BP	GO:0043470	regulation of carbohydrate catabolic process	7/165	55/18800	5.02852e-07	4.1464e-06	1.74089e-06	INSR/APP/PPARA/TP53/IFNG/HIF1A/HTR2A	7
BP	GO:0055123	digestive system development	10/165	142/18800	5.06773e-07	4.17091e-06	1.75118e-06	INSR/TNF/IGF2/CXCL8/CTNNB1/HIF1A/BCL2/EGFR/CYP1A1/COL3A1	10
BP	GO:0010885	regulation of cholesterol storage	5/165	19/18800	5.15895e-07	4.18332e-06	1.75639e-06	PPARG/APOB/PPARA/PPARD/ABCG1	5
BP	GO:0015732	prostaglandin transport	5/165	19/18800	5.15895e-07	4.18332e-06	1.75639e-06	IL1B/NOS2/IL1A/PLA2G4A/PTGES	5
BP	GO:0055093	response to hyperoxia	5/165	19/18800	5.15895e-07	4.18332e-06	1.75639e-06	CAT/CAV1/MMP2/COL1A1/CYP1A1	5
BP	GO:0060149	negative regulation of post-transcriptional gene silencing	5/165	19/18800	5.15895e-07	4.18332e-06	1.75639e-06	PPARG/TNF/TGFB1/TP53/ESR1	5
BP	GO:0060749	mammary gland alveolus development	5/165	19/18800	5.15895e-07	4.18332e-06	1.75639e-06	VEGFA/ESR1/HIF1A/AR/EGF	5
BP	GO:0060967	negative regulation of gene silencing by RNA	5/165	19/18800	5.15895e-07	4.18332e-06	1.75639e-06	PPARG/TNF/TGFB1/TP53/ESR1	5
BP	GO:0061377	mammary gland lobule development	5/165	19/18800	5.15895e-07	4.18332e-06	1.75639e-06	VEGFA/ESR1/HIF1A/AR/EGF	5
BP	GO:1900369	negative regulation of post-transcriptional gene silencing by RNA	5/165	19/18800	5.15895e-07	4.18332e-06	1.75639e-06	PPARG/TNF/TGFB1/TP53/ESR1	5
BP	GO:0001655	urogenital system development	15/165	352/18800	5.18581e-07	4.19736e-06	1.76228e-06	VEGFA/AKR1B1/CAT/MMP9/MMP2/STAT1/CTNNB1/PTEN/ESR1/AR/BCL2/PECAM1/CASP9/BAX/ODC1	15
BP	GO:0005996	monosaccharide metabolic process	13/165	261/18800	5.38929e-07	4.35403e-06	1.82806e-06	INSR/TNF/IGF2/AKR1B1/AKT1/PPARA/TP53/SIRT1/GSK3B/G6PD/MAPK14/PPARD/HK2	13
BP	GO:2001056	positive regulation of cysteine-type endopeptidase activity	10/165	143/18800	5.408e-07	4.36113e-06	1.83104e-06	PPARG/TNF/SIRT1/F3/CTSD/XDH/CASP8/CASP9/BAX/HSF1	10
BP	GO:0010959	regulation of metal ion transport	16/165	403/18800	5.47555e-07	4.40752e-06	1.85052e-06	NOS3/CCL2/AKT1/ADRB2/CAV1/IFNG/CTNNB1/CXCL10/PTGS2/PIK3CG/G6PD/HTR2A/BCL2/EGF/BAX/DRD1	16
BP	GO:0010660	regulation of muscle cell apoptotic process	8/165	81/18800	5.5448e-07	4.4551e-06	1.8705e-06	PPARG/CDKN2A/TP53/SIRT1/IFNG/HMOX1/NFE2L2/HSF1	8
BP	GO:0001676	long-chain fatty acid metabolic process	9/165	111/18800	5.83708e-07	4.68138e-06	1.9655e-06	GSTM1/PTGS2/CYP3A4/GSTP1/CYP1A2/ALOX5/PTGS1/PLA2G4A/CYP1A1	9
BP	GO:0010721	negative regulation of cell development	11/165	181/18800	5.9182e-07	4.73779e-06	1.98919e-06	IL6/VEGFA/TNF/IL1B/TP53/CTNNB1/PTEN/GSK3B/SPP1/IL1A/MAP2	11
BP	GO:0043388	positive regulation of DNA binding	7/165	57/18800	6.45575e-07	5.14937e-06	2.16199e-06	PPARG/TGFB1/MMP9/IFNG/CTNNB1/PARP1/EGF	7
BP	GO:0046456	icosanoid biosynthetic process	7/165	57/18800	6.45575e-07	5.14937e-06	2.16199e-06	IL1B/SIRT1/PTGS2/ALOX5/PTGS1/PLA2G4A/PTGES	7
BP	GO:0042509	regulation of tyrosine phosphorylation of STAT protein	8/165	83/18800	6.69938e-07	5.32437e-06	2.23547e-06	IL6/TNF/CAV1/IL4/IFNG/IL2/TNFRSF1A/HSF1	8
BP	GO:0048678	response to axon injury	8/165	83/18800	6.69938e-07	5.32437e-06	2.23547e-06	SOD1/MMP2/PTEN/SPP1/JUN/BCL2/CDK1/BAX	8
BP	GO:0045821	positive regulation of glycolytic process	5/165	20/18800	6.82992e-07	5.39883e-06	2.26673e-06	INSR/APP/IFNG/HIF1A/HTR2A	5
BP	GO:1902004	positive regulation of amyloid-beta formation	5/165	20/18800	6.82992e-07	5.39883e-06	2.26673e-06	TNF/IFNG/CASP3/ABCG1/CHRNA7	5
BP	GO:1902176	negative regulation of oxidative stress-induced intrinsic apoptotic signaling pathway	5/165	20/18800	6.82992e-07	5.39883e-06	2.26673e-06	AKT1/SIRT1/HIF1A/NFE2L2/HSPB1	5
BP	GO:0050767	regulation of neurogenesis	15/165	361/18800	7.12988e-07	5.62582e-06	2.36203e-06	IL6/VEGFA/TNF/TGFB1/IL1B/TP53/IFNG/CTNNB1/MTOR/PTEN/HIF1A/SPP1/TNFRSF1B/OPRM1/MAP2	15
BP	GO:0048010	vascular endothelial growth factor receptor signaling pathway	7/165	58/18800	7.28802e-07	5.73003e-06	2.40578e-06	VEGFA/IL1B/PRKCB/MAPK14/HIF1A/KDR/HSPB1	7
BP	GO:0060135	maternal process involved in female pregnancy	7/165	58/18800	7.28802e-07	5.73003e-06	2.40578e-06	AKT1/PTGS2/ESR1/SPP1/PPARD/AR/PGR	7
BP	GO:0061138	morphogenesis of a branching epithelium	11/165	185/18800	7.35364e-07	5.77129e-06	2.42311e-06	VEGFA/TNF/IL10/CTNNB1/ESR1/AR/KDR/BCL2/EGF/MET/PGR	11
BP	GO:0010821	regulation of mitochondrion organization	10/165	148/18800	7.42712e-07	5.81857e-06	2.44296e-06	PPARG/AKT1/TP53/MMP9/MAPK8/GSK3B/HIF1A/KDR/BAX/BCL2L1	10
BP	GO:0032094	response to food	6/165	37/18800	7.74343e-07	6.05558e-06	2.54247e-06	MPO/AKT1/PPARA/G6PD/OPRM1/CYP1A1	6
BP	GO:0021782	glial cell development	9/165	115/18800	7.88399e-07	6.15455e-06	2.58402e-06	IL6/TNF/APP/SOD1/AKT1/IL1B/IFNG/PTEN/DRD1	9
BP	GO:0051348	negative regulation of transferase activity	13/165	270/18800	7.90473e-07	6.1598e-06	2.58622e-06	PPARG/CDKN2A/AKT1/IL1B/TP53/CAV1/SIRT1/IFNG/PTEN/GSK3B/GSTP1/CASP3/HSPB1	13
BP	GO:0046394	carboxylic acid biosynthetic process	14/165	316/18800	7.96413e-07	6.19511e-06	2.60105e-06	IL1B/GSTM1/SIRT1/PTGS2/CYP3A4/GSTP1/ACACA/CYP1A2/FASN/ALOX5/PTGS1/PLA2G4A/CYP1A1/PTGES	14
BP	GO:0010657	muscle cell apoptotic process	8/165	85/18800	8.0534e-07	6.24245e-06	2.62092e-06	PPARG/CDKN2A/TP53/SIRT1/IFNG/HMOX1/NFE2L2/HSF1	8
BP	GO:2000106	regulation of leukocyte apoptotic process	8/165	85/18800	8.0534e-07	6.24245e-06	2.62092e-06	CDKN2A/IL10/TP53/SIRT1/PTEN/IL2/HIF1A/BAX	8
BP	GO:0019748	secondary metabolic process	7/165	59/18800	8.2085e-07	6.35147e-06	2.6667e-06	AKR1B1/NFE2L2/CYP3A4/CYP1A2/BCL2/TYR/CYP1A1	7
BP	GO:0006959	humoral immune response	14/165	317/18800	8.26941e-07	6.38736e-06	2.68176e-06	IL6/TNF/CRP/CCL2/IL1B/CXCL8/IFNG/CXCL10/BCL2/ALOX5/SLPI/CXCL1/C1R/CXCL2	14
BP	GO:0043406	positive regulation of MAP kinase activity	9/165	116/18800	8.48349e-07	6.52976e-06	2.74155e-06	INSR/VEGFA/TNF/TGFB1/IL1B/PIK3CG/HTR2A/EGFR/EGF	9
BP	GO:1904892	regulation of receptor signaling pathway via STAT	9/165	116/18800	8.48349e-07	6.52976e-06	2.74155e-06	PPARG/IL6/TNF/TGFB1/IL10/CAV1/IL4/IFNG/EGF	9
BP	GO:0016053	organic acid biosynthetic process	14/165	318/18800	8.58514e-07	6.59645e-06	2.76955e-06	IL1B/GSTM1/SIRT1/PTGS2/CYP3A4/GSTP1/ACACA/CYP1A2/FASN/ALOX5/PTGS1/PLA2G4A/CYP1A1/PTGES	14
BP	GO:0002819	regulation of adaptive immune response	11/165	188/18800	8.62346e-07	6.61433e-06	2.77706e-06	IL6/TNF/TGFB1/IL10/IL1B/SIRT1/IL4/IL2/TNFRSF1B/AHR/PLA2G4A	11
BP	GO:0034103	regulation of tissue remodeling	8/165	86/18800	8.8137e-07	6.74847e-06	2.83338e-06	PPARG/IL6/TGFB1/TP53/IL2/SPP1/GJA1/PRKCA	8
BP	GO:0010878	cholesterol storage	5/165	21/18800	8.90083e-07	6.76802e-06	2.84159e-06	PPARG/APOB/PPARA/PPARD/ABCG1	5
BP	GO:0038083	peptidyl-tyrosine autophosphorylation	5/165	21/18800	8.90083e-07	6.76802e-06	2.84159e-06	INSR/VEGFA/CAV1/KDR/EGFR	5
BP	GO:0051767	nitric-oxide synthase biosynthetic process	5/165	21/18800	8.90083e-07	6.76802e-06	2.84159e-06	CCL2/STAT1/IFNG/KDR/GSTP1	5
BP	GO:0051769	regulation of nitric-oxide synthase biosynthetic process	5/165	21/18800	8.90083e-07	6.76802e-06	2.84159e-06	CCL2/STAT1/IFNG/KDR/GSTP1	5
BP	GO:0007178	transmembrane receptor protein serine/threonine kinase signaling pathway	15/165	368/18800	9.07185e-07	6.88615e-06	2.89118e-06	PPARG/TGFB1/PPARA/TP53/CAV1/SIRT1/FOS/MAPK14/PARP1/KDR/JUN/HSPA5/XIAP/RUNX2/COL3A1	15
BP	GO:0046824	positive regulation of nucleocytoplasmic transport	7/165	60/18800	9.22455e-07	6.98998e-06	2.93478e-06	TGFB1/IL1B/IFNG/PTGS2/GSK3B/MAPK14/CDK1	7
BP	GO:0034329	cell junction assembly	16/165	420/18800	9.44418e-07	7.14409e-06	2.99948e-06	VEGFA/TNF/APP/IL1B/CAV1/CTNNB1/PTEN/ACHE/KDR/GJA1/PRKCA/IKBKB/BCL2/PECAM1/DRD1/GABRA1	16
BP	GO:0016052	carbohydrate catabolic process	10/165	152/18800	9.48918e-07	7.1658e-06	3.0086e-06	INSR/APP/PPARA/TP53/IFNG/MGAM/HIF1A/HTR2A/HK2/PYGM	10
BP	GO:0046883	regulation of hormone secretion	12/165	231/18800	9.60862e-07	7.23818e-06	3.03899e-06	PPARG/IL6/TNF/UCP2/IL1B/NOS2/IFNG/HIF1A/SPP1/PPARD/GJA1/ALOX5	12
BP	GO:0001892	embryonic placenta development	8/165	87/18800	9.63444e-07	7.23818e-06	3.03899e-06	IGF2/AKT1/IL10/MAPK1/HIF1A/NCOA1/EGFR/CASP8	8
BP	GO:0007260	tyrosine phosphorylation of STAT protein	8/165	87/18800	9.63444e-07	7.23818e-06	3.03899e-06	IL6/TNF/CAV1/IL4/IFNG/IL2/TNFRSF1A/HSF1	8
BP	GO:0002460	adaptive immune response based on somatic recombination of immune receptors built from immunoglobulin superfamily domains	15/165	370/18800	9.70803e-07	7.28102e-06	3.05698e-06	IL6/TNF/CRP/ICAM1/TGFB1/IL10/IL1B/IL4/MTOR/IL2/TNFRSF1B/CD40LG/AHR/PLA2G4A/C1R	15
BP	GO:0030278	regulation of ossification	9/165	118/18800	9.8017e-07	7.32627e-06	3.07597e-06	TGFB1/ADRB2/MAPK1/MAPK14/HIF1A/GJA1/BCL2/ALOX5/RUNX2	9
BP	GO:0032368	regulation of lipid transport	9/165	118/18800	9.8017e-07	7.32627e-06	3.07597e-06	PPARG/AKT1/IL1B/PPARA/CETP/SPP1/IL1A/PLA2G4A/PTGES	9
BP	GO:0048754	branching morphogenesis of an epithelial tube	10/165	153/18800	1.00768e-06	7.51913e-06	3.15695e-06	VEGFA/TNF/CTNNB1/ESR1/AR/KDR/BCL2/EGF/MET/PGR	10
BP	GO:0045732	positive regulation of protein catabolic process	12/165	233/18800	1.0523e-06	7.83872e-06	3.29113e-06	TNF/AKT1/IL1B/CAV1/IFNG/PTEN/GSK3B/NFE2L2/TNFRSF1B/HSP90AA1/EGF/MDM2	12
BP	GO:0006816	calcium ion transport	16/165	424/18800	1.06933e-06	7.94301e-06	3.33491e-06	NOS3/CCL2/CAV1/CTNNB1/PRKCB/CXCL10/PTGS2/PIK3CG/G6PD/HTR2A/OPRM1/BCL2/EGF/BAX/DRD1/CHRNA7	16
BP	GO:0032885	regulation of polysaccharide biosynthetic process	6/165	39/18800	1.07107e-06	7.94301e-06	3.33491e-06	INSR/IGF2/TGFB1/AKT1/GSK3B/EGF	6
BP	GO:0009895	negative regulation of catabolic process	14/165	324/18800	1.07172e-06	7.94301e-06	3.33491e-06	TNF/AKT1/IL10/IL1B/PPARA/TP53/NOS2/MTOR/HMOX1/PIK3CG/MAPK14/BCL2/EGFR/MET	14
BP	GO:0061042	vascular wound healing	5/165	22/18800	1.14372e-06	8.46238e-06	3.55297e-06	VEGFA/TNF/SERPINE1/KDR/ALOX5	5
BP	GO:0007589	body fluid secretion	8/165	89/18800	1.1473e-06	8.47457e-06	3.55809e-06	VEGFA/CAV1/HIF1A/GJA1/HK2/XDH/SLC6A3/CHRM1	8
BP	GO:0001542	ovulation from ovarian follicle	4/165	10/18800	1.15306e-06	8.48858e-06	3.56397e-06	NOS3/MMP2/SIRT1/PGR	4
BP	GO:0045348	positive regulation of MHC class II biosynthetic process	4/165	10/18800	1.15306e-06	8.48858e-06	3.56397e-06	IL10/SIRT1/IL4/IFNG	4
BP	GO:0046902	regulation of mitochondrial membrane permeability	7/165	62/18800	1.1575e-06	8.50708e-06	3.57174e-06	TP53/MAPK8/GSK3B/HK2/BCL2/BAX/BCL2L1	7
BP	GO:0090316	positive regulation of intracellular protein transport	10/165	156/18800	1.20348e-06	8.81879e-06	3.70261e-06	TGFB1/IL1B/IFNG/MAPK8/PTGS2/GSK3B/MAPK14/CDK1/CHRM1/NPEPPS	10
BP	GO:0002703	regulation of leukocyte mediated immunity	12/165	236/18800	1.20393e-06	8.81879e-06	3.70261e-06	IL6/TNF/ICAM1/TGFB1/IL10/IL1B/NOS2/IL4/HMOX1/IL2/TNFRSF1B/AHR	12
BP	GO:0046879	hormone secretion	13/165	281/18800	1.2369e-06	9.03016e-06	3.79136e-06	PPARG/IL6/TNF/UCP2/IL1B/NOS2/IFNG/HIF1A/SPP1/PPARD/GJA1/ALOX5/RAF1	13
BP	GO:0051146	striated muscle cell differentiation	13/165	281/18800	1.2369e-06	9.03016e-06	3.79136e-06	VEGFA/IGF2/TGFB1/AKT1/PPARA/IL4/MTOR/CXCL10/G6PD/MAPK14/CASP3/BCL2/CDK1	13
BP	GO:1902107	positive regulation of leukocyte differentiation	10/165	157/18800	1.27574e-06	9.28291e-06	3.89748e-06	TNF/TGFB1/IL10/IL4/IFNG/FOS/IL2/PRKCA/CASP8/HSF1	10
BP	GO:1903708	positive regulation of hemopoiesis	10/165	157/18800	1.27574e-06	9.28291e-06	3.89748e-06	TNF/TGFB1/IL10/IL4/IFNG/FOS/IL2/PRKCA/CASP8/HSF1	10
BP	GO:0010573	vascular endothelial growth factor production	7/165	63/18800	1.29265e-06	9.39043e-06	3.94262e-06	IL6/TNF/TGFB1/IL1B/PTGS2/HIF1A/IL1A	7
BP	GO:0071901	negative regulation of protein serine/threonine kinase activity	9/165	122/18800	1.29773e-06	9.41172e-06	3.95156e-06	PPARG/CDKN2A/AKT1/IL1B/CAV1/SIRT1/PTEN/GSTP1/CASP3	9
BP	GO:0042594	response to starvation	11/165	196/18800	1.30014e-06	9.41369e-06	3.95239e-06	ALB/UCP2/PPARA/TP53/SIRT1/MAPK1/MTOR/MAPK8/NFE2L2/HSPA5/BCL2	11
BP	GO:1902105	regulation of leukocyte differentiation	13/165	283/18800	1.33873e-06	9.67719e-06	4.06302e-06	TNF/SOD1/TGFB1/IL10/IL4/IFNG/CTNNB1/MTOR/FOS/IL2/PRKCA/CASP8/HSF1	13
BP	GO:0070665	positive regulation of leukocyte proliferation	10/165	158/18800	1.35176e-06	9.75528e-06	4.09581e-06	IL6/IGF2/IL1B/IL4/VCAM1/MAPK1/IL2/IL1A/CD40LG/BCL2	10
BP	GO:0032388	positive regulation of intracellular transport	11/165	198/18800	1.43624e-06	1.03311e-05	4.33756e-06	TGFB1/IL1B/IFNG/MAPK8/PTGS2/GSK3B/MAPK14/MAP2/CDK1/CHRM1/NPEPPS	11
BP	GO:0032872	regulation of stress-activated MAPK cascade	11/165	198/18800	1.43624e-06	1.03311e-05	4.33756e-06	VEGFA/TNF/APP/IL1B/MAPK1/IL1A/GSTP1/NCF1/EGFR/XDH/XIAP	11
BP	GO:0050918	positive chemotaxis	7/165	64/18800	1.44077e-06	1.03467e-05	4.34411e-06	VEGFA/CXCL8/CXCL10/F3/KDR/F7/MET	7
BP	GO:0019430	removal of superoxide radicals	5/165	23/18800	1.45108e-06	1.03699e-05	4.35387e-06	NOS3/MPO/SOD1/NFE2L2/NQO1	5
BP	GO:0030194	positive regulation of blood coagulation	5/165	23/18800	1.45108e-06	1.03699e-05	4.35387e-06	SERPINE1/THBD/NFE2L2/F3/F7	5
BP	GO:1900048	positive regulation of hemostasis	5/165	23/18800	1.45108e-06	1.03699e-05	4.35387e-06	SERPINE1/THBD/NFE2L2/F3/F7	5
BP	GO:0019217	regulation of fatty acid metabolic process	8/165	92/18800	1.47879e-06	1.05508e-05	4.42979e-06	PPARG/AKT1/IL1B/PPARA/CAV1/SIRT1/PTGS2/PPARD	8
BP	GO:0001763	morphogenesis of a branching structure	11/165	199/18800	1.50888e-06	1.0748e-05	4.51261e-06	VEGFA/TNF/IL10/CTNNB1/ESR1/AR/KDR/BCL2/EGF/MET/PGR	11
BP	GO:0002262	myeloid cell homeostasis	10/165	160/18800	1.51572e-06	1.07793e-05	4.52574e-06	IL6/VEGFA/SOD1/STAT1/HMOX1/G6PD/MAPK14/HIF1A/CASP3/BAX	10
BP	GO:0042886	amide transport	13/165	287/18800	1.56508e-06	1.11123e-05	4.66556e-06	IL6/TNF/UCP2/IL1B/NOS2/IFNG/HIF1A/PPARD/MTTP/GJA1/ALOX5/RAF1/CA2	13
BP	GO:0007179	transforming growth factor beta receptor signaling pathway	11/165	200/18800	1.58472e-06	1.12337e-05	4.71651e-06	PPARG/TGFB1/PPARA/TP53/CAV1/SIRT1/FOS/PARP1/JUN/HSPA5/COL3A1	11
BP	GO:0050806	positive regulation of synaptic transmission	10/165	161/18800	1.60402e-06	1.13521e-05	4.76624e-06	TNF/APP/CCL2/MAPK1/PTEN/PTGS2/GSK3B/DRD1/CA2/CHRNA7	10
BP	GO:0042113	B cell activation	14/165	336/18800	1.64554e-06	1.16273e-05	4.88176e-06	IL6/TGFB1/IL10/TP53/IL4/VCAM1/PRKCB/IL2/CASP3/CD40LG/BCL2/AHR/CASP8/BAX	14
BP	GO:0070302	regulation of stress-activated protein kinase signaling cascade	11/165	201/18800	1.6639e-06	1.17381e-05	4.92831e-06	VEGFA/TNF/APP/IL1B/MAPK1/IL1A/GSTP1/NCF1/EGFR/XDH/XIAP	11
BP	GO:0002263	cell activation involved in immune response	13/165	289/18800	1.69054e-06	1.18879e-05	4.9912e-06	IL6/APP/ICAM1/TGFB1/IL10/TP53/IL4/IFNG/MTOR/HMOX1/PIK3CG/IL2/CD40LG	13
BP	GO:0031349	positive regulation of defense response	13/165	289/18800	1.69054e-06	1.18879e-05	4.9912e-06	IL6/TNF/APP/SERPINE1/IL1B/IFNG/PTGS2/PIK3CG/IL2/TNFRSF1A/HSP90AA1/NFKBIA/IKBKB	13
BP	GO:0048762	mesenchymal cell differentiation	12/165	244/18800	1.70705e-06	1.19848e-05	5.03187e-06	IL6/TGFB1/IL1B/STAT1/MAPK1/CTNNB1/MTOR/PTEN/GSK3B/HIF1A/BCL2/COL1A1	12
BP	GO:1901361	organic cyclic compound catabolic process	17/165	494/18800	1.71533e-06	1.20237e-05	5.04821e-06	IL6/AKT1/HMOX1/MAPK14/NFE2L2/CYP3A4/SPP1/TNFRSF1B/PRKCA/CYP1A2/MAOB/XDH/MAOA/SLC6A3/BAX/CYP1A1/HSF1	17
BP	GO:0051960	regulation of nervous system development	16/165	440/18800	1.73223e-06	1.21228e-05	5.08984e-06	IL6/VEGFA/TNF/TGFB1/AKT1/IL1B/TP53/IFNG/CTNNB1/MTOR/PTEN/HIF1A/SPP1/TNFRSF1B/OPRM1/MAP2	16
BP	GO:0002690	positive regulation of leukocyte chemotaxis	8/165	94/18800	1.74242e-06	1.21748e-05	5.11164e-06	IL6/VEGFA/SERPINE1/CXCL8/IL4/MAPK1/CXCL10/F7	8
BP	GO:0009914	hormone transport	13/165	290/18800	1.75657e-06	1.22542e-05	5.14498e-06	PPARG/IL6/TNF/UCP2/IL1B/NOS2/IFNG/HIF1A/SPP1/PPARD/GJA1/ALOX5/RAF1	13
BP	GO:0010887	negative regulation of cholesterol storage	4/165	11/18800	1.79955e-06	1.25143e-05	5.25417e-06	PPARG/PPARA/PPARD/ABCG1	4
BP	GO:1903799	negative regulation of production of miRNAs involved in gene silencing by miRNA	4/165	11/18800	1.79955e-06	1.25143e-05	5.25417e-06	TNF/TGFB1/TP53/ESR1	4
BP	GO:0048143	astrocyte activation	5/165	24/18800	1.81998e-06	1.25768e-05	5.28042e-06	IL6/TNF/APP/IL1B/IFNG	5
BP	GO:0050820	positive regulation of coagulation	5/165	24/18800	1.81998e-06	1.25768e-05	5.28042e-06	SERPINE1/THBD/NFE2L2/F3/F7	5
BP	GO:0051043	regulation of membrane protein ectodomain proteolysis	5/165	24/18800	1.81998e-06	1.25768e-05	5.28042e-06	TNF/IL10/IL1B/IFNG/TNFRSF1B	5
BP	GO:1904996	positive regulation of leukocyte adhesion to vascular endothelial cell	5/165	24/18800	1.81998e-06	1.25768e-05	5.28042e-06	IL6/TNF/SELE/SELP/ALOX5	5
BP	GO:0043502	regulation of muscle adaptation	8/165	95/18800	1.88857e-06	1.30303e-05	5.47083e-06	PPARG/NOS3/PPARA/G6PD/TNFRSF1A/TNFRSF1B/PARP1/PRKCA	8
BP	GO:0006869	lipid transport	15/165	391/18800	1.92597e-06	1.32674e-05	5.5704e-06	PPARG/APOB/AKT1/IL1B/PPARA/CAV1/CETP/NOS2/SPP1/PPARD/MTTP/IL1A/ABCG1/PLA2G4A/PTGES	15
BP	GO:0014002	astrocyte development	6/165	43/18800	1.94417e-06	1.33509e-05	5.60546e-06	IL6/TNF/APP/IL1B/IFNG/DRD1	6
BP	GO:0140353	lipid export from cell	6/165	43/18800	1.94417e-06	1.33509e-05	5.60546e-06	IL1B/NOS2/SPP1/IL1A/PLA2G4A/PTGES	6
BP	GO:0042531	positive regulation of tyrosine phosphorylation of STAT protein	7/165	67/18800	1.97295e-06	1.35275e-05	5.67959e-06	IL6/TNF/IL4/IFNG/IL2/TNFRSF1A/HSF1	7
BP	GO:0015850	organic hydroxy compound transport	12/165	248/18800	2.02229e-06	1.38441e-05	5.81254e-06	APOB/CAV1/CETP/SPP1/MTTP/HTR2A/SLC6A2/ABCG1/MAOB/SLC6A4/SLC6A3/DRD1	12
BP	GO:0034504	protein localization to nucleus	13/165	294/18800	2.04421e-06	1.39725e-05	5.86643e-06	TGFB1/AKT1/TP53/IFNG/PTGS2/GSK3B/MAPK14/PARP1/NFKBIA/COL1A1/CDK1/DRD1/MDM2	13
BP	GO:0015833	peptide transport	12/165	249/18800	2.10872e-06	1.4391e-05	6.04214e-06	IL6/TNF/UCP2/IL1B/NOS2/IFNG/HIF1A/PPARD/GJA1/ALOX5/RAF1/CA2	12
BP	GO:0010611	regulation of cardiac muscle hypertrophy	7/165	68/18800	2.18325e-06	1.48536e-05	6.23634e-06	PPARG/PPARA/G6PD/TNFRSF1A/TNFRSF1B/PARP1/PRKCA	7
BP	GO:0061180	mammary gland epithelium development	7/165	68/18800	2.18325e-06	1.48536e-05	6.23634e-06	AKT1/MAPK1/ESR1/HIF1A/AR/PGR/BAX	7
BP	GO:0051048	negative regulation of secretion	10/165	167/18800	2.23409e-06	1.51345e-05	6.35431e-06	TNF/UCP2/IL1B/HMOX1/TNFRSF1A/TNFRSF1B/GJA1/OPRM1/EGF/MAOB	10
BP	GO:0045840	positive regulation of mitotic nuclear division	6/165	44/18800	2.23488e-06	1.51345e-05	6.35431e-06	INSR/TNF/IGF2/IL1B/IL1A/EGF	6
BP	GO:2001239	regulation of extrinsic apoptotic signaling pathway in absence of ligand	6/165	44/18800	2.23488e-06	1.51345e-05	6.35431e-06	TNF/AKT1/IL1B/IL1A/BCL2/BCL2L1	6
BP	GO:0050927	positive regulation of positive chemotaxis	5/165	25/18800	2.25889e-06	1.52034e-05	6.38322e-06	VEGFA/CXCL8/F3/KDR/F7	5
BP	GO:0071450	cellular response to oxygen radical	5/165	25/18800	2.25889e-06	1.52034e-05	6.38322e-06	NOS3/MPO/SOD1/NFE2L2/NQO1	5
BP	GO:0071451	cellular response to superoxide	5/165	25/18800	2.25889e-06	1.52034e-05	6.38322e-06	NOS3/MPO/SOD1/NFE2L2/NQO1	5
BP	GO:1902993	positive regulation of amyloid precursor protein catabolic process	5/165	25/18800	2.25889e-06	1.52034e-05	6.38322e-06	TNF/IFNG/CASP3/ABCG1/CHRNA7	5
BP	GO:0051924	regulation of calcium ion transport	12/165	251/18800	2.29143e-06	1.53988e-05	6.46528e-06	NOS3/CCL2/CAV1/CTNNB1/CXCL10/PTGS2/PIK3CG/G6PD/BCL2/EGF/BAX/DRD1	12
BP	GO:0006110	regulation of glycolytic process	6/165	45/18800	2.56009e-06	1.70997e-05	7.17939e-06	INSR/APP/PPARA/IFNG/HIF1A/HTR2A	6
BP	GO:0016572	histone phosphorylation	6/165	45/18800	2.56009e-06	1.70997e-05	7.17939e-06	IL1B/PRKCB/PRKCA/CDK1/DRD1/CCNA2	6
BP	GO:0032881	regulation of polysaccharide metabolic process	6/165	45/18800	2.56009e-06	1.70997e-05	7.17939e-06	INSR/IGF2/TGFB1/AKT1/GSK3B/EGF	6
BP	GO:0048538	thymus development	6/165	45/18800	2.56009e-06	1.70997e-05	7.17939e-06	SOD1/MAPK1/CTNNB1/BCL2/TYR/RAF1	6
BP	GO:0015908	fatty acid transport	8/165	99/18800	2.58221e-06	1.71952e-05	7.21949e-06	PPARG/AKT1/IL1B/PPARA/PPARD/IL1A/PLA2G4A/PTGES	8
BP	GO:0019233	sensory perception of pain	8/165	99/18800	2.58221e-06	1.71952e-05	7.21949e-06	TNF/CCL2/IL10/PTGS2/IL1A/HTR2A/OPRM1/PTGES	8
BP	GO:0045861	negative regulation of proteolysis	14/165	350/18800	2.65099e-06	1.76265e-05	7.40058e-06	VEGFA/TNF/APP/SERPINE1/AKT1/IL10/TP53/MMP9/PLAT/PTGS2/SLPI/RAF1/XIAP/SERPIND1	14
BP	GO:0032722	positive regulation of chemokine production	7/165	70/18800	2.66033e-06	1.76352e-05	7.40424e-06	IL6/TNF/APP/IL1B/IFNG/HMOX1/HIF1A	7
BP	GO:0032890	regulation of organic acid transport	7/165	70/18800	2.66033e-06	1.76352e-05	7.40424e-06	TNF/AKT1/IL1B/PPARA/IL1A/PLA2G4A/PTGES	7
BP	GO:0031650	regulation of heat generation	4/165	12/18800	2.68085e-06	1.77178e-05	7.43892e-06	TNF/IL1B/PTGS2/PTGES	4
BP	GO:1903800	positive regulation of production of miRNAs involved in gene silencing by miRNA	4/165	12/18800	2.68085e-06	1.77178e-05	7.43892e-06	IL6/TGFB1/TP53/EGFR	4
BP	GO:0036296	response to increased oxygen levels	5/165	26/18800	2.77694e-06	1.82978e-05	7.68244e-06	CAT/CAV1/MMP2/COL1A1/CYP1A1	5
BP	GO:0050926	regulation of positive chemotaxis	5/165	26/18800	2.77694e-06	1.82978e-05	7.68244e-06	VEGFA/CXCL8/F3/KDR/F7	5
BP	GO:0042100	B cell proliferation	8/165	100/18800	2.78601e-06	1.83027e-05	7.68448e-06	IL10/IL4/IL2/CASP3/CD40LG/BCL2/AHR/BAX	8
BP	GO:1901992	positive regulation of mitotic cell cycle phase transition	8/165	100/18800	2.78601e-06	1.83027e-05	7.68448e-06	APP/AKT1/EGFR/CDK4/CDK1/CYP1A1/MDM2/CCNB1	8
BP	GO:0002443	leukocyte mediated immunity	16/165	457/18800	2.82336e-06	1.85204e-05	7.77588e-06	IL6/TNF/CRP/ICAM1/TGFB1/IL10/IL1B/NOS2/IL4/HMOX1/PIK3CG/IL2/TNFRSF1B/CD40LG/AHR/C1R	16
BP	GO:0001889	liver development	9/165	134/18800	2.83774e-06	1.8587e-05	7.80384e-06	IL6/TNF/UCP2/IL10/HMOX1/JUN/MET/PCNA/CYP1A1	9
BP	GO:0019932	second-messenger-mediated signaling	13/165	303/18800	2.84954e-06	1.86365e-05	7.82462e-06	VEGFA/TNF/NOS3/CXCL8/NOS2/VCAM1/SELE/MTOR/SELP/GSK3B/KDR/EGFR/AHR	13
BP	GO:1904707	positive regulation of vascular associated smooth muscle cell proliferation	6/165	46/18800	2.92284e-06	1.90192e-05	7.98532e-06	TNF/IL10/MMP9/MMP2/GJA1/JUN	6
BP	GO:0006469	negative regulation of protein kinase activity	11/165	213/18800	2.92317e-06	1.90192e-05	7.98532e-06	PPARG/CDKN2A/AKT1/IL1B/CAV1/SIRT1/IFNG/PTEN/GSTP1/CASP3/HSPB1	11
BP	GO:0034976	response to endoplasmic reticulum stress	12/165	257/18800	2.9263e-06	1.90192e-05	7.98532e-06	TP53/CXCL8/CAV1/SIRT1/GSK3B/NFE2L2/JUN/HSPA5/BCL2/ALOX5/BAX/BCL2L1	12
BP	GO:0014743	regulation of muscle hypertrophy	7/165	71/18800	2.9297e-06	1.90192e-05	7.98532e-06	PPARG/PPARA/G6PD/TNFRSF1A/TNFRSF1B/PARP1/PRKCA	7
BP	GO:0050805	negative regulation of synaptic transmission	7/165	71/18800	2.9297e-06	1.90192e-05	7.98532e-06	IL1B/PTEN/PTGS2/ACHE/HTR2A/SLC6A4/DRD1	7
BP	GO:0060537	muscle tissue development	15/165	405/18800	2.96494e-06	1.92196e-05	8.06945e-06	VEGFA/IGF2/TGFB1/PPARA/CAV1/CTNNB1/MTOR/PTEN/FOS/G6PD/MAPK14/GJA1/BCL2/CDK1/COL3A1	15
BP	GO:0007162	negative regulation of cell adhesion	13/165	305/18800	3.06276e-06	1.98245e-05	8.32343e-06	VEGFA/CDKN2A/SERPINE1/TGFB1/AKT1/IL10/PPARA/MMP2/IL4/PTEN/IL2/CASP3/COL1A1	13
BP	GO:0002822	regulation of adaptive immune response based on somatic recombination of immune receptors built from immunoglobulin superfamily domains	10/165	173/18800	3.06948e-06	1.98388e-05	8.3294e-06	IL6/TNF/TGFB1/IL10/IL1B/IL4/IL2/TNFRSF1B/AHR/PLA2G4A	10
BP	GO:0050810	regulation of steroid biosynthetic process	7/165	72/18800	3.22145e-06	2.07851e-05	8.72674e-06	TNF/APOB/SOD1/SIRT1/IFNG/IL1A/ABCG1	7
BP	GO:0010950	positive regulation of endopeptidase activity	10/165	174/18800	3.2323e-06	2.07851e-05	8.72674e-06	PPARG/TNF/SIRT1/F3/CTSD/XDH/CASP8/CASP9/BAX/HSF1	10
BP	GO:0032677	regulation of interleukin-8 production	8/165	102/18800	3.23482e-06	2.07851e-05	8.72674e-06	IL6/TNF/CRP/SERPINE1/IL10/IL1B/NOS2/F3	8
BP	GO:0043255	regulation of carbohydrate biosynthetic process	8/165	102/18800	3.23482e-06	2.07851e-05	8.72674e-06	INSR/IGF2/TGFB1/AKT1/PPARA/SIRT1/GSK3B/EGF	8
BP	GO:1903522	regulation of blood circulation	12/165	260/18800	3.2984e-06	2.11627e-05	8.88527e-06	TNF/NOS3/CAV1/MMP2/PTGS2/PIK3CG/IL2/GJA1/HTR2A/ADRB1/MDM2/CHRM2	12
BP	GO:0001774	microglial cell activation	6/165	47/18800	3.32639e-06	2.12492e-05	8.9216e-06	IL6/TNF/APP/IL4/IFNG/JUN	6
BP	GO:0042220	response to cocaine	6/165	47/18800	3.32639e-06	2.12492e-05	8.9216e-06	HTR2A/HSPA5/OPRM1/SLC6A3/DRD1/CCNA2	6
BP	GO:0045776	negative regulation of blood pressure	6/165	47/18800	3.32639e-06	2.12492e-05	8.9216e-06	TNF/NOS3/ADRB2/PPARA/NOS2/ADRB1	6
BP	GO:0001963	synaptic transmission, dopaminergic	5/165	27/18800	3.38397e-06	2.15232e-05	9.03663e-06	PTGS2/SLC6A2/SLC6A4/SLC6A3/DRD1	5
BP	GO:0002675	positive regulation of acute inflammatory response	5/165	27/18800	3.38397e-06	2.15232e-05	9.03663e-06	IL6/TNF/IL1B/PTGS2/PIK3CG	5
BP	GO:2000108	positive regulation of leukocyte apoptotic process	5/165	27/18800	3.38397e-06	2.15232e-05	9.03663e-06	CDKN2A/IL10/TP53/SIRT1/BAX	5
BP	GO:0061008	hepaticobiliary system development	9/165	137/18800	3.40763e-06	2.16424e-05	9.08668e-06	IL6/TNF/UCP2/IL10/HMOX1/JUN/MET/PCNA/CYP1A1	9
BP	GO:0032637	interleukin-8 production	8/165	103/18800	3.48131e-06	2.20466e-05	9.25638e-06	IL6/TNF/CRP/SERPINE1/IL10/IL1B/NOS2/F3	8
BP	GO:0042102	positive regulation of T cell proliferation	8/165	103/18800	3.48131e-06	2.20466e-05	9.25638e-06	IL6/IGF2/IL1B/IL4/VCAM1/IL2/IL1A/CD40LG	8
BP	GO:0030217	T cell differentiation	12/165	263/18800	3.71161e-06	2.34713e-05	9.85454e-06	IL6/SOD1/IL1B/TP53/IL4/IFNG/CTNNB1/MTOR/IL2/IL1A/BCL2/RUNX2	12
BP	GO:0010543	regulation of platelet activation	6/165	48/18800	3.77414e-06	2.37641e-05	9.97749e-06	IL6/NOS3/SELP/THBD/PRKCA/PLA2G4A	6
BP	GO:0031641	regulation of myelination	6/165	48/18800	3.77414e-06	2.37641e-05	9.97749e-06	TNF/AKT1/CTNNB1/MTOR/PTEN/TNFRSF1B	6
BP	GO:0048146	positive regulation of fibroblast proliferation	6/165	48/18800	3.77414e-06	2.37641e-05	9.97749e-06	ESR1/JUN/EGFR/CDK4/CCNA2/CCNB1	6
BP	GO:0010623	programmed cell death involved in cell development	4/165	13/18800	3.84586e-06	2.41121e-05	1.01236e-05	IL1B/IL1A/BCL2/BAX	4
BP	GO:0061418	regulation of transcription from RNA polymerase II promoter in response to hypoxia	4/165	13/18800	3.84586e-06	2.41121e-05	1.01236e-05	VEGFA/TP53/HIF1A/NFE2L2	4
BP	GO:1903054	negative regulation of extracellular matrix organization	4/165	13/18800	3.84586e-06	2.41121e-05	1.01236e-05	DPP4/TGFB1/TNFRSF1A/TNFRSF1B	4
BP	GO:0002637	regulation of immunoglobulin production	7/165	74/18800	3.87798e-06	2.42443e-05	1.01791e-05	IL6/TNF/TGFB1/IL10/IL4/IL2/CD40LG	7
BP	GO:0035924	cellular response to vascular endothelial growth factor stimulus	7/165	74/18800	3.87798e-06	2.42443e-05	1.01791e-05	VEGFA/AKT1/VCAM1/MAPK14/KDR/XDH/HSPB1	7
BP	GO:0030073	insulin secretion	10/165	179/18800	4.16406e-06	2.59958e-05	1.09145e-05	IL6/TNF/UCP2/IL1B/NOS2/IFNG/HIF1A/PPARD/ALOX5/RAF1	10
BP	GO:0051604	protein maturation	13/165	314/18800	4.20787e-06	2.6232e-05	1.10136e-05	DPP4/SERPINE1/PLAT/PLAU/PARP1/F3/CASP3/F7/CASP8/CASP9/XIAP/CASP7/C1R	13
BP	GO:0002534	cytokine production involved in inflammatory response	7/165	75/18800	4.24588e-06	2.62826e-05	1.10349e-05	IL6/TNF/PPARA/NOS2/MAPK14/HIF1A/ALOX5	7
BP	GO:0010822	positive regulation of mitochondrion organization	7/165	75/18800	4.24588e-06	2.62826e-05	1.10349e-05	TP53/MMP9/MAPK8/GSK3B/HIF1A/KDR/BAX	7
BP	GO:0070227	lymphocyte apoptotic process	7/165	75/18800	4.24588e-06	2.62826e-05	1.10349e-05	AKT1/IL10/TP53/PTEN/IL2/HIF1A/BAX	7
BP	GO:0071479	cellular response to ionizing radiation	7/165	75/18800	4.24588e-06	2.62826e-05	1.10349e-05	TP53/SIRT1/MAPK14/HSPA5/MDM2/BCL2L1/HSF1	7
BP	GO:1900015	regulation of cytokine production involved in inflammatory response	7/165	75/18800	4.24588e-06	2.62826e-05	1.10349e-05	IL6/TNF/PPARA/NOS2/MAPK14/HIF1A/ALOX5	7
BP	GO:0050873	brown fat cell differentiation	6/165	49/18800	4.26973e-06	2.6393e-05	1.10812e-05	SLC2A4/ADRB2/SIRT1/PTGS2/MAPK14/ADRB1	6
BP	GO:0030593	neutrophil chemotaxis	8/165	106/18800	4.31856e-06	2.6546e-05	1.11455e-05	CCL2/DPP4/IL1B/CXCL8/CXCL10/PIK3CG/CXCL1/CXCL2	8
BP	GO:0042116	macrophage activation	8/165	106/18800	4.31856e-06	2.6546e-05	1.11455e-05	IL6/TNF/APP/IL10/IL4/IFNG/JUN/PLA2G4A	8
BP	GO:0051341	regulation of oxidoreductase activity	8/165	106/18800	4.31856e-06	2.6546e-05	1.11455e-05	TNF/AKT1/IL1B/CAV1/IFNG/HIF1A/IL1A/EGFR	8
BP	GO:0050671	positive regulation of lymphocyte proliferation	9/165	141/18800	4.31863e-06	2.6546e-05	1.11455e-05	IL6/IGF2/IL1B/IL4/VCAM1/IL2/IL1A/CD40LG/BCL2	9
BP	GO:0050769	positive regulation of neurogenesis	11/165	222/18800	4.3536e-06	2.67235e-05	1.122e-05	IL6/VEGFA/TNF/TGFB1/IL1B/IFNG/CTNNB1/MTOR/HIF1A/TNFRSF1B/OPRM1	11
BP	GO:0031348	negative regulation of defense response	12/165	268/18800	4.50228e-06	2.75976e-05	1.1587e-05	PPARG/SOD1/IL10/PPARA/IL4/IL2/MAPK14/TNFRSF1A/PPARD/TNFRSF1B/GSTP1/ALOX5	12
BP	GO:0030183	B cell differentiation	9/165	142/18800	4.57658e-06	2.8014e-05	1.17618e-05	IL6/IL10/TP53/IL4/VCAM1/IL2/CD40LG/BCL2/BAX	9
BP	GO:0001937	negative regulation of endothelial cell proliferation	7/165	76/18800	4.6424e-06	2.83774e-05	1.19144e-05	PPARG/TNF/CCL2/CAV1/STAT1/ALOX5/XDH	7
BP	GO:0002269	leukocyte activation involved in inflammatory response	6/165	50/18800	4.81694e-06	2.94034e-05	1.23452e-05	IL6/TNF/APP/IL4/IFNG/JUN	6
BP	GO:0032946	positive regulation of mononuclear cell proliferation	9/165	143/18800	4.84763e-06	2.95497e-05	1.24066e-05	IL6/IGF2/IL1B/IL4/VCAM1/IL2/IL1A/CD40LG/BCL2	9
BP	GO:0095500	acetylcholine receptor signaling pathway	5/165	29/18800	4.90775e-06	2.98334e-05	1.25257e-05	ACHE/OPRM1/CHRM1/CHRM2/CHRNA7	5
BP	GO:1903203	regulation of oxidative stress-induced neuron death	5/165	29/18800	4.90775e-06	2.98334e-05	1.25257e-05	TNF/IL10/CTNNB1/HIF1A/PARP1	5
BP	GO:0005976	polysaccharide metabolic process	8/165	108/18800	4.96673e-06	3.01502e-05	1.26587e-05	INSR/IGF2/TGFB1/AKT1/GSK3B/MGAM/PYGM/EGF	8
BP	GO:0090087	regulation of peptide transport	10/165	183/18800	5.06923e-06	3.06457e-05	1.28668e-05	IL6/TNF/UCP2/IL1B/NOS2/IFNG/HIF1A/PPARD/ALOX5/CA2	10
BP	GO:0006919	activation of cysteine-type endopeptidase activity involved in apoptotic process	7/165	77/18800	5.06927e-06	3.06457e-05	1.28668e-05	PPARG/TNF/F3/XDH/CASP8/CASP9/BAX	7
BP	GO:0043154	negative regulation of cysteine-type endopeptidase activity involved in apoptotic process	7/165	77/18800	5.06927e-06	3.06457e-05	1.28668e-05	VEGFA/TNF/AKT1/MMP9/PTGS2/RAF1/XIAP	7
BP	GO:0051346	negative regulation of hydrolase activity	14/165	371/18800	5.19209e-06	3.13451e-05	1.31604e-05	VEGFA/TNF/NOS3/APP/SERPINE1/AKT1/MMP9/PTGS2/GSK3B/IKBKB/SLPI/RAF1/XIAP/SERPIND1	14
BP	GO:0002683	negative regulation of immune system process	15/165	425/18800	5.3188e-06	3.20625e-05	1.34616e-05	PPARG/TNF/CCL2/DPP4/TGFB1/AKT1/IL10/IL4/CTNNB1/HMOX1/IL2/MAPK14/CASP3/AHR/COL3A1	15
BP	GO:1901990	regulation of mitotic cell cycle phase transition	13/165	321/18800	5.34572e-06	3.20625e-05	1.34616e-05	APP/CCL2/CDKN2A/AKT1/TP53/PTEN/BCL2/EGFR/CDK4/CDK1/CYP1A1/MDM2/CCNB1	13
BP	GO:0032306	regulation of prostaglandin secretion	4/165	14/18800	5.34739e-06	3.20625e-05	1.34616e-05	IL1B/IL1A/PLA2G4A/PTGES	4
BP	GO:0032308	positive regulation of prostaglandin secretion	4/165	14/18800	5.34739e-06	3.20625e-05	1.34616e-05	IL1B/IL1A/PLA2G4A/PTGES	4
BP	GO:0071236	cellular response to antibiotic	4/165	14/18800	5.34739e-06	3.20625e-05	1.34616e-05	TP53/HSPA5/PLA2G4A/MDM2	4
BP	GO:0051349	positive regulation of lyase activity	6/165	51/18800	5.41981e-06	3.24524e-05	1.36253e-05	NOS3/ADRB2/NOS2/ADRB1/RAF1/DRD1	6
BP	GO:0043524	negative regulation of neuron apoptotic process	9/165	145/18800	5.43131e-06	3.2477e-05	1.36356e-05	SOD1/CCL2/IL10/HMOX1/HIF1A/JUN/BCL2/BAX/BCL2L1	9
BP	GO:0106106	cold-induced thermogenesis	9/165	146/18800	5.74507e-06	3.42599e-05	1.43842e-05	VEGFA/UCP2/ADRB2/CAV1/IL4/ACHE/GJA1/ADRB1/HSF1	9
BP	GO:0120161	regulation of cold-induced thermogenesis	9/165	146/18800	5.74507e-06	3.42599e-05	1.43842e-05	VEGFA/UCP2/ADRB2/CAV1/IL4/ACHE/GJA1/ADRB1/HSF1	9
BP	GO:0034368	protein-lipid complex remodeling	5/165	30/18800	5.84768e-06	3.47305e-05	1.45818e-05	APOB/MPO/CETP/MTTP/ABCG1	5
BP	GO:0034369	plasma lipoprotein particle remodeling	5/165	30/18800	5.84768e-06	3.47305e-05	1.45818e-05	APOB/MPO/CETP/MTTP/ABCG1	5
BP	GO:0071480	cellular response to gamma radiation	5/165	30/18800	5.84768e-06	3.47305e-05	1.45818e-05	TP53/HSPA5/MDM2/BCL2L1/HSF1	5
BP	GO:0006970	response to osmotic stress	7/165	79/18800	6.0214e-06	3.56658e-05	1.49745e-05	SLC2A4/TNF/AKR1B1/TP53/PTGS2/CASP3/BAX	7
BP	GO:0048708	astrocyte differentiation	7/165	79/18800	6.0214e-06	3.56658e-05	1.49745e-05	IL6/TNF/APP/IL1B/MAPK1/IFNG/DRD1	7
BP	GO:0050796	regulation of insulin secretion	9/165	147/18800	6.07424e-06	3.58829e-05	1.50656e-05	IL6/TNF/UCP2/IL1B/NOS2/IFNG/HIF1A/PPARD/ALOX5	9
BP	GO:0006636	unsaturated fatty acid biosynthetic process	6/165	52/18800	6.08253e-06	3.58829e-05	1.50656e-05	IL1B/SIRT1/PTGS2/PTGS1/PLA2G4A/PTGES	6
BP	GO:0035196	production of miRNAs involved in gene silencing by miRNA	6/165	52/18800	6.08253e-06	3.58829e-05	1.50656e-05	IL6/TNF/TGFB1/TP53/ESR1/EGFR	6
BP	GO:0048640	negative regulation of developmental growth	8/165	111/18800	6.09247e-06	3.58933e-05	1.507e-05	ADRB2/PPARA/PTEN/G6PD/SPP1/ADRB1/SLC6A4/MAP2	8
BP	GO:0072594	establishment of protein localization to organelle	15/165	431/18800	6.2947e-06	3.70351e-05	1.55494e-05	TGFB1/AKT1/TP53/IFNG/MAPK8/PTGS2/MAPK14/HSP90AA1/NFKBIA/HK2/HSPA5/CDK1/BAX/DRD1/NPEPPS	15
BP	GO:0043123	positive regulation of I-kappaB kinase/NF-kappaB signaling	10/165	188/18800	6.43676e-06	3.78203e-05	1.5879e-05	TNF/IL1B/CTNNB1/PRKCB/HMOX1/TNFRSF1A/IL1A/GJA1/IKBKB/CASP8	10
BP	GO:0002274	myeloid leukocyte activation	11/165	232/18800	6.62897e-06	3.88976e-05	1.63314e-05	IL6/TNF/APP/IL10/CXCL8/IL4/IFNG/HMOX1/PIK3CG/JUN/PLA2G4A	11
BP	GO:0002931	response to ischemia	6/165	53/18800	6.80954e-06	3.97978e-05	1.67093e-05	TP53/CAV1/HK2/BCL2/NQO1/CASP9	6
BP	GO:0010718	positive regulation of epithelial to mesenchymal transition	6/165	53/18800	6.80954e-06	3.97978e-05	1.67093e-05	IL6/TGFB1/IL1B/CTNNB1/MTOR/COL1A1	6
BP	GO:0048260	positive regulation of receptor-mediated endocytosis	6/165	53/18800	6.80954e-06	3.97978e-05	1.67093e-05	INSR/VEGFA/SERPINE1/IL4/SELE/EGF	6
BP	GO:0060055	angiogenesis involved in wound healing	5/165	31/18800	6.92298e-06	4.03534e-05	1.69426e-05	VEGFA/TNF/SERPINE1/KDR/ALOX5	5
BP	GO:1905145	cellular response to acetylcholine	5/165	31/18800	6.92298e-06	4.03534e-05	1.69426e-05	ACHE/OPRM1/CHRM1/CHRM2/CHRNA7	5
BP	GO:0006096	glycolytic process	7/165	81/18800	7.11771e-06	4.13788e-05	1.73731e-05	INSR/APP/PPARA/IFNG/HIF1A/HTR2A/HK2	7
BP	GO:0031016	pancreas development	7/165	81/18800	7.11771e-06	4.13788e-05	1.73731e-05	INSR/IL6/IGF2/AKT1/CTNNB1/GSK3B/MET	7
BP	GO:0002070	epithelial cell maturation	4/165	15/18800	7.24205e-06	4.19352e-05	1.76067e-05	AKR1B1/HIF1A/GJA1/PGR	4
BP	GO:0045346	regulation of MHC class II biosynthetic process	4/165	15/18800	7.24205e-06	4.19352e-05	1.76067e-05	IL10/SIRT1/IL4/IFNG	4
BP	GO:2001028	positive regulation of endothelial cell chemotaxis	4/165	15/18800	7.24205e-06	4.19352e-05	1.76067e-05	VEGFA/KDR/MET/HSPB1	4
BP	GO:0007160	cell-matrix adhesion	11/165	235/18800	7.48823e-06	4.33036e-05	1.81812e-05	VEGFA/CDKN2A/SERPINE1/VCAM1/CTNNB1/PTEN/GSK3B/PLAU/KDR/BCL2/COL3A1	11
BP	GO:0044089	positive regulation of cellular component biogenesis	16/165	494/18800	7.56943e-06	4.37157e-05	1.83543e-05	VEGFA/TNF/TGFB1/TP53/CAV1/IFNG/MTOR/GSK3B/ESR1/KDR/HSP90AA1/PRKCA/MMP3/MET/BAX/HSF1	16
BP	GO:0045661	regulation of myoblast differentiation	6/165	54/18800	7.60547e-06	4.38662e-05	1.84175e-05	TNF/TGFB1/IGFBP3/CXCL10/MAPK14/PPARD	6
BP	GO:0006757	ATP generation from ADP	7/165	82/18800	7.72511e-06	4.44396e-05	1.86582e-05	INSR/APP/PPARA/IFNG/HIF1A/HTR2A/HK2	7
BP	GO:1905897	regulation of response to endoplasmic reticulum stress	7/165	82/18800	7.72511e-06	4.44396e-05	1.86582e-05	CAV1/SIRT1/NFE2L2/HSPA5/ALOX5/BAX/BCL2L1	7
BP	GO:0033673	negative regulation of kinase activity	11/165	236/18800	7.79546e-06	4.47857e-05	1.88035e-05	PPARG/CDKN2A/AKT1/IL1B/CAV1/SIRT1/IFNG/PTEN/GSTP1/CASP3/HSPB1	11
BP	GO:0002821	positive regulation of adaptive immune response	8/165	115/18800	7.92325e-06	4.54011e-05	1.90619e-05	IL6/TNF/TGFB1/IL1B/SIRT1/IL4/IL2/PLA2G4A	8
BP	GO:0030518	intracellular steroid hormone receptor signaling pathway	8/165	115/18800	7.92325e-06	4.54011e-05	1.90619e-05	SIRT1/NR3C1/ESR1/AR/PARP1/ESR2/NR3C2/PGR	8
BP	GO:0032770	positive regulation of monooxygenase activity	5/165	32/18800	8.14705e-06	4.64413e-05	1.94986e-05	TNF/AKT1/IL1B/IFNG/HIF1A	5
BP	GO:0033028	myeloid cell apoptotic process	5/165	32/18800	8.14705e-06	4.64413e-05	1.94986e-05	IL6/CDKN2A/SIRT1/PTEN/BCL2	5
BP	GO:0034367	protein-containing complex remodeling	5/165	32/18800	8.14705e-06	4.64413e-05	1.94986e-05	APOB/MPO/CETP/MTTP/ABCG1	5
BP	GO:1905144	response to acetylcholine	5/165	32/18800	8.14705e-06	4.64413e-05	1.94986e-05	ACHE/OPRM1/CHRM1/CHRM2/CHRNA7	5
BP	GO:0035051	cardiocyte differentiation	9/165	153/18800	8.40909e-06	4.77607e-05	2.00526e-05	VEGFA/TGFB1/PPARA/VCAM1/MAPK1/MTOR/G6PD/EGFR/CDK1	9
BP	GO:0051147	regulation of muscle cell differentiation	9/165	153/18800	8.40909e-06	4.77607e-05	2.00526e-05	IGF2/TGFB1/PPARA/SIRT1/MTOR/G6PD/MAPK14/BCL2/MDM2	9
BP	GO:0002366	leukocyte activation involved in immune response	12/165	285/18800	8.4111e-06	4.77607e-05	2.00526e-05	IL6/ICAM1/TGFB1/IL10/TP53/IL4/IFNG/MTOR/HMOX1/PIK3CG/IL2/CD40LG	12
BP	GO:0071675	regulation of mononuclear cell migration	8/165	116/18800	8.44732e-06	4.79045e-05	2.01129e-05	TNF/APP/CCL2/SERPINE1/AKT1/IL4/MAPK1/CXCL10	8
BP	GO:0051092	positive regulation of NF-kappaB transcription factor activity	9/165	154/18800	8.86464e-06	5.02063e-05	2.10794e-05	TNF/APP/CAT/IL1B/CAV1/PRKCB/AR/IKBKB/CD40LG	9
BP	GO:0007006	mitochondrial membrane organization	8/165	117/18800	9.00035e-06	5.08439e-05	2.13471e-05	TP53/MAPK8/GSK3B/HSP90AA1/HK2/BCL2/BAX/BCL2L1	8
BP	GO:0042752	regulation of circadian rhythm	8/165	117/18800	9.00035e-06	5.08439e-05	2.13471e-05	PPARG/PPARA/TP53/MTOR/MAPK8/GSK3B/ADRB1/CDK1	8
BP	GO:0044262	cellular carbohydrate metabolic process	12/165	287/18800	9.02547e-06	5.09203e-05	2.13792e-05	INSR/IGF2/AKT1/PPARA/TP53/SIRT1/PTEN/GSK3B/MGAM/HK2/PYGM/PLA2G4A	12
BP	GO:1900182	positive regulation of protein localization to nucleus	7/165	84/18800	9.06947e-06	5.1103e-05	2.14558e-05	TGFB1/AKT1/IFNG/PTGS2/MAPK14/PARP1/CDK1	7
BP	GO:0001836	release of cytochrome c from mitochondria	6/165	56/18800	9.42375e-06	5.28958e-05	2.22086e-05	AKT1/TP53/MMP9/BCL2/BAX/BCL2L1	6
BP	GO:0061756	leukocyte adhesion to vascular endothelial cell	6/165	56/18800	9.42375e-06	5.28958e-05	2.22086e-05	IL6/TNF/VCAM1/SELE/SELP/ALOX5	6
BP	GO:0070918	primary sncRNA processing	6/165	56/18800	9.42375e-06	5.28958e-05	2.22086e-05	IL6/TNF/TGFB1/TP53/ESR1/EGFR	6
BP	GO:0036475	neuron death in response to oxidative stress	5/165	33/18800	9.53406e-06	5.34467e-05	2.24399e-05	TNF/IL10/CTNNB1/HIF1A/PARP1	5
BP	GO:0008286	insulin receptor signaling pathway	8/165	118/18800	9.58364e-06	5.34878e-05	2.24571e-05	INSR/IGF2/AKT1/IL1B/SIRT1/PRKCB/GSK3B/CDK4	8
BP	GO:0045342	MHC class II biosynthetic process	4/165	16/18800	9.59008e-06	5.34878e-05	2.24571e-05	IL10/SIRT1/IL4/IFNG	4
BP	GO:0045651	positive regulation of macrophage differentiation	4/165	16/18800	9.59008e-06	5.34878e-05	2.24571e-05	TGFB1/PRKCA/CASP8/HSF1	4
BP	GO:0051044	positive regulation of membrane protein ectodomain proteolysis	4/165	16/18800	9.59008e-06	5.34878e-05	2.24571e-05	TNF/IL1B/IFNG/TNFRSF1B	4
BP	GO:0010507	negative regulation of autophagy	7/165	85/18800	9.81112e-06	5.45821e-05	2.29166e-05	AKT1/IL10/TP53/MTOR/HMOX1/BCL2/MET	7
BP	GO:2000117	negative regulation of cysteine-type endopeptidase activity	7/165	85/18800	9.81112e-06	5.45821e-05	2.29166e-05	VEGFA/TNF/AKT1/MMP9/PTGS2/RAF1/XIAP	7
BP	GO:1901617	organic hydroxy compound biosynthetic process	11/165	243/18800	1.02711e-05	5.70412e-05	2.3949e-05	TNF/APOB/SOD1/SIRT1/IFNG/G6PD/ALDH2/CYP3A4/ABCG1/TYR/SLC6A3	11
BP	GO:0006163	purine nucleotide metabolic process	14/165	394/18800	1.02791e-05	5.70412e-05	2.3949e-05	INSR/NOS3/APP/TGFB1/PPARA/NOS2/IL4/IFNG/HIF1A/PARP1/HTR2A/HK2/ACACA/XDH	14
BP	GO:0120254	olefinic compound metabolic process	9/165	157/18800	1.03601e-05	5.74183e-05	2.41074e-05	AKR1B1/PTGS2/CYP3A4/GSTP1/CYP1A2/ALOX5/PTGS1/PLA2G4A/CYP1A1	9
BP	GO:0070228	regulation of lymphocyte apoptotic process	6/165	57/18800	1.04565e-05	5.78794e-05	2.43009e-05	IL10/TP53/PTEN/IL2/HIF1A/BAX	6
BP	GO:0034405	response to fluid shear stress	5/165	34/18800	1.10989e-05	6.12043e-05	2.56969e-05	NOS3/AKT1/MMP2/PTGS2/NFE2L2	5
BP	GO:0090322	regulation of superoxide metabolic process	5/165	34/18800	1.10989e-05	6.12043e-05	2.56969e-05	CRP/SOD1/TGFB1/NFE2L2/GSTP1	5
BP	GO:2000352	negative regulation of endothelial cell apoptotic process	5/165	34/18800	1.10989e-05	6.12043e-05	2.56969e-05	ICAM1/SERPINE1/IL4/NFE2L2/KDR	5
BP	GO:0009791	post-embryonic development	7/165	87/18800	1.14458e-05	6.30276e-05	2.64625e-05	VEGFA/APOB/MTOR/KDR/CYP1A2/BCL2/BAX	7
BP	GO:0006606	protein import into nucleus	9/165	159/18800	1.14726e-05	6.30276e-05	2.64625e-05	TGFB1/AKT1/TP53/IFNG/PTGS2/MAPK14/NFKBIA/CDK1/DRD1	9
BP	GO:1990845	adaptive thermogenesis	9/165	159/18800	1.14726e-05	6.30276e-05	2.64625e-05	VEGFA/UCP2/ADRB2/CAV1/IL4/ACHE/GJA1/ADRB1/HSF1	9
BP	GO:0009308	amine metabolic process	8/165	121/18800	1.15284e-05	6.32176e-05	2.65423e-05	VCAM1/ALDH2/MAOB/MAOA/SLC6A3/DRD1/CYP1A1/ODC1	8
BP	GO:0019369	arachidonic acid metabolic process	6/165	58/18800	1.15789e-05	6.32176e-05	2.65423e-05	PTGS2/CYP1A2/ALOX5/PTGS1/PLA2G4A/CYP1A1	6
BP	GO:0033619	membrane protein proteolysis	6/165	58/18800	1.15789e-05	6.32176e-05	2.65423e-05	TNF/TGFB1/IL10/IL1B/IFNG/TNFRSF1B	6
BP	GO:0090303	positive regulation of wound healing	6/165	58/18800	1.15789e-05	6.32176e-05	2.65423e-05	SERPINE1/MTOR/THBD/NFE2L2/F3/F7	6
BP	GO:0002285	lymphocyte activation involved in immune response	10/165	201/18800	1.15791e-05	6.32176e-05	2.65423e-05	IL6/ICAM1/TGFB1/IL10/TP53/IL4/IFNG/MTOR/IL2/CD40LG	10
BP	GO:0060047	heart contraction	11/165	247/18800	1.19726e-05	6.52849e-05	2.74102e-05	TNF/NOS3/SOD1/CAV1/MTOR/PIK3CG/IL2/GJA1/ADRB1/MDM2/CHRM2	11
BP	GO:2000045	regulation of G1/S transition of mitotic cell cycle	9/165	160/18800	1.20661e-05	6.57129e-05	2.75899e-05	CCL2/CDKN2A/AKT1/TP53/PTEN/BCL2/EGFR/CYP1A1/MDM2	9
BP	GO:0046849	bone remodeling	7/165	88/18800	1.2344e-05	6.71434e-05	2.81905e-05	IL6/TGFB1/ADRB2/CTNNB1/SPP1/GJA1/PRKCA	7
BP	GO:0002699	positive regulation of immune effector process	11/165	248/18800	1.24344e-05	6.73316e-05	2.82695e-05	IL6/TNF/TGFB1/IL10/IL1B/SIRT1/NOS2/IL4/IFNG/HMOX1/IL2	11
BP	GO:0002544	chronic inflammatory response	4/165	17/18800	1.24552e-05	6.73316e-05	2.82695e-05	TNF/IL10/IL4/VCAM1	4
BP	GO:0009404	toxin metabolic process	4/165	17/18800	1.24552e-05	6.73316e-05	2.82695e-05	NFE2L2/CYP3A4/CYP1A2/CYP1A1	4
BP	GO:0051770	positive regulation of nitric-oxide synthase biosynthetic process	4/165	17/18800	1.24552e-05	6.73316e-05	2.82695e-05	CCL2/STAT1/IFNG/KDR	4
BP	GO:1900034	regulation of cellular response to heat	4/165	17/18800	1.24552e-05	6.73316e-05	2.82695e-05	SIRT1/MTOR/GSK3B/HSF1	4
BP	GO:0010720	positive regulation of cell development	12/165	297/18800	1.27257e-05	6.87094e-05	2.8848e-05	IL6/VEGFA/TNF/TGFB1/IL1B/IFNG/CTNNB1/MTOR/HIF1A/TNFRSF1B/OPRM1/BCL2	12
BP	GO:0010574	regulation of vascular endothelial growth factor production	6/165	59/18800	1.27968e-05	6.89239e-05	2.8938e-05	IL6/TGFB1/IL1B/PTGS2/HIF1A/IL1A	6
BP	GO:0051785	positive regulation of nuclear division	6/165	59/18800	1.27968e-05	6.89239e-05	2.8938e-05	INSR/TNF/IGF2/IL1B/IL1A/EGF	6
BP	GO:0010614	negative regulation of cardiac muscle hypertrophy	5/165	35/18800	1.28573e-05	6.89963e-05	2.89684e-05	PPARG/PPARA/G6PD/TNFRSF1A/TNFRSF1B	5
BP	GO:0033280	response to vitamin D	5/165	35/18800	1.28573e-05	6.89963e-05	2.89684e-05	CXCL10/PTGS2/SPP1/RXRA/TYR	5
BP	GO:0035633	maintenance of blood-brain barrier	5/165	35/18800	1.28573e-05	6.89963e-05	2.89684e-05	IL6/VEGFA/PTGS2/GJA1/PECAM1	5
BP	GO:0001952	regulation of cell-matrix adhesion	8/165	123/18800	1.30016e-05	6.96007e-05	2.92222e-05	VEGFA/CDKN2A/SERPINE1/PTEN/GSK3B/PLAU/KDR/BCL2	8
BP	GO:1901989	positive regulation of cell cycle phase transition	8/165	123/18800	1.30016e-05	6.96007e-05	2.92222e-05	APP/AKT1/EGFR/CDK4/CDK1/CYP1A1/MDM2/CCNB1	8
BP	GO:0001776	leukocyte homeostasis	7/165	89/18800	1.32998e-05	7.11103e-05	2.9856e-05	IL6/AKT1/IL2/HIF1A/CASP3/BCL2/BAX	7
BP	GO:0001837	epithelial to mesenchymal transition	9/165	162/18800	1.33319e-05	7.11954e-05	2.98917e-05	IL6/TGFB1/IL1B/CTNNB1/MTOR/PTEN/GSK3B/HIF1A/COL1A1	9
BP	GO:0045216	cell-cell junction organization	10/165	205/18800	1.37465e-05	7.33202e-05	3.07839e-05	VEGFA/TNF/TGFB1/IL1B/CAV1/CTNNB1/GJA1/PRKCA/IKBKB/PECAM1	10
BP	GO:0010951	negative regulation of endopeptidase activity	11/165	251/18800	1.39141e-05	7.41243e-05	3.11215e-05	VEGFA/TNF/APP/SERPINE1/AKT1/MMP9/PTGS2/SLPI/RAF1/XIAP/SERPIND1	11
BP	GO:0051170	import into nucleus	9/165	163/18800	1.40062e-05	7.45245e-05	3.12895e-05	TGFB1/AKT1/TP53/IFNG/PTGS2/MAPK14/NFKBIA/CDK1/DRD1	9
BP	GO:0046324	regulation of glucose import	6/165	60/18800	1.41162e-05	7.50188e-05	3.1497e-05	INSR/TNF/AKT1/MAPK14/NFE2L2/HK2	6
BP	GO:0046031	ADP metabolic process	7/165	90/18800	1.43161e-05	7.59893e-05	3.19045e-05	INSR/APP/PPARA/IFNG/HIF1A/HTR2A/HK2	7
BP	GO:0046661	male sex differentiation	9/165	164/18800	1.47094e-05	7.79827e-05	3.27414e-05	INSR/CTNNB1/ESR1/AR/IL1A/GJA1/BCL2/BAX/BCL2L1	9
BP	GO:0071312	cellular response to alkaloid	5/165	36/18800	1.48257e-05	7.84102e-05	3.29209e-05	OPRM1/CASP3/CASP7/BCL2L1/CCNA2	5
BP	GO:1905332	positive regulation of morphogenesis of an epithelium	5/165	36/18800	1.48257e-05	7.84102e-05	3.29209e-05	VEGFA/CTNNB1/AR/GJA1/EGF	5
BP	GO:0014909	smooth muscle cell migration	7/165	91/18800	1.53957e-05	8.13272e-05	3.41456e-05	SERPINE1/IGFBP3/PLAT/PLAU/NFE2L2/PPARD/BCL2	7
BP	GO:0050994	regulation of lipid catabolic process	6/165	61/18800	1.55433e-05	8.19158e-05	3.43928e-05	TNF/AKT1/IL1B/PPARA/PIK3CG/CDK4	6
BP	GO:0003007	heart morphogenesis	11/165	254/18800	1.55444e-05	8.19158e-05	3.43928e-05	INSR/VEGFA/NOS3/TGFB1/TP53/CTNNB1/MTOR/HIF1A/GJA1/JUN/MDM2	11
BP	GO:0030730	sequestering of triglyceride	4/165	18/18800	1.59044e-05	8.36124e-05	3.51051e-05	PPARG/TNF/IL1B/PPARA	4
BP	GO:0050665	hydrogen peroxide biosynthetic process	4/165	18/18800	1.59044e-05	8.36124e-05	3.51051e-05	SOD1/CYP1A2/MAOB/CYP1A1	4
BP	GO:0044843	cell cycle G1/S phase transition	11/165	255/18800	1.61235e-05	8.46629e-05	3.55461e-05	CCL2/CDKN2A/AKT1/TP53/PTEN/BCL2/EGFR/CDK4/CYP1A1/MDM2/CCNA2	11
BP	GO:0001959	regulation of cytokine-mediated signaling pathway	9/165	166/18800	1.62063e-05	8.49961e-05	3.5686e-05	PPARG/IL6/CAV1/HIF1A/TNFRSF1A/GSTP1/IKBKB/CASP8/XIAP	9
BP	GO:0016051	carbohydrate biosynthetic process	10/165	209/18800	1.62548e-05	8.51487e-05	3.57501e-05	INSR/IGF2/AKR1B1/TGFB1/AKT1/PPARA/SIRT1/GSK3B/G6PD/EGF	10
BP	GO:0045927	positive regulation of growth	11/165	256/18800	1.67212e-05	8.74878e-05	3.67322e-05	INSR/VEGFA/IGF2/AKT1/IL2/MAPK14/PPARD/BCL2/EGFR/SLC6A3/CDK1	11
BP	GO:0017038	protein import	10/165	210/18800	1.69401e-05	8.85276e-05	3.71688e-05	TGFB1/AKT1/TP53/IFNG/PTGS2/MAPK14/HSP90AA1/NFKBIA/CDK1/DRD1	10
BP	GO:0014741	negative regulation of muscle hypertrophy	5/165	37/18800	1.70212e-05	8.88459e-05	3.73024e-05	PPARG/PPARA/G6PD/TNFRSF1A/TNFRSF1B	5
BP	GO:0032731	positive regulation of interleukin-1 beta production	6/165	62/18800	1.70846e-05	8.89654e-05	3.73526e-05	IL6/TNF/APP/IFNG/CASP8/HSPB1	6
BP	GO:0032757	positive regulation of interleukin-8 production	6/165	62/18800	1.70846e-05	8.89654e-05	3.73526e-05	IL6/TNF/SERPINE1/IL1B/NOS2/F3	6
BP	GO:0003015	heart process	11/165	257/18800	1.73381e-05	9.01785e-05	3.78619e-05	TNF/NOS3/SOD1/CAV1/MTOR/PIK3CG/IL2/GJA1/ADRB1/MDM2/CHRM2	11
BP	GO:1901987	regulation of cell cycle phase transition	14/165	415/18800	1.8364e-05	9.53952e-05	4.00522e-05	APP/CCL2/CDKN2A/AKT1/TP53/PTEN/MAPK14/BCL2/EGFR/CDK4/CDK1/CYP1A1/MDM2/CCNB1	14
BP	GO:0032612	interleukin-1 production	8/165	129/18800	1.84062e-05	9.53952e-05	4.00522e-05	IL6/TNF/APP/IL10/IFNG/GSTP1/CASP8/HSPB1	8
BP	GO:0032652	regulation of interleukin-1 production	8/165	129/18800	1.84062e-05	9.53952e-05	4.00522e-05	IL6/TNF/APP/IL10/IFNG/GSTP1/CASP8/HSPB1	8
BP	GO:0021543	pallium development	9/165	169/18800	1.86942e-05	9.66601e-05	4.05832e-05	CTNNB1/PTEN/GSK3B/HIF1A/CASP3/EGFR/BAX/DRD1/COL3A1	9
BP	GO:0048639	positive regulation of developmental growth	9/165	169/18800	1.86942e-05	9.66601e-05	4.05832e-05	INSR/VEGFA/IGF2/AKT1/MAPK14/PPARD/BCL2/SLC6A3/CDK1	9
BP	GO:0070542	response to fatty acid	6/165	63/18800	1.87469e-05	9.68186e-05	4.06498e-05	PON1/UCP2/CAT/PLAT/PTGS2/CDK4	6
BP	GO:0072521	purine-containing compound metabolic process	14/165	416/18800	1.88605e-05	9.72909e-05	4.08481e-05	INSR/NOS3/APP/TGFB1/PPARA/NOS2/IL4/IFNG/HIF1A/PARP1/HTR2A/HK2/ACACA/XDH	14
BP	GO:0035249	synaptic transmission, glutamatergic	7/165	94/18800	1.90461e-05	9.80183e-05	4.11535e-05	TNF/CCL2/PLAT/PTGS2/HTR2A/GRIA2/DRD1	7
BP	GO:1905954	positive regulation of lipid localization	7/165	94/18800	1.90461e-05	9.80183e-05	4.11535e-05	APOB/IL1B/CETP/SPP1/IL1A/PLA2G4A/PTGES	7
BP	GO:0001505	regulation of neurotransmitter levels	10/165	213/18800	1.91473e-05	9.8424e-05	4.13238e-05	PRKCB/GSK3B/ACHE/HTR2A/SLC6A2/MAOB/SLC6A4/MAOA/SLC6A3/DRD1	10
BP	GO:0061448	connective tissue development	11/165	260/18800	1.93086e-05	9.91369e-05	4.16231e-05	TGFB1/SIRT1/CTNNB1/MAPK14/HIF1A/PPARD/COL1A1/CDK4/MMP13/RUNX2/COL3A1	11
BP	GO:0098926	postsynaptic signal transduction	5/165	38/18800	1.94619e-05	9.97247e-05	4.18699e-05	ACHE/OPRM1/CHRM1/CHRM2/CHRNA7	5
BP	GO:0048565	digestive tract development	8/165	130/18800	1.94684e-05	9.97247e-05	4.18699e-05	TNF/CXCL8/CTNNB1/HIF1A/BCL2/EGFR/CYP1A1/COL3A1	8
BP	GO:0032930	positive regulation of superoxide anion generation	4/165	19/18800	2.0008e-05	0.000102013	4.28308e-05	CRP/SOD1/TGFB1/GSTP1	4
BP	GO:0051546	keratinocyte migration	4/165	19/18800	2.0008e-05	0.000102013	4.28308e-05	MMP9/MTOR/PTEN/PPARD	4
BP	GO:0097709	connective tissue replacement	4/165	19/18800	2.0008e-05	0.000102013	4.28308e-05	PPARG/TGFB1/HIF1A/IL1A	4
BP	GO:1902894	negative regulation of miRNA transcription	4/165	19/18800	2.0008e-05	0.000102013	4.28308e-05	PPARG/TGFB1/PPARA/PPARD	4
BP	GO:0031589	cell-substrate adhesion	13/165	364/18800	2.03969e-05	0.000103826	4.3592e-05	VEGFA/CDKN2A/SERPINE1/VCAM1/CTNNB1/PTEN/GSK3B/PLAU/PPARD/KDR/BCL2/COL1A1/COL3A1	13
BP	GO:0060079	excitatory postsynaptic potential	7/165	95/18800	2.04109e-05	0.000103826	4.3592e-05	APP/AKT1/ADRB2/PTEN/GSK3B/OPRM1/CHRNA7	7
BP	GO:0014015	positive regulation of gliogenesis	6/165	64/18800	2.05372e-05	0.000103987	4.36596e-05	IL6/TNF/TGFB1/IL1B/MTOR/TNFRSF1B	6
BP	GO:0030888	regulation of B cell proliferation	6/165	64/18800	2.05372e-05	0.000103987	4.36596e-05	IL10/IL4/IL2/CASP3/BCL2/AHR	6
BP	GO:0031638	zymogen activation	6/165	64/18800	2.05372e-05	0.000103987	4.36596e-05	SERPINE1/PLAT/PLAU/CASP8/CASP9/C1R	6
BP	GO:0045670	regulation of osteoclast differentiation	6/165	64/18800	2.05372e-05	0.000103987	4.36596e-05	TNF/IL4/IFNG/CTNNB1/MTOR/FOS	6
BP	GO:0006639	acylglycerol metabolic process	8/165	131/18800	2.05817e-05	0.000104093	4.37039e-05	APOB/CAT/CAV1/CETP/SIRT1/PIK3CG/MTTP/PLA2G4A	8
BP	GO:0010466	negative regulation of peptidase activity	11/165	262/18800	2.07276e-05	0.00010471	4.3963e-05	VEGFA/TNF/APP/SERPINE1/AKT1/MMP9/PTGS2/SLPI/RAF1/XIAP/SERPIND1	11
BP	GO:0002449	lymphocyte mediated immunity	13/165	365/18800	2.09912e-05	0.00010592	4.4471e-05	IL6/TNF/CRP/ICAM1/TGFB1/IL10/IL1B/IL4/IL2/TNFRSF1B/CD40LG/AHR/C1R	13
BP	GO:0006638	neutral lipid metabolic process	8/165	132/18800	2.17479e-05	0.000109237	4.58636e-05	APOB/CAT/CAV1/CETP/SIRT1/PIK3CG/MTTP/PLA2G4A	8
BP	GO:0010565	regulation of cellular ketone metabolic process	8/165	132/18800	2.17479e-05	0.000109237	4.58636e-05	PPARG/AKT1/IL1B/PPARA/CAV1/SIRT1/PTGS2/PPARD	8
BP	GO:0032874	positive regulation of stress-activated MAPK cascade	8/165	132/18800	2.17479e-05	0.000109237	4.58636e-05	VEGFA/TNF/APP/IL1B/IL1A/NCF1/XDH/XIAP	8
BP	GO:1900180	regulation of protein localization to nucleus	8/165	132/18800	2.17479e-05	0.000109237	4.58636e-05	TGFB1/AKT1/IFNG/PTGS2/GSK3B/MAPK14/PARP1/CDK1	8
BP	GO:0003300	cardiac muscle hypertrophy	7/165	96/18800	2.18554e-05	0.000109526	4.59852e-05	PPARG/PPARA/G6PD/TNFRSF1A/TNFRSF1B/PARP1/PRKCA	7
BP	GO:0030316	osteoclast differentiation	7/165	96/18800	2.18554e-05	0.000109526	4.59852e-05	TNF/IL4/IFNG/CTNNB1/MTOR/FOS/MAPK14	7
BP	GO:0042307	positive regulation of protein import into nucleus	5/165	39/18800	2.21664e-05	0.00011058	4.64277e-05	TGFB1/IFNG/PTGS2/MAPK14/CDK1	5
BP	GO:0043029	T cell homeostasis	5/165	39/18800	2.21664e-05	0.00011058	4.64277e-05	AKT1/IL2/CASP3/BCL2/BAX	5
BP	GO:0045923	positive regulation of fatty acid metabolic process	5/165	39/18800	2.21664e-05	0.00011058	4.64277e-05	PPARG/IL1B/PPARA/PTGS2/PPARD	5
BP	GO:1904994	regulation of leukocyte adhesion to vascular endothelial cell	5/165	39/18800	2.21664e-05	0.00011058	4.64277e-05	IL6/TNF/SELE/SELP/ALOX5	5
BP	GO:0002260	lymphocyte homeostasis	6/165	65/18800	2.24627e-05	0.000111805	4.69418e-05	AKT1/IL2/HIF1A/CASP3/BCL2/BAX	6
BP	GO:0003170	heart valve development	6/165	65/18800	2.24627e-05	0.000111805	4.69418e-05	NOS3/TGFB1/MTOR/TNFRSF1A/TNFRSF1B/MDM2	6
BP	GO:1903844	regulation of cellular response to transforming growth factor beta stimulus	8/165	133/18800	2.29691e-05	0.000114196	4.79458e-05	PPARG/TGFB1/PPARA/TP53/CAV1/SIRT1/IL4/HSPA5	8
BP	GO:0032755	positive regulation of interleukin-6 production	7/165	97/18800	2.33832e-05	0.000116123	4.8755e-05	IL6/TNF/APP/IL1B/NOS2/IFNG/IL1A	7
BP	GO:0070304	positive regulation of stress-activated protein kinase signaling cascade	8/165	134/18800	2.42473e-05	0.000120264	5.04936e-05	VEGFA/TNF/APP/IL1B/IL1A/NCF1/XDH/XIAP	8
BP	GO:0019058	viral life cycle	12/165	317/18800	2.42718e-05	0.000120264	5.04936e-05	INSR/TNF/ICAM1/CCL2/PPARA/CXCL8/CAV1/HTR2A/BCL2/EGFR/SLPI/CDK1	12
BP	GO:0002706	regulation of lymphocyte mediated immunity	9/165	175/18800	2.46561e-05	0.000121894	5.11776e-05	IL6/TNF/TGFB1/IL10/IL1B/IL4/IL2/TNFRSF1B/AHR	9
BP	GO:0007254	JNK cascade	9/165	175/18800	2.46561e-05	0.000121894	5.11776e-05	TNF/APP/IL1B/MAPK8/IL1A/GSTP1/NCF1/EGFR/XIAP	9
BP	GO:0042053	regulation of dopamine metabolic process	4/165	20/18800	2.48393e-05	0.000122249	5.13271e-05	ALDH2/MAOB/SLC6A3/DRD1	4
BP	GO:0042069	regulation of catecholamine metabolic process	4/165	20/18800	2.48393e-05	0.000122249	5.13271e-05	ALDH2/MAOB/SLC6A3/DRD1	4
BP	GO:0042359	vitamin D metabolic process	4/165	20/18800	2.48393e-05	0.000122249	5.13271e-05	TNF/IFNG/CYP3A4/CYP1A1	4
BP	GO:0042953	lipoprotein transport	4/165	20/18800	2.48393e-05	0.000122249	5.13271e-05	PPARG/APOB/PRKCB/MTTP	4
BP	GO:0000079	regulation of cyclin-dependent protein serine/threonine kinase activity	7/165	98/18800	2.4998e-05	0.000122893	5.15971e-05	CDKN2A/AKT1/PTEN/CASP3/EGFR/CCNA2/CCNB1	7
BP	GO:0030072	peptide hormone secretion	10/165	220/18800	2.52797e-05	0.000124139	5.21204e-05	IL6/TNF/UCP2/IL1B/NOS2/IFNG/HIF1A/PPARD/ALOX5/RAF1	10
BP	GO:0006165	nucleoside diphosphate phosphorylation	7/165	99/18800	2.67035e-05	0.000130774	5.4906e-05	INSR/APP/PPARA/IFNG/HIF1A/HTR2A/HK2	7
BP	GO:0014897	striated muscle hypertrophy	7/165	99/18800	2.67035e-05	0.000130774	5.4906e-05	PPARG/PPARA/G6PD/TNFRSF1A/TNFRSF1B/PARP1/PRKCA	7
BP	GO:0007187	G protein-coupled receptor signaling pathway, coupled to cyclic nucleotide second messenger	6/165	67/18800	2.67498e-05	0.000130774	5.4906e-05	CCL2/HTR2A/OPRM1/DRD1/CHRM1/CHRM2	6
BP	GO:0045600	positive regulation of fat cell differentiation	6/165	67/18800	2.67498e-05	0.000130774	5.4906e-05	PPARG/AKT1/PTGS2/MAPK14/PPARD/HTR2A	6
BP	GO:0090276	regulation of peptide hormone secretion	9/165	177/18800	2.69718e-05	0.000131622	5.5262e-05	IL6/TNF/UCP2/IL1B/NOS2/IFNG/HIF1A/PPARD/ALOX5	9
BP	GO:0010508	positive regulation of autophagy	8/165	136/18800	2.69832e-05	0.000131622	5.5262e-05	ADRB2/SIRT1/IL4/IFNG/HMOX1/GSK3B/HIF1A/KDR	8
BP	GO:0051962	positive regulation of nervous system development	11/165	270/18800	2.7346e-05	0.000133243	5.59429e-05	IL6/VEGFA/TNF/TGFB1/IL1B/IFNG/CTNNB1/MTOR/HIF1A/TNFRSF1B/OPRM1	11
BP	GO:0060759	regulation of response to cytokine stimulus	9/165	178/18800	2.81972e-05	0.000137239	5.76204e-05	PPARG/IL6/CAV1/HIF1A/TNFRSF1A/GSTP1/IKBKB/CASP8/XIAP	9
BP	GO:0009299	mRNA transcription	5/165	41/18800	2.84459e-05	0.000138119	5.799e-05	PPARG/TP53/NCOA1/RXRA/HSF1	5
BP	GO:0033574	response to testosterone	5/165	41/18800	2.84459e-05	0.000138119	5.799e-05	SIRT1/SPP1/AR/NQO1/HSF1	5
BP	GO:0014013	regulation of gliogenesis	7/165	100/18800	2.85038e-05	0.000138119	5.799e-05	IL6/TNF/TGFB1/IL1B/CTNNB1/MTOR/TNFRSF1B	7
BP	GO:0046939	nucleotide phosphorylation	7/165	100/18800	2.85038e-05	0.000138119	5.799e-05	INSR/APP/PPARA/IFNG/HIF1A/HTR2A/HK2	7
BP	GO:0044282	small molecule catabolic process	13/165	376/18800	2.86018e-05	0.000138441	5.81253e-05	PON1/NOS3/AKT1/PPARA/TP53/NOS2/PTEN/ALDH2/CYP3A4/PPARD/HK2/XDH/CYP1A1	13
BP	GO:0043627	response to estrogen	6/165	68/18800	2.91272e-05	0.00014083	5.91281e-05	CAV1/MMP2/HMOX1/ESR1/AR/F7	6
BP	GO:0030324	lung development	9/165	179/18800	2.94695e-05	0.000142262	5.97293e-05	VEGFA/TNF/NOS3/MAPK1/CTNNB1/KDR/CYP1A2/PGR/COL3A1	9
BP	GO:0033157	regulation of intracellular protein transport	10/165	224/18800	2.94881e-05	0.000142262	5.97293e-05	TGFB1/IL1B/IFNG/MAPK8/PTGS2/GSK3B/MAPK14/CDK1/CHRM1/NPEPPS	10
BP	GO:0014896	muscle hypertrophy	7/165	101/18800	3.04027e-05	0.000146058	6.13232e-05	PPARG/PPARA/G6PD/TNFRSF1A/TNFRSF1B/PARP1/PRKCA	7
BP	GO:0099565	chemical synaptic transmission, postsynaptic	7/165	101/18800	3.04027e-05	0.000146058	6.13232e-05	APP/AKT1/ADRB2/PTEN/GSK3B/OPRM1/CHRNA7	7
BP	GO:1904029	regulation of cyclin-dependent protein kinase activity	7/165	101/18800	3.04027e-05	0.000146058	6.13232e-05	CDKN2A/AKT1/PTEN/CASP3/EGFR/CCNA2/CCNB1	7
BP	GO:0002902	regulation of B cell apoptotic process	4/165	21/18800	3.04744e-05	0.000146058	6.13232e-05	IL10/PTEN/IL2/BAX	4
BP	GO:0032305	positive regulation of icosanoid secretion	4/165	21/18800	3.04744e-05	0.000146058	6.13232e-05	IL1B/IL1A/PLA2G4A/PTGES	4
BP	GO:0044872	lipoprotein localization	4/165	21/18800	3.04744e-05	0.000146058	6.13232e-05	PPARG/APOB/PRKCB/MTTP	4
BP	GO:0000082	G1/S transition of mitotic cell cycle	10/165	225/18800	3.06294e-05	0.000146481	6.15009e-05	CCL2/CDKN2A/AKT1/TP53/PTEN/BCL2/EGFR/CDK4/CYP1A1/MDM2	10
BP	GO:0002790	peptide secretion	10/165	225/18800	3.06294e-05	0.000146481	6.15009e-05	IL6/TNF/UCP2/IL1B/NOS2/IFNG/HIF1A/PPARD/ALOX5/RAF1	10
BP	GO:0002791	regulation of peptide secretion	9/165	180/18800	3.07903e-05	0.00014709	6.17567e-05	IL6/TNF/UCP2/IL1B/NOS2/IFNG/HIF1A/PPARD/ALOX5	9
BP	GO:0032370	positive regulation of lipid transport	6/165	69/18800	3.16716e-05	0.000151136	6.34553e-05	IL1B/CETP/SPP1/IL1A/PLA2G4A/PTGES	6
BP	GO:0010907	positive regulation of glucose metabolic process	5/165	42/18800	3.20622e-05	0.000152339	6.39603e-05	INSR/IGF2/AKT1/PPARA/SIRT1	5
BP	GO:0042417	dopamine metabolic process	5/165	42/18800	3.20622e-05	0.000152339	6.39603e-05	ALDH2/MAOB/MAOA/SLC6A3/DRD1	5
BP	GO:1900371	regulation of purine nucleotide biosynthetic process	5/165	42/18800	3.20622e-05	0.000152339	6.39603e-05	NOS3/PPARA/NOS2/IL4/PARP1	5
BP	GO:1904591	positive regulation of protein import	5/165	42/18800	3.20622e-05	0.000152339	6.39603e-05	TGFB1/IFNG/PTGS2/MAPK14/CDK1	5
BP	GO:0010717	regulation of epithelial to mesenchymal transition	7/165	102/18800	3.24046e-05	0.000153799	6.45734e-05	IL6/TGFB1/IL1B/CTNNB1/MTOR/PTEN/COL1A1	7
BP	GO:0016042	lipid catabolic process	12/165	327/18800	3.28907e-05	0.000155938	6.54714e-05	TNF/APOB/AKT1/IL1B/PPARA/PIK3CG/CYP3A4/SPP1/PPARD/CYP1A2/CDK4/PLA2G4A	12
BP	GO:0007272	ensheathment of neurons	8/165	140/18800	3.32353e-05	0.000156895	6.58732e-05	TNF/SOD1/AKT1/CTNNB1/MTOR/PTEN/PPARD/TNFRSF1B	8
BP	GO:0008366	axon ensheathment	8/165	140/18800	3.32353e-05	0.000156895	6.58732e-05	TNF/SOD1/AKT1/CTNNB1/MTOR/PTEN/PPARD/TNFRSF1B	8
BP	GO:0008584	male gonad development	8/165	140/18800	3.32353e-05	0.000156895	6.58732e-05	INSR/ESR1/AR/IL1A/GJA1/BCL2/BAX/BCL2L1	8
BP	GO:0050768	negative regulation of neurogenesis	8/165	140/18800	3.32353e-05	0.000156895	6.58732e-05	IL6/TNF/IL1B/TP53/CTNNB1/PTEN/SPP1/MAP2	8
BP	GO:0006839	mitochondrial transport	9/165	182/18800	3.35827e-05	0.000158026	6.6348e-05	TP53/MAPK8/GSK3B/HSP90AA1/HK2/BCL2/BAX/BCL2L1/NPEPPS	9
BP	GO:0032640	tumor necrosis factor production	9/165	182/18800	3.35827e-05	0.000158026	6.6348e-05	IL6/APP/IL10/IL4/IFNG/IL1A/GSTP1/HSPB1/CHRNA7	9
BP	GO:0032680	regulation of tumor necrosis factor production	9/165	182/18800	3.35827e-05	0.000158026	6.6348e-05	IL6/APP/IL10/IL4/IFNG/IL1A/GSTP1/HSPB1/CHRNA7	9
BP	GO:0071260	cellular response to mechanical stimulus	6/165	70/18800	3.43914e-05	0.000161541	6.78239e-05	IL1B/MAPK8/PTGS2/TNFRSF1A/COL1A1/CASP8	6
BP	GO:0006641	triglyceride metabolic process	7/165	103/18800	3.45136e-05	0.000161541	6.78239e-05	APOB/CAT/CAV1/CETP/SIRT1/PIK3CG/MTTP	7
BP	GO:0009135	purine nucleoside diphosphate metabolic process	7/165	103/18800	3.45136e-05	0.000161541	6.78239e-05	INSR/APP/PPARA/IFNG/HIF1A/HTR2A/HK2	7
BP	GO:0009179	purine ribonucleoside diphosphate metabolic process	7/165	103/18800	3.45136e-05	0.000161541	6.78239e-05	INSR/APP/PPARA/IFNG/HIF1A/HTR2A/HK2	7
BP	GO:1903076	regulation of protein localization to plasma membrane	7/165	103/18800	3.45136e-05	0.000161541	6.78239e-05	TNF/TGFB1/AKT1/IFNG/AR/EGFR/BCL2L1	7
BP	GO:0044772	mitotic cell cycle phase transition	14/165	440/18800	3.49245e-05	0.000163178	6.85111e-05	APP/CCL2/CDKN2A/AKT1/TP53/PTEN/BCL2/EGFR/CDK4/CDK1/CYP1A1/MDM2/CCNA2/CCNB1	14
BP	GO:0046328	regulation of JNK cascade	8/165	141/18800	3.49747e-05	0.000163178	6.85111e-05	TNF/APP/IL1B/IL1A/GSTP1/NCF1/EGFR/XIAP	8
BP	GO:0046546	development of primary male sexual characteristics	8/165	141/18800	3.49747e-05	0.000163178	6.85111e-05	INSR/ESR1/AR/IL1A/GJA1/BCL2/BAX/BCL2L1	8
BP	GO:0030323	respiratory tube development	9/165	183/18800	3.50576e-05	0.000163391	6.86007e-05	VEGFA/TNF/NOS3/MAPK1/CTNNB1/KDR/CYP1A2/PGR/COL3A1	9
BP	GO:0006775	fat-soluble vitamin metabolic process	5/165	43/18800	3.60251e-05	0.000167368	7.02705e-05	TNF/IFNG/CYP3A4/PPARD/CYP1A1	5
BP	GO:0030808	regulation of nucleotide biosynthetic process	5/165	43/18800	3.60251e-05	0.000167368	7.02705e-05	NOS3/PPARA/NOS2/IL4/PARP1	5
BP	GO:0042554	superoxide anion generation	5/165	43/18800	3.60251e-05	0.000167368	7.02705e-05	CRP/SOD1/TGFB1/GSTP1/NCF1	5
BP	GO:0014812	muscle cell migration	7/165	104/18800	3.67341e-05	0.000170123	7.14268e-05	SERPINE1/IGFBP3/PLAT/PLAU/NFE2L2/PPARD/BCL2	7
BP	GO:0019218	regulation of steroid metabolic process	7/165	104/18800	3.67341e-05	0.000170123	7.14268e-05	TNF/APOB/SOD1/SIRT1/IFNG/IL1A/ABCG1	7
BP	GO:0046822	regulation of nucleocytoplasmic transport	7/165	104/18800	3.67341e-05	0.000170123	7.14268e-05	TGFB1/IL1B/IFNG/PTGS2/GSK3B/MAPK14/CDK1	7
BP	GO:0032303	regulation of icosanoid secretion	4/165	22/18800	3.69924e-05	0.000170779	7.17024e-05	IL1B/IL1A/PLA2G4A/PTGES	4
BP	GO:0032928	regulation of superoxide anion generation	4/165	22/18800	3.69924e-05	0.000170779	7.17024e-05	CRP/SOD1/TGFB1/GSTP1	4
BP	GO:2000310	regulation of NMDA receptor activity	4/165	22/18800	3.69924e-05	0.000170779	7.17024e-05	APP/CCL2/IFNG/OPRM1	4
BP	GO:0032386	regulation of intracellular transport	12/165	332/18800	3.81197e-05	0.000175799	7.38099e-05	TGFB1/IL1B/MAPK1/IFNG/MAPK8/PTGS2/GSK3B/MAPK14/MAP2/CDK1/CHRM1/NPEPPS	12
BP	GO:1903531	negative regulation of secretion by cell	8/165	143/18800	3.86823e-05	0.000178206	7.48209e-05	UCP2/IL1B/HMOX1/TNFRSF1A/TNFRSF1B/GJA1/OPRM1/MAOB	8
BP	GO:0046425	regulation of receptor signaling pathway via JAK-STAT	7/165	105/18800	3.90706e-05	0.000179431	7.5335e-05	IL6/TNF/IL10/CAV1/IL4/IFNG/EGF	7
BP	GO:0071868	cellular response to monoamine stimulus	7/165	105/18800	3.90706e-05	0.000179431	7.5335e-05	APP/MAPK1/GSK3B/HTR2A/DRD1/CHRM1/CHRM2	7
BP	GO:0071870	cellular response to catecholamine stimulus	7/165	105/18800	3.90706e-05	0.000179431	7.5335e-05	APP/MAPK1/GSK3B/HTR2A/DRD1/CHRM1/CHRM2	7
BP	GO:0006509	membrane protein ectodomain proteolysis	5/165	44/18800	4.03572e-05	0.000184925	7.76417e-05	TNF/IL10/IL1B/IFNG/TNFRSF1B	5
BP	GO:0060443	mammary gland morphogenesis	5/165	44/18800	4.03572e-05	0.000184925	7.76417e-05	CAV1/ESR1/AR/PGR/BAX	5
BP	GO:1903036	positive regulation of response to wounding	6/165	72/18800	4.03932e-05	0.000184925	7.76417e-05	SERPINE1/MTOR/THBD/NFE2L2/F3/F7	6
BP	GO:0071706	tumor necrosis factor superfamily cytokine production	9/165	187/18800	4.15183e-05	0.000189527	7.95741e-05	IL6/APP/IL10/IL4/IFNG/IL1A/GSTP1/HSPB1/CHRNA7	9
BP	GO:1903555	regulation of tumor necrosis factor superfamily cytokine production	9/165	187/18800	4.15183e-05	0.000189527	7.95741e-05	IL6/APP/IL10/IL4/IFNG/IL1A/GSTP1/HSPB1/CHRNA7	9
BP	GO:0006090	pyruvate metabolic process	7/165	106/18800	4.15279e-05	0.000189527	7.95741e-05	INSR/APP/PPARA/IFNG/HIF1A/HTR2A/HK2	7
BP	GO:0051961	negative regulation of nervous system development	8/165	145/18800	4.27128e-05	0.000194568	8.16903e-05	IL6/TNF/IL1B/TP53/CTNNB1/PTEN/SPP1/MAP2	8
BP	GO:0045930	negative regulation of mitotic cell cycle	10/165	234/18800	4.27208e-05	0.000194568	8.16903e-05	TNF/CCL2/IL10/TP53/CTNNB1/PTEN/BCL2/CDK1/MDM2/CCNB1	10
BP	GO:1902806	regulation of cell cycle G1/S phase transition	9/165	188/18800	4.32821e-05	0.00019692	8.2678e-05	CCL2/CDKN2A/AKT1/TP53/PTEN/BCL2/EGFR/CYP1A1/MDM2	9
BP	GO:0016239	positive regulation of macroautophagy	6/165	73/18800	4.36937e-05	0.000198382	8.32917e-05	ADRB2/SIRT1/IL4/HMOX1/HIF1A/KDR	6
BP	GO:0032732	positive regulation of interleukin-1 production	6/165	73/18800	4.36937e-05	0.000198382	8.32917e-05	IL6/TNF/APP/IFNG/CASP8/HSPB1	6
BP	GO:0010893	positive regulation of steroid biosynthetic process	4/165	23/18800	4.44747e-05	0.000201512	8.46058e-05	TNF/IFNG/IL1A/ABCG1	4
BP	GO:0060571	morphogenesis of an epithelial fold	4/165	23/18800	4.44747e-05	0.000201512	8.46058e-05	CTNNB1/HIF1A/AR/EGFR	4
BP	GO:0071827	plasma lipoprotein particle organization	5/165	45/18800	4.50819e-05	0.000203842	8.55842e-05	APOB/MPO/CETP/MTTP/ABCG1	5
BP	GO:1901861	regulation of muscle tissue development	5/165	45/18800	4.50819e-05	0.000203842	8.55842e-05	IGF2/TGFB1/CTNNB1/GJA1/BCL2	5
BP	GO:0019693	ribose phosphate metabolic process	13/165	394/18800	4.63036e-05	0.000209152	8.78133e-05	INSR/APP/TGFB1/PPARA/IL4/IFNG/G6PD/HIF1A/PARP1/HTR2A/HK2/ACACA/XDH	13
BP	GO:0006805	xenobiotic metabolic process	7/165	108/18800	4.68234e-05	0.000210634	8.84356e-05	GSTM1/CYP3A4/GSTP1/CYP1A2/NQO1/AHR/CYP1A1	7
BP	GO:0071867	response to monoamine	7/165	108/18800	4.68234e-05	0.000210634	8.84356e-05	APP/MAPK1/GSK3B/HTR2A/DRD1/CHRM1/CHRM2	7
BP	GO:0071869	response to catecholamine	7/165	108/18800	4.68234e-05	0.000210634	8.84356e-05	APP/MAPK1/GSK3B/HTR2A/DRD1/CHRM1/CHRM2	7
BP	GO:2000060	positive regulation of ubiquitin-dependent protein catabolic process	7/165	108/18800	4.68234e-05	0.000210634	8.84356e-05	AKT1/CAV1/PTEN/GSK3B/NFE2L2/EGF/MDM2	7
BP	GO:0000271	polysaccharide biosynthetic process	6/165	74/18800	4.72069e-05	0.000211708	8.88868e-05	INSR/IGF2/TGFB1/AKT1/GSK3B/EGF	6
BP	GO:0006073	cellular glucan metabolic process	6/165	74/18800	4.72069e-05	0.000211708	8.88868e-05	INSR/IGF2/AKT1/GSK3B/MGAM/PYGM	6
BP	GO:0044042	glucan metabolic process	6/165	74/18800	4.72069e-05	0.000211708	8.88868e-05	INSR/IGF2/AKT1/GSK3B/MGAM/PYGM	6
BP	GO:0032309	icosanoid secretion	5/165	46/18800	5.02232e-05	0.000224777	9.43737e-05	IL1B/NOS2/IL1A/PLA2G4A/PTGES	5
BP	GO:0090199	regulation of release of cytochrome c from mitochondria	5/165	46/18800	5.02232e-05	0.000224777	9.43737e-05	AKT1/TP53/MMP9/BAX/BCL2L1	5
BP	GO:0045685	regulation of glial cell differentiation	6/165	75/18800	5.09426e-05	0.000227765	9.56282e-05	IL6/TGFB1/CTNNB1/MTOR/TNFRSF1B/CDK1	6
BP	GO:0007043	cell-cell junction assembly	8/165	149/18800	5.18305e-05	0.000231499	9.71961e-05	TNF/IL1B/CAV1/CTNNB1/GJA1/PRKCA/IKBKB/PECAM1	8
BP	GO:0002824	positive regulation of adaptive immune response based on somatic recombination of immune receptors built from immunoglobulin superfamily domains	7/165	110/18800	5.26604e-05	0.000234491	9.84521e-05	IL6/TNF/TGFB1/IL1B/IL4/IL2/PLA2G4A	7
BP	GO:0032611	interleukin-1 beta production	7/165	110/18800	5.26604e-05	0.000234491	9.84521e-05	IL6/TNF/APP/IFNG/GSTP1/CASP8/HSPB1	7
BP	GO:0032651	regulation of interleukin-1 beta production	7/165	110/18800	5.26604e-05	0.000234491	9.84521e-05	IL6/TNF/APP/IFNG/GSTP1/CASP8/HSPB1	7
BP	GO:0042730	fibrinolysis	4/165	24/18800	5.30057e-05	0.000234602	9.84989e-05	SERPINE1/PLAT/PLAU/THBD	4
BP	GO:0045649	regulation of macrophage differentiation	4/165	24/18800	5.30057e-05	0.000234602	9.84989e-05	TGFB1/PRKCA/CASP8/HSF1	4
BP	GO:1901863	positive regulation of muscle tissue development	4/165	24/18800	5.30057e-05	0.000234602	9.84989e-05	IGF2/CTNNB1/GJA1/BCL2	4
BP	GO:2000637	positive regulation of miRNA-mediated gene silencing	4/165	24/18800	5.30057e-05	0.000234602	9.84989e-05	IL6/TGFB1/TP53/EGFR	4
BP	GO:2000679	positive regulation of transcription regulatory region DNA binding	4/165	24/18800	5.30057e-05	0.000234602	9.84989e-05	TGFB1/IFNG/CTNNB1/PARP1	4
BP	GO:2001026	regulation of endothelial cell chemotaxis	4/165	24/18800	5.30057e-05	0.000234602	9.84989e-05	VEGFA/KDR/MET/HSPB1	4
BP	GO:0007088	regulation of mitotic nuclear division	7/165	111/18800	5.57947e-05	0.000246006	0.000103287	INSR/TNF/IGF2/IL1B/IL1A/EGF/CCNB1	7
BP	GO:0071347	cellular response to interleukin-1	7/165	111/18800	5.57947e-05	0.000246006	0.000103287	IL6/CCL2/IL1B/CXCL8/MMP2/HIF1A/IKBKB	7
BP	GO:0031294	lymphocyte costimulation	5/165	47/18800	5.58062e-05	0.000246006	0.000103287	DPP4/AKT1/CAV1/IL4/CD40LG	5
BP	GO:0060711	labyrinthine layer development	5/165	47/18800	5.58062e-05	0.000246006	0.000103287	AKT1/IL10/MAPK1/NCOA1/CASP8	5
BP	GO:0002698	negative regulation of immune effector process	7/165	112/18800	5.90802e-05	0.000259328	0.00010888	TNF/TGFB1/IL10/IL4/HMOX1/IL2/AHR	7
BP	GO:0006939	smooth muscle contraction	7/165	112/18800	5.90802e-05	0.000259328	0.00010888	SOD1/ADRB2/CAV1/PTGS2/HTR2A/DRD1/CHRM2	7
BP	GO:0009185	ribonucleoside diphosphate metabolic process	7/165	112/18800	5.90802e-05	0.000259328	0.00010888	INSR/APP/PPARA/IFNG/HIF1A/HTR2A/HK2	7
BP	GO:0051149	positive regulation of muscle cell differentiation	6/165	77/18800	5.91232e-05	0.000259328	0.00010888	TGFB1/SIRT1/MTOR/MAPK14/BCL2/MDM2	6
BP	GO:0051339	regulation of lyase activity	6/165	77/18800	5.91232e-05	0.000259328	0.00010888	NOS3/ADRB2/NOS2/ADRB1/RAF1/DRD1	6
BP	GO:0030195	negative regulation of blood coagulation	5/165	48/18800	6.18564e-05	0.000270237	0.000113461	NOS3/SERPINE1/PLAT/PLAU/THBD	5
BP	GO:0035272	exocrine system development	5/165	48/18800	6.18564e-05	0.000270237	0.000113461	INSR/TNF/IGF2/TGFB1/EGFR	5
BP	GO:0071825	protein-lipid complex subunit organization	5/165	48/18800	6.18564e-05	0.000270237	0.000113461	APOB/MPO/CETP/MTTP/ABCG1	5
BP	GO:1902003	regulation of amyloid-beta formation	5/165	48/18800	6.18564e-05	0.000270237	0.000113461	TNF/IFNG/CASP3/ABCG1/CHRNA7	5
BP	GO:0018958	phenol-containing compound metabolic process	7/165	113/18800	6.25223e-05	0.000270572	0.000113601	ALDH2/BCL2/MAOB/MAOA/TYR/SLC6A3/DRD1	7
BP	GO:0031623	receptor internalization	7/165	113/18800	6.25223e-05	0.000270572	0.000113601	INSR/VEGFA/CXCL8/CAV1/SELE/ACHE/EGF	7
BP	GO:0030810	positive regulation of nucleotide biosynthetic process	4/165	25/18800	6.26717e-05	0.000270572	0.000113601	NOS3/PPARA/NOS2/IL4	4
BP	GO:0035821	modulation of process of another organism	4/165	25/18800	6.26717e-05	0.000270572	0.000113601	NOS2/IFNG/SLPI/BCL2L1	4
BP	GO:0042178	xenobiotic catabolic process	4/165	25/18800	6.26717e-05	0.000270572	0.000113601	GSTM1/CYP3A4/CYP1A2/CYP1A1	4
BP	GO:0045662	negative regulation of myoblast differentiation	4/165	25/18800	6.26717e-05	0.000270572	0.000113601	TNF/TGFB1/CXCL10/PPARD	4
BP	GO:0045932	negative regulation of muscle contraction	4/165	25/18800	6.26717e-05	0.000270572	0.000113601	SOD1/ADRB2/PTGS2/PIK3CG	4
BP	GO:0060148	positive regulation of post-transcriptional gene silencing	4/165	25/18800	6.26717e-05	0.000270572	0.000113601	IL6/TGFB1/TP53/EGFR	4
BP	GO:0060333	interferon-gamma-mediated signaling pathway	4/165	25/18800	6.26717e-05	0.000270572	0.000113601	PPARG/TP53/STAT1/IFNG	4
BP	GO:1900370	positive regulation of post-transcriptional gene silencing by RNA	4/165	25/18800	6.26717e-05	0.000270572	0.000113601	IL6/TGFB1/TP53/EGFR	4
BP	GO:1900373	positive regulation of purine nucleotide biosynthetic process	4/165	25/18800	6.26717e-05	0.000270572	0.000113601	NOS3/PPARA/NOS2/IL4	4
BP	GO:2000193	positive regulation of fatty acid transport	4/165	25/18800	6.26717e-05	0.000270572	0.000113601	IL1B/IL1A/PLA2G4A/PTGES	4
BP	GO:0033077	T cell differentiation in thymus	6/165	78/18800	6.35894e-05	0.000273996	0.000115038	SOD1/IL1B/TP53/CTNNB1/IL1A/BCL2	6
BP	GO:1901616	organic hydroxy compound catabolic process	6/165	78/18800	6.35894e-05	0.000273996	0.000115038	PTEN/ALDH2/CYP3A4/MAOB/MAOA/SLC6A3	6
BP	GO:0019439	aromatic compound catabolic process	14/165	466/18800	6.48644e-05	0.000279215	0.00011723	IL6/PON1/AKT1/HMOX1/MAPK14/TNFRSF1B/PRKCA/MAOB/XDH/MAOA/SLC6A3/BAX/CYP1A1/HSF1	14
BP	GO:0006898	receptor-mediated endocytosis	10/165	246/18800	6.5014e-05	0.000279312	0.000117271	INSR/VEGFA/SERPINE1/ADRB2/CXCL8/CAV1/IL4/SELE/ACHE/EGF	10
BP	GO:2001020	regulation of response to DNA damage stimulus	10/165	246/18800	6.5014e-05	0.000279312	0.000117271	TP53/SIRT1/PARP1/BCL2/EGFR/CASP9/PCNA/MDM2/BCL2L1/HSF1	10
BP	GO:0002831	regulation of response to biotic stimulus	12/165	351/18800	6.51335e-05	0.000279553	0.000117372	PPARG/IL1B/STAT1/IL4/NFE2L2/HSP90AA1/PRKCA/IKBKB/NCF1/AHR/CASP8/XIAP	12
BP	GO:1904062	regulation of cation transmembrane transport	12/165	352/18800	6.69264e-05	0.000286968	0.000120485	APP/CCL2/ADRB2/CAV1/MMP9/IFNG/CXCL10/PIK3CG/G6PD/OPRM1/BAX/DRD1	12
BP	GO:0030850	prostate gland development	5/165	49/18800	6.84003e-05	0.000292147	0.000122659	MMP2/CTNNB1/PTEN/ESR1/AR	5
BP	GO:0097300	programmed necrotic cell death	5/165	49/18800	6.84003e-05	0.000292147	0.000122659	TNF/TP53/CAV1/CASP8/BAX	5
BP	GO:1900047	negative regulation of hemostasis	5/165	49/18800	6.84003e-05	0.000292147	0.000122659	NOS3/SERPINE1/PLAT/PLAU/THBD	5
BP	GO:1904894	positive regulation of receptor signaling pathway via STAT	5/165	49/18800	6.84003e-05	0.000292147	0.000122659	IL6/TNF/TGFB1/IL10/IL4	5
BP	GO:0043271	negative regulation of ion transport	8/165	155/18800	6.85092e-05	0.000292328	0.000122735	TNF/NOS3/CAV1/MMP9/PTGS2/HTR2A/BCL2/MAOB	8
BP	GO:0034284	response to monosaccharide	9/165	200/18800	6.99017e-05	0.00029798	0.000125109	UCP2/CAT/ICAM1/PTGS2/HIF1A/PPARD/IL1A/CASP3/RAF1	9
BP	GO:0001570	vasculogenesis	6/165	80/18800	7.33294e-05	0.000312069	0.000131024	VEGFA/TGFB1/CAV1/CTNNB1/KDR/XDH	6
BP	GO:0001783	B cell apoptotic process	4/165	26/18800	7.35617e-05	0.000312069	0.000131024	IL10/PTEN/IL2/BAX	4
BP	GO:0048641	regulation of skeletal muscle tissue development	4/165	26/18800	7.35617e-05	0.000312069	0.000131024	IGF2/TGFB1/CTNNB1/BCL2	4
BP	GO:0050995	negative regulation of lipid catabolic process	4/165	26/18800	7.35617e-05	0.000312069	0.000131024	TNF/AKT1/IL1B/PIK3CG	4
BP	GO:1904385	cellular response to angiotensin	4/165	26/18800	7.35617e-05	0.000312069	0.000131024	CAV1/NFE2L2/CA2/HSF1	4
BP	GO:0002286	T cell activation involved in immune response	7/165	116/18800	7.38455e-05	0.000312971	0.000131403	IL6/ICAM1/TP53/IL4/IFNG/MTOR/IL2	7
BP	GO:1903364	positive regulation of cellular protein catabolic process	8/165	157/18800	7.49729e-05	0.000317443	0.00013328	AKT1/CAV1/PTEN/GSK3B/NFE2L2/HSP90AA1/EGF/MDM2	8
BP	GO:0042149	cellular response to glucose starvation	5/165	50/18800	7.54651e-05	0.000318606	0.000133769	TP53/SIRT1/NFE2L2/HSPA5/BCL2	5
BP	GO:0043457	regulation of cellular respiration	5/165	50/18800	7.54651e-05	0.000318606	0.000133769	TNF/NOS2/IL4/IFNG/HIF1A	5
BP	GO:1903053	regulation of extracellular matrix organization	5/165	50/18800	7.54651e-05	0.000318606	0.000133769	IL6/DPP4/TGFB1/TNFRSF1A/TNFRSF1B	5
BP	GO:0002676	regulation of chronic inflammatory response	3/165	10/18800	7.6138e-05	0.000318692	0.000133804	TNF/IL10/IL4	3
BP	GO:0019614	catechol-containing compound catabolic process	3/165	10/18800	7.6138e-05	0.000318692	0.000133804	MAOB/MAOA/SLC6A3	3
BP	GO:0032025	response to cobalt ion	3/165	10/18800	7.6138e-05	0.000318692	0.000133804	CASP3/CASP8/CASP9	3
BP	GO:0032070	regulation of deoxyribonuclease activity	3/165	10/18800	7.6138e-05	0.000318692	0.000133804	AKT1/SIRT1/PCNA	3
BP	GO:0033483	gas homeostasis	3/165	10/18800	7.6138e-05	0.000318692	0.000133804	CAV1/HIF1A/GSTP1	3
BP	GO:0042368	vitamin D biosynthetic process	3/165	10/18800	7.6138e-05	0.000318692	0.000133804	TNF/IFNG/CYP3A4	3
BP	GO:0042420	dopamine catabolic process	3/165	10/18800	7.6138e-05	0.000318692	0.000133804	MAOB/MAOA/SLC6A3	3
BP	GO:0042424	catecholamine catabolic process	3/165	10/18800	7.6138e-05	0.000318692	0.000133804	MAOB/MAOA/SLC6A3	3
BP	GO:1902510	regulation of apoptotic DNA fragmentation	3/165	10/18800	7.6138e-05	0.000318692	0.000133804	IL6/BAX/HSF1	3
BP	GO:0001822	kidney development	11/165	303/18800	7.76175e-05	0.000324575	0.000136275	VEGFA/AKR1B1/CAT/MMP9/STAT1/CTNNB1/BCL2/PECAM1/CASP9/BAX/ODC1	11
BP	GO:0060541	respiratory system development	9/165	203/18800	7.83739e-05	0.000327183	0.000137369	VEGFA/TNF/NOS3/MAPK1/CTNNB1/KDR/CYP1A2/PGR/COL3A1	9
BP	GO:0007292	female gamete generation	8/165	158/18800	7.83899e-05	0.000327183	0.000137369	NOS3/MMP2/SIRT1/CTNNB1/PLAT/PTGS2/BCL2/PGR	8
BP	GO:0030512	negative regulation of transforming growth factor beta receptor signaling pathway	6/165	81/18800	7.86264e-05	0.000327548	0.000137523	PPARG/PPARA/TP53/CAV1/SIRT1/HSPA5	6
BP	GO:0045445	myoblast differentiation	6/165	81/18800	7.86264e-05	0.000327548	0.000137523	TNF/TGFB1/IGFBP3/CXCL10/MAPK14/PPARD	6
BP	GO:0071346	cellular response to interferon-gamma	7/165	118/18800	8.22848e-05	0.000342199	0.000143674	PPARG/TNF/CCL2/TP53/NOS2/STAT1/IFNG	7
BP	GO:0032409	regulation of transporter activity	11/165	305/18800	8.22991e-05	0.000342199	0.000143674	PPARG/PON1/APP/CCL2/ADRB2/CAV1/MMP9/IFNG/OPRM1/BCL2/RXRA	11
BP	GO:0002639	positive regulation of immunoglobulin production	5/165	51/18800	8.30788e-05	0.000344463	0.000144625	IL6/TGFB1/IL10/IL4/IL2	5
BP	GO:0043124	negative regulation of I-kappaB kinase/NF-kappaB signaling	5/165	51/18800	8.30788e-05	0.000344463	0.000144625	SIRT1/STAT1/ESR1/GSTP1/CASP8	5
BP	GO:0060688	regulation of morphogenesis of a branching structure	5/165	51/18800	8.30788e-05	0.000344463	0.000144625	VEGFA/TNF/CTNNB1/ESR1/AR	5
BP	GO:0042310	vasoconstriction	6/165	82/18800	8.42239e-05	0.000348882	0.00014648	CRP/CAV1/MMP2/PTGS2/HTR2A/SLC6A4	6
BP	GO:0016236	macroautophagy	11/165	306/18800	8.47292e-05	0.000350645	0.00014722	AKT1/ADRB2/TP53/SIRT1/IL4/MTOR/MAPK8/HMOX1/HIF1A/KDR/CASP3	11
BP	GO:0002092	positive regulation of receptor internalization	4/165	27/18800	8.57665e-05	0.000352944	0.000148185	INSR/VEGFA/SELE/EGF	4
BP	GO:0002719	negative regulation of cytokine production involved in immune response	4/165	27/18800	8.57665e-05	0.000352944	0.000148185	TNF/TGFB1/IL10/HMOX1	4
BP	GO:0007263	nitric oxide mediated signal transduction	4/165	27/18800	8.57665e-05	0.000352944	0.000148185	VEGFA/NOS3/NOS2/EGFR	4
BP	GO:0009651	response to salt stress	4/165	27/18800	8.57665e-05	0.000352944	0.000148185	TNF/AKR1B1/TP53/BAX	4
BP	GO:0033032	regulation of myeloid cell apoptotic process	4/165	27/18800	8.57665e-05	0.000352944	0.000148185	CDKN2A/SIRT1/PTEN/BCL2	4
BP	GO:0071280	cellular response to copper ion	4/165	27/18800	8.57665e-05	0.000352944	0.000148185	APP/NFE2L2/CYP1A1/HSF1	4
BP	GO:0006913	nucleocytoplasmic transport	11/165	308/18800	8.97742e-05	0.000368745	0.00015482	TGFB1/AKT1/IL1B/TP53/IFNG/PTGS2/GSK3B/MAPK14/NFKBIA/CDK1/DRD1	11
BP	GO:0051169	nuclear transport	11/165	308/18800	8.97742e-05	0.000368745	0.00015482	TGFB1/AKT1/IL1B/TP53/IFNG/PTGS2/GSK3B/MAPK14/NFKBIA/CDK1/DRD1	11
BP	GO:0014910	regulation of smooth muscle cell migration	6/165	83/18800	9.01342e-05	0.000369533	0.00015515	SERPINE1/IGFBP3/PLAU/NFE2L2/PPARD/BCL2	6
BP	GO:0015844	monoamine transport	6/165	83/18800	9.01342e-05	0.000369533	0.00015515	HTR2A/SLC6A2/MAOB/SLC6A4/SLC6A3/DRD1	6
BP	GO:0002204	somatic recombination of immunoglobulin genes involved in immune response	5/165	52/18800	9.12699e-05	0.000372452	0.000156376	TGFB1/IL10/IL4/IL2/CD40LG	5
BP	GO:0002208	somatic diversification of immunoglobulins involved in immune response	5/165	52/18800	9.12699e-05	0.000372452	0.000156376	TGFB1/IL10/IL4/IL2/CD40LG	5
BP	GO:0031103	axon regeneration	5/165	52/18800	9.12699e-05	0.000372452	0.000156376	MMP2/PTEN/SPP1/JUN/BCL2	5
BP	GO:0045190	isotype switching	5/165	52/18800	9.12699e-05	0.000372452	0.000156376	TGFB1/IL10/IL4/IL2/CD40LG	5
BP	GO:0050819	negative regulation of coagulation	5/165	52/18800	9.12699e-05	0.000372452	0.000156376	NOS3/SERPINE1/PLAT/PLAU/THBD	5
BP	GO:0002702	positive regulation of production of molecular mediator of immune response	7/165	120/18800	9.14947e-05	0.000373024	0.000156616	IL6/TGFB1/IL10/IL1B/SIRT1/IL4/IL2	7
BP	GO:0097006	regulation of plasma lipoprotein particle levels	6/165	84/18800	9.63699e-05	0.000391952	0.000164563	APOB/MPO/CETP/HMOX1/MTTP/ABCG1	6
BP	GO:0030282	bone mineralization	7/165	121/18800	9.64049e-05	0.000391952	0.000164563	TGFB1/ADRB2/PTGS2/HIF1A/GJA1/ALOX5/MMP13	7
BP	GO:0038127	ERBB signaling pathway	7/165	121/18800	9.64049e-05	0.000391952	0.000164563	TGFB1/AKT1/MMP9/MAPK1/NCF1/EGFR/EGF	7
BP	GO:0009150	purine ribonucleotide metabolic process	12/165	366/18800	9.68853e-05	0.000393541	0.00016523	INSR/APP/TGFB1/PPARA/IL4/IFNG/HIF1A/PARP1/HTR2A/HK2/ACACA/XDH	12
BP	GO:0002360	T cell lineage commitment	4/165	28/18800	9.93792e-05	0.000402184	0.000168859	IL6/TP53/MTOR/BCL2	4
BP	GO:0010800	positive regulation of peptidyl-threonine phosphorylation	4/165	28/18800	9.93792e-05	0.000402184	0.000168859	APP/TGFB1/MAPK1/EGF	4
BP	GO:0010971	positive regulation of G2/M transition of mitotic cell cycle	4/165	28/18800	9.93792e-05	0.000402184	0.000168859	APP/CDK4/CDK1/CCNB1	4
BP	GO:0090312	positive regulation of protein deacetylation	4/165	28/18800	9.93792e-05	0.000402184	0.000168859	VEGFA/TP53/SIRT1/IFNG	4
BP	GO:0002440	production of molecular mediator of immune response	11/165	312/18800	0.000100639	0.000406534	0.000170686	IL6/TNF/TGFB1/IL10/IL1B/SIRT1/IL4/HMOX1/IL2/TNFRSF1B/CD40LG	11
BP	GO:0072001	renal system development	11/165	312/18800	0.000100639	0.000406534	0.000170686	VEGFA/AKR1B1/CAT/MMP9/STAT1/CTNNB1/BCL2/PECAM1/CASP9/BAX/ODC1	11
BP	GO:0007613	memory	7/165	122/18800	0.000101528	0.000409747	0.000172034	INSR/SLC2A4/PTGS2/HTR2A/SLC6A4/DRD1/CHRNA7	7
BP	GO:0098586	cellular response to virus	6/165	85/18800	0.000102944	0.000414701	0.000174114	IL6/CXCL10/MAPK14/HIF1A/HSP90AA1/BAX	6
BP	GO:2000177	regulation of neural precursor cell proliferation	6/165	85/18800	0.000102944	0.000414701	0.000174114	VEGFA/TP53/CTNNB1/HIF1A/EGF/SLC6A4	6
BP	GO:0009117	nucleotide metabolic process	14/165	487/18800	0.000103477	0.000416467	0.000174856	INSR/NOS3/APP/TGFB1/PPARA/NOS2/IL4/IFNG/HIF1A/PARP1/HTR2A/HK2/ACACA/XDH	14
BP	GO:0042135	neurotransmitter catabolic process	3/165	11/18800	0.000104015	0.000417104	0.000175123	ACHE/MAOB/MAOA	3
BP	GO:0043619	regulation of transcription from RNA polymerase II promoter in response to oxidative stress	3/165	11/18800	0.000104015	0.000417104	0.000175123	HMOX1/HIF1A/NFE2L2	3
BP	GO:0071394	cellular response to testosterone stimulus	3/165	11/18800	0.000104015	0.000417104	0.000175123	SIRT1/SPP1/AR	3
BP	GO:0071492	cellular response to UV-A	3/165	11/18800	0.000104015	0.000417104	0.000175123	MMP9/MMP2/MMP3	3
BP	GO:0008016	regulation of heart contraction	9/165	211/18800	0.000105292	0.000421455	0.00017695	TNF/NOS3/CAV1/PIK3CG/IL2/GJA1/ADRB1/MDM2/CHRM2	9
BP	GO:0042180	cellular ketone metabolic process	9/165	211/18800	0.000105292	0.000421455	0.00017695	PPARG/AKR1B1/AKT1/IL1B/PPARA/CAV1/SIRT1/PTGS2/PPARD	9
BP	GO:0010906	regulation of glucose metabolic process	7/165	123/18800	0.00010687	0.000427382	0.000179438	INSR/IGF2/AKT1/PPARA/TP53/SIRT1/GSK3B	7
BP	GO:0071715	icosanoid transport	5/165	54/18800	0.000109503	0.000437513	0.000183692	IL1B/NOS2/IL1A/PLA2G4A/PTGES	5
BP	GO:0002312	B cell activation involved in immune response	6/165	86/18800	0.00010987	0.000438182	0.000183973	IL6/TGFB1/IL10/IL4/IL2/CD40LG	6
BP	GO:0006112	energy reserve metabolic process	6/165	86/18800	0.00010987	0.000438182	0.000183973	INSR/IGF2/AKT1/MTOR/GSK3B/PYGM	6
BP	GO:1904375	regulation of protein localization to cell periphery	7/165	124/18800	0.000112438	0.00044802	0.000188104	TNF/TGFB1/AKT1/IFNG/AR/EGFR/BCL2L1	7
BP	GO:0034250	positive regulation of cellular amide metabolic process	8/165	167/18800	0.000115381	0.000459329	0.000192852	IL6/TNF/IFNG/MTOR/NFE2L2/CASP3/ABCG1/CHRNA7	8
BP	GO:1902991	regulation of amyloid precursor protein catabolic process	5/165	55/18800	0.000119605	0.000475716	0.000199732	TNF/IFNG/CASP3/ABCG1/CHRNA7	5
BP	GO:0006753	nucleoside phosphate metabolic process	14/165	495/18800	0.000122746	0.000487764	0.00020479	INSR/NOS3/APP/TGFB1/PPARA/NOS2/IL4/IFNG/HIF1A/PARP1/HTR2A/HK2/ACACA/XDH	14
BP	GO:0045165	cell fate commitment	10/165	266/18800	0.000124056	0.000492528	0.00020679	PPARG/IL6/TP53/CTNNB1/MTOR/AR/KDR/CASP3/BCL2/RUNX2	10
BP	GO:0030258	lipid modification	9/165	216/18800	0.00012576	0.000498841	0.000209441	AKT1/PPARA/PTEN/MAPK14/CYP3A4/PPARD/ABCG1/ALOX5/CYP1A1	9
BP	GO:0090092	regulation of transmembrane receptor protein serine/threonine kinase signaling pathway	10/165	267/18800	0.000127923	0.000506964	0.000212852	PPARG/TGFB1/PPARA/TP53/CAV1/SIRT1/PARP1/KDR/HSPA5/XIAP	10
BP	GO:0010810	regulation of cell-substrate adhesion	9/165	217/18800	0.000130229	0.000515415	0.0002164	VEGFA/CDKN2A/SERPINE1/PTEN/GSK3B/PLAU/KDR/BCL2/COL1A1	9
BP	GO:0010676	positive regulation of cellular carbohydrate metabolic process	5/165	56/18800	0.000130408	0.000515415	0.0002164	INSR/IGF2/AKT1/PPARA/SIRT1	5
BP	GO:0034205	amyloid-beta formation	5/165	56/18800	0.000130408	0.000515415	0.0002164	TNF/IFNG/CASP3/ABCG1/CHRNA7	5
BP	GO:0007190	activation of adenylate cyclase activity	4/165	30/18800	0.00013121	0.000517189	0.000217145	ADRB2/ADRB1/RAF1/DRD1	4
BP	GO:0060251	regulation of glial cell proliferation	4/165	30/18800	0.00013121	0.000517189	0.000217145	IL6/TNF/IL1B/CHRM1	4
BP	GO:1903579	negative regulation of ATP metabolic process	4/165	30/18800	0.00013121	0.000517189	0.000217145	TNF/PPARA/TP53/PARP1	4
BP	GO:0044070	regulation of anion transport	6/165	89/18800	0.000132892	0.000522416	0.000219339	TNF/IL1B/IL1A/PLA2G4A/CA2/PTGES	6
BP	GO:0051781	positive regulation of cell division	6/165	89/18800	0.000132892	0.000522416	0.000219339	VEGFA/IGF2/CAT/TGFB1/IL1B/IL1A	6
BP	GO:0070098	chemokine-mediated signaling pathway	6/165	89/18800	0.000132892	0.000522416	0.000219339	CCL2/CXCL8/CXCL10/HIF1A/CXCL1/CXCL2	6
BP	GO:0001654	eye development	12/165	379/18800	0.000134399	0.000527867	0.000221627	VEGFA/CTNNB1/ACHE/HIF1A/KDR/GJA1/JUN/BCL2/EGFR/SLC6A3/BAX/CYP1A1	12
BP	GO:0050714	positive regulation of protein secretion	7/165	128/18800	0.000137123	0.00053688	0.000225412	PPARG/TGFB1/ACHE/HIF1A/PPARD/IL1A/ABCG1	7
BP	GO:0006983	ER overload response	3/165	12/18800	0.000137793	0.00053688	0.000225412	TP53/GSK3B/HSPA5	3
BP	GO:0051583	dopamine uptake involved in synaptic transmission	3/165	12/18800	0.000137793	0.00053688	0.000225412	SLC6A2/SLC6A3/DRD1	3
BP	GO:0051934	catecholamine uptake involved in synaptic transmission	3/165	12/18800	0.000137793	0.00053688	0.000225412	SLC6A2/SLC6A3/DRD1	3
BP	GO:0060134	prepulse inhibition	3/165	12/18800	0.000137793	0.00053688	0.000225412	PTEN/SLC6A3/DRD1	3
BP	GO:0060736	prostate gland growth	3/165	12/18800	0.000137793	0.00053688	0.000225412	PTEN/ESR1/AR	3
BP	GO:1901503	ether biosynthetic process	3/165	12/18800	0.000137793	0.00053688	0.000225412	FASN/ALOX5/PLA2G4A	3
BP	GO:1902337	regulation of apoptotic process involved in morphogenesis	3/165	12/18800	0.000137793	0.00053688	0.000225412	TNFRSF1A/TNFRSF1B/BAX	3
BP	GO:1903624	regulation of DNA catabolic process	3/165	12/18800	0.000137793	0.00053688	0.000225412	IL6/BAX/HSF1	3
BP	GO:0051651	maintenance of location in cell	9/165	219/18800	0.000139567	0.000543311	0.000228112	ALB/AKT1/CAV1/CXCL10/HTR2A/HK2/HSPA5/BAX/DRD1	9
BP	GO:0032635	interleukin-6 production	8/165	172/18800	0.000141506	0.000549398	0.000230668	IL6/TNF/APP/IL10/IL1B/NOS2/IFNG/IL1A	8
BP	GO:0032675	regulation of interleukin-6 production	8/165	172/18800	0.000141506	0.000549398	0.000230668	IL6/TNF/APP/IL10/IL1B/NOS2/IFNG/IL1A	8
BP	GO:1905475	regulation of protein localization to membrane	8/165	172/18800	0.000141506	0.000549398	0.000230668	TNF/TGFB1/AKT1/IFNG/MAPK8/AR/EGFR/BCL2L1	8
BP	GO:0010803	regulation of tumor necrosis factor-mediated signaling pathway	5/165	57/18800	0.000141941	0.000549632	0.000230766	TNFRSF1A/GSTP1/IKBKB/CASP8/XIAP	5
BP	GO:0038066	p38MAPK cascade	5/165	57/18800	0.000141941	0.000549632	0.000230766	VEGFA/IL1B/MAPK14/NCF1/XDH	5
BP	GO:0042306	regulation of protein import into nucleus	5/165	57/18800	0.000141941	0.000549632	0.000230766	TGFB1/IFNG/PTGS2/MAPK14/CDK1	5
BP	GO:0055088	lipid homeostasis	8/165	173/18800	0.000147275	0.000569785	0.000239227	PPARG/APOB/CAV1/CETP/SIRT1/MTTP/ACACA/ABCG1	8
BP	GO:0150063	visual system development	12/165	383/18800	0.000148197	0.000572847	0.000240513	VEGFA/CTNNB1/ACHE/HIF1A/KDR/GJA1/JUN/BCL2/EGFR/SLC6A3/BAX/CYP1A1	12
BP	GO:0001782	B cell homeostasis	4/165	31/18800	0.000149622	0.000574817	0.00024134	HIF1A/CASP3/BCL2/BAX	4
BP	GO:0005979	regulation of glycogen biosynthetic process	4/165	31/18800	0.000149622	0.000574817	0.00024134	INSR/IGF2/AKT1/GSK3B	4
BP	GO:0010962	regulation of glucan biosynthetic process	4/165	31/18800	0.000149622	0.000574817	0.00024134	INSR/IGF2/AKT1/GSK3B	4
BP	GO:0034390	smooth muscle cell apoptotic process	4/165	31/18800	0.000149622	0.000574817	0.00024134	PPARG/CDKN2A/SIRT1/IFNG	4
BP	GO:0034391	regulation of smooth muscle cell apoptotic process	4/165	31/18800	0.000149622	0.000574817	0.00024134	PPARG/CDKN2A/SIRT1/IFNG	4
BP	GO:0035767	endothelial cell chemotaxis	4/165	31/18800	0.000149622	0.000574817	0.00024134	VEGFA/KDR/MET/HSPB1	4
BP	GO:1902751	positive regulation of cell cycle G2/M phase transition	4/165	31/18800	0.000149622	0.000574817	0.00024134	APP/CDK4/CDK1/CCNB1	4
BP	GO:1903351	cellular response to dopamine	6/165	91/18800	0.000150254	0.000576738	0.000242146	MAPK1/GSK3B/HTR2A/DRD1/CHRM1/CHRM2	6
BP	GO:0009132	nucleoside diphosphate metabolic process	7/165	130/18800	0.000151018	0.000578661	0.000242954	INSR/APP/PPARA/IFNG/HIF1A/HTR2A/HK2	7
BP	GO:0017015	regulation of transforming growth factor beta receptor signaling pathway	7/165	130/18800	0.000151018	0.000578661	0.000242954	PPARG/TGFB1/PPARA/TP53/CAV1/SIRT1/HSPA5	7
BP	GO:0009259	ribonucleotide metabolic process	12/165	384/18800	0.000151831	0.000581269	0.000244049	INSR/APP/TGFB1/PPARA/IL4/IFNG/HIF1A/PARP1/HTR2A/HK2/ACACA/XDH	12
BP	GO:0006584	catecholamine metabolic process	5/165	58/18800	0.00015424	0.000589464	0.000247489	ALDH2/MAOB/MAOA/SLC6A3/DRD1	5
BP	GO:0009712	catechol-containing compound metabolic process	5/165	58/18800	0.00015424	0.000589464	0.000247489	ALDH2/MAOB/MAOA/SLC6A3/DRD1	5
BP	GO:1903350	response to dopamine	6/165	92/18800	0.000159582	0.000609352	0.00025584	MAPK1/GSK3B/HTR2A/DRD1/CHRM1/CHRM2	6
BP	GO:0043010	camera-type eye development	11/165	330/18800	0.000164554	0.000627792	0.000263582	VEGFA/CTNNB1/ACHE/HIF1A/KDR/GJA1/JUN/EGFR/SLC6A3/BAX/CYP1A1	11
BP	GO:0046777	protein autophosphorylation	9/165	224/18800	0.000165389	0.000630428	0.000264688	INSR/VEGFA/AKT1/CAV1/MTOR/GSK3B/KDR/JUN/EGFR	9
BP	GO:2000241	regulation of reproductive process	8/165	176/18800	0.000165759	0.000631293	0.000265051	INSR/VEGFA/CTNNB1/PLAT/ESR1/AR/IL1A/GJA1	8
BP	GO:0035270	endocrine system development	7/165	132/18800	0.000166033	0.000631787	0.000265259	INSR/IL6/AKT1/MAPK1/GSK3B/SLC6A3/RAF1	7
BP	GO:0031102	neuron projection regeneration	5/165	59/18800	0.000167336	0.000635647	0.000266879	MMP2/PTEN/SPP1/JUN/BCL2	5
BP	GO:0051353	positive regulation of oxidoreductase activity	5/165	59/18800	0.000167336	0.000635647	0.000266879	TNF/AKT1/IL1B/IFNG/HIF1A	5
BP	GO:0045185	maintenance of protein location	6/165	93/18800	0.000169363	0.000642791	0.000269879	AKT1/IL10/CAV1/NFKBIA/HK2/HSPA5	6
BP	GO:1900745	positive regulation of p38MAPK cascade	4/165	32/18800	0.000169833	0.000642908	0.000269928	VEGFA/IL1B/NCF1/XDH	4
BP	GO:1901889	negative regulation of cell junction assembly	4/165	32/18800	0.000169833	0.000642908	0.000269928	TNF/IL1B/PTEN/IKBKB	4
BP	GO:1902253	regulation of intrinsic apoptotic signaling pathway by p53 class mediator	4/165	32/18800	0.000169833	0.000642908	0.000269928	TP53/SIRT1/BCL2/MDM2	4
BP	GO:0048880	sensory system development	12/165	389/18800	0.000171166	0.000647395	0.000271812	VEGFA/CTNNB1/ACHE/HIF1A/KDR/GJA1/JUN/BCL2/EGFR/SLC6A3/BAX/CYP1A1	12
BP	GO:0034101	erythrocyte homeostasis	7/165	133/18800	0.000173981	0.000657477	0.000276045	VEGFA/STAT1/HMOX1/G6PD/MAPK14/HIF1A/CASP3	7
BP	GO:0019336	phenol-containing compound catabolic process	3/165	13/18800	0.000177977	0.000670274	0.000281418	MAOB/MAOA/SLC6A3	3
BP	GO:0031392	regulation of prostaglandin biosynthetic process	3/165	13/18800	0.000177977	0.000670274	0.000281418	IL1B/SIRT1/PTGS2	3
BP	GO:0042362	fat-soluble vitamin biosynthetic process	3/165	13/18800	0.000177977	0.000670274	0.000281418	TNF/IFNG/CYP3A4	3
BP	GO:1904748	regulation of apoptotic process involved in development	3/165	13/18800	0.000177977	0.000670274	0.000281418	TNFRSF1A/TNFRSF1B/BAX	3
BP	GO:0016447	somatic recombination of immunoglobulin gene segments	5/165	60/18800	0.000181265	0.00068149	0.000286127	TGFB1/IL10/IL4/IL2/CD40LG	5
BP	GO:0090311	regulation of protein deacetylation	5/165	60/18800	0.000181265	0.00068149	0.000286127	VEGFA/TP53/SIRT1/IFNG/MAPK8	5
BP	GO:1903052	positive regulation of proteolysis involved in cellular protein catabolic process	7/165	134/18800	0.000182234	0.00068396	0.000287164	AKT1/CAV1/PTEN/GSK3B/NFE2L2/EGF/MDM2	7
BP	GO:2001235	positive regulation of apoptotic signaling pathway	7/165	134/18800	0.000182234	0.00068396	0.000287164	TNF/SOD1/TP53/CAV1/SIRT1/PTEN/BAX	7
BP	GO:0007517	muscle organ development	11/165	334/18800	0.000182691	0.000684584	0.000287426	IGF2/TGFB1/CAV1/SIRT1/CTNNB1/CXCL10/FOS/MAPK14/GJA1/BCL2/COL3A1	11
BP	GO:0048588	developmental cell growth	9/165	227/18800	0.000182711	0.000684584	0.000287426	VEGFA/APP/PPARA/CTNNB1/GSK3B/G6PD/SPP1/HSP90AA1/MAP2	9
BP	GO:0050777	negative regulation of immune response	8/165	179/18800	0.000186112	0.000696733	0.000292527	PPARG/IL10/IL4/HMOX1/IL2/MAPK14/AHR/COL3A1	8
BP	GO:0042982	amyloid precursor protein metabolic process	6/165	95/18800	0.000190345	0.000711971	0.000298925	TNF/IFNG/ACHE/CASP3/ABCG1/CHRNA7	6
BP	GO:0001893	maternal placenta development	4/165	33/18800	0.000191943	0.000715514	0.000300412	AKT1/PTGS2/SPP1/PPARD	4
BP	GO:0010661	positive regulation of muscle cell apoptotic process	4/165	33/18800	0.000191943	0.000715514	0.000300412	PPARG/CDKN2A/TP53/IFNG	4
BP	GO:0045940	positive regulation of steroid metabolic process	4/165	33/18800	0.000191943	0.000715514	0.000300412	TNF/IFNG/IL1A/ABCG1	4
BP	GO:0050901	leukocyte tethering or rolling	4/165	33/18800	0.000191943	0.000715514	0.000300412	TNF/VCAM1/SELE/SELP	4
BP	GO:0099601	regulation of neurotransmitter receptor activity	5/165	61/18800	0.000196062	0.000729012	0.00030608	APP/CCL2/ADRB2/IFNG/OPRM1	5
BP	GO:1904589	regulation of protein import	5/165	61/18800	0.000196062	0.000729012	0.00030608	TGFB1/IFNG/PTGS2/MAPK14/CDK1	5
BP	GO:2001244	positive regulation of intrinsic apoptotic signaling pathway	5/165	61/18800	0.000196062	0.000729012	0.00030608	SOD1/TP53/CAV1/SIRT1/BAX	5
BP	GO:0046330	positive regulation of JNK cascade	6/165	96/18800	0.000201578	0.000748255	0.000314159	TNF/APP/IL1B/IL1A/NCF1/XIAP	6
BP	GO:0051153	regulation of striated muscle cell differentiation	6/165	96/18800	0.000201578	0.000748255	0.000314159	TGFB1/PPARA/MTOR/G6PD/MAPK14/BCL2	6
BP	GO:0045333	cellular respiration	9/165	231/18800	0.000208137	0.000771953	0.000324108	TNF/CAT/NOS2/IL4/IFNG/HIF1A/CYP1A2/CDK1/CCNB1	9
BP	GO:0002712	regulation of B cell mediated immunity	5/165	62/18800	0.000211762	0.000784072	0.000329197	TNF/TGFB1/IL10/IL4/IL2	5
BP	GO:0002889	regulation of immunoglobulin mediated immune response	5/165	62/18800	0.000211762	0.000784072	0.000329197	TNF/TGFB1/IL10/IL4/IL2	5
BP	GO:0044264	cellular polysaccharide metabolic process	6/165	97/18800	0.000213327	0.000787213	0.000330515	INSR/IGF2/AKT1/GSK3B/MGAM/PYGM	6
BP	GO:0045807	positive regulation of endocytosis	6/165	97/18800	0.000213327	0.000787213	0.000330515	INSR/VEGFA/SERPINE1/IL4/SELE/EGF	6
BP	GO:1990868	response to chemokine	6/165	97/18800	0.000213327	0.000787213	0.000330515	CCL2/CXCL8/CXCL10/HIF1A/CXCL1/CXCL2	6
BP	GO:1990869	cellular response to chemokine	6/165	97/18800	0.000213327	0.000787213	0.000330515	CCL2/CXCL8/CXCL10/HIF1A/CXCL1/CXCL2	6
BP	GO:0033238	regulation of cellular amine metabolic process	4/165	34/18800	0.000216056	0.000795281	0.000333903	ALDH2/MAOB/SLC6A3/DRD1	4
BP	GO:0043276	anoikis	4/165	34/18800	0.000216056	0.000795281	0.000333903	AKT1/CAV1/MTOR/BCL2	4
BP	GO:1902692	regulation of neuroblast proliferation	4/165	34/18800	0.000216056	0.000795281	0.000333903	VEGFA/TP53/CTNNB1/HIF1A	4
BP	GO:0002705	positive regulation of leukocyte mediated immunity	7/165	138/18800	0.000218472	0.000802831	0.000337073	IL6/TNF/TGFB1/IL1B/NOS2/IL4/IL2	7
BP	GO:0042552	myelination	7/165	138/18800	0.000218472	0.000802831	0.000337073	TNF/SOD1/AKT1/CTNNB1/MTOR/PTEN/TNFRSF1B	7
BP	GO:0044403	biological process involved in symbiotic interaction	10/165	286/18800	0.000223252	0.000819709	0.000344159	INSR/CRP/ICAM1/CXCL8/CAV1/JUN/HTR2A/EGFR/CDK1/BCL2L1	10
BP	GO:0030213	hyaluronan biosynthetic process	3/165	14/18800	0.000225058	0.000824275	0.000346076	TGFB1/IL1B/EGF	3
BP	GO:0051547	regulation of keratinocyte migration	3/165	14/18800	0.000225058	0.000824275	0.000346076	MMP9/MTOR/PTEN	3
BP	GO:0061043	regulation of vascular wound healing	3/165	14/18800	0.000225058	0.000824275	0.000346076	TNF/SERPINE1/ALOX5	3
BP	GO:0042632	cholesterol homeostasis	6/165	98/18800	0.000225609	0.000824918	0.000346346	APOB/CAV1/CETP/SIRT1/MTTP/ABCG1	6
BP	GO:0060291	long-term synaptic potentiation	6/165	98/18800	0.000225609	0.000824918	0.000346346	APP/MAPK1/PTEN/GSK3B/DRD1/CHRNA7	6
BP	GO:0051783	regulation of nuclear division	7/165	139/18800	0.000228384	0.000833048	0.000349759	INSR/TNF/IGF2/IL1B/IL1A/EGF/CCNB1	7
BP	GO:0045453	bone resorption	5/165	63/18800	0.000228401	0.000833048	0.000349759	IL6/ADRB2/CTNNB1/SPP1/PRKCA	5
BP	GO:0070059	intrinsic apoptotic signaling pathway in response to endoplasmic reticulum stress	5/165	63/18800	0.000228401	0.000833048	0.000349759	TP53/SIRT1/BCL2/BAX/BCL2L1	5
BP	GO:0048738	cardiac muscle tissue development	9/165	234/18800	0.000229082	0.000834839	0.000350512	VEGFA/TGFB1/PPARA/MTOR/PTEN/G6PD/MAPK14/GJA1/CDK1	9
BP	GO:0055092	sterol homeostasis	6/165	99/18800	0.000238442	0.000868228	0.00036453	APOB/CAV1/CETP/SIRT1/MTTP/ABCG1	6
BP	GO:0034341	response to interferon-gamma	7/165	140/18800	0.000238655	0.000868285	0.000364554	PPARG/TNF/CCL2/TP53/NOS2/STAT1/IFNG	7
BP	GO:0016242	negative regulation of macroautophagy	4/165	35/18800	0.000242275	0.000878547	0.000368863	AKT1/TP53/MTOR/HMOX1	4
BP	GO:0090050	positive regulation of cell migration involved in sprouting angiogenesis	4/165	35/18800	0.000242275	0.000878547	0.000368863	VEGFA/HMOX1/PTGS2/KDR	4
BP	GO:0098810	neurotransmitter reuptake	4/165	35/18800	0.000242275	0.000878547	0.000368863	SLC6A2/SLC6A4/SLC6A3/DRD1	4
BP	GO:1905898	positive regulation of response to endoplasmic reticulum stress	4/165	35/18800	0.000242275	0.000878547	0.000368863	CAV1/SIRT1/NFE2L2/BAX	4
BP	GO:0038061	NIK/NF-kappaB signaling	7/165	141/18800	0.000249295	0.000903257	0.000379237	TNF/APP/AKT1/IL1B/NFKBIA/NR3C2/EGFR	7
BP	GO:0031341	regulation of cell killing	6/165	100/18800	0.000251842	0.000911734	0.000382796	ICAM1/NOS2/IL4/IFNG/MAPK8/BCL2L1	6
BP	GO:0055074	calcium ion homeostasis	13/165	468/18800	0.000256338	0.000927249	0.00038931	APP/CAV1/PRKCB/CXCL10/PIK3CG/IL2/ESR1/KDR/HTR2A/BCL2/BAX/DRD1/CHRNA7	13
BP	GO:0006749	glutathione metabolic process	5/165	65/18800	0.000264646	0.000955727	0.000401267	SOD1/GSTM1/G6PD/NFE2L2/GSTP1	5
BP	GO:0006940	regulation of smooth muscle contraction	5/165	65/18800	0.000264646	0.000955727	0.000401267	SOD1/ADRB2/CAV1/PTGS2/CHRM2	5
BP	GO:0070167	regulation of biomineral tissue development	6/165	101/18800	0.000265827	0.000959205	0.000402727	NOS3/TGFB1/ADRB2/HIF1A/GJA1/ALOX5	6
BP	GO:0006936	muscle contraction	11/165	349/18800	0.000266595	0.000961187	0.000403559	TNF/SOD1/ADRB2/CAV1/MTOR/PTGS2/PIK3CG/GJA1/HTR2A/DRD1/CHRM2	11
BP	GO:0030224	monocyte differentiation	4/165	36/18800	0.000270706	0.000975208	0.000409446	PPARG/VEGFA/JUN/FASN	4
BP	GO:0002679	respiratory burst involved in defense response	3/165	15/18800	0.000279512	0.00100364	0.000421383	MPO/PIK3CG/NCF1	3
BP	GO:0034116	positive regulation of heterotypic cell-cell adhesion	3/165	15/18800	0.000279512	0.00100364	0.000421383	TNF/IL10/IL1B	3
BP	GO:0045725	positive regulation of glycogen biosynthetic process	3/165	15/18800	0.000279512	0.00100364	0.000421383	INSR/IGF2/AKT1	3
BP	GO:2001279	regulation of unsaturated fatty acid biosynthetic process	3/165	15/18800	0.000279512	0.00100364	0.000421383	IL1B/SIRT1/PTGS2	3
BP	GO:0062014	negative regulation of small molecule metabolic process	6/165	102/18800	0.000280416	0.00100607	0.000422402	SOD1/AKT1/PPARA/TP53/SIRT1/PARP1	6
BP	GO:0050435	amyloid-beta metabolic process	5/165	66/18800	0.000284328	0.00101761	0.000427247	TNF/IFNG/CASP3/ABCG1/CHRNA7	5
BP	GO:0070265	necrotic cell death	5/165	66/18800	0.000284328	0.00101761	0.000427247	TNF/TP53/CAV1/CASP8/BAX	5
BP	GO:0071677	positive regulation of mononuclear cell migration	5/165	66/18800	0.000284328	0.00101761	0.000427247	TNF/APP/SERPINE1/IL4/CXCL10	5
BP	GO:0051701	biological process involved in interaction with host	8/165	191/18800	0.000289174	0.00103411	0.000434176	INSR/ICAM1/CXCL8/CAV1/HTR2A/EGFR/CDK1/BCL2L1	8
BP	GO:0110149	regulation of biomineralization	6/165	103/18800	0.000295627	0.00105547	0.000443143	NOS3/TGFB1/ADRB2/HIF1A/GJA1/ALOX5	6
BP	GO:1901796	regulation of signal transduction by p53 class mediator	6/165	103/18800	0.000295627	0.00105547	0.000443143	AKT1/TP53/SIRT1/MTOR/BCL2/MDM2	6
BP	GO:0003176	aortic valve development	4/165	37/18800	0.000301456	0.00106842	0.00044858	NOS3/TGFB1/TNFRSF1A/TNFRSF1B	4
BP	GO:0042596	fear response	4/165	37/18800	0.000301456	0.00106842	0.00044858	DPP4/ADRB1/BCL2/DRD1	4
BP	GO:0045454	cell redox homeostasis	4/165	37/18800	0.000301456	0.00106842	0.00044858	NOS3/NOS2/NFE2L2/NQO1	4
BP	GO:0045730	respiratory burst	4/165	37/18800	0.000301456	0.00106842	0.00044858	INSR/MPO/PIK3CG/NCF1	4
BP	GO:0045762	positive regulation of adenylate cyclase activity	4/165	37/18800	0.000301456	0.00106842	0.00044858	ADRB2/ADRB1/RAF1/DRD1	4
BP	GO:0046326	positive regulation of glucose import	4/165	37/18800	0.000301456	0.00106842	0.00044858	INSR/AKT1/MAPK14/NFE2L2	4
BP	GO:0046621	negative regulation of organ growth	4/165	37/18800	0.000301456	0.00106842	0.00044858	PPARA/PTEN/G6PD/SLC6A4	4
BP	GO:0070873	regulation of glycogen metabolic process	4/165	37/18800	0.000301456	0.00106842	0.00044858	INSR/IGF2/AKT1/GSK3B	4
BP	GO:0071542	dopaminergic neuron differentiation	4/165	37/18800	0.000301456	0.00106842	0.00044858	VEGFA/CTNNB1/GSK3B/HIF1A	4
BP	GO:0034765	regulation of ion transmembrane transport	13/165	476/18800	0.000301685	0.00106842	0.00044858	TNF/APP/CCL2/ADRB2/CAV1/MMP9/IFNG/CXCL10/PIK3CG/G6PD/OPRM1/BAX/DRD1	13
BP	GO:0002294	CD4-positive, alpha-beta T cell differentiation involved in immune response	5/165	67/18800	0.0003051	0.00107704	0.000452201	IL6/IL4/IFNG/MTOR/IL2	5
BP	GO:0055021	regulation of cardiac muscle tissue growth	5/165	67/18800	0.0003051	0.00107704	0.000452201	PPARA/PTEN/G6PD/MAPK14/CDK1	5
BP	GO:0072678	T cell migration	5/165	67/18800	0.0003051	0.00107704	0.000452201	APP/ICAM1/CCL2/CXCL10/PIK3CG	5
BP	GO:1901224	positive regulation of NIK/NF-kappaB signaling	5/165	67/18800	0.0003051	0.00107704	0.000452201	TNF/APP/IL1B/NR3C2/EGFR	5
BP	GO:0007200	phospholipase C-activating G protein-coupled receptor signaling pathway	6/165	104/18800	0.000311477	0.00109867	0.000461282	ESR1/HTR2A/OPRM1/DRD1/CHRM1/CHRM2	6
BP	GO:0002287	alpha-beta T cell activation involved in immune response	5/165	68/18800	0.000327003	0.00114974	0.000482725	IL6/IL4/IFNG/MTOR/IL2	5
BP	GO:0002293	alpha-beta T cell differentiation involved in immune response	5/165	68/18800	0.000327003	0.00114974	0.000482725	IL6/IL4/IFNG/MTOR/IL2	5
BP	GO:0042987	amyloid precursor protein catabolic process	5/165	68/18800	0.000327003	0.00114974	0.000482725	TNF/IFNG/CASP3/ABCG1/CHRNA7	5
BP	GO:0046626	regulation of insulin receptor signaling pathway	5/165	68/18800	0.000327003	0.00114974	0.000482725	IGF2/IL1B/SIRT1/PRKCB/CDK4	5
BP	GO:0006576	cellular biogenic amine metabolic process	6/165	105/18800	0.000327987	0.00115136	0.000483404	ALDH2/MAOB/MAOA/SLC6A3/DRD1/ODC1	6
BP	GO:0045833	negative regulation of lipid metabolic process	6/165	105/18800	0.000327987	0.00115136	0.000483404	TNF/SOD1/AKT1/IL1B/SIRT1/PIK3CG	6
BP	GO:0051216	cartilage development	8/165	195/18800	0.000332432	0.00116603	0.000489565	TGFB1/CTNNB1/MAPK14/HIF1A/COL1A1/MMP13/RUNX2/COL3A1	8
BP	GO:0002369	T cell cytokine production	4/165	38/18800	0.000334632	0.00116908	0.000490846	IL6/IL1B/IL4/TNFRSF1B	4
BP	GO:0002701	negative regulation of production of molecular mediator of immune response	4/165	38/18800	0.000334632	0.00116908	0.000490846	TNF/TGFB1/IL10/HMOX1	4
BP	GO:0002724	regulation of T cell cytokine production	4/165	38/18800	0.000334632	0.00116908	0.000490846	IL6/IL1B/IL4/TNFRSF1B	4
BP	GO:0007617	mating behavior	4/165	38/18800	0.000334632	0.00116908	0.000490846	APP/PTEN/SLC6A4/DRD1	4
BP	GO:0045191	regulation of isotype switching	4/165	38/18800	0.000334632	0.00116908	0.000490846	TGFB1/IL10/IL4/IL2	4
BP	GO:1904064	positive regulation of cation transmembrane transport	7/165	148/18800	0.000334947	0.00116925	0.000490917	CCL2/ADRB2/IFNG/CXCL10/G6PD/BAX/DRD1	7
BP	GO:0021537	telencephalon development	9/165	247/18800	0.000341178	0.00118659	0.000498194	CTNNB1/PTEN/GSK3B/HIF1A/CASP3/EGFR/BAX/DRD1/COL3A1	9
BP	GO:0010715	regulation of extracellular matrix disassembly	3/165	16/18800	0.000341802	0.00118659	0.000498194	IL6/DPP4/TGFB1	3
BP	GO:0034393	positive regulation of smooth muscle cell apoptotic process	3/165	16/18800	0.000341802	0.00118659	0.000498194	PPARG/CDKN2A/IFNG	3
BP	GO:0045986	negative regulation of smooth muscle contraction	3/165	16/18800	0.000341802	0.00118659	0.000498194	SOD1/ADRB2/PTGS2	3
BP	GO:0070242	thymocyte apoptotic process	3/165	16/18800	0.000341802	0.00118659	0.000498194	TP53/HIF1A/BAX	3
BP	GO:0070875	positive regulation of glycogen metabolic process	3/165	16/18800	0.000341802	0.00118659	0.000498194	INSR/IGF2/AKT1	3
BP	GO:2000696	regulation of epithelial cell differentiation involved in kidney development	3/165	16/18800	0.000341802	0.00118659	0.000498194	MMP9/STAT1/CTNNB1	3
BP	GO:0016525	negative regulation of angiogenesis	7/165	149/18800	0.000348903	0.00121028	0.000508144	PPARG/TNF/SERPINE1/STAT1/CTNNB1/CXCL10/ALOX5	7
BP	GO:0016445	somatic diversification of immunoglobulins	5/165	69/18800	0.000350075	0.00121339	0.000509449	TGFB1/IL10/IL4/IL2/CD40LG	5
BP	GO:0014706	striated muscle tissue development	9/165	248/18800	0.000351406	0.00121705	0.000510983	VEGFA/TGFB1/PPARA/MTOR/PTEN/G6PD/MAPK14/GJA1/CDK1	9
BP	GO:0010675	regulation of cellular carbohydrate metabolic process	7/165	150/18800	0.000363322	0.00125732	0.000527893	INSR/IGF2/AKT1/PPARA/TP53/SIRT1/GSK3B	7
BP	GO:0048167	regulation of synaptic plasticity	8/165	198/18800	0.000368225	0.00127329	0.000534597	APP/MAPK1/PTEN/PLAT/PTGS2/GSK3B/DRD1/CHRNA7	8
BP	GO:0014912	negative regulation of smooth muscle cell migration	4/165	39/18800	0.000370342	0.00127659	0.000535983	SERPINE1/IGFBP3/NFE2L2/PPARD	4
BP	GO:0071470	cellular response to osmotic stress	4/165	39/18800	0.000370342	0.00127659	0.000535983	SLC2A4/AKR1B1/PTGS2/CASP3	4
BP	GO:0097242	amyloid-beta clearance	4/165	39/18800	0.000370342	0.00127659	0.000535983	INSR/TNF/IL4/IFNG	4
BP	GO:0098815	modulation of excitatory postsynaptic potential	4/165	39/18800	0.000370342	0.00127659	0.000535983	APP/ADRB2/PTEN/CHRNA7	4
BP	GO:0002562	somatic diversification of immune receptors via germline recombination within a single locus	5/165	70/18800	0.000374359	0.00128741	0.000540525	TGFB1/IL10/IL4/IL2/CD40LG	5
BP	GO:0016444	somatic cell DNA recombination	5/165	70/18800	0.000374359	0.00128741	0.000540525	TGFB1/IL10/IL4/IL2/CD40LG	5
BP	GO:0051966	regulation of synaptic transmission, glutamatergic	5/165	70/18800	0.000374359	0.00128741	0.000540525	TNF/CCL2/PTGS2/HTR2A/DRD1	5
BP	GO:2000181	negative regulation of blood vessel morphogenesis	7/165	151/18800	0.000378214	0.00129965	0.000545665	PPARG/TNF/SERPINE1/STAT1/CTNNB1/CXCL10/ALOX5	7
BP	GO:0022408	negative regulation of cell-cell adhesion	8/165	199/18800	0.000380831	0.00130762	0.000549011	VEGFA/TGFB1/AKT1/IL10/PPARA/IL4/IL2/CASP3	8
BP	GO:0007173	epidermal growth factor receptor signaling pathway	6/165	108/18800	0.000381662	0.00130945	0.000549778	TGFB1/AKT1/MMP9/NCF1/EGFR/EGF	6
BP	GO:1901343	negative regulation of vasculature development	7/165	152/18800	0.000393591	0.00134894	0.00056636	PPARG/TNF/SERPINE1/STAT1/CTNNB1/CXCL10/ALOX5	7
BP	GO:0050864	regulation of B cell activation	8/165	200/18800	0.000393787	0.00134894	0.00056636	IL6/TGFB1/IL10/IL4/IL2/CASP3/BCL2/AHR	8
BP	GO:0050766	positive regulation of phagocytosis	5/165	71/18800	0.000399894	0.0013688	0.000574696	TNF/SOD1/CCL2/IL1B/IFNG	5
BP	GO:0032526	response to retinoic acid	6/165	109/18800	0.000401001	0.00137045	0.00057539	TNF/MMP2/GSK3B/RXRA/COL1A1/SLC6A4	6
BP	GO:0090263	positive regulation of canonical Wnt signaling pathway	6/165	109/18800	0.000401001	0.00137045	0.00057539	TGFB1/CAV1/EGFR/COL1A1/EGF/XIAP	6
BP	GO:1901888	regulation of cell junction assembly	8/165	201/18800	0.000407099	0.00139021	0.000583686	VEGFA/TNF/APP/IL1B/CAV1/PTEN/KDR/IKBKB	8
BP	GO:0010863	positive regulation of phospholipase C activity	4/165	40/18800	0.000408696	0.0013935	0.000585068	SELE/ESR1/HTR2A/EGFR	4
BP	GO:0045740	positive regulation of DNA replication	4/165	40/18800	0.000408696	0.0013935	0.000585068	EGFR/EGF/CDK1/PCNA	4
BP	GO:0044409	entry into host	7/165	153/18800	0.000409465	0.00139504	0.000585714	INSR/ICAM1/CXCL8/CAV1/HTR2A/EGFR/CDK1	7
BP	GO:0016264	gap junction assembly	3/165	17/18800	0.000412376	0.0013963	0.000586242	IL1B/CAV1/GJA1	3
BP	GO:0030949	positive regulation of vascular endothelial growth factor receptor signaling pathway	3/165	17/18800	0.000412376	0.0013963	0.000586242	IL1B/PRKCB/HIF1A	3
BP	GO:0033189	response to vitamin A	3/165	17/18800	0.000412376	0.0013963	0.000586242	CAT/PPARD/CYP1A1	3
BP	GO:0048569	post-embryonic animal organ development	3/165	17/18800	0.000412376	0.0013963	0.000586242	VEGFA/KDR/BAX	3
BP	GO:0060252	positive regulation of glial cell proliferation	3/165	17/18800	0.000412376	0.0013963	0.000586242	IL6/TNF/IL1B	3
BP	GO:0070230	positive regulation of lymphocyte apoptotic process	3/165	17/18800	0.000412376	0.0013963	0.000586242	IL10/TP53/BAX	3
BP	GO:0090399	replicative senescence	3/165	17/18800	0.000412376	0.0013963	0.000586242	CDKN2A/SERPINE1/TP53	3
BP	GO:0090494	dopamine uptake	3/165	17/18800	0.000412376	0.0013963	0.000586242	SLC6A2/SLC6A3/DRD1	3
BP	GO:0019722	calcium-mediated signaling	8/165	202/18800	0.000420775	0.00142254	0.00059726	TNF/CXCL8/VCAM1/SELE/MTOR/SELP/GSK3B/KDR	8
BP	GO:0048259	regulation of receptor-mediated endocytosis	6/165	110/18800	0.000421097	0.00142254	0.00059726	INSR/VEGFA/SERPINE1/IL4/SELE/EGF	6
BP	GO:1901222	regulation of NIK/NF-kappaB signaling	6/165	110/18800	0.000421097	0.00142254	0.00059726	TNF/APP/IL1B/NFKBIA/NR3C2/EGFR	6
BP	GO:0001678	cellular glucose homeostasis	7/165	154/18800	0.000425846	0.00143748	0.000603532	UCP2/ICAM1/SIRT1/HIF1A/PPARD/HK2/RAF1	7
BP	GO:0016570	histone modification	13/165	494/18800	0.000429369	0.00144826	0.000608058	VEGFA/IGF2/IL1B/TP53/SIRT1/CTNNB1/PRKCB/MAPK8/PRKCA/NCOA1/CDK1/DRD1/CCNA2	13
BP	GO:0046632	alpha-beta T cell differentiation	6/165	111/18800	0.000441972	0.00148962	0.000625425	IL6/IL4/IFNG/MTOR/IL2/BCL2	6
BP	GO:0007519	skeletal muscle tissue development	7/165	155/18800	0.000442747	0.00149109	0.000626043	IGF2/TGFB1/CAV1/CTNNB1/FOS/MAPK14/BCL2	7
BP	GO:0002714	positive regulation of B cell mediated immunity	4/165	41/18800	0.000449804	0.00150908	0.000633594	TNF/TGFB1/IL4/IL2	4
BP	GO:0002891	positive regulation of immunoglobulin mediated immune response	4/165	41/18800	0.000449804	0.00150908	0.000633594	TNF/TGFB1/IL4/IL2	4
BP	GO:0071548	response to dexamethasone	4/165	41/18800	0.000449804	0.00150908	0.000633594	NR3C1/PLAT/CASP9/PCNA	4
BP	GO:1905314	semi-lunar valve development	4/165	41/18800	0.000449804	0.00150908	0.000633594	NOS3/TGFB1/TNFRSF1A/TNFRSF1B	4
BP	GO:2000008	regulation of protein localization to cell surface	4/165	41/18800	0.000449804	0.00150908	0.000633594	TNF/AKT1/CTNNB1/EGF	4
BP	GO:0002381	immunoglobulin production involved in immunoglobulin-mediated immune response	5/165	73/18800	0.000454886	0.00152264	0.000639288	TGFB1/IL10/IL4/IL2/CD40LG	5
BP	GO:0005977	glycogen metabolic process	5/165	73/18800	0.000454886	0.00152264	0.000639288	INSR/IGF2/AKT1/GSK3B/PYGM	5
BP	GO:2000573	positive regulation of DNA biosynthetic process	5/165	73/18800	0.000454886	0.00152264	0.000639288	TNF/MAPK1/CTNNB1/HSP90AA1/PCNA	5
BP	GO:0060070	canonical Wnt signaling pathway	10/165	313/18800	0.000456072	0.00152545	0.000640466	TGFB1/CAV1/CTNNB1/PTEN/GSK3B/MAPK14/EGFR/COL1A1/EGF/XIAP	10
BP	GO:0002456	T cell mediated immunity	6/165	112/18800	0.000463645	0.00154842	0.000650112	IL6/ICAM1/IL1B/IL4/TNFRSF1B/AHR	6
BP	GO:0021987	cerebral cortex development	6/165	112/18800	0.000463645	0.00154842	0.000650112	CTNNB1/GSK3B/HIF1A/EGFR/BAX/COL3A1	6
BP	GO:0060420	regulation of heart growth	5/165	74/18800	0.000484428	0.0016166	0.000678738	PPARA/PTEN/G6PD/MAPK14/CDK1	5
BP	GO:0006309	apoptotic DNA fragmentation	3/165	18/18800	0.00049167	0.00163292	0.00068559	IL6/BAX/HSF1	3
BP	GO:0043217	myelin maintenance	3/165	18/18800	0.00049167	0.00163292	0.00068559	SOD1/AKT1/PTEN	3
BP	GO:0060391	positive regulation of SMAD protein signal transduction	3/165	18/18800	0.00049167	0.00163292	0.00068559	PPARG/TGFB1/PARP1	3
BP	GO:0090493	catecholamine uptake	3/165	18/18800	0.00049167	0.00163292	0.00068559	SLC6A2/SLC6A3/DRD1	3
BP	GO:0097284	hepatocyte apoptotic process	3/165	18/18800	0.00049167	0.00163292	0.00068559	PPARA/PIK3CG/BCL2L1	3
BP	GO:0150078	positive regulation of neuroinflammatory response	3/165	18/18800	0.00049167	0.00163292	0.00068559	IL6/TNF/IL1B	3
BP	GO:0030574	collagen catabolic process	4/165	42/18800	0.000493777	0.00163292	0.00068559	MMP9/MMP2/MMP3/MMP13	4
BP	GO:0031670	cellular response to nutrient	4/165	42/18800	0.000493777	0.00163292	0.00068559	HMOX1/NCOA1/RXRA/COL1A1	4
BP	GO:0050691	regulation of defense response to virus by host	4/165	42/18800	0.000493777	0.00163292	0.00068559	IL1B/STAT1/IL4/HSP90AA1	4
BP	GO:0070266	necroptotic process	4/165	42/18800	0.000493777	0.00163292	0.00068559	TNF/TP53/CAV1/CASP8	4
BP	GO:1900274	regulation of phospholipase C activity	4/165	42/18800	0.000493777	0.00163292	0.00068559	SELE/ESR1/HTR2A/EGFR	4
BP	GO:1904706	negative regulation of vascular associated smooth muscle cell proliferation	4/165	42/18800	0.000493777	0.00163292	0.00068559	PPARG/IL10/PTEN/HMOX1	4
BP	GO:0030900	forebrain development	11/165	376/18800	0.000499967	0.00165215	0.000693663	APP/CTNNB1/PTEN/GSK3B/HIF1A/CASP3/EGFR/SLC6A3/BAX/DRD1/COL3A1	11
BP	GO:0060828	regulation of canonical Wnt signaling pathway	9/165	261/18800	0.000509111	0.0016811	0.000705817	TGFB1/CAV1/CTNNB1/GSK3B/MAPK14/EGFR/COL1A1/EGF/XIAP	9
BP	GO:0015849	organic acid transport	10/165	318/18800	0.00051601	0.0017026	0.000714846	PPARG/TNF/AKT1/IL1B/PPARA/PPARD/IL1A/GJA1/PLA2G4A/PTGES	10
BP	GO:0001504	neurotransmitter uptake	4/165	43/18800	0.000540726	0.00177881	0.000746843	SLC6A2/SLC6A4/SLC6A3/DRD1	4
BP	GO:0014075	response to amine	4/165	43/18800	0.000540726	0.00177881	0.000746843	SOD1/NQO1/CDK1/DRD1	4
BP	GO:0031063	regulation of histone deacetylation	4/165	43/18800	0.000540726	0.00177881	0.000746843	VEGFA/TP53/SIRT1/MAPK8	4
BP	GO:0048512	circadian behavior	4/165	43/18800	0.000540726	0.00177881	0.000746843	TP53/MTOR/PTEN/ADRB1	4
BP	GO:0002292	T cell differentiation involved in immune response	5/165	76/18800	0.00054782	0.0018008	0.000756074	IL6/IL4/IFNG/MTOR/IL2	5
BP	GO:0044106	cellular amine metabolic process	6/165	116/18800	0.00055875	0.00183535	0.000770583	ALDH2/MAOB/MAOA/SLC6A3/DRD1/ODC1	6
BP	GO:0048863	stem cell differentiation	8/165	211/18800	0.00056149	0.00184298	0.000773784	TP53/MAPK1/CTNNB1/GSK3B/ESR1/HIF1A/NFE2L2/RUNX2	8
BP	GO:0031330	negative regulation of cellular catabolic process	9/165	265/18800	0.000567932	0.00186273	0.000782077	AKT1/IL10/TP53/MTOR/HMOX1/PIK3CG/MAPK14/BCL2/MET	9
BP	GO:0002523	leukocyte migration involved in inflammatory response	3/165	19/18800	0.000580107	0.00189418	0.000795282	TNF/SELE/ALOX5	3
BP	GO:0007213	G protein-coupled acetylcholine receptor signaling pathway	3/165	19/18800	0.000580107	0.00189418	0.000795282	OPRM1/CHRM1/CHRM2	3
BP	GO:0031645	negative regulation of nervous system process	3/165	19/18800	0.000580107	0.00189418	0.000795282	TNF/IL10/PTEN	3
BP	GO:0035743	CD4-positive, alpha-beta T cell cytokine production	3/165	19/18800	0.000580107	0.00189418	0.000795282	IL6/IL1B/IL4	3
BP	GO:0048643	positive regulation of skeletal muscle tissue development	3/165	19/18800	0.000580107	0.00189418	0.000795282	IGF2/CTNNB1/BCL2	3
BP	GO:0051900	regulation of mitochondrial depolarization	3/165	19/18800	0.000580107	0.00189418	0.000795282	PARP1/KDR/BCL2	3
BP	GO:0002708	positive regulation of lymphocyte mediated immunity	6/165	117/18800	0.000584738	0.00190647	0.000800441	IL6/TNF/TGFB1/IL1B/IL4/IL2	6
BP	GO:0015718	monocarboxylic acid transport	6/165	117/18800	0.000584738	0.00190647	0.000800441	TNF/IL1B/NOS2/IL1A/PLA2G4A/PTGES	6
BP	GO:0002066	columnar/cuboidal epithelial cell development	4/165	44/18800	0.000590763	0.001919	0.000805701	AKT1/GSK3B/HIF1A/FASN	4
BP	GO:0010799	regulation of peptidyl-threonine phosphorylation	4/165	44/18800	0.000590763	0.001919	0.000805701	APP/TGFB1/MAPK1/EGF	4
BP	GO:0010828	positive regulation of glucose transmembrane transport	4/165	44/18800	0.000590763	0.001919	0.000805701	INSR/AKT1/MAPK14/NFE2L2	4
BP	GO:0014009	glial cell proliferation	4/165	44/18800	0.000590763	0.001919	0.000805701	IL6/TNF/IL1B/CHRM1	4
BP	GO:0019098	reproductive behavior	4/165	44/18800	0.000590763	0.001919	0.000805701	APP/PTEN/SLC6A4/DRD1	4
BP	GO:0034767	positive regulation of ion transmembrane transport	7/165	163/18800	0.000598127	0.00194148	0.000815141	CCL2/ADRB2/IFNG/CXCL10/G6PD/BAX/DRD1	7
BP	GO:0008088	axo-dendritic transport	5/165	78/18800	0.000617248	0.00200207	0.000840579	APP/SOD1/HIF1A/MAP2/HSPB1	5
BP	GO:0051928	positive regulation of calcium ion transport	6/165	119/18800	0.000639524	0.00206974	0.000868991	CCL2/CAV1/CXCL10/G6PD/BAX/DRD1	6
BP	GO:0072676	lymphocyte migration	6/165	119/18800	0.000639524	0.00206974	0.000868991	APP/ICAM1/CCL2/AKT1/CXCL10/PIK3CG	6
BP	GO:2000278	regulation of DNA biosynthetic process	6/165	119/18800	0.000639524	0.00206974	0.000868991	TNF/TP53/MAPK1/CTNNB1/HSP90AA1/PCNA	6
BP	GO:0006984	ER-nucleus signaling pathway	4/165	45/18800	0.000644	0.00207354	0.000870586	TP53/GSK3B/NFE2L2/HSPA5	4
BP	GO:0007622	rhythmic behavior	4/165	45/18800	0.000644	0.00207354	0.000870586	TP53/MTOR/PTEN/ADRB1	4
BP	GO:0031295	T cell costimulation	4/165	45/18800	0.000644	0.00207354	0.000870586	DPP4/AKT1/CAV1/CD40LG	4
BP	GO:0032620	interleukin-17 production	4/165	45/18800	0.000644	0.00207354	0.000870586	IL6/TGFB1/IFNG/IL2	4
BP	GO:0032660	regulation of interleukin-17 production	4/165	45/18800	0.000644	0.00207354	0.000870586	IL6/TGFB1/IFNG/IL2	4
BP	GO:0032892	positive regulation of organic acid transport	4/165	45/18800	0.000644	0.00207354	0.000870586	IL1B/IL1A/PLA2G4A/PTGES	4
BP	GO:0046427	positive regulation of receptor signaling pathway via JAK-STAT	4/165	45/18800	0.000644	0.00207354	0.000870586	IL6/TNF/IL10/IL4	4
BP	GO:0072332	intrinsic apoptotic signaling pathway by p53 class mediator	5/165	79/18800	0.000654337	0.00210516	0.000883861	TP53/SIRT1/BCL2/BAX/MDM2	5
BP	GO:0016064	immunoglobulin mediated immune response	8/165	216/18800	0.000654778	0.00210516	0.000883861	TNF/CRP/TGFB1/IL10/IL4/IL2/CD40LG/C1R	8
BP	GO:2000058	regulation of ubiquitin-dependent protein catabolic process	7/165	166/18800	0.000666476	0.0021412	0.000898993	AKT1/CAV1/PTEN/GSK3B/NFE2L2/EGF/MDM2	7
BP	GO:0072655	establishment of protein localization to mitochondrion	6/165	120/18800	0.000668367	0.00214571	0.000900887	AKT1/MAPK8/HSP90AA1/HK2/BAX/NPEPPS	6
BP	GO:0009110	vitamin biosynthetic process	3/165	20/18800	0.000678095	0.00216586	0.000909349	TNF/IFNG/CYP3A4	3
BP	GO:0010288	response to lead ion	3/165	20/18800	0.000678095	0.00216586	0.000909349	APP/CAT/PTGS2	3
BP	GO:0071379	cellular response to prostaglandin stimulus	3/165	20/18800	0.000678095	0.00216586	0.000909349	APOB/AKT1/ACACA	3
BP	GO:1900221	regulation of amyloid-beta clearance	3/165	20/18800	0.000678095	0.00216586	0.000909349	TNF/IL4/IFNG	3
BP	GO:1903204	negative regulation of oxidative stress-induced neuron death	3/165	20/18800	0.000678095	0.00216586	0.000909349	IL10/CTNNB1/HIF1A	3
BP	GO:1903206	negative regulation of hydrogen peroxide-induced cell death	3/165	20/18800	0.000678095	0.00216586	0.000909349	IL10/NFE2L2/MET	3
BP	GO:1903209	positive regulation of oxidative stress-induced cell death	3/165	20/18800	0.000678095	0.00216586	0.000909349	TNF/SOD1/MMP3	3
BP	GO:0198738	cell-cell signaling by wnt	12/165	454/18800	0.000687303	0.00219368	0.000921028	APP/TGFB1/CAV1/CTNNB1/PTEN/GSK3B/MAPK14/OPRM1/EGFR/COL1A1/EGF/XIAP	12
BP	GO:0022900	electron transport chain	7/165	167/18800	0.000690586	0.00220096	0.000924085	AKR1B1/ALDH2/CYP1A2/NCF1/MAOB/CDK1/CCNB1	7
BP	GO:0060538	skeletal muscle organ development	7/165	167/18800	0.000690586	0.00220096	0.000924085	IGF2/TGFB1/CAV1/CTNNB1/FOS/MAPK14/BCL2	7
BP	GO:0002200	somatic diversification of immune receptors	5/165	80/18800	0.000693071	0.00220728	0.000926738	TGFB1/IL10/IL4/IL2/CD40LG	5
BP	GO:0055007	cardiac muscle cell differentiation	6/165	121/18800	0.000698209	0.00221984	0.000932012	VEGFA/TGFB1/PPARA/MTOR/G6PD/CDK1	6
BP	GO:0001974	blood vessel remodeling	4/165	46/18800	0.000700551	0.00221984	0.000932012	NOS3/TGFB1/BAX/MDM2	4
BP	GO:0005978	glycogen biosynthetic process	4/165	46/18800	0.000700551	0.00221984	0.000932012	INSR/IGF2/AKT1/GSK3B	4
BP	GO:0009250	glucan biosynthetic process	4/165	46/18800	0.000700551	0.00221984	0.000932012	INSR/IGF2/AKT1/GSK3B	4
BP	GO:0035794	positive regulation of mitochondrial membrane permeability	4/165	46/18800	0.000700551	0.00221984	0.000932012	TP53/MAPK8/GSK3B/BAX	4
BP	GO:0048806	genitalia development	4/165	46/18800	0.000700551	0.00221984	0.000932012	CTNNB1/ESR1/AR/BAX	4
BP	GO:1900744	regulation of p38MAPK cascade	4/165	46/18800	0.000700551	0.00221984	0.000932012	VEGFA/IL1B/NCF1/XDH	4
BP	GO:0006874	cellular calcium ion homeostasis	12/165	456/18800	0.000714186	0.00226142	0.000949468	APP/CAV1/PRKCB/CXCL10/PIK3CG/IL2/ESR1/HTR2A/BCL2/BAX/DRD1/CHRNA7	12
BP	GO:0019724	B cell mediated immunity	8/165	219/18800	0.000716504	0.00226713	0.000951864	TNF/CRP/TGFB1/IL10/IL4/IL2/CD40LG/C1R	8
BP	GO:0030500	regulation of bone mineralization	5/165	81/18800	0.000733495	0.00231755	0.000973035	TGFB1/ADRB2/HIF1A/GJA1/ALOX5	5
BP	GO:0055013	cardiac muscle cell development	5/165	81/18800	0.000733495	0.00231755	0.000973035	VEGFA/PPARA/MTOR/G6PD/CDK1	5
BP	GO:0003254	regulation of membrane depolarization	4/165	47/18800	0.000760527	0.00239435	0.00100528	PARP1/KDR/GJA1/BCL2	4
BP	GO:0032964	collagen biosynthetic process	4/165	47/18800	0.000760527	0.00239435	0.00100528	IL6/TGFB1/PPARD/COL1A1	4
BP	GO:0034198	cellular response to amino acid starvation	4/165	47/18800	0.000760527	0.00239435	0.00100528	UCP2/MAPK1/MTOR/MAPK8	4
BP	GO:0051972	regulation of telomerase activity	4/165	47/18800	0.000760527	0.00239435	0.00100528	TP53/MAPK1/CTNNB1/HSP90AA1	4
BP	GO:0070849	response to epidermal growth factor	4/165	47/18800	0.000760527	0.00239435	0.00100528	AKT1/MAPK1/EGFR/COL1A1	4
BP	GO:0046486	glycerolipid metabolic process	11/165	396/18800	0.000766874	0.00241157	0.00101251	PON1/APOB/CAT/CAV1/CETP/SIRT1/PTEN/PIK3CG/MTTP/HTR2A/PLA2G4A	11
BP	GO:0072331	signal transduction by p53 class mediator	7/165	170/18800	0.000767092	0.00241157	0.00101251	AKT1/TP53/SIRT1/MTOR/BCL2/BAX/MDM2	7
BP	GO:0043367	CD4-positive, alpha-beta T cell differentiation	5/165	82/18800	0.000775656	0.00243501	0.00102235	IL6/IL4/IFNG/MTOR/IL2	5
BP	GO:2001021	negative regulation of response to DNA damage stimulus	5/165	82/18800	0.000775656	0.00243501	0.00102235	SIRT1/BCL2/MDM2/BCL2L1/HSF1	5
BP	GO:0003085	negative regulation of systemic arterial blood pressure	3/165	21/18800	0.000786032	0.0024553	0.00103087	TNF/ADRB2/ADRB1	3
BP	GO:0003177	pulmonary valve development	3/165	21/18800	0.000786032	0.0024553	0.00103087	NOS3/TNFRSF1A/TNFRSF1B	3
BP	GO:0007252	I-kappaB phosphorylation	3/165	21/18800	0.000786032	0.0024553	0.00103087	TNF/AKT1/IKBKB	3
BP	GO:0032069	regulation of nuclease activity	3/165	21/18800	0.000786032	0.0024553	0.00103087	AKT1/SIRT1/PCNA	3
BP	GO:0051882	mitochondrial depolarization	3/165	21/18800	0.000786032	0.0024553	0.00103087	PARP1/KDR/BCL2	3
BP	GO:0071498	cellular response to fluid shear stress	3/165	21/18800	0.000786032	0.0024553	0.00103087	MMP2/PTGS2/NFE2L2	3
BP	GO:1901739	regulation of myoblast fusion	3/165	21/18800	0.000786032	0.0024553	0.00103087	IL4/CXCL10/MAPK14	3
BP	GO:0030111	regulation of Wnt signaling pathway	10/165	336/18800	0.000788554	0.00246143	0.00103344	APP/TGFB1/CAV1/CTNNB1/GSK3B/MAPK14/EGFR/COL1A1/EGF/XIAP	10
BP	GO:0030218	erythrocyte differentiation	6/165	124/18800	0.000793956	0.00247653	0.00103979	VEGFA/STAT1/G6PD/MAPK14/HIF1A/CASP3	6
BP	GO:1990778	protein localization to cell periphery	10/165	337/18800	0.000806632	0.00251429	0.00105564	TNF/TGFB1/AKT1/CAV1/IFNG/TNFRSF1A/AR/IKBKB/EGFR/BCL2L1	10
BP	GO:0032092	positive regulation of protein binding	5/165	83/18800	0.0008196	0.00255109	0.00107109	APP/CAV1/MMP9/GSK3B/HSF1	5
BP	GO:0060395	SMAD protein signal transduction	5/165	83/18800	0.0008196	0.00255109	0.00107109	PPARG/TGFB1/FOS/PARP1/JUN	5
BP	GO:0033628	regulation of cell adhesion mediated by integrin	4/165	48/18800	0.000824042	0.00255948	0.00107461	DPP4/SERPINE1/PIK3CG/PLAU	4
BP	GO:0060324	face development	4/165	48/18800	0.000824042	0.00255948	0.00107461	MMP2/MAPK1/COL1A1/RAF1	4
BP	GO:1902108	regulation of mitochondrial membrane permeability involved in apoptotic process	4/165	48/18800	0.000824042	0.00255948	0.00107461	TP53/MAPK8/GSK3B/BAX	4
BP	GO:0070585	protein localization to mitochondrion	6/165	125/18800	0.000828026	0.00257004	0.00107904	AKT1/MAPK8/HSP90AA1/HK2/BAX/NPEPPS	6
BP	GO:0060348	bone development	8/165	225/18800	0.000854029	0.00264888	0.00111214	TP53/MAPK14/KDR/GJA1/COL1A1/MMP13/RUNX2/COL3A1	8
BP	GO:0001523	retinoid metabolic process	5/165	84/18800	0.000865374	0.00267839	0.00112454	AKR1B1/CYP3A4/PPARD/CYP1A2/CYP1A1	5
BP	GO:0010921	regulation of phosphatase activity	5/165	84/18800	0.000865374	0.00267839	0.00112454	TNF/IFNG/MTOR/GSK3B/IKBKB	5
BP	GO:0051899	membrane depolarization	5/165	84/18800	0.000865374	0.00267839	0.00112454	CAV1/PARP1/KDR/GJA1/BCL2	5
BP	GO:0046850	regulation of bone remodeling	4/165	49/18800	0.000891211	0.00274868	0.00115405	IL6/SPP1/GJA1/PRKCA	4
BP	GO:0048546	digestive tract morphogenesis	4/165	49/18800	0.000891211	0.00274868	0.00115405	CTNNB1/HIF1A/BCL2/EGFR	4
BP	GO:0120009	intermembrane lipid transfer	4/165	49/18800	0.000891211	0.00274868	0.00115405	APOB/CETP/MTTP/ABCG1	4
BP	GO:1903793	positive regulation of anion transport	4/165	49/18800	0.000891211	0.00274868	0.00115405	IL1B/IL1A/PLA2G4A/PTGES	4
BP	GO:1990928	response to amino acid starvation	4/165	49/18800	0.000891211	0.00274868	0.00115405	UCP2/MAPK1/MTOR/MAPK8	4
BP	GO:0002363	alpha-beta T cell lineage commitment	3/165	22/18800	0.000904301	0.00276769	0.00116203	IL6/MTOR/BCL2	3
BP	GO:0006925	inflammatory cell apoptotic process	3/165	22/18800	0.000904301	0.00276769	0.00116203	IL6/CDKN2A/SIRT1	3
BP	GO:0010042	response to manganese ion	3/165	22/18800	0.000904301	0.00276769	0.00116203	APP/PTGS2/HSPA5	3
BP	GO:0010829	negative regulation of glucose transmembrane transport	3/165	22/18800	0.000904301	0.00276769	0.00116203	TNF/IL1B/PRKCB	3
BP	GO:0031065	positive regulation of histone deacetylation	3/165	22/18800	0.000904301	0.00276769	0.00116203	VEGFA/TP53/SIRT1	3
BP	GO:0035357	peroxisome proliferator activated receptor signaling pathway	3/165	22/18800	0.000904301	0.00276769	0.00116203	PPARG/SIRT1/RXRA	3
BP	GO:0035584	calcium-mediated signaling using intracellular calcium source	3/165	22/18800	0.000904301	0.00276769	0.00116203	VCAM1/SELP/KDR	3
BP	GO:0043369	CD4-positive or CD8-positive, alpha-beta T cell lineage commitment	3/165	22/18800	0.000904301	0.00276769	0.00116203	IL6/MTOR/BCL2	3
BP	GO:0051000	positive regulation of nitric-oxide synthase activity	3/165	22/18800	0.000904301	0.00276769	0.00116203	TNF/AKT1/HIF1A	3
BP	GO:0090335	regulation of brown fat cell differentiation	3/165	22/18800	0.000904301	0.00276769	0.00116203	SIRT1/PTGS2/MAPK14	3
BP	GO:1901032	negative regulation of response to reactive oxygen species	3/165	22/18800	0.000904301	0.00276769	0.00116203	IL10/NFE2L2/MET	3
BP	GO:0072659	protein localization to plasma membrane	9/165	283/18800	0.000905802	0.00277036	0.00116315	TNF/TGFB1/AKT1/IFNG/TNFRSF1A/AR/IKBKB/EGFR/BCL2L1	9
BP	GO:2000243	positive regulation of reproductive process	5/165	85/18800	0.000913025	0.00279051	0.00117161	INSR/VEGFA/CTNNB1/PLAT/AR	5
BP	GO:0031056	regulation of histone modification	7/165	176/18800	0.000940166	0.00287146	0.0012056	VEGFA/IGF2/IL1B/TP53/SIRT1/CTNNB1/MAPK8	7
BP	GO:0038084	vascular endothelial growth factor signaling pathway	4/165	50/18800	0.000962145	0.00293184	0.00123095	VEGFA/KDR/XDH/HSPB1	4
BP	GO:0070231	T cell apoptotic process	4/165	50/18800	0.000962145	0.00293184	0.00123095	AKT1/TP53/HIF1A/BAX	4
BP	GO:0033627	cell adhesion mediated by integrin	5/165	86/18800	0.000962603	0.00293184	0.00123095	ICAM1/DPP4/SERPINE1/PIK3CG/PLAU	5
BP	GO:2000134	negative regulation of G1/S transition of mitotic cell cycle	5/165	86/18800	0.000962603	0.00293184	0.00123095	CCL2/TP53/PTEN/BCL2/MDM2	5
BP	GO:0052126	movement in host environment	7/165	177/18800	0.000971783	0.00295775	0.00124182	INSR/ICAM1/CXCL8/CAV1/HTR2A/EGFR/CDK1	7
BP	GO:0042445	hormone metabolic process	8/165	230/18800	0.000984169	0.00299337	0.00125678	AKR1B1/DPP4/ESR1/HIF1A/CYP3A4/SPP1/CYP1A2/CYP1A1	8
BP	GO:0001960	negative regulation of cytokine-mediated signaling pathway	5/165	87/18800	0.00101415	0.00307394	0.00129061	PPARG/IL6/CAV1/GSTP1/XIAP	5
BP	GO:0016101	diterpenoid metabolic process	5/165	87/18800	0.00101415	0.00307394	0.00129061	AKR1B1/CYP3A4/PPARD/CYP1A2/CYP1A1	5
BP	GO:0045069	regulation of viral genome replication	5/165	87/18800	0.00101415	0.00307394	0.00129061	TNF/PPARA/CXCL8/BCL2/SLPI	5
BP	GO:0055006	cardiac cell development	5/165	87/18800	0.00101415	0.00307394	0.00129061	VEGFA/PPARA/MTOR/G6PD/CDK1	5
BP	GO:0055017	cardiac muscle tissue growth	5/165	87/18800	0.00101415	0.00307394	0.00129061	PPARA/PTEN/G6PD/MAPK14/CDK1	5
BP	GO:0035303	regulation of dephosphorylation	6/165	130/18800	0.00101563	0.00307417	0.00129071	TNF/TGFB1/IFNG/MTOR/GSK3B/IKBKB	6
BP	GO:0042476	odontogenesis	6/165	130/18800	0.00101563	0.00307417	0.00129071	SERPINE1/PPARA/CTNNB1/COL1A1/BAX/RUNX2	6
BP	GO:0002053	positive regulation of mesenchymal cell proliferation	3/165	23/18800	0.00103328	0.00310452	0.00130345	STAT1/CTNNB1/KDR	3
BP	GO:0045540	regulation of cholesterol biosynthetic process	3/165	23/18800	0.00103328	0.00310452	0.00130345	APOB/SOD1/ABCG1	3
BP	GO:0046697	decidualization	3/165	23/18800	0.00103328	0.00310452	0.00130345	PTGS2/SPP1/PPARD	3
BP	GO:0060353	regulation of cell adhesion molecule production	3/165	23/18800	0.00103328	0.00310452	0.00130345	IL1B/CXCL8/CAV1	3
BP	GO:0060444	branching involved in mammary gland duct morphogenesis	3/165	23/18800	0.00103328	0.00310452	0.00130345	ESR1/AR/PGR	3
BP	GO:0106118	regulation of sterol biosynthetic process	3/165	23/18800	0.00103328	0.00310452	0.00130345	APOB/SOD1/ABCG1	3
BP	GO:1902254	negative regulation of intrinsic apoptotic signaling pathway by p53 class mediator	3/165	23/18800	0.00103328	0.00310452	0.00130345	SIRT1/BCL2/MDM2	3
BP	GO:2001169	regulation of ATP biosynthetic process	3/165	23/18800	0.00103328	0.00310452	0.00130345	PPARA/IL4/PARP1	3
BP	GO:0007157	heterophilic cell-cell adhesion via plasma membrane cell adhesion molecules	4/165	51/18800	0.00103696	0.00310452	0.00130345	ICAM1/VCAM1/SELE/SELP	4
BP	GO:0010823	negative regulation of mitochondrion organization	4/165	51/18800	0.00103696	0.00310452	0.00130345	PPARG/AKT1/TP53/BCL2L1	4
BP	GO:0015872	dopamine transport	4/165	51/18800	0.00103696	0.00310452	0.00130345	HTR2A/SLC6A2/SLC6A3/DRD1	4
BP	GO:0042572	retinol metabolic process	4/165	51/18800	0.00103696	0.00310452	0.00130345	AKR1B1/CYP3A4/CYP1A2/CYP1A1	4
BP	GO:0045912	negative regulation of carbohydrate metabolic process	4/165	51/18800	0.00103696	0.00310452	0.00130345	TGFB1/PPARA/TP53/GSK3B	4
BP	GO:0071622	regulation of granulocyte chemotaxis	4/165	51/18800	0.00103696	0.00310452	0.00130345	DPP4/CXCL8/IL4/MAPK1	4
BP	GO:1905710	positive regulation of membrane permeability	4/165	51/18800	0.00103696	0.00310452	0.00130345	TP53/MAPK8/GSK3B/BAX	4
BP	GO:2000179	positive regulation of neural precursor cell proliferation	4/165	51/18800	0.00103696	0.00310452	0.00130345	VEGFA/CTNNB1/HIF1A/EGF	4
BP	GO:0006275	regulation of DNA replication	6/165	131/18800	0.00105678	0.00316171	0.00132746	TP53/EGFR/EGF/CDK1/PCNA/CCNA2	6
BP	GO:0002709	regulation of T cell mediated immunity	5/165	88/18800	0.00106773	0.00319229	0.0013403	IL6/IL1B/IL4/TNFRSF1B/AHR	5
BP	GO:2001257	regulation of cation channel activity	7/165	180/18800	0.00107168	0.00320194	0.00134435	APP/CCL2/ADRB2/CAV1/MMP9/IFNG/OPRM1	7
BP	GO:0051607	defense response to virus	9/165	290/18800	0.00107492	0.00320942	0.00134749	IL6/IL1B/STAT1/IL4/IFNG/CXCL10/HSP90AA1/BCL2/BCL2L1	9
BP	GO:0060560	developmental growth involved in morphogenesis	8/165	234/18800	0.00109933	0.00328009	0.00137716	VEGFA/APP/CTNNB1/GSK3B/ESR1/SPP1/HSP90AA1/MAP2	8
BP	GO:0140546	defense response to symbiont	9/165	291/18800	0.00110104	0.00328295	0.00137836	IL6/IL1B/STAT1/IL4/IFNG/CXCL10/HSP90AA1/BCL2/BCL2L1	9
BP	GO:0002686	negative regulation of leukocyte migration	4/165	52/18800	0.00111577	0.00331786	0.00139302	CCL2/DPP4/AKT1/HMOX1	4
BP	GO:0046622	positive regulation of organ growth	4/165	52/18800	0.00111577	0.00331786	0.00139302	IGF2/AKT1/MAPK14/CDK1	4
BP	GO:0097479	synaptic vesicle localization	4/165	52/18800	0.00111577	0.00331786	0.00139302	SLC2A4/CTNNB1/PTEN/MAP2	4
BP	GO:2000677	regulation of transcription regulatory region DNA binding	4/165	52/18800	0.00111577	0.00331786	0.00139302	TGFB1/IFNG/CTNNB1/PARP1	4
BP	GO:0106027	neuron projection organization	5/165	89/18800	0.00112337	0.00333822	0.00140157	INSR/APP/PTEN/GSK3B/CHRNA7	5
BP	GO:0001964	startle response	3/165	24/18800	0.00117331	0.0034702	0.00145698	PTEN/SLC6A3/DRD1	3
BP	GO:0002052	positive regulation of neuroblast proliferation	3/165	24/18800	0.00117331	0.0034702	0.00145698	VEGFA/CTNNB1/HIF1A	3
BP	GO:0032740	positive regulation of interleukin-17 production	3/165	24/18800	0.00117331	0.0034702	0.00145698	IL6/TGFB1/IL2	3
BP	GO:0035162	embryonic hemopoiesis	3/165	24/18800	0.00117331	0.0034702	0.00145698	VEGFA/HIF1A/KDR	3
BP	GO:0042026	protein refolding	3/165	24/18800	0.00117331	0.0034702	0.00145698	HSP90AA1/HSPA5/HSPB1	3
BP	GO:0045672	positive regulation of osteoclast differentiation	3/165	24/18800	0.00117331	0.0034702	0.00145698	TNF/IFNG/FOS	3
BP	GO:0051156	glucose 6-phosphate metabolic process	3/165	24/18800	0.00117331	0.0034702	0.00145698	TP53/G6PD/HK2	3
BP	GO:0099504	synaptic vesicle cycle	7/165	183/18800	0.00117949	0.00348378	0.00146268	SLC2A4/CTNNB1/PRKCB/PTEN/GSK3B/HTR2A/DRD1	7
BP	GO:1901991	negative regulation of mitotic cell cycle phase transition	7/165	183/18800	0.00117949	0.00348378	0.00146268	CCL2/TP53/PTEN/BCL2/CDK1/MDM2/CCNB1	7
BP	GO:0042475	odontogenesis of dentin-containing tooth	5/165	90/18800	0.00118114	0.0034863	0.00146374	SERPINE1/PPARA/CTNNB1/BAX/RUNX2	5
BP	GO:0019079	viral genome replication	6/165	134/18800	0.00118794	0.00350402	0.00147118	TNF/CCL2/PPARA/CXCL8/BCL2/SLPI	6
BP	GO:0008544	epidermis development	10/165	355/18800	0.00119509	0.00352276	0.00147905	INSR/TNF/SOD1/PPARA/CTNNB1/PPARD/IL1A/CASP3/BCL2/EGFR	10
BP	GO:1900087	positive regulation of G1/S transition of mitotic cell cycle	4/165	53/18800	0.00119868	0.00353097	0.00148249	AKT1/EGFR/CYP1A1/MDM2	4
BP	GO:0050808	synapse organization	11/165	419/18800	0.00121069	0.00356395	0.00149634	INSR/TNF/APP/IL10/CTNNB1/PTEN/ACHE/MAPK14/DRD1/CHRNA7/GABRA1	11
BP	GO:0090101	negative regulation of transmembrane receptor protein serine/threonine kinase signaling pathway	6/165	135/18800	0.00123432	0.00363107	0.00152452	PPARG/PPARA/TP53/CAV1/SIRT1/HSPA5	6
BP	GO:0043588	skin development	9/165	296/18800	0.00123947	0.00363877	0.00152776	TNF/CTNNB1/IL1A/CASP3/BCL2/EGFR/COL1A1/MET/COL3A1	9
BP	GO:0035304	regulation of protein dephosphorylation	5/165	91/18800	0.00124107	0.00363877	0.00152776	TNF/TGFB1/MTOR/GSK3B/IKBKB	5
BP	GO:0070664	negative regulation of leukocyte proliferation	5/165	91/18800	0.00124107	0.00363877	0.00152776	CRP/IL10/IL2/GSTP1/CASP3	5
BP	GO:0090398	cellular senescence	5/165	91/18800	0.00124107	0.00363877	0.00152776	CDKN2A/TP53/SIRT1/MAPK8/MAPK14	5
BP	GO:0097306	cellular response to alcohol	5/165	91/18800	0.00124107	0.00363877	0.00152776	AKT1/CTNNB1/ACACA/AHR/CDK4	5
BP	GO:0030534	adult behavior	6/165	136/18800	0.00128207	0.00375492	0.00157652	APP/PPARA/PTEN/HTR2A/OPRM1/DRD1	6
BP	GO:0010524	positive regulation of calcium ion transport into cytosol	4/165	54/18800	0.00128581	0.00375492	0.00157652	CAV1/CXCL10/BAX/DRD1	4
BP	GO:0030520	intracellular estrogen receptor signaling pathway	4/165	54/18800	0.00128581	0.00375492	0.00157652	ESR1/AR/PARP1/ESR2	4
BP	GO:0045744	negative regulation of G protein-coupled receptor signaling pathway	4/165	54/18800	0.00128581	0.00375492	0.00157652	ADRB2/CXCL8/OPRM1/MET	4
BP	GO:0051155	positive regulation of striated muscle cell differentiation	4/165	54/18800	0.00128581	0.00375492	0.00157652	TGFB1/MTOR/MAPK14/BCL2	4
BP	GO:0071320	cellular response to cAMP	4/165	54/18800	0.00128581	0.00375492	0.00157652	APP/PIK3CG/HSPA5/AHR	4
BP	GO:0002040	sprouting angiogenesis	7/165	186/18800	0.00129563	0.00377855	0.00158644	VEGFA/AKT1/IL10/HMOX1/PTGS2/KDR/ALOX5	7
BP	GO:0051302	regulation of cell division	7/165	186/18800	0.00129563	0.00377855	0.00158644	VEGFA/IGF2/CAT/TGFB1/IL1B/IL1A/BCL2L1	7
BP	GO:0002065	columnar/cuboidal epithelial cell differentiation	5/165	92/18800	0.00130323	0.00379317	0.00159258	SERPINE1/AKT1/GSK3B/HIF1A/FASN	5
BP	GO:0032436	positive regulation of proteasomal ubiquitin-dependent protein catabolic process	5/165	92/18800	0.00130323	0.00379317	0.00159258	AKT1/CAV1/GSK3B/NFE2L2/MDM2	5
BP	GO:0060761	negative regulation of response to cytokine stimulus	5/165	92/18800	0.00130323	0.00379317	0.00159258	PPARG/IL6/CAV1/GSTP1/XIAP	5
BP	GO:0031639	plasminogen activation	3/165	25/18800	0.00132476	0.00384059	0.00161249	SERPINE1/PLAT/PLAU	3
BP	GO:0032104	regulation of response to extracellular stimulus	3/165	25/18800	0.00132476	0.00384059	0.00161249	PPARA/OPRM1/RXRA	3
BP	GO:0032107	regulation of response to nutrient levels	3/165	25/18800	0.00132476	0.00384059	0.00161249	PPARA/OPRM1/RXRA	3
BP	GO:0032469	endoplasmic reticulum calcium ion homeostasis	3/165	25/18800	0.00132476	0.00384059	0.00161249	APP/BCL2/BAX	3
BP	GO:0034114	regulation of heterotypic cell-cell adhesion	3/165	25/18800	0.00132476	0.00384059	0.00161249	TNF/IL10/IL1B	3
BP	GO:2000463	positive regulation of excitatory postsynaptic potential	3/165	25/18800	0.00132476	0.00384059	0.00161249	ADRB2/PTEN/CHRNA7	3
BP	GO:0034754	cellular hormone metabolic process	6/165	137/18800	0.00133122	0.00385677	0.00161928	AKR1B1/ESR1/CYP3A4/SPP1/CYP1A2/CYP1A1	6
BP	GO:0003179	heart valve morphogenesis	4/165	55/18800	0.00137728	0.00398234	0.00167201	NOS3/TGFB1/MTOR/MDM2	4
BP	GO:0010518	positive regulation of phospholipase activity	4/165	55/18800	0.00137728	0.00398234	0.00167201	SELE/ESR1/HTR2A/EGFR	4
BP	GO:0048008	platelet-derived growth factor receptor signaling pathway	4/165	55/18800	0.00137728	0.00398234	0.00167201	VEGFA/PLAT/F3/F7	4
BP	GO:0001818	negative regulation of cytokine production	10/165	363/18800	0.00141106	0.00407733	0.00171189	IL6/TNF/TGFB1/IL10/PPARA/IL4/IFNG/HMOX1/GSTP1/CHRNA7	10
BP	GO:0072503	cellular divalent inorganic cation homeostasis	12/165	494/18800	0.00141884	0.00409712	0.0017202	APP/CAV1/PRKCB/CXCL10/PIK3CG/IL2/ESR1/HTR2A/BCL2/BAX/DRD1/CHRNA7	12
BP	GO:0006986	response to unfolded protein	6/165	139/18800	0.00143383	0.00412965	0.00173385	NFE2L2/HSP90AA1/HSPA5/HSPB1/BAX/HSF1	6
BP	GO:0055076	transition metal ion homeostasis	6/165	139/18800	0.00143383	0.00412965	0.00173385	APP/SOD1/IFNG/HMOX1/HIF1A/XIAP	6
BP	GO:0002042	cell migration involved in sprouting angiogenesis	5/165	94/18800	0.0014344	0.00412965	0.00173385	VEGFA/AKT1/HMOX1/PTGS2/KDR	5
BP	GO:0015918	sterol transport	5/165	94/18800	0.0014344	0.00412965	0.00173385	APOB/CAV1/CETP/MTTP/ABCG1	5
BP	GO:0007188	adenylate cyclase-modulating G protein-coupled receptor signaling pathway	8/165	244/18800	0.00143481	0.00412965	0.00173385	ADRB2/CXCL10/PRKCA/OPRM1/ADRB1/DRD1/CHRM1/CHRM2	8
BP	GO:0042742	defense response to bacterium	10/165	364/18800	0.00144016	0.00414234	0.00173918	IL6/TNF/CRP/MPO/SERPINE1/IL10/NOS2/SELP/TNFRSF1A/SLPI	10
BP	GO:0043433	negative regulation of DNA-binding transcription factor activity	7/165	190/18800	0.00146419	0.00420871	0.00176705	CAT/CDKN2A/IL10/SIRT1/HMOX1/ESR1/NFKBIA	7
BP	GO:2000300	regulation of synaptic vesicle exocytosis	4/165	56/18800	0.0014732	0.00423183	0.00177675	PRKCB/GSK3B/HTR2A/DRD1	4
BP	GO:0072073	kidney epithelium development	6/165	140/18800	0.00148735	0.00423276	0.00177714	VEGFA/CAT/STAT1/CTNNB1/BCL2/PECAM1	6
BP	GO:1903305	regulation of regulated secretory pathway	6/165	140/18800	0.00148735	0.00423276	0.00177714	IL4/PRKCB/HMOX1/GSK3B/HTR2A/DRD1	6
BP	GO:0000737	DNA catabolic process, endonucleolytic	3/165	26/18800	0.00148797	0.00423276	0.00177714	IL6/BAX/HSF1	3
BP	GO:0002026	regulation of the force of heart contraction	3/165	26/18800	0.00148797	0.00423276	0.00177714	NOS3/CAV1/ADRB1	3
BP	GO:0002726	positive regulation of T cell cytokine production	3/165	26/18800	0.00148797	0.00423276	0.00177714	IL6/IL1B/IL4	3
BP	GO:0032515	negative regulation of phosphoprotein phosphatase activity	3/165	26/18800	0.00148797	0.00423276	0.00177714	TNF/GSK3B/IKBKB	3
BP	GO:0032682	negative regulation of chemokine production	3/165	26/18800	0.00148797	0.00423276	0.00177714	IL6/IL10/GSTP1	3
BP	GO:0033598	mammary gland epithelial cell proliferation	3/165	26/18800	0.00148797	0.00423276	0.00177714	MAPK1/ESR1/BAX	3
BP	GO:0045822	negative regulation of heart contraction	3/165	26/18800	0.00148797	0.00423276	0.00177714	TNF/PIK3CG/IL2	3
BP	GO:0051204	protein insertion into mitochondrial membrane	3/165	26/18800	0.00148797	0.00423276	0.00177714	MAPK8/HSP90AA1/BAX	3
BP	GO:0060352	cell adhesion molecule production	3/165	26/18800	0.00148797	0.00423276	0.00177714	IL1B/CXCL8/CAV1	3
BP	GO:0060561	apoptotic process involved in morphogenesis	3/165	26/18800	0.00148797	0.00423276	0.00177714	TNFRSF1A/TNFRSF1B/BAX	3
BP	GO:0060740	prostate gland epithelium morphogenesis	3/165	26/18800	0.00148797	0.00423276	0.00177714	MMP2/ESR1/AR	3
BP	GO:0071549	cellular response to dexamethasone stimulus	3/165	26/18800	0.00148797	0.00423276	0.00177714	NR3C1/PLAT/CASP9	3
BP	GO:0090200	positive regulation of release of cytochrome c from mitochondria	3/165	26/18800	0.00148797	0.00423276	0.00177714	TP53/MMP9/BAX	3
BP	GO:0003073	regulation of systemic arterial blood pressure	5/165	95/18800	0.00150351	0.00427145	0.00179339	TNF/NOS3/ADRB2/AR/ADRB1	5
BP	GO:0032088	negative regulation of NF-kappaB transcription factor activity	5/165	95/18800	0.00150351	0.00427145	0.00179339	CAT/CDKN2A/IL10/SIRT1/NFKBIA	5
BP	GO:1903320	regulation of protein modification by small protein conjugation or removal	8/165	246/18800	0.00151075	0.00428923	0.00180086	AKT1/CAV1/CTNNB1/PTEN/HIF1A/HSP90AA1/HSPA5/XIAP	8
BP	GO:0034763	negative regulation of transmembrane transport	6/165	141/18800	0.00154237	0.0043762	0.00183737	TNF/AKT1/IL1B/CAV1/MMP9/PRKCB	6
BP	GO:0006164	purine nucleotide biosynthetic process	7/165	192/18800	0.00155465	0.00440535	0.00184961	NOS3/TGFB1/PPARA/NOS2/IL4/PARP1/ACACA	7
BP	GO:0007626	locomotory behavior	7/165	192/18800	0.00155465	0.00440535	0.00184961	APP/SOD1/DPP4/MTOR/PTEN/SLC6A3/DRD1	7
BP	GO:0006754	ATP biosynthetic process	4/165	57/18800	0.00157367	0.00444776	0.00186742	TGFB1/PPARA/IL4/PARP1	4
BP	GO:0051898	negative regulation of protein kinase B signaling	4/165	57/18800	0.00157367	0.00444776	0.00186742	PPARA/SIRT1/PTEN/XDH	4
BP	GO:0060350	endochondral bone morphogenesis	4/165	57/18800	0.00157367	0.00444776	0.00186742	COL1A1/MMP13/RUNX2/COL3A1	4
BP	GO:2000142	regulation of DNA-templated transcription, initiation	4/165	57/18800	0.00157367	0.00444776	0.00186742	TP53/ESR1/JUN/CDK4	4
BP	GO:0060419	heart growth	5/165	96/18800	0.00157504	0.00444879	0.00186785	PPARA/PTEN/G6PD/MAPK14/CDK1	5
BP	GO:0032147	activation of protein kinase activity	6/165	142/18800	0.00159894	0.00451337	0.00189496	INSR/VEGFA/ADRB2/IL4/MTOR/EGF	6
BP	GO:0009746	response to hexose	7/165	193/18800	0.00160149	0.00451767	0.00189677	UCP2/ICAM1/PTGS2/HIF1A/PPARD/CASP3/RAF1	7
BP	GO:1902807	negative regulation of cell cycle G1/S phase transition	5/165	97/18800	0.00164905	0.00464691	0.00195103	CCL2/TP53/PTEN/BCL2/MDM2	5
BP	GO:0071897	DNA biosynthetic process	7/165	194/18800	0.00164941	0.00464691	0.00195103	TNF/TP53/SIRT1/MAPK1/CTNNB1/HSP90AA1/PCNA	7
BP	GO:0061351	neural precursor cell proliferation	6/165	143/18800	0.00165706	0.00465898	0.0019561	VEGFA/TP53/CTNNB1/HIF1A/EGF/SLC6A4	6
BP	GO:0006706	steroid catabolic process	3/165	27/18800	0.00166324	0.00465898	0.0019561	CYP3A4/SPP1/CYP1A2	3
BP	GO:0018904	ether metabolic process	3/165	27/18800	0.00166324	0.00465898	0.0019561	FASN/ALOX5/PLA2G4A	3
BP	GO:0030262	apoptotic nuclear changes	3/165	27/18800	0.00166324	0.00465898	0.0019561	IL6/BAX/HSF1	3
BP	GO:0060669	embryonic placenta morphogenesis	3/165	27/18800	0.00166324	0.00465898	0.0019561	IGF2/IL10/NCOA1	3
BP	GO:0071880	adenylate cyclase-activating adrenergic receptor signaling pathway	3/165	27/18800	0.00166324	0.00465898	0.0019561	ADRB2/ADRB1/DRD1	3
BP	GO:1900017	positive regulation of cytokine production involved in inflammatory response	3/165	27/18800	0.00166324	0.00465898	0.0019561	IL6/TNF/HIF1A	3
BP	GO:1902883	negative regulation of response to oxidative stress	3/165	27/18800	0.00166324	0.00465898	0.0019561	IL10/NFE2L2/MET	3
BP	GO:1903523	negative regulation of blood circulation	3/165	27/18800	0.00166324	0.00465898	0.0019561	TNF/PIK3CG/IL2	3
BP	GO:0002090	regulation of receptor internalization	4/165	58/18800	0.00167881	0.00469064	0.00196939	INSR/VEGFA/SELE/EGF	4
BP	GO:0006695	cholesterol biosynthetic process	4/165	58/18800	0.00167881	0.00469064	0.00196939	APOB/SOD1/G6PD/ABCG1	4
BP	GO:0045761	regulation of adenylate cyclase activity	4/165	58/18800	0.00167881	0.00469064	0.00196939	ADRB2/ADRB1/RAF1/DRD1	4
BP	GO:1902653	secondary alcohol biosynthetic process	4/165	58/18800	0.00167881	0.00469064	0.00196939	APOB/SOD1/G6PD/ABCG1	4
BP	GO:0030177	positive regulation of Wnt signaling pathway	6/165	144/18800	0.00171678	0.00479064	0.00201137	TGFB1/CAV1/EGFR/COL1A1/EGF/XIAP	6
BP	GO:1903038	negative regulation of leukocyte cell-cell adhesion	6/165	144/18800	0.00171678	0.00479064	0.00201137	AKT1/IL10/PPARA/IL4/IL2/CASP3	6
BP	GO:0006721	terpenoid metabolic process	5/165	98/18800	0.00172558	0.00481214	0.0020204	AKR1B1/CYP3A4/PPARD/CYP1A2/CYP1A1	5
BP	GO:0007612	learning	6/165	145/18800	0.00177812	0.00495551	0.0020806	INSR/APP/PTGS2/FOS/HIF1A/DRD1	6
BP	GO:0035773	insulin secretion involved in cellular response to glucose stimulus	4/165	59/18800	0.00178874	0.00497563	0.00208904	UCP2/HIF1A/PPARD/RAF1	4
BP	GO:0043666	regulation of phosphoprotein phosphatase activity	4/165	59/18800	0.00178874	0.00497563	0.00208904	TNF/MTOR/GSK3B/IKBKB	4
BP	GO:0045599	negative regulation of fat cell differentiation	4/165	59/18800	0.00178874	0.00497563	0.00208904	IL6/TNF/TGFB1/SIRT1	4
BP	GO:0099003	vesicle-mediated transport in synapse	7/165	197/18800	0.00179992	0.00500358	0.00210078	SLC2A4/CTNNB1/PRKCB/PTEN/GSK3B/HTR2A/DRD1	7
BP	GO:0050764	regulation of phagocytosis	5/165	99/18800	0.00180468	0.00501364	0.002105	TNF/SOD1/CCL2/IL1B/IFNG	5
BP	GO:0046718	viral entry into host cell	6/165	146/18800	0.00184111	0.00510654	0.00214401	INSR/ICAM1/CAV1/HTR2A/EGFR/CDK1	6
BP	GO:0001958	endochondral ossification	3/165	28/18800	0.0018509	0.00510654	0.00214401	COL1A1/MMP13/RUNX2	3
BP	GO:0030431	sleep	3/165	28/18800	0.0018509	0.00510654	0.00214401	FOS/HTR2A/ADRB1	3
BP	GO:0036075	replacement ossification	3/165	28/18800	0.0018509	0.00510654	0.00214401	COL1A1/MMP13/RUNX2	3
BP	GO:0042133	neurotransmitter metabolic process	3/165	28/18800	0.0018509	0.00510654	0.00214401	ACHE/MAOB/MAOA	3
BP	GO:0042402	cellular biogenic amine catabolic process	3/165	28/18800	0.0018509	0.00510654	0.00214401	MAOB/MAOA/SLC6A3	3
BP	GO:0045830	positive regulation of isotype switching	3/165	28/18800	0.0018509	0.00510654	0.00214401	TGFB1/IL4/IL2	3
BP	GO:0048873	homeostasis of number of cells within a tissue	3/165	28/18800	0.0018509	0.00510654	0.00214401	NOS3/BCL2/BAX	3
BP	GO:0060512	prostate gland morphogenesis	3/165	28/18800	0.0018509	0.00510654	0.00214401	MMP2/ESR1/AR	3
BP	GO:0072539	T-helper 17 cell differentiation	3/165	28/18800	0.0018509	0.00510654	0.00214401	IL6/IL4/IL2	3
BP	GO:1903205	regulation of hydrogen peroxide-induced cell death	3/165	28/18800	0.0018509	0.00510654	0.00214401	IL10/NFE2L2/MET	3
BP	GO:0046700	heterocycle catabolic process	11/165	443/18800	0.00188066	0.00518539	0.00217711	IL6/AKT1/HMOX1/MAPK14/NFE2L2/TNFRSF1B/PRKCA/XDH/BAX/CYP1A1/HSF1	11
BP	GO:1901988	negative regulation of cell cycle phase transition	8/165	255/18800	0.0018929	0.00521586	0.0021899	CCL2/TP53/PTEN/MAPK14/BCL2/CDK1/MDM2/CCNB1	8
BP	GO:0043407	negative regulation of MAP kinase activity	4/165	60/18800	0.00190356	0.00523537	0.0021981	PPARG/IL1B/CAV1/GSTP1	4
BP	GO:0051205	protein insertion into membrane	4/165	60/18800	0.00190356	0.00523537	0.0021981	MAPK8/HSP90AA1/EGFR/BAX	4
BP	GO:1903078	positive regulation of protein localization to plasma membrane	4/165	60/18800	0.00190356	0.00523537	0.0021981	TNF/AKT1/IFNG/EGFR	4
BP	GO:0071322	cellular response to carbohydrate stimulus	6/165	147/18800	0.00190578	0.0052382	0.00219929	UCP2/ICAM1/PRKCB/HIF1A/PPARD/RAF1	6
BP	GO:0007405	neuroblast proliferation	4/165	61/18800	0.00202338	0.0055545	0.00233208	VEGFA/TP53/CTNNB1/HIF1A	4
BP	GO:0034113	heterotypic cell-cell adhesion	4/165	61/18800	0.00202338	0.0055545	0.00233208	TNF/IL10/IL1B/VCAM1	4
BP	GO:1903362	regulation of cellular protein catabolic process	8/165	258/18800	0.00203598	0.00557876	0.00234227	AKT1/CAV1/PTEN/GSK3B/NFE2L2/HSP90AA1/EGF/MDM2	8
BP	GO:0002021	response to dietary excess	3/165	29/18800	0.00205126	0.00557876	0.00234227	ADRB2/MAPK14/ADRB1	3
BP	GO:0002068	glandular epithelial cell development	3/165	29/18800	0.00205126	0.00557876	0.00234227	AKT1/GSK3B/FASN	3
BP	GO:0002313	mature B cell differentiation involved in immune response	3/165	29/18800	0.00205126	0.00557876	0.00234227	IL6/IL10/IL2	3
BP	GO:0006921	cellular component disassembly involved in execution phase of apoptosis	3/165	29/18800	0.00205126	0.00557876	0.00234227	IL6/BAX/HSF1	3
BP	GO:0007271	synaptic transmission, cholinergic	3/165	29/18800	0.00205126	0.00557876	0.00234227	ACHE/NQO1/CHRNA7	3
BP	GO:0008209	androgen metabolic process	3/165	29/18800	0.00205126	0.00557876	0.00234227	ESR1/CYP3A4/SPP1	3
BP	GO:0010464	regulation of mesenchymal cell proliferation	3/165	29/18800	0.00205126	0.00557876	0.00234227	STAT1/CTNNB1/KDR	3
BP	GO:0019674	NAD metabolic process	3/165	29/18800	0.00205126	0.00557876	0.00234227	TP53/HK2/NQO1	3
BP	GO:0030212	hyaluronan metabolic process	3/165	29/18800	0.00205126	0.00557876	0.00234227	TGFB1/IL1B/EGF	3
BP	GO:0048265	response to pain	3/165	29/18800	0.00205126	0.00557876	0.00234227	AKT1/MTOR/SLC6A2	3
BP	GO:0051968	positive regulation of synaptic transmission, glutamatergic	3/165	29/18800	0.00205126	0.00557876	0.00234227	CCL2/PTGS2/DRD1	3
BP	GO:0055022	negative regulation of cardiac muscle tissue growth	3/165	29/18800	0.00205126	0.00557876	0.00234227	PPARA/PTEN/G6PD	3
BP	GO:0061082	myeloid leukocyte cytokine production	3/165	29/18800	0.00205126	0.00557876	0.00234227	TGFB1/SIRT1/HMOX1	3
BP	GO:0061117	negative regulation of heart growth	3/165	29/18800	0.00205126	0.00557876	0.00234227	PPARA/PTEN/G6PD	3
BP	GO:0035710	CD4-positive, alpha-beta T cell activation	5/165	102/18800	0.00205795	0.0055935	0.00234846	IL6/IL4/IFNG/MTOR/IL2	5
BP	GO:0072522	purine-containing compound biosynthetic process	7/165	202/18800	0.00207426	0.00563434	0.0023656	NOS3/TGFB1/PPARA/NOS2/IL4/PARP1/ACACA	7
BP	GO:0030902	hindbrain development	6/165	150/18800	0.00211013	0.00572824	0.00240503	TP53/CTNNB1/HSPA5/BCL2/EGF/SLC6A4	6
BP	GO:0010522	regulation of calcium ion transport into cytosol	5/165	103/18800	0.00214787	0.00581395	0.00244102	CAV1/CXCL10/BCL2/BAX/DRD1	5
BP	GO:0031058	positive regulation of histone modification	5/165	103/18800	0.00214787	0.00581395	0.00244102	VEGFA/IL1B/TP53/SIRT1/CTNNB1	5
BP	GO:0032760	positive regulation of tumor necrosis factor production	5/165	103/18800	0.00214787	0.00581395	0.00244102	IL6/APP/IFNG/IL1A/HSPB1	5
BP	GO:1905477	positive regulation of protein localization to membrane	5/165	103/18800	0.00214787	0.00581395	0.00244102	TNF/AKT1/IFNG/MAPK8/EGFR	5
BP	GO:0043030	regulation of macrophage activation	4/165	62/18800	0.00214832	0.00581395	0.00244102	IL6/IL10/IL4/PLA2G4A	4
BP	GO:0017157	regulation of exocytosis	7/165	204/18800	0.00219263	0.00593022	0.00248983	IL4/IFNG/PRKCB/HMOX1/GSK3B/HTR2A/DRD1	7
BP	GO:0016055	Wnt signaling pathway	11/165	452/18800	0.00219924	0.00594445	0.00249581	APP/TGFB1/CAV1/CTNNB1/PTEN/GSK3B/MAPK14/EGFR/COL1A1/EGF/XIAP	11
BP	GO:0035148	tube formation	6/165	152/18800	0.00225528	0.00606145	0.00254493	VEGFA/TGFB1/CTNNB1/HIF1A/CASP3/EGF	6
BP	GO:0050871	positive regulation of B cell activation	6/165	152/18800	0.00225528	0.00606145	0.00254493	IL6/TGFB1/IL10/IL4/IL2/BCL2	6
BP	GO:0050905	neuromuscular process	6/165	152/18800	0.00225528	0.00606145	0.00254493	TNF/APP/MTOR/PTEN/SLC6A3/DRD1	6
BP	GO:0006734	NADH metabolic process	3/165	30/18800	0.0022646	0.00606145	0.00254493	TP53/HK2/NQO1	3
BP	GO:0007176	regulation of epidermal growth factor-activated receptor activity	3/165	30/18800	0.0022646	0.00606145	0.00254493	APP/NCF1/EGF	3
BP	GO:0007202	activation of phospholipase C activity	3/165	30/18800	0.0022646	0.00606145	0.00254493	SELE/HTR2A/EGFR	3
BP	GO:0009310	amine catabolic process	3/165	30/18800	0.0022646	0.00606145	0.00254493	MAOB/MAOA/SLC6A3	3
BP	GO:0033198	response to ATP	3/165	30/18800	0.0022646	0.00606145	0.00254493	SOD1/IL1B/PTGS2	3
BP	GO:0040018	positive regulation of multicellular organism growth	3/165	30/18800	0.0022646	0.00606145	0.00254493	IGF2/BCL2/SLC6A3	3
BP	GO:0048147	negative regulation of fibroblast proliferation	3/165	30/18800	0.0022646	0.00606145	0.00254493	TP53/GSTP1/BAX	3
BP	GO:0060142	regulation of syncytium formation by plasma membrane fusion	3/165	30/18800	0.0022646	0.00606145	0.00254493	IL4/CXCL10/MAPK14	3
BP	GO:0060603	mammary gland duct morphogenesis	3/165	30/18800	0.0022646	0.00606145	0.00254493	ESR1/AR/PGR	3
BP	GO:0070168	negative regulation of biomineral tissue development	3/165	30/18800	0.0022646	0.00606145	0.00254493	NOS3/TGFB1/HIF1A	3
BP	GO:0070498	interleukin-1-mediated signaling pathway	3/165	30/18800	0.0022646	0.00606145	0.00254493	IL6/IL1B/IKBKB	3
BP	GO:0090151	establishment of protein localization to mitochondrial membrane	3/165	30/18800	0.0022646	0.00606145	0.00254493	MAPK8/HSP90AA1/BAX	3
BP	GO:1902230	negative regulation of intrinsic apoptotic signaling pathway in response to DNA damage	3/165	30/18800	0.0022646	0.00606145	0.00254493	SIRT1/BCL2/BCL2L1	3
BP	GO:0032615	interleukin-12 production	4/165	63/18800	0.00227848	0.0060875	0.00255587	IL10/IFNG/MAPK14/CD40LG	4
BP	GO:0032655	regulation of interleukin-12 production	4/165	63/18800	0.00227848	0.0060875	0.00255587	IL10/IFNG/MAPK14/CD40LG	4
BP	GO:2000401	regulation of lymphocyte migration	4/165	63/18800	0.00227848	0.0060875	0.00255587	APP/CCL2/AKT1/CXCL10	4
BP	GO:0034308	primary alcohol metabolic process	5/165	105/18800	0.00233624	0.00623803	0.00261907	AKR1B1/ALDH2/CYP3A4/CYP1A2/CYP1A1	5
BP	GO:0007204	positive regulation of cytosolic calcium ion concentration	9/165	325/18800	0.00234532	0.00625845	0.00262764	CAV1/CXCL10/PIK3CG/IL2/ESR1/HTR2A/BCL2/BAX/DRD1	9
BP	GO:0006836	neurotransmitter transport	7/165	207/18800	0.0023799	0.00634689	0.00266477	PRKCB/GSK3B/HTR2A/SLC6A2/SLC6A4/SLC6A3/DRD1	7
BP	GO:0048592	eye morphogenesis	6/165	154/18800	0.00240784	0.00641442	0.00269313	VEGFA/CTNNB1/HIF1A/KDR/BCL2/BAX	6
BP	GO:0019229	regulation of vasoconstriction	4/165	64/18800	0.00241398	0.00641442	0.00269313	CAV1/MMP2/PTGS2/HTR2A	4
BP	GO:0032507	maintenance of protein location in cell	4/165	64/18800	0.00241398	0.00641442	0.00269313	AKT1/CAV1/HK2/HSPA5	4
BP	GO:0045995	regulation of embryonic development	4/165	64/18800	0.00241398	0.00641442	0.00269313	INSR/CTNNB1/NFE2L2/CDK1	4
BP	GO:0048857	neural nucleus development	4/165	64/18800	0.00241398	0.00641442	0.00269313	G6PD/HSPA5/BCL2/MAOB	4
BP	GO:0098930	axonal transport	4/165	64/18800	0.00241398	0.00641442	0.00269313	SOD1/HIF1A/MAP2/HSPB1	4
BP	GO:0030100	regulation of endocytosis	7/165	208/18800	0.00244499	0.0064929	0.00272608	INSR/VEGFA/SERPINE1/CAV1/IL4/SELE/EGF	7
BP	GO:0090596	sensory organ morphogenesis	8/165	266/18800	0.00245947	0.00652739	0.00274056	VEGFA/SOD1/MAPK1/CTNNB1/HIF1A/KDR/BCL2/BAX	8
BP	GO:0007189	adenylate cyclase-activating G protein-coupled receptor signaling pathway	6/165	155/18800	0.00248698	0.00657587	0.00276091	ADRB2/CXCL10/PRKCA/OPRM1/ADRB1/DRD1	6
BP	GO:0044839	cell cycle G2/M phase transition	6/165	155/18800	0.00248698	0.00657587	0.00276091	APP/TP53/CDK4/CDK1/CCNA2/CCNB1	6
BP	GO:0002230	positive regulation of defense response to virus by host	3/165	31/18800	0.0024912	0.00657587	0.00276091	STAT1/IL4/HSP90AA1	3
BP	GO:0033137	negative regulation of peptidyl-serine phosphorylation	3/165	31/18800	0.0024912	0.00657587	0.00276091	CAV1/PTEN/BAX	3
BP	GO:0034694	response to prostaglandin	3/165	31/18800	0.0024912	0.00657587	0.00276091	APOB/AKT1/ACACA	3
BP	GO:0045737	positive regulation of cyclin-dependent protein serine/threonine kinase activity	3/165	31/18800	0.0024912	0.00657587	0.00276091	AKT1/EGFR/CCNB1	3
BP	GO:0060390	regulation of SMAD protein signal transduction	3/165	31/18800	0.0024912	0.00657587	0.00276091	PPARG/TGFB1/PARP1	3
BP	GO:0062098	regulation of programmed necrotic cell death	3/165	31/18800	0.0024912	0.00657587	0.00276091	TP53/CAV1/CASP8	3
BP	GO:0110150	negative regulation of biomineralization	3/165	31/18800	0.0024912	0.00657587	0.00276091	NOS3/TGFB1/HIF1A	3
BP	GO:1903557	positive regulation of tumor necrosis factor superfamily cytokine production	5/165	107/18800	0.00253637	0.00669108	0.00280928	IL6/APP/IFNG/IL1A/HSPB1	5
BP	GO:0016126	sterol biosynthetic process	4/165	65/18800	0.00255492	0.00672791	0.00282475	APOB/SOD1/G6PD/ABCG1	4
BP	GO:0042093	T-helper cell differentiation	4/165	65/18800	0.00255492	0.00672791	0.00282475	IL6/IL4/MTOR/IL2	4
BP	GO:2000272	negative regulation of signaling receptor activity	4/165	65/18800	0.00255492	0.00672791	0.00282475	PPARG/TNF/PPARA/ESR2	4
BP	GO:0021761	limbic system development	5/165	108/18800	0.00264097	0.00694617	0.00291638	PTEN/GSK3B/CASP3/BAX/DRD1	5
BP	GO:1902749	regulation of cell cycle G2/M phase transition	5/165	108/18800	0.00264097	0.00694617	0.00291638	APP/TP53/CDK4/CDK1/CCNB1	5
BP	GO:0006879	cellular iron ion homeostasis	4/165	66/18800	0.00270141	0.00708395	0.00297423	SOD1/IFNG/HMOX1/HIF1A	4
BP	GO:0010517	regulation of phospholipase activity	4/165	66/18800	0.00270141	0.00708395	0.00297423	SELE/ESR1/HTR2A/EGFR	4
BP	GO:0010812	negative regulation of cell-substrate adhesion	4/165	66/18800	0.00270141	0.00708395	0.00297423	CDKN2A/SERPINE1/PTEN/COL1A1	4
BP	GO:1900076	regulation of cellular response to insulin stimulus	4/165	66/18800	0.00270141	0.00708395	0.00297423	IGF2/IL1B/SIRT1/PRKCB	4
BP	GO:1902808	positive regulation of cell cycle G1/S phase transition	4/165	66/18800	0.00270141	0.00708395	0.00297423	AKT1/EGFR/CYP1A1/MDM2	4
BP	GO:0006308	DNA catabolic process	3/165	32/18800	0.00273134	0.00713265	0.00299468	IL6/BAX/HSF1	3
BP	GO:0010165	response to X-ray	3/165	32/18800	0.00273134	0.00713265	0.00299468	TP53/THBD/CASP3	3
BP	GO:0030947	regulation of vascular endothelial growth factor receptor signaling pathway	3/165	32/18800	0.00273134	0.00713265	0.00299468	IL1B/PRKCB/HIF1A	3
BP	GO:0036474	cell death in response to hydrogen peroxide	3/165	32/18800	0.00273134	0.00713265	0.00299468	IL10/NFE2L2/MET	3
BP	GO:0046320	regulation of fatty acid oxidation	3/165	32/18800	0.00273134	0.00713265	0.00299468	AKT1/PPARA/PPARD	3
BP	GO:0051385	response to mineralocorticoid	3/165	32/18800	0.00273134	0.00713265	0.00299468	FOS/PARP1/MAOB	3
BP	GO:0071353	cellular response to interleukin-4	3/165	32/18800	0.00273134	0.00713265	0.00299468	HSPA5/FASN/CDK4	3
BP	GO:0046631	alpha-beta T cell activation	6/165	158/18800	0.00273613	0.00714091	0.00299815	IL6/IL4/IFNG/MTOR/IL2/BCL2	6
BP	GO:0006766	vitamin metabolic process	5/165	109/18800	0.00274866	0.00716935	0.00301009	TNF/IFNG/CYP3A4/PPARD/CYP1A1	5
BP	GO:0050792	regulation of viral process	6/165	159/18800	0.0028232	0.00735942	0.00308989	TNF/PPARA/CXCL8/STAT1/BCL2/SLPI	6
BP	GO:0033692	cellular polysaccharide biosynthetic process	4/165	67/18800	0.00285356	0.00742533	0.00311756	INSR/IGF2/AKT1/GSK3B	4
BP	GO:0071300	cellular response to retinoic acid	4/165	67/18800	0.00285356	0.00742533	0.00311756	TNF/GSK3B/COL1A1/SLC6A4	4
BP	GO:1904377	positive regulation of protein localization to cell periphery	4/165	67/18800	0.00285356	0.00742533	0.00311756	TNF/AKT1/IFNG/EGFR	4
BP	GO:0002062	chondrocyte differentiation	5/165	110/18800	0.00285949	0.00743637	0.0031222	TGFB1/CTNNB1/MAPK14/RUNX2/COL3A1	5
BP	GO:0022898	regulation of transmembrane transporter activity	8/165	273/18800	0.0028841	0.00749593	0.0031472	APP/CCL2/ADRB2/CAV1/MMP9/IFNG/OPRM1/BCL2	8
BP	GO:0035966	response to topologically incorrect protein	6/165	160/18800	0.00291234	0.00756485	0.00317614	NFE2L2/HSP90AA1/HSPA5/HSPB1/BAX/HSF1	6
BP	GO:0072009	nephron epithelium development	5/165	111/18800	0.00297353	0.00770424	0.00323466	VEGFA/STAT1/CTNNB1/BCL2/PECAM1	5
BP	GO:0001662	behavioral fear response	3/165	33/18800	0.00298528	0.00770424	0.00323466	DPP4/BCL2/DRD1	3
BP	GO:0009112	nucleobase metabolic process	3/165	33/18800	0.00298528	0.00770424	0.00323466	MAPK1/MTOR/XDH	3
BP	GO:0045648	positive regulation of erythrocyte differentiation	3/165	33/18800	0.00298528	0.00770424	0.00323466	STAT1/MAPK14/HIF1A	3
BP	GO:0045736	negative regulation of cyclin-dependent protein serine/threonine kinase activity	3/165	33/18800	0.00298528	0.00770424	0.00323466	CDKN2A/PTEN/CASP3	3
BP	GO:0045907	positive regulation of vasoconstriction	3/165	33/18800	0.00298528	0.00770424	0.00323466	CAV1/PTGS2/HTR2A	3
BP	GO:0046685	response to arsenic-containing substance	3/165	33/18800	0.00298528	0.00770424	0.00323466	HMOX1/CYP1A1/HSF1	3
BP	GO:0051930	regulation of sensory perception of pain	3/165	33/18800	0.00298528	0.00770424	0.00323466	IL10/IL1A/OPRM1	3
BP	GO:0051931	regulation of sensory perception	3/165	33/18800	0.00298528	0.00770424	0.00323466	IL10/IL1A/OPRM1	3
BP	GO:0071875	adrenergic receptor signaling pathway	3/165	33/18800	0.00298528	0.00770424	0.00323466	ADRB2/ADRB1/DRD1	3
BP	GO:1904030	negative regulation of cyclin-dependent protein kinase activity	3/165	33/18800	0.00298528	0.00770424	0.00323466	CDKN2A/PTEN/CASP3	3
BP	GO:0002720	positive regulation of cytokine production involved in immune response	4/165	68/18800	0.00301147	0.00775814	0.0032573	IL6/IL1B/SIRT1/IL4	4
BP	GO:0009206	purine ribonucleoside triphosphate biosynthetic process	4/165	68/18800	0.00301147	0.00775814	0.0032573	TGFB1/PPARA/IL4/PARP1	4
BP	GO:0060193	positive regulation of lipase activity	4/165	68/18800	0.00301147	0.00775814	0.0032573	SELE/ESR1/HTR2A/EGFR	4
BP	GO:0050866	negative regulation of cell activation	7/165	216/18800	0.00301641	0.00776632	0.00326073	NOS3/IL10/IL4/HMOX1/IL2/THBD/CASP3	7
BP	GO:0051656	establishment of organelle localization	10/165	404/18800	0.00307198	0.00790476	0.00331885	SLC2A4/IL4/IFNG/CTNNB1/HMOX1/PIK3CG/HIF1A/GJA1/MAP2/CCNB1	10
BP	GO:0010633	negative regulation of epithelial cell migration	5/165	112/18800	0.00309081	0.00794393	0.0033353	PPARG/TNF/TGFB1/IL4/PTEN	5
BP	GO:0034440	lipid oxidation	5/165	112/18800	0.00309081	0.00794393	0.0033353	AKT1/PPARA/MAPK14/PPARD/ALOX5	5
BP	GO:0002377	immunoglobulin production	7/165	218/18800	0.00317405	0.00814189	0.00341841	IL6/TNF/TGFB1/IL10/IL4/IL2/CD40LG	7
BP	GO:0009145	purine nucleoside triphosphate biosynthetic process	4/165	69/18800	0.00317524	0.00814189	0.00341841	TGFB1/PPARA/IL4/PARP1	4
BP	GO:0034394	protein localization to cell surface	4/165	69/18800	0.00317524	0.00814189	0.00341841	TNF/AKT1/CTNNB1/EGF	4
BP	GO:0070527	platelet aggregation	4/165	69/18800	0.00317524	0.00814189	0.00341841	IL6/PIK3CG/PRKCA/HSPB1	4
BP	GO:0044344	cellular response to fibroblast growth factor stimulus	5/165	113/18800	0.0032114	0.00822979	0.00345532	CCL2/CXCL8/CTNNB1/COL1A1/RUNX2	5
BP	GO:0002209	behavioral defense response	3/165	34/18800	0.00325327	0.00828646	0.00347911	DPP4/BCL2/DRD1	3
BP	GO:0002335	mature B cell differentiation	3/165	34/18800	0.00325327	0.00828646	0.00347911	IL6/IL10/IL2	3
BP	GO:0007435	salivary gland morphogenesis	3/165	34/18800	0.00325327	0.00828646	0.00347911	TNF/TGFB1/EGFR	3
BP	GO:0035308	negative regulation of protein dephosphorylation	3/165	34/18800	0.00325327	0.00828646	0.00347911	TNF/GSK3B/IKBKB	3
BP	GO:0051973	positive regulation of telomerase activity	3/165	34/18800	0.00325327	0.00828646	0.00347911	MAPK1/CTNNB1/HSP90AA1	3
BP	GO:0070670	response to interleukin-4	3/165	34/18800	0.00325327	0.00828646	0.00347911	HSPA5/FASN/CDK4	3
BP	GO:1901797	negative regulation of signal transduction by p53 class mediator	3/165	34/18800	0.00325327	0.00828646	0.00347911	SIRT1/BCL2/MDM2	3
BP	GO:1990000	amyloid fibril formation	3/165	34/18800	0.00325327	0.00828646	0.00347911	APP/MDM2/CHRNA7	3
BP	GO:0003330	regulation of extracellular matrix constituent secretion	2/165	10/18800	0.00328968	0.00828646	0.00347911	TNFRSF1A/TNFRSF1B	2
BP	GO:0010749	regulation of nitric oxide mediated signal transduction	2/165	10/18800	0.00328968	0.00828646	0.00347911	VEGFA/EGFR	2
BP	GO:0021936	regulation of cerebellar granule cell precursor proliferation	2/165	10/18800	0.00328968	0.00828646	0.00347911	EGF/SLC6A4	2
BP	GO:0033079	immature T cell proliferation	2/165	10/18800	0.00328968	0.00828646	0.00347911	IL1B/IL1A	2
BP	GO:0033197	response to vitamin E	2/165	10/18800	0.00328968	0.00828646	0.00347911	CAT/COL1A1	2
BP	GO:0034379	very-low-density lipoprotein particle assembly	2/165	10/18800	0.00328968	0.00828646	0.00347911	APOB/MTTP	2
BP	GO:0035747	natural killer cell chemotaxis	2/165	10/18800	0.00328968	0.00828646	0.00347911	CCL2/PIK3CG	2
BP	GO:0048304	positive regulation of isotype switching to IgG isotypes	2/165	10/18800	0.00328968	0.00828646	0.00347911	IL4/IL2	2
BP	GO:0048563	post-embryonic animal organ morphogenesis	2/165	10/18800	0.00328968	0.00828646	0.00347911	KDR/BAX	2
BP	GO:0051918	negative regulation of fibrinolysis	2/165	10/18800	0.00328968	0.00828646	0.00347911	SERPINE1/THBD	2
BP	GO:0060068	vagina development	2/165	10/18800	0.00328968	0.00828646	0.00347911	ESR1/BAX	2
BP	GO:0060346	bone trabecula formation	2/165	10/18800	0.00328968	0.00828646	0.00347911	MMP2/COL1A1	2
BP	GO:0060439	trachea morphogenesis	2/165	10/18800	0.00328968	0.00828646	0.00347911	MAPK1/CTNNB1	2
BP	GO:0060742	epithelial cell differentiation involved in prostate gland development	2/165	10/18800	0.00328968	0.00828646	0.00347911	CTNNB1/AR	2
BP	GO:0060767	epithelial cell proliferation involved in prostate gland development	2/165	10/18800	0.00328968	0.00828646	0.00347911	CTNNB1/AR	2
BP	GO:0097267	omega-hydroxylase P450 pathway	2/165	10/18800	0.00328968	0.00828646	0.00347911	CYP1A2/CYP1A1	2
BP	GO:1904181	positive regulation of membrane depolarization	2/165	10/18800	0.00328968	0.00828646	0.00347911	PARP1/KDR	2
BP	GO:1904526	regulation of microtubule binding	2/165	10/18800	0.00328968	0.00828646	0.00347911	MAP2/HSF1	2
BP	GO:1990535	neuron projection maintenance	2/165	10/18800	0.00328968	0.00828646	0.00347911	INSR/APP	2
BP	GO:2000109	regulation of macrophage apoptotic process	2/165	10/18800	0.00328968	0.00828646	0.00347911	CDKN2A/SIRT1	2
BP	GO:2000320	negative regulation of T-helper 17 cell differentiation	2/165	10/18800	0.00328968	0.00828646	0.00347911	IL4/IL2	2
BP	GO:0001764	neuron migration	6/165	164/18800	0.00329007	0.00828646	0.00347911	VEGFA/CTNNB1/GJA1/BAX/DRD1/COL3A1	6
BP	GO:0042303	molting cycle	5/165	114/18800	0.00333534	0.00839085	0.00352294	TNF/CTNNB1/PTGS2/BCL2/EGFR	5
BP	GO:0042633	hair cycle	5/165	114/18800	0.00333534	0.00839085	0.00352294	TNF/CTNNB1/PTGS2/BCL2/EGFR	5
BP	GO:0002548	monocyte chemotaxis	4/165	70/18800	0.00334499	0.00840552	0.0035291	IL6/CCL2/SERPINE1/CXCL10	4
BP	GO:0045911	positive regulation of DNA recombination	4/165	70/18800	0.00334499	0.00840552	0.0035291	TGFB1/IL4/IL2/PARP1	4
BP	GO:0061564	axon development	11/165	479/18800	0.0034269	0.00860643	0.00361345	VEGFA/APP/MMP2/PTEN/GSK3B/SPP1/HSP90AA1/JUN/CASP3/BCL2/MAP2	11
BP	GO:0046916	cellular transition metal ion homeostasis	5/165	115/18800	0.00346269	0.00869133	0.0036491	APP/SOD1/IFNG/HMOX1/HIF1A	5
BP	GO:1904427	positive regulation of calcium ion transmembrane transport	4/165	71/18800	0.00352082	0.0088322	0.00370824	CXCL10/G6PD/BAX/DRD1	4
BP	GO:0001569	branching involved in blood vessel morphogenesis	3/165	35/18800	0.00353555	0.00883888	0.00371105	VEGFA/CTNNB1/KDR	3
BP	GO:0043243	positive regulation of protein-containing complex disassembly	3/165	35/18800	0.00353555	0.00883888	0.00371105	INSR/TNF/ADRB2	3
BP	GO:0070884	regulation of calcineurin-NFAT signaling cascade	3/165	35/18800	0.00353555	0.00883888	0.00371105	TNF/MTOR/GSK3B	3
BP	GO:0097345	mitochondrial outer membrane permeabilization	3/165	35/18800	0.00353555	0.00883888	0.00371105	MAPK8/GSK3B/BAX	3
BP	GO:0098664	G protein-coupled serotonin receptor signaling pathway	3/165	35/18800	0.00353555	0.00883888	0.00371105	HTR2A/CHRM1/CHRM2	3
BP	GO:1904031	positive regulation of cyclin-dependent protein kinase activity	3/165	35/18800	0.00353555	0.00883888	0.00371105	AKT1/EGFR/CCNB1	3
BP	GO:0002764	immune response-regulating signaling pathway	11/165	482/18800	0.00359187	0.00897353	0.00376758	TNF/CAV1/MAPK1/PRKCB/MAPK8/ESR1/NFKBIA/IKBKB/BCL2/XIAP/BAX	11
BP	GO:1901800	positive regulation of proteasomal protein catabolic process	5/165	116/18800	0.0035935	0.00897353	0.00376758	AKT1/CAV1/GSK3B/NFE2L2/MDM2	5
BP	GO:1903050	regulation of proteolysis involved in cellular protein catabolic process	7/165	223/18800	0.00359574	0.00897403	0.00376779	AKT1/CAV1/PTEN/GSK3B/NFE2L2/EGF/MDM2	7
BP	GO:0014855	striated muscle cell proliferation	4/165	72/18800	0.00370283	0.00923082	0.0038756	PTEN/MAPK14/PPARD/CDK1	4
BP	GO:0051937	catecholamine transport	4/165	72/18800	0.00370283	0.00923082	0.0038756	HTR2A/SLC6A2/SLC6A3/DRD1	4
BP	GO:0006720	isoprenoid metabolic process	5/165	117/18800	0.00372782	0.00928258	0.00389734	AKR1B1/CYP3A4/PPARD/CYP1A2/CYP1A1	5
BP	GO:0032411	positive regulation of transporter activity	5/165	117/18800	0.00372782	0.00928258	0.00389734	PON1/CCL2/ADRB2/IFNG/RXRA	5
BP	GO:0007431	salivary gland development	3/165	36/18800	0.00383236	0.0095052	0.00399081	TNF/TGFB1/EGFR	3
BP	GO:0042789	mRNA transcription by RNA polymerase II	3/165	36/18800	0.00383236	0.0095052	0.00399081	PPARG/NCOA1/RXRA	3
BP	GO:0043368	positive T cell selection	3/165	36/18800	0.00383236	0.0095052	0.00399081	IL6/MTOR/BCL2	3
BP	GO:0043516	regulation of DNA damage response, signal transduction by p53 class mediator	3/165	36/18800	0.00383236	0.0095052	0.00399081	TP53/SIRT1/MDM2	3
BP	GO:0045742	positive regulation of epidermal growth factor receptor signaling pathway	3/165	36/18800	0.00383236	0.0095052	0.00399081	MMP9/NCF1/EGF	3
BP	GO:0071402	cellular response to lipoprotein particle stimulus	3/165	36/18800	0.00383236	0.0095052	0.00399081	PPARG/AKT1/ABCG1	3
BP	GO:0106056	regulation of calcineurin-mediated signaling	3/165	36/18800	0.00383236	0.0095052	0.00399081	TNF/MTOR/GSK3B	3
BP	GO:0006476	protein deacetylation	5/165	118/18800	0.0038657	0.00958249	0.00402326	VEGFA/TP53/SIRT1/IFNG/MAPK8	5
BP	GO:0042058	regulation of epidermal growth factor receptor signaling pathway	4/165	73/18800	0.00389111	0.00964005	0.00404742	MMP9/NCF1/EGFR/EGF	4
BP	GO:0006937	regulation of muscle contraction	6/165	170/18800	0.00392365	0.00971519	0.00407897	SOD1/ADRB2/CAV1/PTGS2/PIK3CG/CHRM2	6
BP	GO:0006527	arginine catabolic process	2/165	11/18800	0.00399761	0.00979347	0.00411184	NOS3/NOS2	2
BP	GO:0007614	short-term memory	2/165	11/18800	0.00399761	0.00979347	0.00411184	SLC2A4/CHRNA7	2
BP	GO:0008611	ether lipid biosynthetic process	2/165	11/18800	0.00399761	0.00979347	0.00411184	FASN/PLA2G4A	2
BP	GO:0031284	positive regulation of guanylate cyclase activity	2/165	11/18800	0.00399761	0.00979347	0.00411184	NOS3/NOS2	2
BP	GO:0031642	negative regulation of myelination	2/165	11/18800	0.00399761	0.00979347	0.00411184	TNF/PTEN	2
BP	GO:0033148	positive regulation of intracellular estrogen receptor signaling pathway	2/165	11/18800	0.00399761	0.00979347	0.00411184	AR/PARP1	2
BP	GO:0034350	regulation of glial cell apoptotic process	2/165	11/18800	0.00399761	0.00979347	0.00411184	CCL2/PRKCA	2
BP	GO:0040015	negative regulation of multicellular organism growth	2/165	11/18800	0.00399761	0.00979347	0.00411184	ADRB2/ADRB1	2
BP	GO:0042711	maternal behavior	2/165	11/18800	0.00399761	0.00979347	0.00411184	PTEN/DRD1	2
BP	GO:0046504	glycerol ether biosynthetic process	2/165	11/18800	0.00399761	0.00979347	0.00411184	FASN/PLA2G4A	2
BP	GO:0051081	nuclear membrane disassembly	2/165	11/18800	0.00399761	0.00979347	0.00411184	PRKCB/PRKCA	2
BP	GO:0070243	regulation of thymocyte apoptotic process	2/165	11/18800	0.00399761	0.00979347	0.00411184	TP53/HIF1A	2
BP	GO:0072584	caveolin-mediated endocytosis	2/165	11/18800	0.00399761	0.00979347	0.00411184	CAV1/MAPK1	2
BP	GO:0097384	cellular lipid biosynthetic process	2/165	11/18800	0.00399761	0.00979347	0.00411184	FASN/PLA2G4A	2
BP	GO:1900222	negative regulation of amyloid-beta clearance	2/165	11/18800	0.00399761	0.00979347	0.00411184	TNF/IFNG	2
BP	GO:1901030	positive regulation of mitochondrial outer membrane permeabilization involved in apoptotic signaling pathway	2/165	11/18800	0.00399761	0.00979347	0.00411184	MAPK8/GSK3B	2
BP	GO:1903238	positive regulation of leukocyte tethering or rolling	2/165	11/18800	0.00399761	0.00979347	0.00411184	SELE/SELP	2
BP	GO:1990440	positive regulation of transcription from RNA polymerase II promoter in response to endoplasmic reticulum stress	2/165	11/18800	0.00399761	0.00979347	0.00411184	TP53/HSPA5	2
BP	GO:2000317	negative regulation of T-helper 17 type immune response	2/165	11/18800	0.00399761	0.00979347	0.00411184	IL4/IL2	2
BP	GO:0071774	response to fibroblast growth factor	5/165	119/18800	0.0040072	0.0098115	0.00411941	CCL2/CXCL8/CTNNB1/COL1A1/RUNX2	5
BP	GO:0060402	calcium ion transport into cytosol	6/165	171/18800	0.00403746	0.00988009	0.0041482	CAV1/CXCL10/HTR2A/BCL2/BAX/DRD1	6
BP	GO:0048705	skeletal system morphogenesis	7/165	228/18800	0.00405882	0.00992684	0.00416784	MMP2/CTNNB1/MAPK14/COL1A1/MMP13/RUNX2/COL3A1	7
BP	GO:0009201	ribonucleoside triphosphate biosynthetic process	4/165	74/18800	0.00408578	0.00997612	0.00418852	TGFB1/PPARA/IL4/PARP1	4
BP	GO:0050688	regulation of defense response to virus	4/165	74/18800	0.00408578	0.00997612	0.00418852	IL1B/STAT1/IL4/HSP90AA1	4
BP	GO:0072088	nephron epithelium morphogenesis	4/165	74/18800	0.00408578	0.00997612	0.00418852	VEGFA/STAT1/CTNNB1/BCL2	4
BP	GO:0006739	NADP metabolic process	3/165	37/18800	0.00414391	0.0100788	0.00423166	TP53/G6PD/NQO1	3
BP	GO:0008210	estrogen metabolic process	3/165	37/18800	0.00414391	0.0100788	0.00423166	CYP3A4/CYP1A2/CYP1A1	3
BP	GO:0010923	negative regulation of phosphatase activity	3/165	37/18800	0.00414391	0.0100788	0.00423166	TNF/GSK3B/IKBKB	3
BP	GO:0014037	Schwann cell differentiation	3/165	37/18800	0.00414391	0.0100788	0.00423166	SOD1/AKT1/CDK1	3
BP	GO:0042092	type 2 immune response	3/165	37/18800	0.00414391	0.0100788	0.00423166	IL6/IL10/IL4	3
BP	GO:0048009	insulin-like growth factor receptor signaling pathway	3/165	37/18800	0.00414391	0.0100788	0.00423166	AKT1/IGFBP3/AR	3
BP	GO:0090181	regulation of cholesterol metabolic process	3/165	37/18800	0.00414391	0.0100788	0.00423166	APOB/SOD1/ABCG1	3
BP	GO:0051480	regulation of cytosolic calcium ion concentration	9/165	356/18800	0.00427744	0.0103979	0.0043656	CAV1/CXCL10/PIK3CG/IL2/ESR1/HTR2A/BCL2/BAX/DRD1	9
BP	GO:0002437	inflammatory response to antigenic stimulus	4/165	75/18800	0.00428693	0.0104152	0.00437287	TNF/IL10/MAPK14/OPRM1	4
BP	GO:0045088	regulation of innate immune response	7/165	231/18800	0.0043576	0.010581	0.00444249	PPARG/NFE2L2/HSP90AA1/IKBKB/NCF1/CASP8/XIAP	7
BP	GO:0042770	signal transduction in response to DNA damage	6/165	174/18800	0.00439356	0.0106624	0.00447668	TP53/SIRT1/MAPK14/CASP9/CDK1/MDM2	6
BP	GO:0014902	myotube differentiation	5/165	122/18800	0.00445391	0.010791	0.00453067	IL4/MTOR/CXCL10/MAPK14/BCL2	5
BP	GO:0019730	antimicrobial humoral response	5/165	122/18800	0.00445391	0.010791	0.00453067	CXCL8/CXCL10/SLPI/CXCL1/CXCL2	5
BP	GO:0048593	camera-type eye morphogenesis	5/165	122/18800	0.00445391	0.010791	0.00453067	VEGFA/CTNNB1/HIF1A/KDR/BAX	5
BP	GO:0032965	regulation of collagen biosynthetic process	3/165	38/18800	0.00447042	0.0108072	0.00453746	IL6/TGFB1/PPARD	3
BP	GO:1901186	positive regulation of ERBB signaling pathway	3/165	38/18800	0.00447042	0.0108072	0.00453746	MMP9/NCF1/EGF	3
BP	GO:1902229	regulation of intrinsic apoptotic signaling pathway in response to DNA damage	3/165	38/18800	0.00447042	0.0108072	0.00453746	SIRT1/BCL2/BCL2L1	3
BP	GO:1904037	positive regulation of epithelial cell apoptotic process	3/165	38/18800	0.00447042	0.0108072	0.00453746	IL6/CCL2/CD40LG	3
BP	GO:0002244	hematopoietic progenitor cell differentiation	5/165	123/18800	0.00461039	0.0111394	0.00467695	TGFB1/TP53/NFE2L2/KDR/BCL2	5
BP	GO:0045055	regulated exocytosis	7/165	234/18800	0.00467273	0.0112839	0.00473759	IL4/PRKCB/HMOX1/GSK3B/PIK3CG/HTR2A/DRD1	7
BP	GO:0032720	negative regulation of tumor necrosis factor production	4/165	77/18800	0.00470906	0.0113555	0.00476767	IL10/IL4/GSTP1/CHRNA7	4
BP	GO:0072028	nephron morphogenesis	4/165	77/18800	0.00470906	0.0113555	0.00476767	VEGFA/STAT1/CTNNB1/BCL2	4
BP	GO:0000012	single strand break repair	2/165	12/18800	0.00476957	0.0113555	0.00476767	SIRT1/PARP1	2
BP	GO:0002024	diet induced thermogenesis	2/165	12/18800	0.00476957	0.0113555	0.00476767	ADRB2/ADRB1	2
BP	GO:0002674	negative regulation of acute inflammatory response	2/165	12/18800	0.00476957	0.0113555	0.00476767	IL4/GSTP1	2
BP	GO:0003337	mesenchymal to epithelial transition involved in metanephros morphogenesis	2/165	12/18800	0.00476957	0.0113555	0.00476767	STAT1/CTNNB1	2
BP	GO:0010269	response to selenium ion	2/165	12/18800	0.00476957	0.0113555	0.00476767	APOB/MAOB	2
BP	GO:0014745	negative regulation of muscle adaptation	2/165	12/18800	0.00476957	0.0113555	0.00476767	PPARG/NOS3	2
BP	GO:0014854	response to inactivity	2/165	12/18800	0.00476957	0.0113555	0.00476767	CAT/IL10	2
BP	GO:0030397	membrane disassembly	2/165	12/18800	0.00476957	0.0113555	0.00476767	PRKCB/PRKCA	2
BP	GO:0030656	regulation of vitamin metabolic process	2/165	12/18800	0.00476957	0.0113555	0.00476767	TNF/IFNG	2
BP	GO:0031953	negative regulation of protein autophosphorylation	2/165	12/18800	0.00476957	0.0113555	0.00476767	CAV1/JUN	2
BP	GO:0032252	secretory granule localization	2/165	12/18800	0.00476957	0.0113555	0.00476767	PIK3CG/MAP2	2
BP	GO:0032966	negative regulation of collagen biosynthetic process	2/165	12/18800	0.00476957	0.0113555	0.00476767	IL6/PPARD	2
BP	GO:0033145	positive regulation of intracellular steroid hormone receptor signaling pathway	2/165	12/18800	0.00476957	0.0113555	0.00476767	AR/PARP1	2
BP	GO:0035112	genitalia morphogenesis	2/165	12/18800	0.00476957	0.0113555	0.00476767	CTNNB1/AR	2
BP	GO:0035865	cellular response to potassium ion	2/165	12/18800	0.00476957	0.0113555	0.00476767	SOD1/HSF1	2
BP	GO:0042416	dopamine biosynthetic process	2/165	12/18800	0.00476957	0.0113555	0.00476767	ALDH2/SLC6A3	2
BP	GO:0045602	negative regulation of endothelial cell differentiation	2/165	12/18800	0.00476957	0.0113555	0.00476767	VEGFA/XDH	2
BP	GO:0051095	regulation of helicase activity	2/165	12/18800	0.00476957	0.0113555	0.00476767	TP53/SIRT1	2
BP	GO:0051549	positive regulation of keratinocyte migration	2/165	12/18800	0.00476957	0.0113555	0.00476767	MMP9/MTOR	2
BP	GO:0060746	parental behavior	2/165	12/18800	0.00476957	0.0113555	0.00476767	PTEN/DRD1	2
BP	GO:0061052	negative regulation of cell growth involved in cardiac muscle cell development	2/165	12/18800	0.00476957	0.0113555	0.00476767	PPARA/G6PD	2
BP	GO:0072182	regulation of nephron tubule epithelial cell differentiation	2/165	12/18800	0.00476957	0.0113555	0.00476767	STAT1/CTNNB1	2
BP	GO:0072497	mesenchymal stem cell differentiation	2/165	12/18800	0.00476957	0.0113555	0.00476767	CTNNB1/GSK3B	2
BP	GO:0150065	regulation of deacetylase activity	2/165	12/18800	0.00476957	0.0113555	0.00476767	VEGFA/MAPK8	2
BP	GO:0002691	regulation of cellular extravasation	3/165	39/18800	0.00481209	0.0114258	0.00479718	ICAM1/SELE/SELP	3
BP	GO:0032570	response to progesterone	3/165	39/18800	0.00481209	0.0114258	0.00479718	TGFB1/CAV1/FOS	3
BP	GO:0042401	cellular biogenic amine biosynthetic process	3/165	39/18800	0.00481209	0.0114258	0.00479718	ALDH2/SLC6A3/ODC1	3
BP	GO:0043267	negative regulation of potassium ion transport	3/165	39/18800	0.00481209	0.0114258	0.00479718	NOS3/CAV1/HTR2A	3
BP	GO:1901031	regulation of response to reactive oxygen species	3/165	39/18800	0.00481209	0.0114258	0.00479718	IL10/NFE2L2/MET	3
BP	GO:0090049	regulation of cell migration involved in sprouting angiogenesis	4/165	78/18800	0.00493024	0.0117	0.00491231	VEGFA/HMOX1/PTGS2/KDR	4
BP	GO:0008361	regulation of cell size	6/165	179/18800	0.00503788	0.011949	0.00501684	VEGFA/MTOR/PTEN/GSK3B/SPP1/MAP2	6
BP	GO:0031647	regulation of protein stability	8/165	300/18800	0.00508137	0.0120456	0.00505743	TP53/SIRT1/MAPK1/PTEN/HSP90AA1/CASP3/BCL2/MDM2	8
BP	GO:0003206	cardiac chamber morphogenesis	5/165	126/18800	0.00510328	0.0120911	0.00507649	NOS3/TGFB1/TP53/HIF1A/MDM2	5
BP	GO:0098657	import into cell	7/165	238/18800	0.00511932	0.0121225	0.0050897	TNF/AKT1/IFNG/SLC6A2/SLC6A4/SLC6A3/DRD1	7
BP	GO:0030301	cholesterol transport	4/165	79/18800	0.00515829	0.0121553	0.00510347	APOB/CAV1/CETP/ABCG1	4
BP	GO:0034637	cellular carbohydrate biosynthetic process	4/165	79/18800	0.00515829	0.0121553	0.00510347	INSR/IGF2/AKT1/GSK3B	4
BP	GO:0061844	antimicrobial humoral immune response mediated by antimicrobial peptide	4/165	79/18800	0.00515829	0.0121553	0.00510347	CXCL8/CXCL10/CXCL1/CXCL2	4
BP	GO:1901184	regulation of ERBB signaling pathway	4/165	79/18800	0.00515829	0.0121553	0.00510347	MMP9/NCF1/EGFR/EGF	4
BP	GO:1903556	negative regulation of tumor necrosis factor superfamily cytokine production	4/165	79/18800	0.00515829	0.0121553	0.00510347	IL10/IL4/GSTP1/CHRNA7	4
BP	GO:0001953	negative regulation of cell-matrix adhesion	3/165	40/18800	0.00516912	0.0121553	0.00510347	CDKN2A/SERPINE1/PTEN	3
BP	GO:0007210	serotonin receptor signaling pathway	3/165	40/18800	0.00516912	0.0121553	0.00510347	HTR2A/CHRM1/CHRM2	3
BP	GO:0009309	amine biosynthetic process	3/165	40/18800	0.00516912	0.0121553	0.00510347	ALDH2/SLC6A3/ODC1	3
BP	GO:0044275	cellular carbohydrate catabolic process	3/165	40/18800	0.00516912	0.0121553	0.00510347	TP53/MGAM/PYGM	3
BP	GO:0048489	synaptic vesicle transport	3/165	40/18800	0.00516912	0.0121553	0.00510347	SLC2A4/CTNNB1/MAP2	3
BP	GO:0048713	regulation of oligodendrocyte differentiation	3/165	40/18800	0.00516912	0.0121553	0.00510347	CTNNB1/MTOR/TNFRSF1B	3
BP	GO:0051281	positive regulation of release of sequestered calcium ion into cytosol	3/165	40/18800	0.00516912	0.0121553	0.00510347	CXCL10/BAX/DRD1	3
BP	GO:0072538	T-helper 17 type immune response	3/165	40/18800	0.00516912	0.0121553	0.00510347	IL6/IL4/IL2	3
BP	GO:0010948	negative regulation of cell cycle process	8/165	301/18800	0.00518212	0.0121794	0.00511357	CCL2/TP53/PTEN/MAPK14/BCL2/CDK1/MDM2/CCNB1	8
BP	GO:0003151	outflow tract morphogenesis	4/165	80/18800	0.0053933	0.0126487	0.0053106	VEGFA/CTNNB1/HIF1A/JUN	4
BP	GO:0008306	associative learning	4/165	80/18800	0.0053933	0.0126487	0.0053106	APP/FOS/HIF1A/DRD1	4
BP	GO:0021766	hippocampus development	4/165	80/18800	0.0053933	0.0126487	0.0053106	PTEN/GSK3B/CASP3/DRD1	4
BP	GO:0021954	central nervous system neuron development	4/165	80/18800	0.0053933	0.0126487	0.0053106	PTEN/HSP90AA1/MAP2/DRD1	4
BP	GO:0002251	organ or tissue specific immune response	3/165	41/18800	0.0055417	0.0129483	0.00543641	IL6/NOS2/IL4	3
BP	GO:0010463	mesenchymal cell proliferation	3/165	41/18800	0.0055417	0.0129483	0.00543641	STAT1/CTNNB1/KDR	3
BP	GO:0032733	positive regulation of interleukin-10 production	3/165	41/18800	0.0055417	0.0129483	0.00543641	IL6/IL4/CD40LG	3
BP	GO:0045124	regulation of bone resorption	3/165	41/18800	0.0055417	0.0129483	0.00543641	IL6/SPP1/PRKCA	3
BP	GO:0072595	maintenance of protein localization in organelle	3/165	41/18800	0.0055417	0.0129483	0.00543641	AKT1/HK2/HSPA5	3
BP	GO:1902110	positive regulation of mitochondrial membrane permeability involved in apoptotic process	3/165	41/18800	0.0055417	0.0129483	0.00543641	MAPK8/GSK3B/BAX	3
BP	GO:1902742	apoptotic process involved in development	3/165	41/18800	0.0055417	0.0129483	0.00543641	TNFRSF1A/TNFRSF1B/BAX	3
BP	GO:0055001	muscle cell development	6/165	183/18800	0.0056013	0.0129981	0.00545731	VEGFA/PPARA/MTOR/G6PD/BCL2/CDK1	6
BP	GO:0007183	SMAD protein complex assembly	2/165	13/18800	0.0056044	0.0129981	0.00545731	TGFB1/PARP1	2
BP	GO:0010713	negative regulation of collagen metabolic process	2/165	13/18800	0.0056044	0.0129981	0.00545731	IL6/PPARD	2
BP	GO:0032621	interleukin-18 production	2/165	13/18800	0.0056044	0.0129981	0.00545731	TNF/IL10	2
BP	GO:0032661	regulation of interleukin-18 production	2/165	13/18800	0.0056044	0.0129981	0.00545731	TNF/IL10	2
BP	GO:0035745	T-helper 2 cell cytokine production	2/165	13/18800	0.0056044	0.0129981	0.00545731	IL6/IL4	2
BP	GO:0036462	TRAIL-activated apoptotic signaling pathway	2/165	13/18800	0.0056044	0.0129981	0.00545731	PTEN/CASP8	2
BP	GO:0045741	positive regulation of epidermal growth factor-activated receptor activity	2/165	13/18800	0.0056044	0.0129981	0.00545731	NCF1/EGF	2
BP	GO:0061029	eyelid development in camera-type eye	2/165	13/18800	0.0056044	0.0129981	0.00545731	JUN/EGFR	2
BP	GO:0061430	bone trabecula morphogenesis	2/165	13/18800	0.0056044	0.0129981	0.00545731	MMP2/COL1A1	2
BP	GO:0071287	cellular response to manganese ion	2/165	13/18800	0.0056044	0.0129981	0.00545731	APP/HSPA5	2
BP	GO:0071888	macrophage apoptotic process	2/165	13/18800	0.0056044	0.0129981	0.00545731	CDKN2A/SIRT1	2
BP	GO:0072683	T cell extravasation	2/165	13/18800	0.0056044	0.0129981	0.00545731	ICAM1/CCL2	2
BP	GO:2000551	regulation of T-helper 2 cell cytokine production	2/165	13/18800	0.0056044	0.0129981	0.00545731	IL6/IL4	2
BP	GO:0035601	protein deacylation	5/165	129/18800	0.00563242	0.0130492	0.00547879	VEGFA/TP53/SIRT1/IFNG/MAPK8	5
BP	GO:2000027	regulation of animal organ morphogenesis	5/165	129/18800	0.00563242	0.0130492	0.00547879	VEGFA/TNF/CTNNB1/AR/RUNX2	5
BP	GO:0010833	telomere maintenance via telomere lengthening	4/165	81/18800	0.00563537	0.0130492	0.00547879	MAPK1/CTNNB1/PARP1/HSP90AA1	4
BP	GO:0009205	purine ribonucleoside triphosphate metabolic process	4/165	82/18800	0.00588459	0.0136191	0.00571807	TGFB1/PPARA/IL4/PARP1	4
BP	GO:0001906	cell killing	6/165	185/18800	0.00589969	0.0136469	0.00572972	ICAM1/NOS2/IL4/IFNG/MAPK8/BCL2L1	6
BP	GO:0008542	visual learning	3/165	42/18800	0.00593	0.0136667	0.00573803	APP/HIF1A/DRD1	3
BP	GO:0030501	positive regulation of bone mineralization	3/165	42/18800	0.00593	0.0136667	0.00573803	TGFB1/ADRB2/ALOX5	3
BP	GO:0030890	positive regulation of B cell proliferation	3/165	42/18800	0.00593	0.0136667	0.00573803	IL4/IL2/BCL2	3
BP	GO:0031952	regulation of protein autophosphorylation	3/165	42/18800	0.00593	0.0136667	0.00573803	VEGFA/CAV1/JUN	3
BP	GO:0032735	positive regulation of interleukin-12 production	3/165	42/18800	0.00593	0.0136667	0.00573803	IFNG/MAPK14/CD40LG	3
BP	GO:0045687	positive regulation of glial cell differentiation	3/165	42/18800	0.00593	0.0136667	0.00573803	TGFB1/MTOR/TNFRSF1B	3
BP	GO:0051602	response to electrical stimulus	3/165	42/18800	0.00593	0.0136667	0.00573803	MMP2/PTEN/NQO1	3
BP	GO:0000018	regulation of DNA recombination	5/165	131/18800	0.00600599	0.0138346	0.00580851	TGFB1/IL10/IL4/IL2/PARP1	5
BP	GO:0048041	focal adhesion assembly	4/165	83/18800	0.00614104	0.0141382	0.00593601	VEGFA/PTEN/KDR/BCL2	4
BP	GO:0006909	phagocytosis	8/165	310/18800	0.00615914	0.0141725	0.00595038	TNF/CRP/SOD1/CCL2/IL1B/IFNG/PECAM1/MET	8
BP	GO:0000723	telomere maintenance	5/165	132/18800	0.00619917	0.0142497	0.00598279	MAPK1/CTNNB1/PARP1/HSP90AA1/PCNA	5
BP	GO:0071333	cellular response to glucose stimulus	5/165	132/18800	0.00619917	0.0142497	0.00598279	UCP2/ICAM1/HIF1A/PPARD/RAF1	5
BP	GO:0010712	regulation of collagen metabolic process	3/165	43/18800	0.0063342	0.0145221	0.00609716	IL6/TGFB1/PPARD	3
BP	GO:0042771	intrinsic apoptotic signaling pathway in response to DNA damage by p53 class mediator	3/165	43/18800	0.0063342	0.0145221	0.00609716	TP53/SIRT1/BCL2	3
BP	GO:0071364	cellular response to epidermal growth factor stimulus	3/165	43/18800	0.0063342	0.0145221	0.00609716	AKT1/EGFR/COL1A1	3
BP	GO:0071604	transforming growth factor beta production	3/165	43/18800	0.0063342	0.0145221	0.00609716	PTGS2/HIF1A/COL3A1	3
BP	GO:1902686	mitochondrial outer membrane permeabilization involved in programmed cell death	3/165	43/18800	0.0063342	0.0145221	0.00609716	MAPK8/GSK3B/BAX	3
BP	GO:0098732	macromolecule deacylation	5/165	133/18800	0.00639668	0.0146514	0.00615146	VEGFA/TP53/SIRT1/IFNG/MAPK8	5
BP	GO:0044270	cellular nitrogen compound catabolic process	10/165	449/18800	0.00639727	0.0146514	0.00615146	IL6/AKT1/HMOX1/MAPK14/CYP3A4/TNFRSF1B/PRKCA/XDH/BAX/HSF1	10
BP	GO:0003376	sphingosine-1-phosphate receptor signaling pathway	2/165	14/18800	0.00650096	0.0146898	0.0061676	AKT1/PIK3CG	2
BP	GO:0007171	activation of transmembrane receptor protein tyrosine kinase activity	2/165	14/18800	0.00650096	0.0146898	0.0061676	ADRB2/EGF	2
BP	GO:0009886	post-embryonic animal morphogenesis	2/165	14/18800	0.00650096	0.0146898	0.0061676	KDR/BAX	2
BP	GO:0030238	male sex determination	2/165	14/18800	0.00650096	0.0146898	0.0061676	INSR/AR	2
BP	GO:0031282	regulation of guanylate cyclase activity	2/165	14/18800	0.00650096	0.0146898	0.0061676	NOS3/NOS2	2
BP	GO:0035672	oligopeptide transmembrane transport	2/165	14/18800	0.00650096	0.0146898	0.0061676	GJA1/CA2	2
BP	GO:0038166	angiotensin-activated signaling pathway	2/165	14/18800	0.00650096	0.0146898	0.0061676	CAV1/CA2	2
BP	GO:0044849	estrous cycle	2/165	14/18800	0.00650096	0.0146898	0.0061676	OPRM1/PCNA	2
BP	GO:0045579	positive regulation of B cell differentiation	2/165	14/18800	0.00650096	0.0146898	0.0061676	IL10/IL2	2
BP	GO:0048070	regulation of developmental pigmentation	2/165	14/18800	0.00650096	0.0146898	0.0061676	BCL2/BAX	2
BP	GO:0048148	behavioral response to cocaine	2/165	14/18800	0.00650096	0.0146898	0.0061676	HTR2A/DRD1	2
BP	GO:0048302	regulation of isotype switching to IgG isotypes	2/165	14/18800	0.00650096	0.0146898	0.0061676	IL4/IL2	2
BP	GO:0048681	negative regulation of axon regeneration	2/165	14/18800	0.00650096	0.0146898	0.0061676	PTEN/SPP1	2
BP	GO:0050930	induction of positive chemotaxis	2/165	14/18800	0.00650096	0.0146898	0.0061676	VEGFA/CXCL8	2
BP	GO:0050966	detection of mechanical stimulus involved in sensory perception of pain	2/165	14/18800	0.00650096	0.0146898	0.0061676	TNF/HTR2A	2
BP	GO:0051917	regulation of fibrinolysis	2/165	14/18800	0.00650096	0.0146898	0.0061676	SERPINE1/THBD	2
BP	GO:0070278	extracellular matrix constituent secretion	2/165	14/18800	0.00650096	0.0146898	0.0061676	TNFRSF1A/TNFRSF1B	2
BP	GO:0072160	nephron tubule epithelial cell differentiation	2/165	14/18800	0.00650096	0.0146898	0.0061676	STAT1/CTNNB1	2
BP	GO:0072672	neutrophil extravasation	2/165	14/18800	0.00650096	0.0146898	0.0061676	PIK3CG/PECAM1	2
BP	GO:0097091	synaptic vesicle clustering	2/165	14/18800	0.00650096	0.0146898	0.0061676	CTNNB1/PTEN	2
BP	GO:0120305	regulation of pigmentation	2/165	14/18800	0.00650096	0.0146898	0.0061676	BCL2/BAX	2
BP	GO:1901857	positive regulation of cellular respiration	2/165	14/18800	0.00650096	0.0146898	0.0061676	IL4/IFNG	2
BP	GO:1902947	regulation of tau-protein kinase activity	2/165	14/18800	0.00650096	0.0146898	0.0061676	IFNG/HSP90AA1	2
BP	GO:1903894	regulation of IRE1-mediated unfolded protein response	2/165	14/18800	0.00650096	0.0146898	0.0061676	HSPA5/BAX	2
BP	GO:1904294	positive regulation of ERAD pathway	2/165	14/18800	0.00650096	0.0146898	0.0061676	CAV1/NFE2L2	2
BP	GO:2001171	positive regulation of ATP biosynthetic process	2/165	14/18800	0.00650096	0.0146898	0.0061676	PPARA/IL4	2
BP	GO:0009749	response to glucose	6/165	189/18800	0.00653104	0.0147426	0.00618977	UCP2/ICAM1/HIF1A/PPARD/CASP3/RAF1	6
BP	GO:0051648	vesicle localization	6/165	189/18800	0.00653104	0.0147426	0.00618977	SLC2A4/IFNG/CTNNB1/PTEN/PIK3CG/MAP2	6
BP	GO:0071331	cellular response to hexose stimulus	5/165	134/18800	0.00659857	0.0148874	0.00625056	UCP2/ICAM1/HIF1A/PPARD/RAF1	5
BP	GO:0070588	calcium ion transmembrane transport	8/165	314/18800	0.00663582	0.0149638	0.00628262	CXCL10/PIK3CG/G6PD/HTR2A/OPRM1/BAX/DRD1/CHRNA7	8
BP	GO:0009142	nucleoside triphosphate biosynthetic process	4/165	85/18800	0.00667603	0.0150236	0.00630775	TGFB1/PPARA/IL4/PARP1	4
BP	GO:0032945	negative regulation of mononuclear cell proliferation	4/165	85/18800	0.00667603	0.0150236	0.00630775	CRP/IL10/IL2/CASP3	4
BP	GO:0050886	endocrine process	4/165	85/18800	0.00667603	0.0150236	0.00630775	PPARG/NOS3/IL1B/GJA1	4
BP	GO:0055072	iron ion homeostasis	4/165	85/18800	0.00667603	0.0150236	0.00630775	SOD1/IFNG/HMOX1/HIF1A	4
BP	GO:0007369	gastrulation	6/165	190/18800	0.00669626	0.0150537	0.00632039	IL10/TP53/MMP9/MMP2/CTNNB1/GJA1	6
BP	GO:0060401	cytosolic calcium ion transport	6/165	190/18800	0.00669626	0.0150537	0.00632039	CAV1/CXCL10/HTR2A/BCL2/BAX/DRD1	6
BP	GO:0021762	substantia nigra development	3/165	44/18800	0.00675445	0.0151613	0.00636554	G6PD/HSPA5/MAOB	3
BP	GO:0033173	calcineurin-NFAT signaling cascade	3/165	44/18800	0.00675445	0.0151613	0.00636554	TNF/MTOR/GSK3B	3
BP	GO:1903573	negative regulation of response to endoplasmic reticulum stress	3/165	44/18800	0.00675445	0.0151613	0.00636554	HSPA5/ALOX5/BCL2L1	3
BP	GO:0046390	ribose phosphate biosynthetic process	6/165	191/18800	0.0068645	0.0154004	0.00646596	TGFB1/PPARA/IL4/G6PD/PARP1/ACACA	6
BP	GO:0046364	monosaccharide biosynthetic process	4/165	86/18800	0.00695473	0.015587	0.00654427	AKR1B1/PPARA/SIRT1/G6PD	4
BP	GO:0046928	regulation of neurotransmitter secretion	4/165	86/18800	0.00695473	0.015587	0.00654427	PRKCB/GSK3B/HTR2A/DRD1	4
BP	GO:0045667	regulation of osteoblast differentiation	5/165	136/18800	0.00701568	0.0156996	0.00659154	PPARG/IL6/TNF/CTNNB1/RUNX2	5
BP	GO:0071326	cellular response to monosaccharide stimulus	5/165	136/18800	0.00701568	0.0156996	0.00659154	UCP2/ICAM1/HIF1A/PPARD/RAF1	5
BP	GO:0072175	epithelial tube formation	5/165	136/18800	0.00701568	0.0156996	0.00659154	TGFB1/CTNNB1/HIF1A/CASP3/EGF	5
BP	GO:0002253	activation of immune response	9/165	386/18800	0.00716032	0.0160151	0.00672401	CRP/IL1B/MAPK1/PRKCB/HSP90AA1/IKBKB/BCL2/BAX/C1R	9
BP	GO:0002861	regulation of inflammatory response to antigenic stimulus	3/165	45/18800	0.00719091	0.0160183	0.00672535	TNF/IL10/MAPK14	3
BP	GO:0007520	myoblast fusion	3/165	45/18800	0.00719091	0.0160183	0.00672535	IL4/CXCL10/MAPK14	3
BP	GO:0042088	T-helper 1 type immune response	3/165	45/18800	0.00719091	0.0160183	0.00672535	IL1B/MTOR/PLA2G4A	3
BP	GO:0046006	regulation of activated T cell proliferation	3/165	45/18800	0.00719091	0.0160183	0.00672535	IGF2/IL2/CASP3	3
BP	GO:0060612	adipose tissue development	3/165	45/18800	0.00719091	0.0160183	0.00672535	SIRT1/PPARD/CDK4	3
BP	GO:1900271	regulation of long-term synaptic potentiation	3/165	45/18800	0.00719091	0.0160183	0.00672535	APP/GSK3B/CHRNA7	3
BP	GO:1902622	regulation of neutrophil migration	3/165	45/18800	0.00719091	0.0160183	0.00672535	DPP4/CXCL8/IL1A	3
BP	GO:1990090	cellular response to nerve growth factor stimulus	3/165	45/18800	0.00719091	0.0160183	0.00672535	APP/AKT1/HSPA5	3
BP	GO:0032434	regulation of proteasomal ubiquitin-dependent protein catabolic process	5/165	137/18800	0.007231	0.0160994	0.00675942	AKT1/CAV1/GSK3B/NFE2L2/MDM2	5
BP	GO:0009144	purine nucleoside triphosphate metabolic process	4/165	87/18800	0.00724102	0.0161054	0.00676194	TGFB1/PPARA/IL4/PARP1	4
BP	GO:0050829	defense response to Gram-negative bacterium	4/165	87/18800	0.00724102	0.0161054	0.00676194	IL6/SERPINE1/NOS2/SELP	4
BP	GO:0009165	nucleotide biosynthetic process	7/165	255/18800	0.00738364	0.0163565	0.00686735	NOS3/TGFB1/PPARA/NOS2/IL4/PARP1/ACACA	7
BP	GO:0008277	regulation of G protein-coupled receptor signaling pathway	5/165	138/18800	0.0074509	0.0163565	0.00686735	ADRB2/CXCL8/PRKCA/OPRM1/MET	5
BP	GO:0006098	pentose-phosphate shunt	2/165	15/18800	0.00745811	0.0163565	0.00686735	TP53/G6PD	2
BP	GO:0006206	pyrimidine nucleobase metabolic process	2/165	15/18800	0.00745811	0.0163565	0.00686735	MAPK1/MTOR	2
BP	GO:0007567	parturition	2/165	15/18800	0.00745811	0.0163565	0.00686735	MMP2/CYP1A1	2
BP	GO:0010763	positive regulation of fibroblast migration	2/165	15/18800	0.00745811	0.0163565	0.00686735	TGFB1/AKT1	2
BP	GO:0010889	regulation of sequestering of triglyceride	2/165	15/18800	0.00745811	0.0163565	0.00686735	PPARG/PPARA	2
BP	GO:0021534	cell proliferation in hindbrain	2/165	15/18800	0.00745811	0.0163565	0.00686735	EGF/SLC6A4	2
BP	GO:0021924	cell proliferation in external granule layer	2/165	15/18800	0.00745811	0.0163565	0.00686735	EGF/SLC6A4	2
BP	GO:0021930	cerebellar granule cell precursor proliferation	2/165	15/18800	0.00745811	0.0163565	0.00686735	EGF/SLC6A4	2
BP	GO:0042994	cytoplasmic sequestering of transcription factor	2/165	15/18800	0.00745811	0.0163565	0.00686735	IL10/NFKBIA	2
BP	GO:0043129	surfactant homeostasis	2/165	15/18800	0.00745811	0.0163565	0.00686735	VEGFA/KDR	2
BP	GO:0043518	negative regulation of DNA damage response, signal transduction by p53 class mediator	2/165	15/18800	0.00745811	0.0163565	0.00686735	SIRT1/MDM2	2
BP	GO:0045475	locomotor rhythm	2/165	15/18800	0.00745811	0.0163565	0.00686735	MTOR/PTEN	2
BP	GO:0046321	positive regulation of fatty acid oxidation	2/165	15/18800	0.00745811	0.0163565	0.00686735	PPARA/PPARD	2
BP	GO:0048291	isotype switching to IgG isotypes	2/165	15/18800	0.00745811	0.0163565	0.00686735	IL4/IL2	2
BP	GO:0048308	organelle inheritance	2/165	15/18800	0.00745811	0.0163565	0.00686735	MAPK1/CDK1	2
BP	GO:0048313	Golgi inheritance	2/165	15/18800	0.00745811	0.0163565	0.00686735	MAPK1/CDK1	2
BP	GO:0055091	phospholipid homeostasis	2/165	15/18800	0.00745811	0.0163565	0.00686735	CETP/ABCG1	2
BP	GO:0060572	morphogenesis of an epithelial bud	2/165	15/18800	0.00745811	0.0163565	0.00686735	CTNNB1/AR	2
BP	GO:0070571	negative regulation of neuron projection regeneration	2/165	15/18800	0.00745811	0.0163565	0.00686735	PTEN/SPP1	2
BP	GO:0070885	negative regulation of calcineurin-NFAT signaling cascade	2/165	15/18800	0.00745811	0.0163565	0.00686735	MTOR/GSK3B	2
BP	GO:0071380	cellular response to prostaglandin E stimulus	2/165	15/18800	0.00745811	0.0163565	0.00686735	AKT1/ACACA	2
[truncated: 1,209 more rows]

## Sheet: Sheet1
Category	ID	term	Genes	p.adjust	Count
BP	GO:0032496	response to lipopolysaccharide	IL6,TNF,NOS3,APOB,MPO,CCL2,SERPINE1,TGFB1,AKT1,IL10,IL1B,CXCL8,NOS2,VCAM1,MAPK1,SELE,MAPK8,SELP,CXCL10,PTGS2,FOS,MAPK14,THBD,PPARD,TNFRSF1B,IL1A,NFKBIA,GSTP1,PRKCA,OPRM1,CASP3,SLPI,MAOB,CASP8,CDK4,CXCL1,CASP9,CYP1A1,HSF1,CXCL2	1.75591e-30	40
BP	GO:0002237	response to molecule of bacterial origin	IL6,TNF,NOS3,APOB,MPO,CCL2,SERPINE1,TGFB1,AKT1,IL10,IL1B,CXCL8,NOS2,VCAM1,MAPK1,SELE,MAPK8,SELP,CXCL10,PTGS2,FOS,MAPK14,THBD,PPARD,TNFRSF1B,IL1A,NFKBIA,GSTP1,PRKCA,OPRM1,CASP3,SLPI,MAOB,CASP8,CDK4,CXCL1,CASP9,CYP1A1,HSF1,CXCL2	1.0254e-29	40
BP	GO:0006979	response to oxidative stress	IL6,TNF,NOS3,UCP2,APP,CAT,MPO,SOD1,AKT1,IL10,TP53,MMP9,MMP2,SIRT1,STAT1,MAPK1,CTNNB1,MAPK8,HMOX1,PTGS2,FOS,G6PD,HIF1A,NFE2L2,PARP1,IL1A,JUN,GSTP1,MMP3,CASP3,BCL2,NCF1,ALOX5,EGFR,PTGS1,COL1A1,NQO1,MET,HSPB1,CDK1,PCNA,HSF1	8.1599e-29	42
BP	GO:0062197	cellular response to chemical stress	IL6,SLC2A4,TNF,NOS3,AKR1B1,CAT,MPO,SOD1,AKT1,IL10,TP53,CAV1,MMP9,MMP2,SIRT1,MAPK1,CTNNB1,MAPK8,HMOX1,PTGS2,FOS,G6PD,HIF1A,NFE2L2,PARP1,JUN,MMP3,CASP3,BCL2,NCF1,ALOX5,EGFR,NQO1,MET,HSPB1,CDK1,PCNA,HSF1	1.48614e-28	38
BP	GO:0070482	response to oxygen levels	PPARG,SLC2A4,VEGFA,TNF,UCP2,CAT,DPP4,AKT1,PPARA,TP53,CAV1,MMP2,SIRT1,NOS2,VCAM1,MTOR,PTEN,PLAT,HMOX1,PTGS2,PLAU,HIF1A,NFE2L2,PPARD,IL1A,HK2,CASP3,F7,BCL2,COL1A1,SLC6A4,CYP1A1,MDM2,CCNA2,CHRNA7,HSF1,NPEPPS	7.5152e-28	37
BP	GO:0036293	response to decreased oxygen levels	PPARG,SLC2A4,VEGFA,TNF,UCP2,CAT,DPP4,AKT1,PPARA,TP53,CAV1,MMP2,SIRT1,NOS2,VCAM1,MTOR,PTEN,PLAT,HMOX1,PTGS2,PLAU,HIF1A,NFE2L2,PPARD,IL1A,HK2,CASP3,F7,BCL2,SLC6A4,CYP1A1,MDM2,CCNA2,CHRNA7,HSF1,NPEPPS	7.5152e-28	36
BP	GO:0001666	response to hypoxia	PPARG,SLC2A4,VEGFA,TNF,UCP2,CAT,DPP4,PPARA,TP53,CAV1,MMP2,SIRT1,NOS2,VCAM1,MTOR,PTEN,PLAT,HMOX1,PTGS2,PLAU,HIF1A,NFE2L2,PPARD,IL1A,HK2,CASP3,F7,BCL2,SLC6A4,CYP1A1,MDM2,CCNA2,CHRNA7,HSF1,NPEPPS	2.60057e-27	35
BP	GO:1901652	response to peptide	INSR,PPARG,SLC2A4,TNF,IGF2,UCP2,APP,CAT,ICAM1,AKT1,IL10,IL1B,ADRB2,PPARA,TP53,CAV1,MMP9,MMP2,SIRT1,STAT1,VCAM1,PRKCB,MTOR,PLAT,PTGS2,GSK3B,MAPK14,NFE2L2,PARP1,GJA1,NFKBIA,MMP3,F7,COL1A1,CDK4,MMP13,CA2,MDM2,CCNA2,CHRNA7,HSF1,COL3A1	4.82571e-27	42
BP	GO:0000302	response to reactive oxygen species	IL6,NOS3,UCP2,CAT,MPO,SOD1,AKT1,IL10,MMP9,MMP2,SIRT1,STAT1,MAPK1,MAPK8,HMOX1,FOS,HIF1A,NFE2L2,IL1A,JUN,GSTP1,CASP3,BCL2,NCF1,EGFR,COL1A1,NQO1,MET,CDK1,PCNA,HSF1	4.82571e-27	31
BP	GO:0031667	response to nutrient levels	PPARG,TNF,PON1,ALB,UCP2,CAT,MPO,SOD1,AKT1,ADRB2,PPARA,TP53,SIRT1,STAT1,VCAM1,MAPK1,MTOR,MAPK8,CXCL10,HMOX1,PTGS2,G6PD,MAPK14,NFE2L2,SPP1,PPARD,IL1A,HSPA5,OPRM1,ADRB1,F7,BCL2,NCOA1,RXRA,COL1A1,NQO1,SLC6A4,TYR,CYP1A1,HSF1	1.86927e-26	40
BP	GO:0009991	response to extracellular stimulus	PPARG,TNF,PON1,ALB,UCP2,CAT,MPO,SOD1,AKT1,ADRB2,PPARA,TP53,SIRT1,STAT1,VCAM1,MAPK1,MTOR,MAPK8,CXCL10,HMOX1,PTGS2,FOS,G6PD,MAPK14,NFE2L2,SPP1,PPARD,IL1A,HSPA5,OPRM1,ADRB1,F7,BCL2,NCOA1,RXRA,COL1A1,NQO1,SLC6A4,TYR,CYP1A1,HSF1	1.97631e-26	41
BP	GO:0034599	cellular response to oxidative stress	IL6,TNF,NOS3,CAT,MPO,SOD1,AKT1,IL10,TP53,MMP9,MMP2,SIRT1,MAPK1,CTNNB1,MAPK8,HMOX1,FOS,G6PD,HIF1A,NFE2L2,PARP1,JUN,MMP3,BCL2,NCF1,ALOX5,EGFR,NQO1,MET,HSPB1,CDK1,PCNA,HSF1	4.40791e-25	33
BP	GO:0010038	response to metal ion	APP,CAT,SOD1,AKT1,CAV1,MMP9,VCAM1,MAPK1,MAPK8,HMOX1,PTGS2,FOS,G6PD,HIF1A,NFE2L2,MTTP,PARP1,IL1A,JUN,HSPA5,CASP3,CYP1A2,BCL2,NCF1,EGFR,NQO1,MAOB,CASP8,CASP9,SLC6A3,CDK1,PCNA,CYP1A1,HSF1	2.62162e-23	34
BP	GO:0009410	response to xenobiotic stimulus	TNF,CAT,SOD1,IL10,IL1B,GSTM1,TP53,MMP2,NOS2,STAT1,CTNNB1,HMOX1,PTGS2,FOS,NFE2L2,CYP3A4,JUN,HTR2A,GSTP1,HSPA5,SLC6A2,CASP3,CYP1A2,BCL2,COL1A1,NQO1,MAOB,SLC6A4,AHR,CDK4,SLC6A3,CDK1,PCNA,DRD1,CYP1A1,HSF1	2.62162e-23	36
BP	GO:0042060	wound healing	PPARG,IL6,VEGFA,TNF,NOS3,SERPINE1,TGFB1,PPARA,CAV1,MTOR,PTEN,SELP,PLAT,HMOX1,PIK3CG,PLAU,MAPK14,THBD,HIF1A,NFE2L2,PPARD,IL1A,F3,KDR,PRKCA,OPRM1,CASP3,F7,CD40LG,ALOX5,COL1A1,HSPB1,PLA2G4A,RAF1,COL3A1,SERPIND1	1.08381e-22	36
BP	GO:0048732	gland development	INSR,IL6,VEGFA,TNF,IGF2,UCP2,SOD1,TGFB1,AKT1,IL10,CAV1,MMP2,MAPK1,CTNNB1,PTEN,HMOX1,ESR1,HIF1A,AR,GJA1,JUN,HK2,FASN,BCL2,EGFR,EGF,XDH,MET,TYR,SLC6A3,RAF1,PGR,BAX,PCNA,CYP1A1	1.52715e-21	35
BP	GO:0071216	cellular response to biotic stimulus	IL6,TNF,NOS3,CCL2,SERPINE1,TGFB1,AKT1,IL10,IL1B,TP53,CXCL8,NOS2,MAPK1,MAPK8,CXCL10,GSK3B,MAPK14,PPARD,TNFRSF1B,IL1A,NFKBIA,GSTP1,PRKCA,HSPA5,CDK4,CXCL1,HSF1,CXCL2	2.27226e-20	28
BP	GO:0009314	response to radiation	TNF,APP,CAT,AKT1,TP53,MMP9,MMP2,SIRT1,VCAM1,MAPK8,CXCL10,PTGS2,FOS,MAPK14,THBD,HIF1A,PARP1,IL1A,HSPA5,OPRM1,MMP3,CASP3,BCL2,EGFR,CASP9,TYR,BAX,PCNA,DRD1,CASP7,MDM2,BCL2L1,HSF1,COL3A1	2.81529e-20	34
BP	GO:0070997	neuron death	TNF,APP,SOD1,CCL2,AKT1,IL10,PPARA,TP53,SIRT1,IFNG,CTNNB1,HMOX1,GSK3B,FOS,G6PD,HIF1A,TNFRSF1B,PARP1,JUN,HSPA5,CASP3,BCL2,NQO1,CASP8,CASP9,XIAP,BAX,CASP7,BCL2L1,CHRNA7,HSF1	6.45627e-20	31
BP	GO:0034614	cellular response to reactive oxygen species	IL6,NOS3,CAT,MPO,SOD1,AKT1,IL10,MMP9,MMP2,SIRT1,MAPK1,MAPK8,FOS,NFE2L2,JUN,NCF1,EGFR,NQO1,MET,CDK1,PCNA,HSF1	9.50983e-19	22
BP	GO:0071222	cellular response to lipopolysaccharide	IL6,TNF,NOS3,CCL2,SERPINE1,TGFB1,AKT1,IL10,IL1B,CXCL8,NOS2,MAPK1,MAPK8,CXCL10,MAPK14,PPARD,TNFRSF1B,IL1A,NFKBIA,GSTP1,PRKCA,CDK4,CXCL1,HSF1,CXCL2	1.18323e-18	25
BP	GO:0048608	reproductive structure development	INSR,PPARG,VEGFA,IGF2,NOS3,SOD1,AKT1,IL10,MMP2,SIRT1,MAPK1,CTNNB1,PTEN,PTGS2,ESR1,MAPK14,HIF1A,SPP1,PPARD,AR,IL1A,KDR,GJA1,HSPA5,CASP3,BCL2,NCOA1,EGFR,CASP8,PGR,BAX,BCL2L1	2.12075e-18	32
BP	GO:0061458	reproductive system development	INSR,PPARG,VEGFA,IGF2,NOS3,SOD1,AKT1,IL10,MMP2,SIRT1,MAPK1,CTNNB1,PTEN,PTGS2,ESR1,MAPK14,HIF1A,SPP1,PPARD,AR,IL1A,KDR,GJA1,HSPA5,CASP3,BCL2,NCOA1,EGFR,CASP8,PGR,BAX,BCL2L1	2.49797e-18	32
BP	GO:0071219	cellular response to molecule of bacterial origin	IL6,TNF,NOS3,CCL2,SERPINE1,TGFB1,AKT1,IL10,IL1B,CXCL8,NOS2,MAPK1,MAPK8,CXCL10,MAPK14,PPARD,TNFRSF1B,IL1A,NFKBIA,GSTP1,PRKCA,CDK4,CXCL1,HSF1,CXCL2	3.94138e-18	25
BP	GO:0072593	reactive oxygen species metabolic process	TNF,NOS3,CRP,CAT,MPO,SOD1,TGFB1,PPARA,TP53,NOS2,G6PD,MAPK14,HIF1A,NFE2L2,GSTP1,HK2,MMP3,CYP1A2,BCL2,NCF1,ALOX5,NQO1,MAOB,XDH,CYP1A1	4.69177e-18	25
BP	GO:0032355	response to estradiol	APOB,CAT,TGFB1,IL10,MMP2,CTNNB1,PTGS2,ESR1,ESR2,CASP3,F7,EGFR,COL1A1,NQO1,SLC6A4,CASP8,CASP9,PCNA,CCNA2,HSF1	8.90616e-18	20
BP	GO:0097191	extrinsic apoptotic signaling pathway	TNF,NOS3,ICAM1,SERPINE1,TGFB1,AKT1,IL1B,CAV1,IL4,IFNG,PTEN,HMOX1,GSK3B,IL2,TNFRSF1A,TNFRSF1B,AR,IL1A,GSTP1,BCL2,CASP8,RAF1,BAX,BCL2L1	2.41418e-17	24
BP	GO:2001233	regulation of apoptotic signaling pathway	TNF,NOS3,ICAM1,SOD1,SERPINE1,AKT1,IL1B,TP53,CAV1,MMP9,SIRT1,IL4,CTNNB1,PTEN,HMOX1,PTGS2,GSK3B,HIF1A,NFE2L2,AR,PARP1,IL1A,GSTP1,BCL2,HSPB1,RAF1,BAX,MDM2,BCL2L1	2.62409e-17	29
BP	GO:1901214	regulation of neuron death	TNF,SOD1,CCL2,AKT1,IL10,PPARA,TP53,SIRT1,IFNG,CTNNB1,HMOX1,GSK3B,FOS,G6PD,HIF1A,TNFRSF1B,PARP1,JUN,CASP3,BCL2,NQO1,CASP8,CASP9,BAX,BCL2L1,CHRNA7,HSF1	4.29727e-17	27
BP	GO:2001234	negative regulation of apoptotic signaling pathway	TNF,NOS3,ICAM1,SERPINE1,AKT1,IL1B,MMP9,SIRT1,IL4,CTNNB1,HMOX1,PTGS2,GSK3B,HIF1A,NFE2L2,AR,IL1A,GSTP1,BCL2,HSPB1,RAF1,BAX,MDM2,BCL2L1	5.58967e-17	24
BP	GO:0097305	response to alcohol	SLC2A4,TNF,CAT,SOD1,TGFB1,AKT1,PPARA,VCAM1,CTNNB1,FOS,IL2,G6PD,PARP1,OPRM1,ACACA,F7,NQO1,MAOB,AHR,CASP8,CDK4,SLC6A3,CDK1,BCL2L1	8.98182e-17	24
BP	GO:0046686	response to cadmium ion	CAT,SOD1,AKT1,MMP9,MAPK1,MAPK8,HMOX1,FOS,JUN,CYP1A2,NCF1,EGFR,CDK1,PCNA,HSF1	2.90109e-16	15
BP	GO:0050673	epithelial cell proliferation	PPARG,IL6,VEGFA,TNF,IGF2,CCL2,TGFB1,AKT1,IL10,CAV1,SIRT1,STAT1,MAPK1,CTNNB1,PTEN,HMOX1,ESR1,HIF1A,PPARD,AR,F3,KDR,JUN,PRKCA,ALOX5,EGFR,EGF,XDH,PGR,BAX	3.03526e-16	30
BP	GO:0034612	response to tumor necrosis factor	SLC2A4,TNF,APOB,CCL2,AKT1,TP53,CXCL8,SIRT1,STAT1,VCAM1,MAPK1,SELE,PTGS2,MAPK14,TNFRSF1A,NFE2L2,TNFRSF1B,NFKBIA,GSTP1,IKBKB,CASP3,COL1A1,CASP8,XIAP	3.18214e-16	24
BP	GO:0007584	response to nutrient	PPARG,CAT,STAT1,VCAM1,MTOR,CXCL10,HMOX1,PTGS2,SPP1,PPARD,IL1A,F7,NCOA1,RXRA,COL1A1,NQO1,SLC6A4,TYR,CYP1A1,HSF1	3.90153e-16	20
BP	GO:0050878	regulation of body fluid levels	IL6,VEGFA,NOS3,AKR1B1,SERPINE1,CAV1,SELP,PLAT,PIK3CG,PLAU,MAPK14,THBD,HIF1A,NFE2L2,F3,GJA1,PRKCA,HK2,F7,CD40LG,XDH,MET,HSPB1,PLA2G4A,SLC6A3,CHRM1,COL3A1,SERPIND1	5.38233e-16	28
BP	GO:0050727	regulation of inflammatory response	PPARG,IL6,TNF,APP,SOD1,SERPINE1,IL10,IL1B,PPARA,MMP9,IL4,IFNG,SELE,PTGS2,PIK3CG,IL2,ESR1,MAPK14,TNFRSF1A,PPARD,TNFRSF1B,NFKBIA,GSTP1,MMP3,NCF1,ALOX5,XIAP,PTGES	1.17899e-15	28
BP	GO:1901653	cellular response to peptide	INSR,PPARG,SLC2A4,TNF,IGF2,UCP2,APP,ICAM1,AKT1,IL1B,ADRB2,TP53,CAV1,SIRT1,STAT1,VCAM1,PRKCB,PLAT,GSK3B,NFE2L2,PARP1,GJA1,CDK4,CA2,MDM2,CCNA2,HSF1	1.27927e-15	27
BP	GO:0048545	response to steroid hormone	IL6,TNF,TGFB1,IL10,PPARA,CAV1,SIRT1,NR3C1,PLAT,PTGS2,FOS,ESR1,SPP1,PPARD,AR,PARP1,ESR2,NR3C2,CASP3,BCL2,RXRA,COL1A1,MAOB,CASP9,PGR,PCNA	1.4744e-15	26
BP	GO:0043434	response to peptide hormone	INSR,PPARG,SLC2A4,IGF2,UCP2,CAT,AKT1,IL10,IL1B,PPARA,CAV1,SIRT1,STAT1,PRKCB,MTOR,PLAT,PTGS2,GSK3B,MAPK14,NFE2L2,PARP1,F7,COL1A1,CDK4,CA2,CCNA2,HSF1,COL3A1	2.09919e-15	28
BP	GO:0018209	peptidyl-serine modification	IL6,VEGFA,TNF,APP,TGFB1,AKT1,CAV1,MAPK1,IFNG,PRKCB,MTOR,MAPK8,PTEN,PTGS2,GSK3B,MAPK14,PARP1,HSP90AA1,PRKCA,IKBKB,BCL2,EGFR,CDK1,RAF1,BAX,DRD1	2.5285e-15	26
BP	GO:0050678	regulation of epithelial cell proliferation	PPARG,VEGFA,TNF,IGF2,CCL2,TGFB1,AKT1,IL10,CAV1,SIRT1,STAT1,CTNNB1,PTEN,HMOX1,HIF1A,PPARD,AR,F3,KDR,JUN,PRKCA,ALOX5,EGFR,EGF,XDH,PGR,BAX	4.84259e-15	27
BP	GO:0018105	peptidyl-serine phosphorylation	IL6,VEGFA,TNF,APP,TGFB1,AKT1,CAV1,MAPK1,IFNG,PRKCB,MTOR,MAPK8,PTEN,PTGS2,GSK3B,MAPK14,HSP90AA1,PRKCA,IKBKB,BCL2,EGFR,CDK1,RAF1,BAX,DRD1	4.99419e-15	25
BP	GO:0050900	leukocyte migration	IL6,VEGFA,TNF,APP,ICAM1,CCL2,DPP4,SERPINE1,AKT1,IL10,IL1B,CXCL8,MMP9,IL4,VCAM1,MAPK1,SELE,SELP,CXCL10,HMOX1,PIK3CG,IL1A,F7,ALOX5,PECAM1,CXCL1,CXCL2	5.27248e-15	27
BP	GO:0071214	cellular response to abiotic stimulus	SLC2A4,AKR1B1,IL1B,TP53,MMP9,MMP2,SIRT1,MAPK8,PTEN,PTGS2,MAPK14,TNFRSF1A,PARP1,GJA1,HSPA5,MMP3,CASP3,COL1A1,CASP8,CASP9,BAX,PCNA,MDM2,BCL2L1,HSF1	8.45242e-15	25
BP	GO:0104004	cellular response to environmental stimulus	SLC2A4,AKR1B1,IL1B,TP53,MMP9,MMP2,SIRT1,MAPK8,PTEN,PTGS2,MAPK14,TNFRSF1A,PARP1,GJA1,HSPA5,MMP3,CASP3,COL1A1,CASP8,CASP9,BAX,PCNA,MDM2,BCL2L1,HSF1	8.45242e-15	25
BP	GO:0009266	response to temperature stimulus	NOS3,UCP2,SOD1,AKT1,ADRB2,SIRT1,MTOR,CXCL10,HMOX1,PTGS2,GSK3B,FOS,IL1A,HSP90AA1,NFKBIA,HTR2A,ADRB1,CASP8,HSPB1,HSF1	1.12175e-14	20
BP	GO:0048511	rhythmic process	PPARG,TNF,NOS3,PPARA,TP53,MMP2,SIRT1,NOS2,MTOR,MAPK8,PTEN,GSK3B,ESR1,MTTP,HSPA5,OPRM1,ADRB1,CASP3,F7,SLC6A4,AHR,CDK1,PGR,PCNA	1.32023e-14	24
BP	GO:0071276	cellular response to cadmium ion	SOD1,AKT1,MMP9,MAPK1,MAPK8,HMOX1,FOS,JUN,CYP1A2,NCF1,EGFR,HSF1	1.91482e-14	12
BP	GO:0043410	positive regulation of MAPK cascade	INSR,IL6,VEGFA,TNF,IGF2,APP,ICAM1,SOD1,CCL2,TGFB1,IL1B,ADRB2,CTNNB1,PTEN,PIK3CG,AR,IL1A,KDR,JUN,HTR2A,PRKCA,OPRM1,NCF1,EGFR,EGF,XDH,RAF1,XIAP,CHRNA7	3.00462e-14	29
BP	GO:1901654	response to ketone	TGFB1,AKT1,CAV1,SIRT1,NR3C1,PLAT,FOS,SPP1,AR,PARP1,ACACA,F7,NQO1,MAOB,AHR,CDK4,CASP9,PCNA,BCL2L1,HSF1	3.00462e-14	20
BP	GO:0009636	response to toxic substance	TNF,PON1,NOS3,ALB,CAT,MPO,SOD1,GSTM1,PTGS2,FOS,NFE2L2,GSTP1,BCL2,PTGS1,NQO1,MAOB,SLC6A4,AHR,CDK1,BAX,CYP1A1,PTGES	3.17638e-14	22
BP	GO:0045765	regulation of angiogenesis	PPARG,IL6,VEGFA,TNF,NOS3,SERPINE1,IL10,IL1B,CXCL8,SIRT1,STAT1,CTNNB1,PRKCB,CXCL10,HMOX1,HIF1A,NFE2L2,IL1A,F3,KDR,PRKCA,HK2,ALOX5,HSPB1,CHRNA7	3.45406e-14	25
BP	GO:0071241	cellular response to inorganic substance	APP,SOD1,AKT1,MMP9,MAPK1,MAPK8,HMOX1,PTGS2,FOS,NFE2L2,PARP1,JUN,HSPA5,MMP3,CYP1A2,NCF1,EGFR,NQO1,CYP1A1,CCNA2,HSF1	4.0326e-14	21
BP	GO:1901342	regulation of vasculature development	PPARG,IL6,VEGFA,TNF,NOS3,SERPINE1,IL10,IL1B,CXCL8,SIRT1,STAT1,CTNNB1,PRKCB,CXCL10,HMOX1,HIF1A,NFE2L2,IL1A,F3,KDR,PRKCA,HK2,ALOX5,HSPB1,CHRNA7	4.97997e-14	25
BP	GO:0048660	regulation of smooth muscle cell proliferation	PPARG,IL6,TNF,NOS3,TGFB1,AKT1,IL10,MMP9,IGFBP3,MMP2,STAT1,IFNG,CTNNB1,PTEN,HMOX1,PTGS2,PPARD,GJA1,JUN	5.0882e-14	19
BP	GO:0009411	response to UV	CAT,AKT1,TP53,MMP9,MMP2,SIRT1,MAPK8,PTGS2,PARP1,MMP3,CASP3,BCL2,EGFR,CASP9,TYR,BAX,PCNA,CASP7	5.10779e-14	18
BP	GO:0062013	positive regulation of small molecule metabolic process	INSR,PPARG,TNF,IGF2,NOS3,APP,AKT1,IL1B,PPARA,SIRT1,NOS2,IL4,IFNG,PTGS2,HIF1A,PPARD,HTR2A,ABCG1	5.10779e-14	18
BP	GO:0048659	smooth muscle cell proliferation	PPARG,IL6,TNF,NOS3,TGFB1,AKT1,IL10,MMP9,IGFBP3,MMP2,STAT1,IFNG,CTNNB1,PTEN,HMOX1,PTGS2,PPARD,GJA1,JUN	6.70984e-14	19
BP	GO:0010632	regulation of epithelial cell migration	PPARG,VEGFA,TNF,NOS3,TGFB1,AKT1,MMP9,SIRT1,IL4,IFNG,MTOR,PTEN,HMOX1,PTGS2,PIK3CG,HIF1A,NFE2L2,KDR,JUN,PRKCA,EGF,MET,HSPB1	7.11384e-14	23
BP	GO:0010631	epithelial cell migration	PPARG,VEGFA,TNF,NOS3,DPP4,TGFB1,AKT1,MMP9,SIRT1,IL4,IFNG,MTOR,PTEN,HMOX1,PTGS2,PIK3CG,HIF1A,NFE2L2,PPARD,KDR,JUN,PRKCA,EGF,MET,HSPB1	7.11384e-14	25
BP	GO:0010634	positive regulation of epithelial cell migration	VEGFA,NOS3,TGFB1,AKT1,MMP9,SIRT1,IFNG,MTOR,HMOX1,PTGS2,PIK3CG,HIF1A,NFE2L2,KDR,JUN,PRKCA,EGF,MET,HSPB1	7.11468e-14	19
BP	GO:0071356	cellular response to tumor necrosis factor	SLC2A4,TNF,APOB,CCL2,AKT1,TP53,CXCL8,SIRT1,STAT1,VCAM1,MAPK1,MAPK14,TNFRSF1A,NFE2L2,TNFRSF1B,NFKBIA,GSTP1,IKBKB,COL1A1,CASP8,XIAP	7.12192e-14	21
BP	GO:1904645	response to amyloid-beta	TNF,APP,ICAM1,ADRB2,MMP9,MMP2,VCAM1,GSK3B,PARP1,GJA1,MMP3,MMP13,CHRNA7	8.10575e-14	13
BP	GO:0090132	epithelium migration	PPARG,VEGFA,TNF,NOS3,DPP4,TGFB1,AKT1,MMP9,SIRT1,IL4,IFNG,MTOR,PTEN,HMOX1,PTGS2,PIK3CG,HIF1A,NFE2L2,PPARD,KDR,JUN,PRKCA,EGF,MET,HSPB1	8.10575e-14	25
BP	GO:0042542	response to hydrogen peroxide	IL6,CAT,SOD1,IL10,MMP2,SIRT1,STAT1,HMOX1,NFE2L2,CASP3,BCL2,COL1A1,NQO1,MET,CDK1,PCNA,HSF1	8.33321e-14	17
BP	GO:0033002	muscle cell proliferation	PPARG,IL6,TNF,NOS3,TGFB1,AKT1,IL10,MMP9,IGFBP3,MMP2,STAT1,IFNG,CTNNB1,PTEN,HMOX1,PTGS2,MAPK14,PPARD,GJA1,JUN,CDK1	9.51059e-14	21
BP	GO:0001936	regulation of endothelial cell proliferation	PPARG,VEGFA,TNF,IGF2,CCL2,AKT1,IL10,CAV1,SIRT1,STAT1,HMOX1,HIF1A,F3,KDR,JUN,PRKCA,ALOX5,EGF,XDH	9.93034e-14	19
BP	GO:0090130	tissue migration	PPARG,VEGFA,TNF,NOS3,DPP4,TGFB1,AKT1,MMP9,SIRT1,IL4,IFNG,MTOR,PTEN,HMOX1,PTGS2,PIK3CG,HIF1A,NFE2L2,PPARD,KDR,JUN,PRKCA,EGF,MET,HSPB1	1.05083e-13	25
BP	GO:0032103	positive regulation of response to external stimulus	IL6,VEGFA,TNF,APP,SERPINE1,TGFB1,IL1B,CXCL8,IL4,MAPK1,IFNG,CXCL10,PTGS2,PIK3CG,IL2,THBD,TNFRSF1A,F3,KDR,HSP90AA1,NFKBIA,PRKCA,OPRM1,IKBKB,F7,MET,HSPB1	1.10201e-13	27
BP	GO:0051402	neuron apoptotic process	TNF,APP,SOD1,CCL2,IL10,TP53,CTNNB1,HMOX1,G6PD,HIF1A,PARP1,JUN,HSPA5,CASP3,BCL2,NQO1,CASP9,XIAP,BAX,CASP7,BCL2L1	1.77413e-13	21
BP	GO:0062012	regulation of small molecule metabolic process	INSR,PPARG,TNF,IGF2,NOS3,APOB,APP,SOD1,AKT1,IL1B,PPARA,TP53,CAV1,SIRT1,NOS2,IL4,IFNG,PTGS2,GSK3B,HIF1A,PPARD,PARP1,HTR2A,ABCG1	2.12754e-13	24
BP	GO:0043491	protein kinase B signaling	INSR,TNF,IGF2,CCL2,TGFB1,AKT1,IL1B,PPARA,SIRT1,MTOR,PTEN,PIK3CG,F3,KDR,HSP90AA1,F7,EGFR,EGF,XDH,MET	2.55918e-13	20
BP	GO:0001503	ossification	PPARG,IL6,TNF,IGF2,CAT,TGFB1,AKT1,ADRB2,MMP9,MMP2,MAPK1,CTNNB1,PTGS2,GSK3B,ACHE,MAPK14,HIF1A,SPP1,GJA1,FASN,BCL2,ALOX5,EGFR,COL1A1,MMP13,RUNX2	2.6668e-13	26
BP	GO:0071248	cellular response to metal ion	APP,SOD1,AKT1,MMP9,MAPK1,MAPK8,HMOX1,PTGS2,FOS,NFE2L2,PARP1,JUN,HSPA5,CYP1A2,NCF1,EGFR,NQO1,CYP1A1,HSF1	3.34545e-13	19
BP	GO:2001237	negative regulation of extrinsic apoptotic signaling pathway	TNF,NOS3,ICAM1,SERPINE1,AKT1,IL1B,IL4,HMOX1,GSK3B,AR,IL1A,GSTP1,BCL2,RAF1,BCL2L1	3.55982e-13	15
BP	GO:0071453	cellular response to oxygen levels	PPARG,SLC2A4,VEGFA,AKT1,TP53,CAV1,SIRT1,MTOR,PTEN,HMOX1,PTGS2,HIF1A,NFE2L2,PPARD,BCL2,MDM2,CCNA2,NPEPPS	3.83e-13	18
BP	GO:0030099	myeloid cell differentiation	PPARG,VEGFA,TNF,APP,TGFB1,MMP9,SIRT1,STAT1,IL4,IFNG,CTNNB1,MTOR,FOS,G6PD,MAPK14,HIF1A,PARP1,JUN,NFKBIA,PRKCA,CASP3,FASN,CASP8,CASP9,HSF1	4.23844e-13	25
BP	GO:0001935	endothelial cell proliferation	PPARG,VEGFA,TNF,IGF2,CCL2,AKT1,IL10,CAV1,SIRT1,STAT1,HMOX1,HIF1A,F3,KDR,JUN,PRKCA,ALOX5,EGF,XDH	4.23844e-13	19
BP	GO:0051098	regulation of binding	PPARG,PON1,APP,TGFB1,AKT1,IL10,ADRB2,PPARA,CAV1,MMP9,IFNG,CTNNB1,MAPK8,HMOX1,GSK3B,PARP1,JUN,NFKBIA,SLPI,EGF,MAP2,MET,BAX,HSF1	8.64399e-13	24
BP	GO:0036294	cellular response to decreased oxygen levels	PPARG,SLC2A4,VEGFA,AKT1,TP53,SIRT1,MTOR,PTEN,HMOX1,PTGS2,HIF1A,NFE2L2,PPARD,BCL2,MDM2,CCNA2,NPEPPS	1.12826e-12	17
BP	GO:0044703	multi-organism reproductive process	VEGFA,UCP2,SOD1,AKT1,IL1B,MMP9,MMP2,PTGS2,FOS,ESR1,THBD,SPP1,PPARD,AR,GJA1,BCL2,SLC6A4,PGR,CYP1A1	1.12826e-12	19
BP	GO:2001236	regulation of extrinsic apoptotic signaling pathway	TNF,NOS3,ICAM1,SERPINE1,AKT1,IL1B,CAV1,IL4,PTEN,HMOX1,GSK3B,AR,IL1A,GSTP1,BCL2,RAF1,BCL2L1	1.37732e-12	17
BP	GO:0002573	myeloid leukocyte differentiation	PPARG,VEGFA,TNF,APP,TGFB1,MMP9,SIRT1,IL4,IFNG,CTNNB1,MTOR,FOS,MAPK14,PARP1,JUN,PRKCA,FASN,CASP8,HSF1	1.71305e-12	19
BP	GO:0045766	positive regulation of angiogenesis	VEGFA,NOS3,SERPINE1,IL10,IL1B,CXCL8,SIRT1,PRKCB,HMOX1,HIF1A,NFE2L2,IL1A,F3,KDR,PRKCA,HK2,HSPB1,CHRNA7	1.91449e-12	18
BP	GO:1904018	positive regulation of vasculature development	VEGFA,NOS3,SERPINE1,IL10,IL1B,CXCL8,SIRT1,PRKCB,HMOX1,HIF1A,NFE2L2,IL1A,F3,KDR,PRKCA,HK2,HSPB1,CHRNA7	1.91449e-12	18
BP	GO:0044706	multi-multicellular organism process	VEGFA,UCP2,SOD1,AKT1,IL1B,MMP9,MMP2,PTGS2,FOS,ESR1,THBD,SPP1,PPARD,AR,GJA1,BCL2,SLC6A4,PGR,CYP1A1	2.13455e-12	19
BP	GO:0009416	response to light stimulus	APP,CAT,AKT1,TP53,MMP9,MMP2,SIRT1,MAPK8,PTGS2,FOS,HIF1A,PARP1,MMP3,CASP3,BCL2,EGFR,CASP9,TYR,BAX,PCNA,DRD1,CASP7	2.13455e-12	22
BP	GO:0007596	blood coagulation	IL6,NOS3,SERPINE1,CAV1,SELP,PLAT,PIK3CG,PLAU,MAPK14,THBD,NFE2L2,F3,PRKCA,F7,CD40LG,HSPB1,PLA2G4A,COL3A1,SERPIND1	4.10205e-12	19
BP	GO:0001667	ameboidal-type cell migration	PPARG,VEGFA,TNF,NOS3,DPP4,TGFB1,AKT1,MMP9,SIRT1,IL4,IFNG,MTOR,PTEN,HMOX1,PTGS2,PIK3CG,HIF1A,NFE2L2,PPARD,KDR,GJA1,JUN,PRKCA,EGF,MET,HSPB1	5.04388e-12	26
BP	GO:0050817	coagulation	IL6,NOS3,SERPINE1,CAV1,SELP,PLAT,PIK3CG,PLAU,MAPK14,THBD,NFE2L2,F3,PRKCA,F7,CD40LG,HSPB1,PLA2G4A,COL3A1,SERPIND1	6.02049e-12	19
BP	GO:0007599	hemostasis	IL6,NOS3,SERPINE1,CAV1,SELP,PLAT,PIK3CG,PLAU,MAPK14,THBD,NFE2L2,F3,PRKCA,F7,CD40LG,HSPB1,PLA2G4A,COL3A1,SERPIND1	6.45072e-12	19
BP	GO:0071456	cellular response to hypoxia	PPARG,SLC2A4,VEGFA,TP53,SIRT1,MTOR,PTEN,HMOX1,PTGS2,HIF1A,NFE2L2,PPARD,BCL2,MDM2,CCNA2,NPEPPS	6.55683e-12	16
BP	GO:0048638	regulation of developmental growth	INSR,VEGFA,IGF2,APP,SOD1,AKT1,ADRB2,PPARA,PTEN,GSK3B,G6PD,MAPK14,SPP1,PPARD,AR,ADRB1,BCL2,SLC6A4,CDK4,MAP2,SLC6A3,CDK1	6.72379e-12	22
BP	GO:0097193	intrinsic apoptotic signaling pathway	TNF,SOD1,AKT1,TP53,CAV1,MMP9,SIRT1,HMOX1,PTGS2,HIF1A,TNFRSF1A,NFE2L2,TNFRSF1B,PARP1,CASP3,BCL2,CASP9,HSPB1,BAX,MDM2,BCL2L1	7.34053e-12	21
BP	GO:0031331	positive regulation of cellular catabolic process	INSR,IL6,TNF,APP,AKT1,IL1B,ADRB2,PPARA,CAV1,SIRT1,IL4,IFNG,PTEN,HMOX1,GSK3B,HIF1A,NFE2L2,TNFRSF1B,KDR,HSP90AA1,HTR2A,EGF,BAX,MDM2,HSF1	7.98917e-12	25
BP	GO:0009612	response to mechanical stimulus	TNF,MPO,IL1B,MMP2,STAT1,CTNNB1,MAPK8,CXCL10,PTGS2,FOS,MAPK14,TNFRSF1A,JUN,NFKBIA,HTR2A,COL1A1,CASP8,RAF1	8.69692e-12	18
BP	GO:0071900	regulation of protein serine/threonine kinase activity	INSR,PPARG,VEGFA,TNF,IGF2,CDKN2A,TGFB1,AKT1,IL1B,ADRB2,CAV1,SIRT1,IFNG,PTEN,PIK3CG,HTR2A,GSTP1,CASP3,CD40LG,EGFR,EGF,CCNA2,CCNB1	8.91895e-12	23
BP	GO:0006091	generation of precursor metabolites and energy	INSR,TNF,IGF2,AKR1B1,APP,CAT,AKT1,PPARA,TP53,NOS2,IL4,IFNG,MTOR,GSK3B,G6PD,ALDH2,HIF1A,PPARD,HTR2A,HK2,CYP1A2,NCF1,PYGM,MAOB,CDK1,CCNB1	8.91895e-12	26
BP	GO:2000377	regulation of reactive oxygen species metabolic process	TNF,CRP,SOD1,TGFB1,PPARA,TP53,G6PD,MAPK14,HIF1A,NFE2L2,GSTP1,HK2,MMP3,BCL2,ALOX5,XDH	9.42991e-12	16
BP	GO:0048771	tissue remodeling	PPARG,IL6,NOS3,TGFB1,ADRB2,TP53,CAV1,MMP2,CTNNB1,IL2,HIF1A,SPP1,IL1A,GJA1,PRKCA,BAX,MDM2	9.66037e-12	17
BP	GO:0002064	epithelial cell development	VEGFA,TNF,AKR1B1,ICAM1,AKT1,IL1B,GSK3B,ESR1,HIF1A,TNFRSF1A,AR,IL1A,GJA1,IKBKB,FASN,PECAM1,MET,PGR	9.81514e-12	18
BP	GO:0046683	response to organophosphorus	APP,SOD1,IL1B,STAT1,PLAT,PTGS2,PIK3CG,FOS,THBD,HSPA5,COL1A1,SLC6A4,AHR,TYR,SLC6A3	1.10499e-11	15
BP	GO:0007159	leukocyte cell-cell adhesion	IL6,TNF,IGF2,ICAM1,CCL2,DPP4,AKT1,IL10,IL1B,PPARA,CAV1,IL4,VCAM1,IFNG,SELE,SELP,IL2,IL1A,OLR1,CASP3,CD40LG,ALOX5,PECAM1	1.39908e-11	23
BP	GO:0071496	cellular response to external stimulus	ALB,UCP2,IL1B,PPARA,TP53,SIRT1,VCAM1,MAPK1,MTOR,MAPK8,HMOX1,PTGS2,FOS,TNFRSF1A,NFE2L2,HSPA5,BCL2,NCOA1,RXRA,COL1A1,CASP8	1.63947e-11	21
BP	GO:0008585	female gonad development	INSR,VEGFA,NOS3,SOD1,MMP2,SIRT1,ESR1,KDR,HSPA5,CASP3,BCL2,PGR,BAX,BCL2L1	1.75703e-11	14
BP	GO:0008625	extrinsic apoptotic signaling pathway via death domain receptors	TNF,NOS3,ICAM1,SERPINE1,PTEN,HMOX1,GSK3B,TNFRSF1A,BCL2,CASP8,RAF1,BAX,BCL2L1	1.99784e-11	13
BP	GO:1905952	regulation of lipid localization	PPARG,IL6,TNF,APOB,CRP,AKT1,IL1B,PPARA,CETP,SPP1,PPARD,IL1A,NFKBIA,ABCG1,PLA2G4A,PTGES	2.00842e-11	16
BP	GO:0032102	negative regulation of response to external stimulus	PPARG,TNF,NOS3,SOD1,CCL2,DPP4,SERPINE1,IL10,PPARA,IL4,PTEN,PLAT,IL2,PLAU,MAPK14,THBD,TNFRSF1A,SPP1,PPARD,TNFRSF1B,GSTP1,ALOX5,SLC6A3,DRD1	2.02804e-11	24
BP	GO:0010595	positive regulation of endothelial cell migration	VEGFA,NOS3,TGFB1,AKT1,SIRT1,HMOX1,PTGS2,PIK3CG,HIF1A,NFE2L2,KDR,PRKCA,EGF,MET,HSPB1	2.34928e-11	15
BP	GO:0007565	female pregnancy	VEGFA,UCP2,SOD1,AKT1,IL1B,MMP9,MMP2,PTGS2,FOS,ESR1,THBD,SPP1,PPARD,AR,GJA1,BCL2,PGR	2.40183e-11	17
BP	GO:0001819	positive regulation of cytokine production	IL6,TNF,APP,SOD1,SERPINE1,TGFB1,IL10,IL1B,SIRT1,NOS2,STAT1,IL4,IFNG,HMOX1,PTGS2,PIK3CG,IL2,MAPK14,HIF1A,IL1A,F3,HSP90AA1,CD40LG,CASP8,HSPB1	2.40183e-11	25
BP	GO:0046545	development of primary female sexual characteristics	INSR,VEGFA,NOS3,SOD1,MMP2,SIRT1,ESR1,KDR,HSPA5,CASP3,BCL2,PGR,BAX,BCL2L1	2.79464e-11	14
BP	GO:0002685	regulation of leukocyte migration	IL6,VEGFA,TNF,APP,ICAM1,CCL2,DPP4,SERPINE1,AKT1,CXCL8,IL4,MAPK1,SELE,SELP,CXCL10,HMOX1,IL1A,F7	2.99219e-11	18
BP	GO:0014074	response to purine-containing compound	APP,SOD1,IL1B,STAT1,PLAT,PTGS2,PIK3CG,FOS,THBD,HSPA5,COL1A1,SLC6A4,AHR,TYR,SLC6A3	3.1187e-11	15
BP	GO:0043467	regulation of generation of precursor metabolites and energy	INSR,TNF,IGF2,APP,AKT1,PPARA,TP53,NOS2,IL4,IFNG,GSK3B,HIF1A,HTR2A,CDK1,CCNB1	3.1187e-11	15
BP	GO:0030879	mammary gland development	VEGFA,AKT1,CAV1,MAPK1,ESR1,HIF1A,AR,GJA1,HK2,FASN,EGF,XDH,SLC6A3,PGR,BAX	3.43867e-11	15
BP	GO:0008202	steroid metabolic process	TNF,PON1,AKR1B1,APOB,APP,CAT,SOD1,CETP,SIRT1,IL4,IFNG,G6PD,ESR1,CYP3A4,SPP1,PPARD,IL1A,CYP1A2,ABCG1,RXRA,CYP1A1	3.43867e-11	21
BP	GO:0019221	cytokine-mediated signaling pathway	PPARG,IL6,TNF,CCL2,AKT1,IL1B,TP53,CXCL8,CAV1,SIRT1,STAT1,IFNG,CXCL10,HIF1A,TNFRSF1A,TNFRSF1B,IL1A,F3,NFKBIA,GSTP1,IKBKB,CASP8,CXCL1,XIAP,CXCL2	3.75155e-11	25
BP	GO:1900407	regulation of cellular response to oxidative stress	TNF,SOD1,AKT1,IL10,SIRT1,CTNNB1,HIF1A,NFE2L2,PARP1,MMP3,ALOX5,MET,HSPB1	5.06655e-11	13
BP	GO:0070661	leukocyte proliferation	IL6,IGF2,CRP,IL10,IL1B,TP53,IL4,VCAM1,MAPK1,CTNNB1,PIK3CG,IL2,TNFRSF1B,IL1A,GJA1,GSTP1,CASP3,CD40LG,BCL2,AHR,BAX	5.06655e-11	21
BP	GO:0051235	maintenance of location	PPARG,IL6,TNF,ALB,APOB,CRP,AKT1,IL10,IL1B,PPARA,CAV1,SIRT1,CXCL10,PPARD,NFKBIA,HTR2A,HK2,HSPA5,ABCG1,BAX,DRD1	5.32574e-11	21
BP	GO:0051090	regulation of DNA-binding transcription factor activity	PPARG,IL6,VEGFA,TNF,APP,CAT,CDKN2A,AKT1,IL10,IL1B,CAV1,SIRT1,CTNNB1,PRKCB,MAPK8,PTEN,HMOX1,ESR1,AR,ESR2,NFKBIA,IKBKB,CD40LG,HSF1	5.49869e-11	24
BP	GO:0050730	regulation of peptidyl-tyrosine phosphorylation	IL6,VEGFA,TNF,IGF2,APP,TGFB1,TP53,CAV1,IL4,IFNG,MTOR,IL2,TNFRSF1A,HTR2A,NCF1,EGFR,PECAM1,EGF,HSF1	5.8393e-11	19
BP	GO:0018108	peptidyl-tyrosine phosphorylation	INSR,IL6,VEGFA,TNF,IGF2,APP,TGFB1,TP53,CAV1,IL4,IFNG,MTOR,IL2,TNFRSF1A,KDR,HTR2A,NCF1,EGFR,PECAM1,EGF,MET,HSF1	6.29913e-11	22
BP	GO:0022407	regulation of cell-cell adhesion	IL6,VEGFA,TNF,IGF2,CCL2,DPP4,TGFB1,AKT1,IL10,IL1B,PPARA,CAV1,IL4,VCAM1,IFNG,SELE,SELP,IL2,MAPK14,IL1A,PRKCA,CASP3,CD40LG,ALOX5	6.47531e-11	24
BP	GO:0010212	response to ionizing radiation	TP53,SIRT1,VCAM1,CXCL10,MAPK14,THBD,PARP1,IL1A,HSPA5,CASP3,BCL2,BAX,MDM2,BCL2L1,HSF1	6.7119e-11	15
BP	GO:0018212	peptidyl-tyrosine modification	INSR,IL6,VEGFA,TNF,IGF2,APP,TGFB1,TP53,CAV1,IL4,IFNG,MTOR,IL2,TNFRSF1A,KDR,HTR2A,NCF1,EGFR,PECAM1,EGF,MET,HSF1	7.21283e-11	22
BP	GO:0051091	positive regulation of DNA-binding transcription factor activity	PPARG,IL6,VEGFA,TNF,APP,CAT,AKT1,IL10,IL1B,CAV1,CTNNB1,PRKCB,PTEN,ESR1,AR,ESR2,IKBKB,CD40LG,HSF1	7.34903e-11	19
BP	GO:1904019	epithelial cell apoptotic process	IL6,TNF,ICAM1,CCL2,SERPINE1,IL10,PPARA,IL4,HMOX1,PIK3CG,NFE2L2,KDR,CD40LG,BCL2L1	7.38634e-11	14
BP	GO:0006809	nitric oxide biosynthetic process	INSR,TNF,NOS3,AKT1,IL10,IL1B,CAV1,NOS2,IFNG,PTGS2,HSP90AA1,NQO1	7.52474e-11	12
BP	GO:0043536	positive regulation of blood vessel endothelial cell migration	VEGFA,NOS3,TGFB1,AKT1,SIRT1,HMOX1,PTGS2,HIF1A,NFE2L2,KDR,PRKCA,HSPB1	7.52474e-11	12
BP	GO:0033135	regulation of peptidyl-serine phosphorylation	IL6,VEGFA,TNF,APP,TGFB1,AKT1,CAV1,IFNG,PTEN,PTGS2,HSP90AA1,BCL2,EGFR,RAF1,BAX	7.87325e-11	15
BP	GO:0045471	response to ethanol	SLC2A4,TNF,CAT,SOD1,PPARA,VCAM1,IL2,G6PD,OPRM1,NQO1,MAOB,CASP8,SLC6A3,CDK1	8.06028e-11	14
BP	GO:1903201	regulation of oxidative stress-induced cell death	TNF,SOD1,AKT1,IL10,SIRT1,CTNNB1,HIF1A,NFE2L2,PARP1,MMP3,MET,HSPB1	1.0195e-10	12
BP	GO:0036473	cell death in response to oxidative stress	TNF,SOD1,AKT1,IL10,SIRT1,CTNNB1,HIF1A,NFE2L2,PARP1,MMP3,BCL2,MET,HSPB1	1.03647e-10	13
BP	GO:1902893	regulation of miRNA transcription	PPARG,TNF,TGFB1,IL10,PPARA,TP53,NR3C1,FOS,HIF1A,PPARD,JUN	1.06151e-10	11
BP	GO:0043523	regulation of neuron apoptotic process	TNF,SOD1,CCL2,IL10,TP53,CTNNB1,HMOX1,G6PD,HIF1A,PARP1,JUN,CASP3,BCL2,NQO1,CASP9,BAX,BCL2L1	1.20657e-10	17
BP	GO:0001659	temperature homeostasis	VEGFA,TNF,UCP2,IL1B,ADRB2,CAV1,IL4,PTGS2,ACHE,IL1A,GJA1,HTR2A,ADRB1,DRD1,HSF1,PTGES	1.22544e-10	16
BP	GO:0061614	miRNA transcription	PPARG,TNF,TGFB1,IL10,PPARA,TP53,NR3C1,FOS,HIF1A,PPARD,JUN	1.2624e-10	11
BP	GO:0046660	female sex differentiation	INSR,VEGFA,NOS3,SOD1,MMP2,SIRT1,ESR1,KDR,HSPA5,CASP3,BCL2,PGR,BAX,BCL2L1	1.357e-10	14
BP	GO:1902882	regulation of response to oxidative stress	TNF,SOD1,AKT1,IL10,SIRT1,CTNNB1,HIF1A,NFE2L2,PARP1,MMP3,ALOX5,MET,HSPB1	1.47378e-10	13
BP	GO:0007346	regulation of mitotic cell cycle	INSR,TNF,IGF2,APP,CCL2,CDKN2A,AKT1,IL10,IL1B,TP53,SIRT1,CTNNB1,PTEN,IL1A,PRKCA,BCL2,EGFR,EGF,CDK4,CDK1,CYP1A1,MDM2,HSF1,CCNB1	1.54747e-10	24
BP	GO:0060326	cell chemotaxis	IL6,VEGFA,CCL2,DPP4,SERPINE1,IL10,IL1B,CXCL8,IL4,VCAM1,MAPK1,CXCL10,PIK3CG,KDR,F7,ALOX5,CXCL1,MET,HSPB1,CXCL2	1.57347e-10	20
BP	GO:0043542	endothelial cell migration	PPARG,VEGFA,TNF,NOS3,DPP4,TGFB1,AKT1,SIRT1,PTEN,HMOX1,PTGS2,PIK3CG,HIF1A,NFE2L2,KDR,PRKCA,EGF,MET,HSPB1	1.62024e-10	19
BP	GO:0006631	fatty acid metabolic process	PPARG,AKR1B1,AKT1,IL1B,PPARA,GSTM1,CAV1,SIRT1,PTGS2,MAPK14,TNFRSF1A,CYP3A4,PPARD,GSTP1,ACACA,CYP1A2,FASN,ALOX5,PTGS1,PLA2G4A,CYP1A1,PTGES	1.67567e-10	22
BP	GO:0046209	nitric oxide metabolic process	INSR,TNF,NOS3,AKT1,IL10,IL1B,CAV1,NOS2,IFNG,PTGS2,HSP90AA1,NQO1	1.74829e-10	12
BP	GO:0046677	response to antibiotic	SOD1,TP53,HSP90AA1,HSPA5,CASP3,CASP8,CASP9,PLA2G4A,CYP1A1,MDM2	1.90032e-10	10
BP	GO:0045936	negative regulation of phosphate metabolic process	PPARG,TNF,CDKN2A,TGFB1,AKT1,IL1B,PPARA,TP53,CAV1,IGFBP3,SIRT1,IFNG,PTEN,GSK3B,IL2,PARP1,JUN,GSTP1,IKBKB,CASP3,XDH,HSPB1,BAX	1.9007e-10	23
BP	GO:0060249	anatomical structure homeostasis	IL6,VEGFA,NOS3,ALB,SOD1,ADRB2,CTNNB1,PTGS2,HIF1A,SPP1,KDR,GJA1,PRKCA,ACACA,SLC6A2,BCL2,PECAM1,HSPB1,BAX,COL3A1	1.90202e-10	20
BP	GO:0010563	negative regulation of phosphorus metabolic process	PPARG,TNF,CDKN2A,TGFB1,AKT1,IL1B,PPARA,TP53,CAV1,IGFBP3,SIRT1,IFNG,PTEN,GSK3B,IL2,PARP1,JUN,GSTP1,IKBKB,CASP3,XDH,HSPB1,BAX	1.96416e-10	23
BP	GO:2001057	reactive nitrogen species metabolic process	INSR,TNF,NOS3,AKT1,IL10,IL1B,CAV1,NOS2,IFNG,PTGS2,HSP90AA1,NQO1	1.96574e-10	12
BP	GO:0010888	negative regulation of lipid storage	PPARG,IL6,TNF,CRP,PPARA,PPARD,NFKBIA,ABCG1	2.45591e-10	8
BP	GO:0051896	regulation of protein kinase B signaling	INSR,TNF,IGF2,TGFB1,PPARA,SIRT1,MTOR,PTEN,PIK3CG,F3,HSP90AA1,F7,EGFR,EGF,XDH,MET	2.56872e-10	16
BP	GO:0031099	regeneration	IL6,TNF,UCP2,IL10,MMP2,PTEN,HMOX1,SPP1,PPARD,GJA1,JUN,F7,BCL2,CDK1,PCNA,CCNA2	2.76865e-10	16
BP	GO:0033138	positive regulation of peptidyl-serine phosphorylation	IL6,VEGFA,TNF,APP,TGFB1,AKT1,CAV1,IFNG,PTGS2,HSP90AA1,BCL2,EGFR,RAF1	2.84581e-10	13
BP	GO:0023061	signal release	PPARG,IL6,TNF,UCP2,IL1B,NOS2,IFNG,PRKCB,GSK3B,HIF1A,SPP1,PPARD,IL1A,GJA1,HTR2A,OPRM1,ALOX5,MAOB,SLC6A4,PLA2G4A,RAF1,DRD1,PTGES	2.97756e-10	23
BP	GO:0050731	positive regulation of peptidyl-tyrosine phosphorylation	IL6,VEGFA,TNF,IGF2,TGFB1,TP53,IL4,IFNG,MTOR,IL2,TNFRSF1A,HTR2A,NCF1,PECAM1,EGF,HSF1	3.19175e-10	16
BP	GO:0045862	positive regulation of proteolysis	PPARG,TNF,APP,AKT1,IL1B,CAV1,SIRT1,IFNG,PTEN,GSK3B,NFE2L2,TNFRSF1B,F3,CTSD,EGF,XDH,CASP8,CASP9,BAX,MDM2,HSF1	3.2318e-10	21
BP	GO:0019915	lipid storage	PPARG,IL6,TNF,APOB,CRP,IL1B,PPARA,CAV1,SIRT1,PPARD,NFKBIA,ABCG1	3.34402e-10	12
BP	GO:0030225	macrophage differentiation	VEGFA,APP,TGFB1,MMP9,SIRT1,IFNG,PARP1,PRKCA,CASP8,HSF1	3.42183e-10	10
BP	GO:0035094	response to nicotine	TNF,PPARA,MMP2,VCAM1,MAPK1,HMOX1,CASP3,BCL2,SLC6A3,CHRNA7	3.42183e-10	10
BP	GO:0009408	response to heat	NOS3,SOD1,AKT1,SIRT1,MTOR,CXCL10,HMOX1,PTGS2,GSK3B,IL1A,HSP90AA1,HSPB1,HSF1	3.46292e-10	13
BP	GO:0071375	cellular response to peptide hormone stimulus	INSR,PPARG,SLC2A4,IGF2,UCP2,AKT1,IL1B,CAV1,SIRT1,STAT1,PRKCB,PLAT,GSK3B,NFE2L2,PARP1,CDK4,CA2,CCNA2,HSF1	3.57882e-10	19
BP	GO:1901216	positive regulation of neuron death	TNF,TP53,IFNG,CTNNB1,GSK3B,FOS,PARP1,CASP3,NQO1,CASP8,CASP9,BAX	3.73323e-10	12
BP	GO:0032868	response to insulin	INSR,PPARG,SLC2A4,IGF2,UCP2,CAT,AKT1,IL10,IL1B,PPARA,SIRT1,STAT1,PRKCB,MTOR,GSK3B,MAPK14,PARP1,CDK4	3.77917e-10	18
BP	GO:0007568	aging	UCP2,CAT,MPO,IL10,MMP2,VCAM1,PTGS2,FOS,NFE2L2,TNFRSF1B,HTR2A,NQO1,CASP9,SLC6A3,CYP1A1	3.81881e-10	15
BP	GO:0008406	gonad development	INSR,VEGFA,NOS3,SOD1,MMP2,SIRT1,ESR1,AR,IL1A,KDR,GJA1,HSPA5,CASP3,BCL2,PGR,BAX,BCL2L1	4.04545e-10	17
BP	GO:0006692	prostanoid metabolic process	AKR1B1,IL1B,GSTM1,SIRT1,PTGS2,TNFRSF1A,GSTP1,PTGS1,PLA2G4A,PTGES	4.04545e-10	10
BP	GO:0006693	prostaglandin metabolic process	AKR1B1,IL1B,GSTM1,SIRT1,PTGS2,TNFRSF1A,GSTP1,PTGS1,PLA2G4A,PTGES	4.04545e-10	10
BP	GO:1903034	regulation of response to wounding	TNF,NOS3,SERPINE1,IL10,CAV1,MTOR,PTEN,PLAT,PLAU,THBD,NFE2L2,SPP1,F3,F7,ALOX5	4.84791e-10	15
BP	GO:0032943	mononuclear cell proliferation	IL6,IGF2,CRP,IL10,IL1B,TP53,IL4,VCAM1,CTNNB1,PIK3CG,IL2,TNFRSF1B,IL1A,GJA1,CASP3,CD40LG,BCL2,AHR,BAX	4.84791e-10	19
BP	GO:0002526	acute inflammatory response	IL6,TNF,CRP,IL1B,IL4,VCAM1,PTGS2,PIK3CG,IL1A,F3,GSTP1,OPRM1,PTGES	5.17405e-10	13
BP	GO:0010594	regulation of endothelial cell migration	PPARG,VEGFA,TNF,NOS3,TGFB1,AKT1,SIRT1,HMOX1,PTGS2,PIK3CG,HIF1A,NFE2L2,KDR,PRKCA,EGF,MET,HSPB1	5.17405e-10	17
BP	GO:0045137	development of primary sexual characteristics	INSR,VEGFA,NOS3,SOD1,MMP2,SIRT1,ESR1,AR,IL1A,KDR,GJA1,HSPA5,CASP3,BCL2,PGR,BAX,BCL2L1	5.51162e-10	17
BP	GO:0042391	regulation of membrane potential	TNF,UCP2,APP,SOD1,AKT1,ADRB2,CAV1,MTOR,PTEN,GSK3B,PARP1,KDR,GJA1,OPRM1,ADRB1,BCL2,BAX,DRD1,CHRM1,BCL2L1,CHRNA7,GABRA1	5.81383e-10	22
BP	GO:1903037	regulation of leukocyte cell-cell adhesion	IL6,TNF,IGF2,CCL2,DPP4,AKT1,IL10,IL1B,PPARA,CAV1,IL4,VCAM1,IFNG,SELE,SELP,IL2,IL1A,CASP3,CD40LG,ALOX5	6.32881e-10	20
BP	GO:0033559	unsaturated fatty acid metabolic process	AKR1B1,IL1B,GSTM1,SIRT1,PTGS2,TNFRSF1A,GSTP1,CYP1A2,ALOX5,PTGS1,PLA2G4A,CYP1A1,PTGES	6.33291e-10	13
BP	GO:2001242	regulation of intrinsic apoptotic signaling pathway	SOD1,AKT1,TP53,CAV1,MMP9,SIRT1,PTGS2,HIF1A,NFE2L2,PARP1,BCL2,HSPB1,BAX,MDM2,BCL2L1	7.10622e-10	15
BP	GO:0033674	positive regulation of kinase activity	INSR,VEGFA,TNF,IGF2,TGFB1,AKT1,IL1B,ADRB2,SIRT1,IL4,IFNG,MTOR,PIK3CG,IL2,KDR,HSP90AA1,HTR2A,CD40LG,NCF1,EGFR,EGF,MET,CCNB1	7.69754e-10	23
BP	GO:0001894	tissue homeostasis	IL6,VEGFA,NOS3,ALB,SOD1,ADRB2,CTNNB1,PTGS2,SPP1,KDR,GJA1,PRKCA,ACACA,BCL2,PECAM1,HSPB1,BAX,COL3A1	7.81973e-10	18
BP	GO:0010742	macrophage derived foam cell differentiation	PPARG,APOB,CRP,TGFB1,PPARA,CETP,STAT1,NFKBIA,ABCG1	7.8529e-10	9
BP	GO:0042098	T cell proliferation	IL6,IGF2,IL10,IL1B,TP53,IL4,VCAM1,CTNNB1,PIK3CG,IL2,TNFRSF1B,IL1A,GJA1,CASP3,CD40LG,BAX	8.04977e-10	16
BP	GO:0043281	regulation of cysteine-type endopeptidase activity involved in apoptotic process	PPARG,VEGFA,TNF,AKT1,MMP9,SIRT1,PTGS2,F3,CTSD,XDH,CASP8,CASP9,RAF1,XIAP,BAX,HSF1	8.04977e-10	16
BP	GO:0014065	phosphatidylinositol 3-kinase signaling	INSR,TNF,CAT,AKT1,SIRT1,PTEN,SELP,PIK3CG,PPARD,KDR,HTR2A,NCF1,EGFR,EGF	8.04977e-10	14
BP	GO:0010469	regulation of signaling receptor activity	PPARG,TNF,APP,CCL2,SERPINE1,IL10,ADRB2,PPARA,IFNG,PLAU,HIF1A,ESR2,OPRM1,NCF1,EGF	8.08074e-10	15
BP	GO:0007623	circadian rhythm	PPARG,TNF,PPARA,TP53,SIRT1,NOS2,MTOR,MAPK8,PTEN,GSK3B,MTTP,ADRB1,F7,SLC6A4,AHR,CDK1	8.53148e-10	16
BP	GO:0031649	heat generation	TNF,IL1B,ADRB2,PTGS2,IL1A,ADRB1,PTGES	8.80336e-10	7
BP	GO:0150076	neuroinflammatory response	IL6,TNF,APP,IL1B,MMP9,IL4,IFNG,PTGS2,TNFRSF1B,JUN,MMP3	8.80336e-10	11
BP	GO:0048661	positive regulation of smooth muscle cell proliferation	IL6,TNF,TGFB1,AKT1,IL10,MMP9,MMP2,STAT1,HMOX1,PTGS2,GJA1,JUN	9.40548e-10	12
BP	GO:0090077	foam cell differentiation	PPARG,APOB,CRP,TGFB1,PPARA,CETP,STAT1,NFKBIA,ABCG1	9.6551e-10	9
BP	GO:0010883	regulation of lipid storage	PPARG,IL6,TNF,APOB,CRP,PPARA,SIRT1,PPARD,NFKBIA,ABCG1	9.82243e-10	10
BP	GO:0001890	placenta development	PPARG,IGF2,SOD1,AKT1,IL10,MAPK1,PTGS2,MAPK14,HIF1A,SPP1,PPARD,NCOA1,EGFR,CASP8	1.02073e-09	14
BP	GO:0071902	positive regulation of protein serine/threonine kinase activity	INSR,VEGFA,TNF,IGF2,TGFB1,AKT1,IL1B,ADRB2,SIRT1,IFNG,PIK3CG,HTR2A,CD40LG,EGFR,EGF,CCNB1	1.02346e-09	16
BP	GO:1901215	negative regulation of neuron death	SOD1,CCL2,AKT1,IL10,PPARA,SIRT1,CTNNB1,HMOX1,GSK3B,HIF1A,TNFRSF1B,JUN,BCL2,BAX,BCL2L1,HSF1	1.09436e-09	16
BP	GO:0006690	icosanoid metabolic process	AKR1B1,IL1B,GSTM1,SIRT1,PTGS2,TNFRSF1A,GSTP1,CYP1A2,ALOX5,PTGS1,PLA2G4A,CYP1A1,PTGES	1.10399e-09	13
BP	GO:0010332	response to gamma radiation	TP53,CXCL10,PARP1,IL1A,HSPA5,BCL2,BAX,MDM2,BCL2L1,HSF1	1.15669e-09	10
BP	GO:0007548	sex differentiation	INSR,VEGFA,NOS3,SOD1,MMP2,SIRT1,CTNNB1,ESR1,AR,IL1A,KDR,GJA1,HSPA5,CASP3,BCL2,PGR,BAX,BCL2L1	1.21674e-09	18
BP	GO:0031668	cellular response to extracellular stimulus	ALB,UCP2,PPARA,TP53,SIRT1,VCAM1,MAPK1,MTOR,MAPK8,HMOX1,FOS,NFE2L2,HSPA5,BCL2,NCOA1,RXRA,COL1A1	1.21674e-09	17
BP	GO:0045926	negative regulation of growth	CDKN2A,TGFB1,ADRB2,PPARA,TP53,SIRT1,PTEN,G6PD,HIF1A,SPP1,PPARD,ESR2,GJA1,ADRB1,BCL2,SLC6A4,MAP2	1.21674e-09	17
BP	GO:1903039	positive regulation of leukocyte cell-cell adhesion	IL6,TNF,IGF2,CCL2,DPP4,AKT1,IL1B,CAV1,IL4,VCAM1,IFNG,SELE,SELP,IL2,IL1A,CD40LG,ALOX5	1.21674e-09	17
BP	GO:0050679	positive regulation of epithelial cell proliferation	VEGFA,TNF,IGF2,AKT1,IL10,SIRT1,CTNNB1,HMOX1,HIF1A,AR,F3,KDR,JUN,PRKCA,EGFR,EGF	1.21891e-09	16
BP	GO:0043535	regulation of blood vessel endothelial cell migration	PPARG,VEGFA,TNF,NOS3,TGFB1,AKT1,SIRT1,HMOX1,PTGS2,HIF1A,NFE2L2,KDR,PRKCA,HSPB1	1.26728e-09	14
BP	GO:0045785	positive regulation of cell adhesion	IL6,VEGFA,TNF,IGF2,CCL2,DPP4,AKT1,IL10,IL1B,CAV1,IL4,VCAM1,IFNG,SELE,SELP,GSK3B,IL2,IL1A,KDR,PRKCA,CD40LG,ALOX5	1.26728e-09	22
BP	GO:1903829	positive regulation of protein localization	PPARG,TNF,TGFB1,AKT1,IL1B,IFNG,MAPK8,PTGS2,GSK3B,ACHE,MAPK14,HIF1A,PPARD,PARP1,IL1A,ABCG1,EGFR,PECAM1,EGF,CDK1,CHRM1,NPEPPS	1.26728e-09	22
BP	GO:0097237	cellular response to toxic substance	TNF,NOS3,ALB,CAT,MPO,SOD1,GSTM1,PTGS2,NFE2L2,GSTP1,PTGS1,NQO1,PTGES	1.29492e-09	13
BP	GO:0022409	positive regulation of cell-cell adhesion	IL6,TNF,IGF2,CCL2,DPP4,AKT1,IL10,IL1B,CAV1,IL4,VCAM1,IFNG,SELE,SELP,IL2,IL1A,CD40LG,ALOX5	2.07135e-09	18
BP	GO:0070663	regulation of leukocyte proliferation	IL6,IGF2,CRP,IL10,IL1B,IL4,VCAM1,MAPK1,CTNNB1,IL2,TNFRSF1B,IL1A,GSTP1,CASP3,CD40LG,BCL2,AHR	2.07135e-09	17
BP	GO:0071478	cellular response to radiation	TP53,MMP9,MMP2,SIRT1,PTGS2,MAPK14,PARP1,HSPA5,MMP3,CASP9,BAX,PCNA,MDM2,BCL2L1,HSF1	2.18168e-09	15
BP	GO:0031960	response to corticosteroid	IL6,TNF,IL10,NR3C1,PLAT,PTGS2,FOS,PARP1,CASP3,BCL2,COL1A1,MAOB,CASP9,PCNA	2.27954e-09	14
BP	GO:0001101	response to acid chemical	VEGFA,TNF,MMP2,MTOR,CASP3,F7,EGFR,COL1A1,NQO1,PCNA,BCL2L1,HSF1,COL3A1	2.31624e-09	13
BP	GO:0048144	fibroblast proliferation	TP53,CTNNB1,ESR1,JUN,GSTP1,EGFR,CDK4,BAX,CCNA2,COL3A1,CCNB1	2.51749e-09	11
BP	GO:0070371	ERK1 and ERK2 cascade	TNF,APP,ICAM1,CCL2,TGFB1,IL1B,MAPK1,PTEN,IL1A,KDR,JUN,HTR2A,GSTP1,PRKCA,OPRM1,EGFR,EGF,CDK1,CHRNA7	2.60907e-09	19
BP	GO:0046651	lymphocyte proliferation	IL6,IGF2,IL10,IL1B,TP53,IL4,VCAM1,CTNNB1,PIK3CG,IL2,TNFRSF1B,IL1A,GJA1,CASP3,CD40LG,BCL2,AHR,BAX	2.65453e-09	18
BP	GO:0045981	positive regulation of nucleotide metabolic process	INSR,NOS3,APP,PPARA,NOS2,IL4,IFNG,HIF1A,HTR2A	2.75111e-09	9
BP	GO:1900544	positive regulation of purine nucleotide metabolic process	INSR,NOS3,APP,PPARA,NOS2,IL4,IFNG,HIF1A,HTR2A	2.75111e-09	9
BP	GO:0031663	lipopolysaccharide-mediated signaling pathway	TNF,NOS3,CCL2,TGFB1,AKT1,IL1B,MAPK1,MAPK14,NFKBIA,PRKCA	3.03091e-09	10
BP	GO:0019216	regulation of lipid metabolic process	PPARG,TNF,APOB,SOD1,TGFB1,AKT1,IL1B,PPARA,CAV1,SIRT1,IFNG,MTOR,PTGS2,PIK3CG,PPARD,IL1A,HTR2A,ABCG1,CDK4	3.11938e-09	19
BP	GO:0033273	response to vitamin	CAT,CXCL10,PTGS2,SPP1,PPARD,IL1A,F7,RXRA,COL1A1,TYR,CYP1A1	3.19604e-09	11
BP	GO:0003158	endothelium development	VEGFA,TNF,ICAM1,IL1B,CTNNB1,CXCL10,TNFRSF1A,KDR,IKBKB,FASN,PECAM1,XDH,MET	3.25391e-09	13
BP	GO:0061041	regulation of wound healing	TNF,NOS3,SERPINE1,CAV1,MTOR,PTEN,PLAT,PLAU,THBD,NFE2L2,F3,F7,ALOX5	3.25391e-09	13
BP	GO:0006633	fatty acid biosynthetic process	IL1B,GSTM1,SIRT1,PTGS2,CYP3A4,GSTP1,ACACA,CYP1A2,FASN,ALOX5,PTGS1,PLA2G4A,CYP1A1,PTGES	3.28232e-09	14
BP	GO:1902895	positive regulation of miRNA transcription	PPARG,TNF,TGFB1,IL10,TP53,NR3C1,FOS,HIF1A,JUN	3.29725e-09	9
BP	GO:0003018	vascular process in circulatory system	INSR,SLC2A4,VEGFA,TNF,NOS3,CRP,SOD1,TGFB1,ADRB2,CAV1,MMP2,PTGS2,PPARD,HTR2A,ADRB1,SLC6A4,DRD1	3.29725e-09	17
BP	GO:0051054	positive regulation of DNA metabolic process	IL6,TNF,TGFB1,AKT1,SIRT1,IL4,MAPK1,CTNNB1,IL2,PARP1,HSP90AA1,EGFR,EGF,CDK1,BAX,PCNA,HSF1	3.29725e-09	17
BP	GO:2000116	regulation of cysteine-type endopeptidase activity	PPARG,VEGFA,TNF,AKT1,MMP9,SIRT1,PTGS2,F3,CTSD,XDH,CASP8,CASP9,RAF1,XIAP,BAX,HSF1	3.6949e-09	16
BP	GO:0071887	leukocyte apoptotic process	IL6,CDKN2A,AKT1,IL10,TP53,SIRT1,PTEN,IL2,HIF1A,CASP3,CASP9,BAX	4.06079e-09	12
BP	GO:1905953	negative regulation of lipid localization	PPARG,IL6,TNF,CRP,AKT1,PPARA,PPARD,NFKBIA,ABCG1	4.89831e-09	9
BP	GO:0001938	positive regulation of endothelial cell proliferation	VEGFA,IGF2,AKT1,IL10,SIRT1,HMOX1,HIF1A,F3,KDR,JUN,PRKCA,EGF	4.99e-09	12
BP	GO:0071466	cellular response to xenobiotic stimulus	IL1B,GSTM1,TP53,NOS2,NFE2L2,CYP3A4,GSTP1,HSPA5,CYP1A2,NQO1,AHR,PCNA,CYP1A1,HSF1	5.14615e-09	14
BP	GO:0038034	signal transduction in absence of ligand	TNF,AKT1,IL1B,IL4,GSK3B,IL2,IL1A,BCL2,BAX,BCL2L1	5.37787e-09	10
BP	GO:0097192	extrinsic apoptotic signaling pathway in absence of ligand	TNF,AKT1,IL1B,IL4,GSK3B,IL2,IL1A,BCL2,BAX,BCL2L1	5.37787e-09	10
BP	GO:0008203	cholesterol metabolic process	PON1,APOB,APP,CAT,SOD1,CETP,IL4,G6PD,CYP3A4,PPARD,CYP1A2,ABCG1,RXRA	5.37787e-09	13
BP	GO:0030595	leukocyte chemotaxis	IL6,VEGFA,CCL2,DPP4,SERPINE1,IL10,IL1B,CXCL8,IL4,MAPK1,CXCL10,PIK3CG,F7,ALOX5,CXCL1,CXCL2	5.57055e-09	16
BP	GO:0045860	positive regulation of protein kinase activity	INSR,VEGFA,TNF,IGF2,TGFB1,AKT1,IL1B,ADRB2,SIRT1,IL4,IFNG,MTOR,PIK3CG,HSP90AA1,HTR2A,CD40LG,NCF1,EGFR,EGF,CCNB1	5.80899e-09	20
BP	GO:0050921	positive regulation of chemotaxis	IL6,VEGFA,SERPINE1,TGFB1,CXCL8,IL4,MAPK1,CXCL10,F3,KDR,F7,MET,HSPB1	5.80899e-09	13
BP	GO:0002687	positive regulation of leukocyte migration	IL6,VEGFA,TNF,APP,ICAM1,SERPINE1,CXCL8,IL4,MAPK1,SELP,CXCL10,IL1A,F7	6.27112e-09	13
BP	GO:0035296	regulation of tube diameter	TNF,NOS3,CRP,SOD1,ADRB2,CAV1,MMP2,PTGS2,PPARD,HTR2A,ADRB1,SLC6A4,DRD1	6.27112e-09	13
BP	GO:0097746	blood vessel diameter maintenance	TNF,NOS3,CRP,SOD1,ADRB2,CAV1,MMP2,PTGS2,PPARD,HTR2A,ADRB1,SLC6A4,DRD1	6.27112e-09	13
BP	GO:0051591	response to cAMP	APP,STAT1,PLAT,PIK3CG,FOS,THBD,HSPA5,COL1A1,AHR,TYR,SLC6A3	6.30633e-09	11
BP	GO:0043200	response to amino acid	TNF,MMP2,MTOR,CASP3,F7,EGFR,COL1A1,NQO1,PCNA,BCL2L1,HSF1,COL3A1	6.49181e-09	12
BP	GO:0035150	regulation of tube size	TNF,NOS3,CRP,SOD1,ADRB2,CAV1,MMP2,PTGS2,PPARD,HTR2A,ADRB1,SLC6A4,DRD1	6.76625e-09	13
BP	GO:0018107	peptidyl-threonine phosphorylation	APP,TGFB1,AKT1,MAPK1,PRKCB,MTOR,MAPK8,GSK3B,PRKCA,BCL2,EGF,CDK1	7.1052e-09	12
BP	GO:1990748	cellular detoxification	NOS3,ALB,CAT,MPO,SOD1,GSTM1,PTGS2,NFE2L2,GSTP1,PTGS1,NQO1,PTGES	7.1052e-09	12
BP	GO:0051223	regulation of protein transport	PPARG,IL6,TNF,UCP2,TGFB1,IL1B,NOS2,IFNG,MAPK8,PTGS2,GSK3B,ACHE,MAPK14,HIF1A,PPARD,IL1A,OPRM1,ABCG1,ALOX5,CDK1,CHRM1,NPEPPS	7.69726e-09	22
BP	GO:0003012	muscle system process	PPARG,TNF,NOS3,SOD1,IL1B,ADRB2,PPARA,CAV1,MTOR,HMOX1,PTGS2,PIK3CG,G6PD,TNFRSF1A,TNFRSF1B,PARP1,GJA1,HTR2A,PRKCA,DRD1,CHRM2	7.87985e-09	21
BP	GO:0033344	cholesterol efflux	PPARG,PON1,APOB,CAV1,CETP,SIRT1,NFKBIA,ABCG1,RXRA,EGF	7.9893e-09	10
BP	GO:0043534	blood vessel endothelial cell migration	PPARG,VEGFA,TNF,NOS3,TGFB1,AKT1,SIRT1,HMOX1,PTGS2,HIF1A,NFE2L2,KDR,PRKCA,HSPB1	8.16973e-09	14
BP	GO:0046890	regulation of lipid biosynthetic process	TNF,APOB,SOD1,AKT1,IL1B,PPARA,SIRT1,IFNG,MTOR,PTGS2,IL1A,HTR2A,ABCG1,CDK4	8.16973e-09	14
BP	GO:0045446	endothelial cell differentiation	VEGFA,TNF,ICAM1,IL1B,CTNNB1,TNFRSF1A,KDR,IKBKB,FASN,PECAM1,XDH,MET	8.4897e-09	12
BP	GO:0048015	phosphatidylinositol-mediated signaling	INSR,TNF,CAT,AKT1,SIRT1,PTEN,SELP,PIK3CG,PPARD,KDR,HTR2A,NCF1,EGFR,EGF	9.41807e-09	14
BP	GO:0052547	regulation of peptidase activity	PPARG,VEGFA,TNF,APP,SERPINE1,AKT1,CAV1,MMP9,SIRT1,PTGS2,F3,CTSD,SLPI,XDH,CASP8,CASP9,RAF1,XIAP,BAX,HSF1,SERPIND1	1.01789e-08	21
BP	GO:1904035	regulation of epithelial cell apoptotic process	IL6,TNF,ICAM1,CCL2,SERPINE1,PPARA,IL4,HMOX1,NFE2L2,KDR,CD40LG	1.08915e-08	11
BP	GO:0031669	cellular response to nutrient levels	ALB,UCP2,PPARA,TP53,SIRT1,MAPK1,MTOR,MAPK8,HMOX1,NFE2L2,HSPA5,BCL2,NCOA1,RXRA,COL1A1	1.11774e-08	15
BP	GO:0010874	regulation of cholesterol efflux	PPARG,PON1,CAV1,CETP,SIRT1,NFKBIA,ABCG1,RXRA,EGF	1.13902e-08	9
BP	GO:1902652	secondary alcohol metabolic process	PON1,APOB,APP,CAT,SOD1,CETP,IL4,G6PD,CYP3A4,PPARD,CYP1A2,ABCG1,RXRA	1.16359e-08	13
BP	GO:0010745	negative regulation of macrophage derived foam cell differentiation	PPARG,CRP,PPARA,CETP,NFKBIA,ABCG1	1.16359e-08	6
BP	GO:0007249	I-kappaB kinase/NF-kappaB signaling	TNF,AKT1,IL1B,SIRT1,STAT1,CTNNB1,PRKCB,HMOX1,ESR1,TNFRSF1A,IL1A,GJA1,NFKBIA,GSTP1,IKBKB,CASP8,HSPB1	1.16905e-08	17
BP	GO:0006801	superoxide metabolic process	NOS3,CRP,MPO,SOD1,TGFB1,NOS2,NFE2L2,GSTP1,NCF1,NQO1	1.17469e-08	10
BP	GO:0045787	positive regulation of cell cycle	INSR,TNF,IGF2,APP,AKT1,IL10,IL1B,IL1A,PRKCA,EGFR,EGF,SLC6A4,CDK4,CDK1,CYP1A1,MDM2,HSF1,CCNB1	1.20664e-08	18
BP	GO:0048017	inositol lipid-mediated signaling	INSR,TNF,CAT,AKT1,SIRT1,PTEN,SELP,PIK3CG,PPARD,KDR,HTR2A,NCF1,EGFR,EGF	1.21606e-08	14
BP	GO:0042063	gliogenesis	IL6,TNF,APP,SOD1,CCL2,TGFB1,AKT1,IL1B,MAPK1,IFNG,CTNNB1,MTOR,PTEN,TNFRSF1B,CDK1,DRD1,CHRM1	1.34916e-08	17
BP	GO:0010001	glial cell differentiation	IL6,TNF,APP,SOD1,TGFB1,AKT1,IL1B,MAPK1,IFNG,CTNNB1,MTOR,PTEN,TNFRSF1B,CDK1,DRD1	1.48667e-08	15
BP	GO:0051222	positive regulation of protein transport	PPARG,TNF,TGFB1,IL1B,IFNG,MAPK8,PTGS2,GSK3B,ACHE,MAPK14,HIF1A,PPARD,IL1A,ABCG1,CDK1,CHRM1,NPEPPS	1.48667e-08	17
BP	GO:0097696	receptor signaling pathway via STAT	PPARG,IL6,TNF,CCL2,TGFB1,IL10,CAV1,STAT1,IL4,IFNG,IL2,TNFRSF1A,EGF,HSF1	1.48667e-08	14
BP	GO:0045834	positive regulation of lipid metabolic process	PPARG,TNF,TGFB1,AKT1,IL1B,PPARA,IFNG,MTOR,PTGS2,PPARD,IL1A,HTR2A,ABCG1	1.55828e-08	13
BP	GO:0018210	peptidyl-threonine modification	APP,TGFB1,AKT1,MAPK1,PRKCB,MTOR,MAPK8,GSK3B,PRKCA,BCL2,EGF,CDK1	1.5667e-08	12
BP	GO:0016125	sterol metabolic process	PON1,APOB,APP,CAT,SOD1,CETP,IL4,G6PD,CYP3A4,PPARD,CYP1A2,ABCG1,RXRA	1.67654e-08	13
BP	GO:0052548	regulation of endopeptidase activity	PPARG,VEGFA,TNF,APP,SERPINE1,AKT1,MMP9,SIRT1,PTGS2,F3,CTSD,SLPI,XDH,CASP8,CASP9,RAF1,XIAP,BAX,HSF1,SERPIND1	1.81338e-08	20
BP	GO:0098869	cellular oxidant detoxification	NOS3,ALB,CAT,MPO,SOD1,PTGS2,NFE2L2,GSTP1,PTGS1,NQO1,PTGES	2.00098e-08	11
BP	GO:0030856	regulation of epithelial cell differentiation	VEGFA,TNF,SERPINE1,IL1B,CAV1,MMP9,STAT1,IFNG,CTNNB1,TNFRSF1A,IL1A,IKBKB,XDH	2.10432e-08	13
BP	GO:0050863	regulation of T cell activation	IL6,IGF2,SOD1,CCL2,DPP4,AKT1,IL10,IL1B,CAV1,IL4,VCAM1,IFNG,CTNNB1,IL2,TNFRSF1B,IL1A,CASP3,CD40LG	2.14043e-08	18
BP	GO:0045913	positive regulation of carbohydrate metabolic process	INSR,IGF2,APP,AKT1,PPARA,SIRT1,IFNG,HIF1A,HTR2A,EGF	2.19584e-08	10
BP	GO:0050920	regulation of chemotaxis	IL6,VEGFA,CCL2,DPP4,SERPINE1,TGFB1,CXCL8,IL4,MAPK1,CXCL10,F3,KDR,F7,MET,HSPB1	2.21368e-08	15
BP	GO:1903131	mononuclear cell differentiation	PPARG,IL6,VEGFA,SOD1,IL10,IL1B,TP53,IL4,VCAM1,IFNG,CTNNB1,MTOR,IL2,IL1A,JUN,CD40LG,FASN,BCL2,BAX,RUNX2	2.34951e-08	20
BP	GO:0030522	intracellular receptor signaling pathway	PPARG,PPARA,SIRT1,NR3C1,ESR1,PPARD,AR,PARP1,ESR2,NFKBIA,NR3C2,NCOA1,RXRA,AHR,XIAP,PGR	2.43296e-08	16
BP	GO:0007566	embryo implantation	VEGFA,SOD1,IL1B,MMP9,MMP2,PTGS2,SPP1,PPARD,GJA1	2.46979e-08	9
BP	GO:0016049	cell growth	VEGFA,APP,CDKN2A,TGFB1,AKT1,PPARA,TP53,SIRT1,CTNNB1,MTOR,GSK3B,IL2,G6PD,SPP1,PPARD,ESR2,HSP90AA1,GJA1,BCL2,EGFR,MAP2	2.69023e-08	21
BP	GO:0097529	myeloid leukocyte migration	IL6,VEGFA,CCL2,DPP4,SERPINE1,IL1B,CXCL8,IL4,MAPK1,CXCL10,PIK3CG,IL1A,PECAM1,CXCL1,CXCL2	2.75988e-08	15
BP	GO:0009615	response to virus	IL6,TNF,APOB,IL1B,STAT1,IL4,IFNG,CXCL10,MAPK14,HIF1A,HSP90AA1,IKBKB,BCL2,HSPB1,BAX,CYP1A1,CHRM2,BCL2L1,ODC1	2.75988e-08	19
BP	GO:0048145	regulation of fibroblast proliferation	TP53,CTNNB1,ESR1,JUN,GSTP1,EGFR,CDK4,BAX,CCNA2,CCNB1	2.75988e-08	10
BP	GO:1904951	positive regulation of establishment of protein localization	PPARG,TNF,TGFB1,IL1B,IFNG,MAPK8,PTGS2,GSK3B,ACHE,MAPK14,HIF1A,PPARD,IL1A,ABCG1,CDK1,CHRM1,NPEPPS	3.12399e-08	17
BP	GO:0150077	regulation of neuroinflammatory response	IL6,TNF,IL1B,MMP9,IL4,PTGS2,TNFRSF1B,MMP3	3.44399e-08	8
BP	GO:0032944	regulation of mononuclear cell proliferation	IL6,IGF2,CRP,IL10,IL1B,IL4,VCAM1,CTNNB1,IL2,TNFRSF1B,IL1A,CASP3,CD40LG,BCL2,AHR	3.45312e-08	15
BP	GO:0051100	negative regulation of binding	AKT1,IL10,ADRB2,PPARA,CAV1,MAPK8,HMOX1,GSK3B,JUN,NFKBIA,SLPI,MAP2,BAX	3.68671e-08	13
BP	GO:0010876	lipid localization	PPARG,IL6,TNF,APOB,CRP,AKT1,IL1B,PPARA,CAV1,CETP,SIRT1,NOS2,SPP1,PPARD,MTTP,IL1A,NFKBIA,ABCG1,PLA2G4A,PTGES	3.7531e-08	20
BP	GO:0010875	positive regulation of cholesterol efflux	PPARG,PON1,CAV1,SIRT1,NFKBIA,ABCG1,RXRA	4.1416e-08	7
BP	GO:0045428	regulation of nitric oxide biosynthetic process	INSR,TNF,AKT1,IL10,IL1B,CAV1,IFNG,PTGS2,HSP90AA1	4.44386e-08	9
BP	GO:0060284	regulation of cell development	IL6,VEGFA,TNF,TGFB1,AKT1,IL1B,TP53,IFNG,CTNNB1,MTOR,PTEN,GSK3B,HIF1A,TNFRSF1A,SPP1,TNFRSF1B,IL1A,OPRM1,IKBKB,BCL2,MAP2	4.6122e-08	21
BP	GO:0006066	alcohol metabolic process	PON1,AKR1B1,APOB,APP,CAT,SOD1,CETP,IL4,PTEN,G6PD,ALDH2,CYP3A4,PPARD,CYP1A2,ABCG1,RXRA,PLA2G4A,CYP1A1	4.72006e-08	18
BP	GO:0097194	execution phase of apoptosis	IL6,AKT1,TP53,CASP3,CASP8,CASP9,BAX,CASP7,BCL2L1,HSF1	4.91905e-08	10
BP	GO:0001649	osteoblast differentiation	PPARG,IL6,TNF,IGF2,CAT,AKT1,CTNNB1,GSK3B,ACHE,MAPK14,SPP1,GJA1,FASN,COL1A1,RUNX2	5.32882e-08	15
BP	GO:0051384	response to glucocorticoid	IL6,TNF,IL10,NR3C1,PLAT,PTGS2,FOS,CASP3,BCL2,MAOB,CASP9,PCNA	5.3345e-08	12
BP	GO:0046889	positive regulation of lipid biosynthetic process	TNF,AKT1,IL1B,PPARA,IFNG,MTOR,PTGS2,IL1A,HTR2A,ABCG1	5.4767e-08	10
BP	GO:0051099	positive regulation of binding	PPARG,PON1,APP,TGFB1,CAV1,MMP9,IFNG,CTNNB1,GSK3B,PARP1,EGF,MET,HSF1	5.51098e-08	13
BP	GO:0014066	regulation of phosphatidylinositol 3-kinase signaling	INSR,TNF,CAT,SIRT1,PTEN,SELP,PPARD,KDR,NCF1,EGFR,EGF	5.61354e-08	11
BP	GO:1900542	regulation of purine nucleotide metabolic process	INSR,NOS3,APP,PPARA,NOS2,IL4,IFNG,HIF1A,PARP1,HTR2A	6.08878e-08	10
BP	GO:0022411	cellular component disassembly	INSR,IL6,TNF,DPP4,TGFB1,ADRB2,TP53,MMP9,MMP2,PRKCB,GSK3B,HIF1A,PRKCA,HK2,PRSS1,MMP3,MMP13,CDK1,BAX,HSF1	6.09977e-08	20
BP	GO:0045637	regulation of myeloid cell differentiation	TNF,TGFB1,STAT1,IL4,IFNG,CTNNB1,MTOR,FOS,MAPK14,HIF1A,NFKBIA,PRKCA,CASP8,HSF1	6.49441e-08	14
BP	GO:0001885	endothelial cell development	VEGFA,TNF,ICAM1,IL1B,TNFRSF1A,IKBKB,FASN,PECAM1,MET	6.60253e-08	9
BP	GO:0080164	regulation of nitric oxide metabolic process	INSR,TNF,AKT1,IL10,IL1B,CAV1,IFNG,PTGS2,HSP90AA1	6.60253e-08	9
BP	GO:1904659	glucose transmembrane transport	INSR,SLC2A4,TNF,AKT1,IL1B,PRKCB,MAPK14,NFE2L2,PPARD,HK2,DRD1	6.65811e-08	11
BP	GO:1902175	regulation of oxidative stress-induced intrinsic apoptotic signaling pathway	SOD1,AKT1,SIRT1,HIF1A,NFE2L2,PARP1,HSPB1	6.79388e-08	7
BP	GO:0090594	inflammatory response to wounding	PPARG,TGFB1,HMOX1,HIF1A,IL1A,ALOX5	6.89114e-08	6
BP	GO:0008631	intrinsic apoptotic signaling pathway in response to oxidative stress	SOD1,AKT1,SIRT1,HIF1A,NFE2L2,PARP1,BCL2,HSPB1	6.97478e-08	8
BP	GO:1904646	cellular response to amyloid-beta	TNF,APP,ICAM1,ADRB2,VCAM1,GSK3B,PARP1,GJA1	6.97478e-08	8
BP	GO:0035265	organ growth	IGF2,SOD1,AKT1,PPARA,PTEN,G6PD,ESR1,MAPK14,AR,BCL2,SLC6A4,MMP13,CDK1	7.01618e-08	13
BP	GO:0035264	multicellular organism growth	IGF2,APP,SOD1,ADRB2,TP53,MTOR,AR,ADRB1,BCL2,CDK4,SLC6A3,COL3A1	7.01873e-08	12
BP	GO:0006140	regulation of nucleotide metabolic process	INSR,NOS3,APP,PPARA,NOS2,IL4,IFNG,HIF1A,PARP1,HTR2A	7.31486e-08	10
BP	GO:0034644	cellular response to UV	TP53,MMP9,MMP2,SIRT1,PTGS2,PARP1,MMP3,CASP9,BAX,PCNA	7.31486e-08	10
BP	GO:0014823	response to activity	IL6,TNF,CAT,IL10,MMP2,HIF1A,PPARD,CDK1,HSF1	7.31486e-08	9
BP	GO:0031100	animal organ regeneration	IL6,TNF,UCP2,IL10,HMOX1,F7,CDK1,PCNA,CCNA2	7.31486e-08	9
BP	GO:0072577	endothelial cell apoptotic process	TNF,ICAM1,CCL2,SERPINE1,IL10,IL4,NFE2L2,KDR,CD40LG	7.31486e-08	9
BP	GO:1903578	regulation of ATP metabolic process	INSR,TNF,APP,PPARA,TP53,IL4,IFNG,HIF1A,PARP1,HTR2A	8.08616e-08	10
BP	GO:0030193	regulation of blood coagulation	NOS3,SERPINE1,CAV1,PLAT,PLAU,THBD,NFE2L2,F3,F7	8.32686e-08	9
BP	GO:0034605	cellular response to heat	SIRT1,MTOR,CXCL10,HMOX1,PTGS2,GSK3B,IL1A,HSP90AA1,HSF1	8.32686e-08	9
BP	GO:0051052	regulation of DNA metabolic process	IL6,TNF,TGFB1,AKT1,IL10,TP53,SIRT1,IL4,MAPK1,CTNNB1,IL2,PARP1,HSP90AA1,EGFR,EGF,CDK1,BAX,PCNA,CCNA2,HSF1	8.86842e-08	20
BP	GO:0070301	cellular response to hydrogen peroxide	IL6,CAT,IL10,SIRT1,NFE2L2,NQO1,MET,CDK1,PCNA,HSF1	8.91523e-08	10
BP	GO:0050708	regulation of protein secretion	PPARG,IL6,TNF,UCP2,TGFB1,IL1B,NOS2,IFNG,ACHE,HIF1A,PPARD,IL1A,OPRM1,ABCG1,ALOX5	8.94406e-08	15
BP	GO:0008645	hexose transmembrane transport	INSR,SLC2A4,TNF,AKT1,IL1B,PRKCB,MAPK14,NFE2L2,PPARD,HK2,DRD1	9.09908e-08	11
BP	GO:0072330	monocarboxylic acid biosynthetic process	IL1B,GSTM1,SIRT1,PTGS2,CYP3A4,GSTP1,ACACA,CYP1A2,FASN,ALOX5,PTGS1,PLA2G4A,CYP1A1,PTGES	9.257e-08	14
BP	GO:0002673	regulation of acute inflammatory response	IL6,TNF,IL1B,IL4,PTGS2,PIK3CG,GSTP1,PTGES	9.49717e-08	8
BP	GO:0043618	regulation of transcription from RNA polymerase II promoter in response to stress	VEGFA,TP53,HMOX1,HIF1A,NFE2L2,JUN,HSPA5,HSF1	9.49717e-08	8
BP	GO:0010506	regulation of autophagy	AKT1,IL10,ADRB2,TP53,SIRT1,IL4,IFNG,MTOR,MAPK8,HMOX1,GSK3B,HIF1A,KDR,CASP3,BCL2,MET,HSPB1	9.56228e-08	17
BP	GO:0043122	regulation of I-kappaB kinase/NF-kappaB signaling	TNF,IL1B,SIRT1,STAT1,CTNNB1,PRKCB,HMOX1,ESR1,TNFRSF1A,IL1A,GJA1,GSTP1,IKBKB,CASP8,HSPB1	9.76941e-08	15
BP	GO:0042326	negative regulation of phosphorylation	PPARG,CDKN2A,TGFB1,AKT1,IL1B,PPARA,CAV1,IGFBP3,SIRT1,IFNG,PTEN,IL2,JUN,GSTP1,CASP3,XDH,HSPB1,BAX	1.01641e-07	18
BP	GO:1902042	negative regulation of extrinsic apoptotic signaling pathway via death domain receptors	NOS3,ICAM1,SERPINE1,HMOX1,GSK3B,RAF1,BCL2L1	1.04509e-07	7
BP	GO:1900046	regulation of hemostasis	NOS3,SERPINE1,CAV1,PLAT,PLAU,THBD,NFE2L2,F3,F7	1.05219e-07	9
BP	GO:0015749	monosaccharide transmembrane transport	INSR,SLC2A4,TNF,AKT1,IL1B,PRKCB,MAPK14,NFE2L2,PPARD,HK2,DRD1	1.05611e-07	11
BP	GO:0051897	positive regulation of protein kinase B signaling	INSR,TNF,IGF2,TGFB1,PIK3CG,F3,HSP90AA1,F7,EGFR,EGF,MET	1.05611e-07	11
BP	GO:0061028	establishment of endothelial barrier	VEGFA,TNF,ICAM1,IL1B,TNFRSF1A,IKBKB,FASN,PECAM1	1.10387e-07	8
BP	GO:0006109	regulation of carbohydrate metabolic process	INSR,IGF2,APP,TGFB1,AKT1,PPARA,TP53,SIRT1,IFNG,GSK3B,HIF1A,HTR2A,EGF	1.11459e-07	13
BP	GO:0098754	detoxification	NOS3,ALB,CAT,MPO,SOD1,GSTM1,PTGS2,NFE2L2,GSTP1,PTGS1,NQO1,PTGES	1.11779e-07	12
BP	GO:0001933	negative regulation of protein phosphorylation	PPARG,CDKN2A,TGFB1,AKT1,IL1B,CAV1,IGFBP3,SIRT1,IFNG,PTEN,IL2,JUN,GSTP1,CASP3,XDH,HSPB1,BAX	1.15541e-07	17
BP	GO:0070374	positive regulation of ERK1 and ERK2 cascade	TNF,APP,ICAM1,CCL2,TGFB1,PTEN,IL1A,KDR,JUN,HTR2A,PRKCA,OPRM1,EGFR,CHRNA7	1.19035e-07	14
BP	GO:0001701	in utero embryonic development	VEGFA,IGF2,NOS3,APOB,AKT1,IL10,TP53,MAPK1,CTNNB1,HIF1A,AR,GJA1,NCOA1,EGFR,CASP8,BCL2L1,COL3A1,CCNB1	1.20671e-07	18
BP	GO:0051101	regulation of DNA binding	PPARG,TGFB1,MMP9,IFNG,CTNNB1,MAPK8,HMOX1,PARP1,JUN,NFKBIA,EGF	1.23366e-07	11
BP	GO:0010743	regulation of macrophage derived foam cell differentiation	PPARG,APOB,CRP,PPARA,CETP,NFKBIA,ABCG1	1.28259e-07	7
BP	GO:1901655	cellular response to ketone	AKT1,SIRT1,NR3C1,PLAT,SPP1,AR,ACACA,AHR,CDK4,CASP9	1.28259e-07	10
BP	GO:0050867	positive regulation of cell activation	IL6,TNF,IGF2,CCL2,DPP4,TGFB1,AKT1,IL10,IL1B,CAV1,IL4,VCAM1,IFNG,SELP,IL2,IL1A,CD40LG,BCL2,PLA2G4A	1.29486e-07	19
BP	GO:0042698	ovulation cycle	NOS3,MMP2,SIRT1,ESR1,HSPA5,OPRM1,CASP3,PGR,PCNA	1.31577e-07	9
BP	GO:0022612	gland morphogenesis	IL6,TNF,TGFB1,CAV1,MMP2,ESR1,AR,BCL2,EGFR,PGR,BAX	1.44537e-07	11
BP	GO:0097530	granulocyte migration	CCL2,DPP4,IL1B,CXCL8,IL4,MAPK1,CXCL10,PIK3CG,IL1A,PECAM1,CXCL1,CXCL2	1.46145e-07	12
BP	GO:0050818	regulation of coagulation	NOS3,SERPINE1,CAV1,PLAT,PLAU,THBD,NFE2L2,F3,F7	1.47601e-07	9
BP	GO:0030857	negative regulation of epithelial cell differentiation	VEGFA,CAV1,MMP9,STAT1,IFNG,CTNNB1,IL1A,XDH	1.47601e-07	8
BP	GO:0031281	positive regulation of cyclase activity	NOS3,ADRB2,NOS2,MAPK8,MAPK14,ADRB1,RAF1,DRD1	1.47601e-07	8
BP	GO:1902041	regulation of extrinsic apoptotic signaling pathway via death domain receptors	NOS3,ICAM1,SERPINE1,PTEN,HMOX1,GSK3B,RAF1,BCL2L1	1.47601e-07	8
BP	GO:0032091	negative regulation of protein binding	AKT1,IL10,ADRB2,PPARA,CAV1,MAPK8,GSK3B,SLPI,MAP2,BAX	1.53552e-07	10
BP	GO:0050890	cognition	INSR,SLC2A4,TNF,APP,MAPK1,PTEN,PTGS2,FOS,HIF1A,HTR2A,CASP3,EGFR,SLC6A4,DRD1,CHRM1,CHRNA7	1.58771e-07	16
BP	GO:0009306	protein secretion	PPARG,IL6,TNF,UCP2,TGFB1,IL1B,NOS2,IFNG,ACHE,HIF1A,PPARD,MTTP,IL1A,OPRM1,ABCG1,ALOX5,RAF1	1.62153e-07	17
BP	GO:0009755	hormone-mediated signaling pathway	PPARG,PPARA,SIRT1,NR3C1,ESR1,PPARD,AR,PARP1,ESR2,NR3C2,NCOA1,RXRA,PGR	1.65602e-07	13
BP	GO:0043279	response to alkaloid	HTR2A,HSPA5,OPRM1,CASP3,NQO1,SLC6A3,DRD1,CASP7,BCL2L1,CCNA2	1.67691e-07	10
BP	GO:0035592	establishment of protein localization to extracellular region	PPARG,IL6,TNF,UCP2,TGFB1,IL1B,NOS2,IFNG,ACHE,HIF1A,PPARD,MTTP,IL1A,OPRM1,ABCG1,ALOX5,RAF1	1.67691e-07	17
BP	GO:0009409	response to cold	UCP2,ADRB2,CXCL10,FOS,HSP90AA1,NFKBIA,ADRB1,CASP8	1.70328e-07	8
BP	GO:0070372	regulation of ERK1 and ERK2 cascade	TNF,APP,ICAM1,CCL2,TGFB1,IL1B,PTEN,IL1A,KDR,JUN,HTR2A,GSTP1,PRKCA,OPRM1,EGFR,CHRNA7	1.96089e-07	16
BP	GO:0043254	regulation of protein-containing complex assembly	VEGFA,TNF,TGFB1,TP53,IFNG,MTOR,SELP,GSK3B,ESR1,PARP1,HSP90AA1,HSPA5,MMP3,MAP2,MET,RAF1,BAX,HSF1	1.9664e-07	18
BP	GO:0050670	regulation of lymphocyte proliferation	IL6,IGF2,IL10,IL1B,IL4,VCAM1,CTNNB1,IL2,TNFRSF1B,IL1A,CASP3,CD40LG,BCL2,AHR	1.9664e-07	14
BP	GO:0045639	positive regulation of myeloid cell differentiation	TNF,TGFB1,STAT1,IFNG,FOS,MAPK14,HIF1A,PRKCA,CASP8,HSF1	2.01558e-07	10
BP	GO:0090287	regulation of cellular response to growth factor stimulus	PPARG,TGFB1,IL1B,PPARA,TP53,CAV1,SIRT1,IL4,CTNNB1,PRKCB,HIF1A,KDR,HSPA5,XDH,XIAP,RUNX2	2.21886e-07	16
BP	GO:0071692	protein localization to extracellular region	PPARG,IL6,TNF,UCP2,TGFB1,IL1B,NOS2,IFNG,ACHE,HIF1A,PPARD,MTTP,IL1A,OPRM1,ABCG1,ALOX5,RAF1	2.29052e-07	17
BP	GO:0043620	regulation of DNA-templated transcription in response to stress	VEGFA,TP53,HMOX1,HIF1A,NFE2L2,JUN,HSPA5,HSF1	2.29052e-07	8
BP	GO:0043270	positive regulation of ion transport	CCL2,AKT1,IL1B,ADRB2,CAV1,IFNG,CXCL10,G6PD,IL1A,SLC6A4,PLA2G4A,BAX,DRD1,CHRM1,PTGES	2.3104e-07	15
BP	GO:0043393	regulation of protein binding	APP,AKT1,IL10,ADRB2,PPARA,CAV1,MMP9,MAPK8,GSK3B,SLPI,MAP2,BAX,HSF1	2.3229e-07	13
BP	GO:0008630	intrinsic apoptotic signaling pathway in response to DNA damage	TNF,TP53,SIRT1,HMOX1,TNFRSF1A,TNFRSF1B,BCL2,CASP9,BAX,BCL2L1	2.4082e-07	10
BP	GO:0030168	platelet activation	IL6,NOS3,SELP,PIK3CG,MAPK14,THBD,PRKCA,CD40LG,HSPB1,PLA2G4A,COL3A1	2.4227e-07	11
BP	GO:0001660	fever generation	TNF,IL1B,PTGS2,IL1A,PTGES	2.6054e-07	5
BP	GO:0034219	carbohydrate transmembrane transport	INSR,SLC2A4,TNF,AKT1,IL1B,PRKCB,MAPK14,NFE2L2,PPARD,HK2,DRD1	2.61062e-07	11
BP	GO:1903202	negative regulation of oxidative stress-induced cell death	AKT1,IL10,SIRT1,CTNNB1,HIF1A,NFE2L2,MET,HSPB1	2.61406e-07	8
BP	GO:2001243	negative regulation of intrinsic apoptotic signaling pathway	AKT1,MMP9,SIRT1,PTGS2,HIF1A,NFE2L2,BCL2,HSPB1,MDM2,BCL2L1	2.61406e-07	10
BP	GO:0071674	mononuclear cell migration	IL6,TNF,APP,ICAM1,CCL2,SERPINE1,AKT1,IL4,MAPK1,CXCL10,PIK3CG,ALOX5,PECAM1	2.73136e-07	13
BP	GO:0045444	fat cell differentiation	PPARG,IL6,SLC2A4,TNF,TGFB1,AKT1,ADRB2,SIRT1,PTGS2,MAPK14,PPARD,HTR2A,ADRB1,ALOX5	2.76426e-07	14
BP	GO:0015980	energy derivation by oxidation of organic compounds	INSR,TNF,IGF2,CAT,AKT1,TP53,NOS2,IL4,IFNG,MTOR,GSK3B,HIF1A,CYP1A2,PYGM,CDK1,CCNB1	2.91546e-07	16
BP	GO:0001558	regulation of cell growth	VEGFA,CDKN2A,TGFB1,AKT1,PPARA,TP53,SIRT1,MTOR,GSK3B,IL2,G6PD,SPP1,PPARD,ESR2,GJA1,BCL2,EGFR,MAP2	3.18286e-07	18
BP	GO:0051051	negative regulation of transport	TNF,NOS3,UCP2,AKT1,IL1B,CAV1,MMP9,PRKCB,PTEN,HMOX1,PTGS2,TNFRSF1A,TNFRSF1B,GJA1,HTR2A,OPRM1,BCL2,EGF,MAOB	3.18961e-07	19
BP	GO:1903798	regulation of production of miRNAs involved in gene silencing by miRNA	IL6,TNF,TGFB1,TP53,ESR1,EGFR	3.24778e-07	6
BP	GO:1903580	positive regulation of ATP metabolic process	INSR,APP,PPARA,IL4,IFNG,HIF1A,HTR2A	3.3961e-07	7
BP	GO:0071383	cellular response to steroid hormone stimulus	PPARA,SIRT1,NR3C1,PLAT,ESR1,PPARD,AR,PARP1,ESR2,NR3C2,RXRA,CASP9,PGR	3.3961e-07	13
BP	GO:0043401	steroid hormone mediated signaling pathway	PPARA,SIRT1,NR3C1,ESR1,PPARD,AR,PARP1,ESR2,NR3C2,RXRA,PGR	3.46914e-07	11
BP	GO:0016032	viral process	INSR,TNF,CRP,ICAM1,CCL2,PPARA,TP53,CXCL8,CAV1,STAT1,GSK3B,JUN,HTR2A,BCL2,EGFR,SLPI,CDK1,BCL2L1	3.49323e-07	18
BP	GO:0014068	positive regulation of phosphatidylinositol 3-kinase signaling	INSR,TNF,CAT,SIRT1,SELP,PPARD,KDR,NCF1,EGF	3.49323e-07	9
BP	GO:1903706	regulation of hemopoiesis	TNF,SOD1,TGFB1,IL10,STAT1,IL4,IFNG,CTNNB1,MTOR,FOS,IL2,MAPK14,HIF1A,NFKBIA,PRKCA,CASP8,HSF1	3.50304e-07	17
BP	GO:0032869	cellular response to insulin stimulus	INSR,PPARG,SLC2A4,IGF2,UCP2,AKT1,IL1B,SIRT1,STAT1,PRKCB,GSK3B,PARP1,CDK4	3.76487e-07	13
BP	GO:0002696	positive regulation of leukocyte activation	IL6,TNF,IGF2,CCL2,DPP4,TGFB1,AKT1,IL10,IL1B,CAV1,IL4,VCAM1,IFNG,IL2,IL1A,CD40LG,BCL2,PLA2G4A	3.85737e-07	18
BP	GO:0001541	ovarian follicle development	VEGFA,SOD1,MMP2,ESR1,KDR,BCL2,BAX,BCL2L1	3.88677e-07	8
BP	GO:0032768	regulation of monooxygenase activity	TNF,AKT1,IL1B,CAV1,IFNG,HIF1A,IL1A,EGFR	3.88677e-07	8
BP	GO:0033209	tumor necrosis factor-mediated signaling pathway	TNF,TP53,STAT1,TNFRSF1A,TNFRSF1B,NFKBIA,GSTP1,IKBKB,CASP8,XIAP	3.97017e-07	10
BP	GO:0051403	stress-activated MAPK cascade	VEGFA,TNF,APP,IL1B,MAPK1,MAPK8,MAPK14,IL1A,GSTP1,IKBKB,NCF1,EGFR,XDH,XIAP	4.02266e-07	14
BP	GO:0030728	ovulation	NOS3,MMP2,SIRT1,PLAT,PTGS2,PGR	4.20524e-07	6
BP	GO:0070920	regulation of production of small RNA involved in gene silencing by RNA	IL6,TNF,TGFB1,TP53,ESR1,EGFR	4.20524e-07	6
BP	GO:0090068	positive regulation of cell cycle process	INSR,TNF,IGF2,APP,AKT1,IL1B,IL1A,EGFR,EGF,CDK4,CDK1,CYP1A1,MDM2,CCNB1	4.41966e-07	14
BP	GO:0007259	receptor signaling pathway via JAK-STAT	IL6,TNF,CCL2,IL10,CAV1,STAT1,IL4,IFNG,IL2,TNFRSF1A,EGF,HSF1	4.7141e-07	12
BP	GO:0042129	regulation of T cell proliferation	IL6,IGF2,IL10,IL1B,IL4,VCAM1,CTNNB1,IL2,TNFRSF1B,IL1A,CASP3,CD40LG	5.01241e-07	12
BP	GO:2000351	regulation of endothelial cell apoptotic process	TNF,ICAM1,CCL2,SERPINE1,IL4,NFE2L2,KDR,CD40LG	5.03428e-07	8
BP	GO:0090257	regulation of muscle system process	PPARG,NOS3,SOD1,ADRB2,PPARA,CAV1,PTGS2,PIK3CG,G6PD,TNFRSF1A,TNFRSF1B,PARP1,PRKCA,CHRM2	5.08761e-07	14
BP	GO:0035994	response to muscle stretch	CTNNB1,FOS,MAPK14,JUN,NFKBIA,RAF1	5.45424e-07	6
BP	GO:0036003	positive regulation of transcription from RNA polymerase II promoter in response to stress	VEGFA,TP53,HIF1A,NFE2L2,HSPA5,HSF1	5.45424e-07	6
BP	GO:1901522	positive regulation of transcription from RNA polymerase II promoter involved in cellular response to chemical stimulus	VEGFA,TP53,HIF1A,NFE2L2,JUN,RUNX2	5.45424e-07	6
BP	GO:0031098	stress-activated protein kinase signaling cascade	VEGFA,TNF,APP,IL1B,MAPK1,MAPK8,MAPK14,IL1A,GSTP1,IKBKB,NCF1,EGFR,XDH,XIAP	5.53911e-07	14
BP	GO:0071560	cellular response to transforming growth factor beta stimulus	PPARG,TGFB1,PPARA,TP53,CAV1,SIRT1,IL4,NR3C1,FOS,PARP1,JUN,HSPA5,COL1A1,COL3A1	5.53911e-07	14
BP	GO:0045598	regulation of fat cell differentiation	PPARG,IL6,TNF,TGFB1,AKT1,SIRT1,PTGS2,MAPK14,PPARD,HTR2A,ALOX5	5.53911e-07	11
BP	GO:0071392	cellular response to estradiol stimulus	IL10,MMP2,ESR1,ESR2,EGFR,CCNA2,HSF1	5.65457e-07	7
BP	GO:0071229	cellular response to acid chemical	VEGFA,TNF,MMP2,MTOR,EGFR,COL1A1,BCL2L1,HSF1,COL3A1	6.31585e-07	9
BP	GO:0090066	regulation of anatomical structure size	VEGFA,TNF,NOS3,CRP,SOD1,ADRB2,CAV1,MMP2,MTOR,PTEN,PTGS2,GSK3B,SPP1,PPARD,HTR2A,ADRB1,SLC6A4,MAP2,DRD1	6.35718e-07	19
BP	GO:1903409	reactive oxygen species biosynthetic process	MPO,SOD1,PPARA,CYP1A2,NCF1,ALOX5,MAOB,CYP1A1	6.40756e-07	8
BP	GO:0045429	positive regulation of nitric oxide biosynthetic process	INSR,TNF,AKT1,IL1B,IFNG,PTGS2,HSP90AA1	6.68534e-07	7
BP	GO:0046688	response to copper ion	APP,SOD1,NFE2L2,IL1A,CDK1,CYP1A1,HSF1	6.68534e-07	7
BP	GO:0050729	positive regulation of inflammatory response	IL6,TNF,APP,SERPINE1,IL1B,IFNG,PTGS2,PIK3CG,IL2,TNFRSF1A,NFKBIA	6.75502e-07	11
BP	GO:1904705	regulation of vascular associated smooth muscle cell proliferation	PPARG,TNF,IL10,MMP9,MMP2,PTEN,HMOX1,GJA1,JUN	6.89853e-07	9
BP	GO:0022617	extracellular matrix disassembly	IL6,DPP4,TGFB1,MMP9,MMP2,PRSS1,MMP3,MMP13	7.21306e-07	8
BP	GO:0071559	response to transforming growth factor beta	PPARG,TGFB1,PPARA,TP53,CAV1,SIRT1,IL4,NR3C1,FOS,PARP1,JUN,HSPA5,COL1A1,COL3A1	7.23749e-07	14
BP	GO:0030336	negative regulation of cell migration	PPARG,TNF,CCL2,DPP4,SERPINE1,TGFB1,AKT1,IGFBP3,IL4,PTEN,HMOX1,NFE2L2,PPARD,GJA1,BCL2,COL3A1	7.46055e-07	16
BP	GO:1990874	vascular associated smooth muscle cell proliferation	PPARG,TNF,IL10,MMP9,MMP2,PTEN,HMOX1,GJA1,JUN	7.56301e-07	9
BP	GO:0050728	negative regulation of inflammatory response	PPARG,SOD1,IL10,PPARA,IL4,IL2,MAPK14,TNFRSF1A,PPARD,TNFRSF1B,GSTP1,ALOX5	7.79084e-07	12
BP	GO:0050999	regulation of nitric-oxide synthase activity	TNF,AKT1,IL1B,CAV1,HIF1A,IL1A,EGFR	7.79084e-07	7
BP	GO:0060964	regulation of miRNA-mediated gene silencing	PPARG,IL6,TNF,TGFB1,TP53,ESR1,EGFR	7.79084e-07	7
BP	GO:0010817	regulation of hormone levels	PPARG,IL6,TNF,AKR1B1,UCP2,DPP4,IL1B,NOS2,IFNG,ESR1,HIF1A,CYP3A4,SPP1,PPARD,GJA1,CYP1A2,ALOX5,RAF1,CYP1A1	8.18307e-07	19
BP	GO:0008217	regulation of blood pressure	PPARG,TNF,NOS3,SOD1,ADRB2,PPARA,NOS2,HMOX1,PTGS2,AR,ADRB1,PTGS1	8.18307e-07	12
BP	GO:0043405	regulation of MAP kinase activity	INSR,PPARG,VEGFA,TNF,TGFB1,IL1B,CAV1,PIK3CG,HTR2A,GSTP1,EGFR,EGF	8.18307e-07	12
BP	GO:0048469	cell maturation	PPARG,VEGFA,AKR1B1,APP,CTNNB1,G6PD,HIF1A,KDR,GJA1,BCL2,PGR,RUNX2	8.18307e-07	12
BP	GO:0002761	regulation of myeloid leukocyte differentiation	TNF,TGFB1,IL4,IFNG,CTNNB1,MTOR,FOS,PRKCA,CASP8,HSF1	8.59199e-07	10
BP	GO:0040014	regulation of multicellular organism growth	IGF2,APP,SOD1,ADRB2,ADRB1,BCL2,CDK4,SLC6A3	9.03803e-07	8
BP	GO:1904407	positive regulation of nitric oxide metabolic process	INSR,TNF,AKT1,IL1B,IFNG,PTGS2,HSP90AA1	9.08421e-07	7
BP	GO:0050870	positive regulation of T cell activation	IL6,IGF2,CCL2,DPP4,AKT1,IL1B,CAV1,IL4,VCAM1,IFNG,IL2,IL1A,CD40LG	9.15145e-07	13
BP	GO:0048568	embryonic organ development	VEGFA,TNF,IGF2,SOD1,TGFB1,AKT1,IL10,TP53,CXCL8,MAPK1,CTNNB1,HIF1A,KDR,GJA1,NCOA1,EGFR,CASP8,RUNX2	9.20683e-07	18
BP	GO:0043500	muscle adaptation	PPARG,NOS3,IL1B,PPARA,HMOX1,G6PD,TNFRSF1A,TNFRSF1B,PARP1,PRKCA	9.20767e-07	10
BP	GO:0030198	extracellular matrix organization	IL6,TNF,APP,DPP4,TGFB1,CAV1,MMP9,MMP2,TNFRSF1A,TNFRSF1B,PRSS1,MMP3,COL1A1,MMP13,COL3A1	9.2323e-07	15
BP	GO:0007611	learning or memory	INSR,SLC2A4,APP,MAPK1,PTEN,PTGS2,FOS,HIF1A,HTR2A,CASP3,EGFR,SLC6A4,DRD1,CHRNA7	9.23954e-07	14
BP	GO:0002697	regulation of immune effector process	IL6,TNF,ICAM1,TGFB1,IL10,IL1B,SIRT1,NOS2,IL4,IFNG,HMOX1,IL2,TNFRSF1B,CD40LG,NCF1,AHR	9.42876e-07	16
BP	GO:0070141	response to UV-A	AKT1,MMP9,MMP2,MMP3,EGFR	9.42876e-07	5
BP	GO:0030308	negative regulation of cell growth	CDKN2A,TGFB1,PPARA,TP53,SIRT1,G6PD,SPP1,PPARD,ESR2,GJA1,BCL2,MAP2	9.52021e-07	12
BP	GO:0043062	extracellular structure organization	IL6,TNF,APP,DPP4,TGFB1,CAV1,MMP9,MMP2,TNFRSF1A,TNFRSF1B,PRSS1,MMP3,COL1A1,MMP13,COL3A1	9.52021e-07	15
BP	GO:1905330	regulation of morphogenesis of an epithelium	VEGFA,TNF,CTNNB1,CXCL10,ESR1,AR,GJA1,EGF	9.9697e-07	8
BP	GO:0045229	external encapsulating structure organization	IL6,TNF,APP,DPP4,TGFB1,CAV1,MMP9,MMP2,TNFRSF1A,TNFRSF1B,PRSS1,MMP3,COL1A1,MMP13,COL3A1	1.03093e-06	15
BP	GO:0009743	response to carbohydrate	APOB,UCP2,CAT,ICAM1,IL1B,PRKCB,PTGS2,HIF1A,PPARD,IL1A,CASP3,NQO1,RAF1	1.03555e-06	13
BP	GO:0007595	lactation	VEGFA,CAV1,HIF1A,GJA1,HK2,XDH,SLC6A3	1.03555e-06	7
BP	GO:0060147	regulation of post-transcriptional gene silencing	PPARG,IL6,TNF,TGFB1,TP53,ESR1,EGFR	1.03555e-06	7
BP	GO:1900368	regulation of post-transcriptional gene silencing by RNA	PPARG,IL6,TNF,TGFB1,TP53,ESR1,EGFR	1.03555e-06	7
BP	GO:0071482	cellular response to light stimulus	TP53,MMP9,MMP2,SIRT1,PTGS2,PARP1,MMP3,CASP9,BAX,PCNA	1.13409e-06	10
BP	GO:1903035	negative regulation of response to wounding	TNF,NOS3,SERPINE1,PTEN,PLAT,PLAU,THBD,SPP1,ALOX5	1.15807e-06	9
BP	GO:2000273	positive regulation of signaling receptor activity	CCL2,IL10,ADRB2,IFNG,HIF1A,NCF1,EGF	1.20901e-06	7
BP	GO:2000146	negative regulation of cell motility	PPARG,TNF,CCL2,DPP4,SERPINE1,TGFB1,AKT1,IGFBP3,IL4,PTEN,HMOX1,NFE2L2,PPARD,GJA1,BCL2,COL3A1	1.24273e-06	16
BP	GO:0010952	positive regulation of peptidase activity	PPARG,TNF,APP,CAV1,SIRT1,F3,CTSD,XDH,CASP8,CASP9,BAX,HSF1	1.31243e-06	12
BP	GO:0008643	carbohydrate transport	INSR,SLC2A4,TNF,AKT1,IL1B,PRKCB,MAPK14,NFE2L2,PPARD,HK2,DRD1	1.31323e-06	11
BP	GO:0000303	response to superoxide	NOS3,UCP2,MPO,SOD1,NFE2L2,NQO1	1.32597e-06	6
BP	GO:0046034	ATP metabolic process	INSR,TNF,APP,TGFB1,PPARA,TP53,IL4,IFNG,HIF1A,PARP1,HTR2A,HK2,CDK1,CCNB1	1.34007e-06	14
BP	GO:0060966	regulation of gene silencing by RNA	PPARG,IL6,TNF,TGFB1,TP53,ESR1,EGFR	1.39533e-06	7
BP	GO:1903532	positive regulation of secretion by cell	PPARG,TGFB1,IL1B,IL4,IFNG,ACHE,HIF1A,SPP1,PPARD,IL1A,ABCG1,SLC6A4,PLA2G4A,PTGES	1.39533e-06	14
BP	GO:0002688	regulation of leukocyte chemotaxis	IL6,VEGFA,CCL2,DPP4,SERPINE1,CXCL8,IL4,MAPK1,CXCL10,F7	1.39812e-06	10
BP	GO:0031334	positive regulation of protein-containing complex assembly	VEGFA,TNF,TGFB1,TP53,IFNG,MTOR,GSK3B,ESR1,HSP90AA1,MMP3,MET,BAX	1.44646e-06	12
BP	GO:0016241	regulation of macroautophagy	AKT1,ADRB2,TP53,SIRT1,IL4,MTOR,MAPK8,HMOX1,HIF1A,KDR,CASP3	1.47189e-06	11
BP	GO:0043280	positive regulation of cysteine-type endopeptidase activity involved in apoptotic process	PPARG,TNF,SIRT1,F3,CTSD,XDH,CASP8,CASP9,BAX,HSF1	1.49829e-06	10
BP	GO:0045601	regulation of endothelial cell differentiation	VEGFA,TNF,IL1B,CTNNB1,TNFRSF1A,IKBKB,XDH	1.60369e-06	7
BP	GO:2000378	negative regulation of reactive oxygen species metabolic process	PPARA,TP53,G6PD,HIF1A,HK2,MMP3,BCL2	1.60369e-06	7
BP	GO:0000305	response to oxygen radical	NOS3,UCP2,MPO,SOD1,NFE2L2,NQO1	1.61162e-06	6
BP	GO:0010575	positive regulation of vascular endothelial growth factor production	IL6,TGFB1,IL1B,PTGS2,HIF1A,IL1A	1.61162e-06	6
BP	GO:0042759	long-chain fatty acid biosynthetic process	GSTM1,CYP3A4,GSTP1,CYP1A2,ALOX5,CYP1A1	1.61162e-06	6
BP	GO:0097421	liver regeneration	IL6,TNF,UCP2,IL10,HMOX1,PCNA	1.61162e-06	6
BP	GO:0051271	negative regulation of cellular component movement	PPARG,TNF,CCL2,DPP4,SERPINE1,TGFB1,AKT1,IGFBP3,IL4,PTEN,HMOX1,NFE2L2,PPARD,GJA1,BCL2,COL3A1	1.61162e-06	16
BP	GO:0009267	cellular response to starvation	ALB,UCP2,PPARA,TP53,SIRT1,MAPK1,MTOR,MAPK8,NFE2L2,HSPA5,BCL2	1.63984e-06	11
BP	GO:0051251	positive regulation of lymphocyte activation	IL6,IGF2,CCL2,DPP4,TGFB1,AKT1,IL10,IL1B,CAV1,IL4,VCAM1,IFNG,IL2,IL1A,CD40LG,BCL2	1.72647e-06	16
BP	GO:0002532	production of molecular mediator involved in inflammatory response	IL6,TNF,SERPINE1,PPARA,NOS2,MAPK14,HIF1A,NCF1,ALOX5	1.74379e-06	9
BP	GO:0032642	regulation of chemokine production	IL6,TNF,APP,IL10,IL1B,IFNG,HMOX1,HIF1A,GSTP1	1.74379e-06	9
BP	GO:0006953	acute-phase response	IL6,TNF,CRP,IL1B,PTGS2,IL1A,PTGES	1.80937e-06	7
BP	GO:0042311	vasodilation	TNF,NOS3,SOD1,ADRB2,PPARD,ADRB1,DRD1	1.80937e-06	7
BP	GO:0045931	positive regulation of mitotic cell cycle	APP,AKT1,PRKCA,EGFR,CDK4,CDK1,CYP1A1,MDM2,HSF1,CCNB1	1.80937e-06	10
BP	GO:0071621	granulocyte chemotaxis	CCL2,DPP4,IL1B,CXCL8,IL4,MAPK1,CXCL10,PIK3CG,CXCL1,CXCL2	1.80937e-06	10
BP	GO:1990266	neutrophil migration	CCL2,DPP4,IL1B,CXCL8,CXCL10,PIK3CG,IL1A,PECAM1,CXCL1,CXCL2	1.80937e-06	10
BP	GO:0051881	regulation of mitochondrial membrane potential	UCP2,SOD1,AKT1,PARP1,KDR,BCL2,BAX,BCL2L1	1.84729e-06	8
BP	GO:2000379	positive regulation of reactive oxygen species metabolic process	CRP,SOD1,TGFB1,TP53,MAPK14,NFE2L2,GSTP1,XDH	1.84729e-06	8
BP	GO:0034349	glial cell apoptotic process	CCL2,TP53,PRKCA,CASP3,CASP9	1.84729e-06	5
BP	GO:0034374	low-density lipoprotein particle remodeling	APOB,MPO,CETP,MTTP,ABCG1	1.84729e-06	5
BP	GO:0002718	regulation of cytokine production involved in immune response	IL6,TNF,TGFB1,IL10,IL1B,SIRT1,IL4,HMOX1,TNFRSF1B	1.85758e-06	9
BP	GO:0032602	chemokine production	IL6,TNF,APP,IL10,IL1B,IFNG,HMOX1,HIF1A,GSTP1	1.85758e-06	9
BP	GO:0120162	positive regulation of cold-induced thermogenesis	VEGFA,UCP2,ADRB2,CAV1,IL4,ACHE,GJA1,ADRB1,HSF1	1.85758e-06	9
BP	GO:0048872	homeostasis of number of cells	IL6,VEGFA,NOS3,SOD1,AKT1,STAT1,HMOX1,IL2,G6PD,MAPK14,HIF1A,CASP3,BCL2,BAX	1.86749e-06	14
BP	GO:0050680	negative regulation of epithelial cell proliferation	PPARG,TNF,CCL2,TGFB1,CAV1,STAT1,PTEN,PPARD,AR,ALOX5,XDH	1.90903e-06	11
BP	GO:1990776	response to angiotensin	CAV1,PTGS2,NFE2L2,CA2,HSF1,COL3A1	1.91723e-06	6
BP	GO:0060562	epithelial tube morphogenesis	VEGFA,TNF,TGFB1,CTNNB1,CXCL10,ESR1,HIF1A,AR,KDR,GJA1,CASP3,BCL2,EGF,MET,PGR	1.93764e-06	15
BP	GO:0006006	glucose metabolic process	INSR,TNF,IGF2,AKT1,PPARA,TP53,SIRT1,GSK3B,G6PD,MAPK14,PPARD,HK2	1.99237e-06	12
BP	GO:0022602	ovulation cycle process	NOS3,MMP2,SIRT1,ESR1,HSPA5,CASP3,PGR	2.03699e-06	7
BP	GO:0019318	hexose metabolic process	INSR,TNF,IGF2,AKR1B1,AKT1,PPARA,TP53,SIRT1,GSK3B,G6PD,MAPK14,PPARD,HK2	2.07676e-06	13
BP	GO:0016485	protein processing	DPP4,SERPINE1,PLAT,PLAU,PARP1,F3,CASP3,F7,CASP8,CASP9,XIAP,CASP7,C1R	2.17023e-06	13
BP	GO:0002367	cytokine production involved in immune response	IL6,TNF,TGFB1,IL10,IL1B,SIRT1,IL4,HMOX1,TNFRSF1B	2.17023e-06	9
BP	GO:0060078	regulation of postsynaptic membrane potential	APP,AKT1,ADRB2,PTEN,GSK3B,OPRM1,ADRB1,CHRM1,CHRNA7,GABRA1	2.17023e-06	10
BP	GO:0050804	modulation of chemical synaptic transmission	TNF,APP,CCL2,IL1B,ADRB2,MAPK1,PRKCB,PTEN,PLAT,PTGS2,GSK3B,ACHE,HTR2A,SLC6A4,DRD1,CA2,CHRNA7	2.20987e-06	17
BP	GO:0033555	multicellular organismal response to stress	DPP4,AKT1,MTOR,PTEN,ADRB1,SLC6A2,BCL2,DRD1	2.21477e-06	8
BP	GO:0045123	cellular extravasation	TNF,ICAM1,CCL2,VCAM1,SELE,SELP,PIK3CG,PECAM1	2.21477e-06	8
BP	GO:0048662	negative regulation of smooth muscle cell proliferation	PPARG,NOS3,IL10,IGFBP3,IFNG,PTEN,HMOX1,PPARD	2.21477e-06	8
BP	GO:0042593	glucose homeostasis	INSR,PPARG,IL6,SLC2A4,UCP2,ICAM1,AKT1,SIRT1,HIF1A,PPARD,HK2,ALOX5,RAF1	2.24553e-06	13
BP	GO:0099177	regulation of trans-synaptic signaling	TNF,APP,CCL2,IL1B,ADRB2,MAPK1,PRKCB,PTEN,PLAT,PTGS2,GSK3B,ACHE,HTR2A,SLC6A4,DRD1,CA2,CHRNA7	2.26025e-06	17
BP	GO:0010039	response to iron ion	HMOX1,G6PD,HIF1A,BCL2,SLC6A3,CYP1A1	2.29287e-06	6
BP	GO:0032963	collagen metabolic process	IL6,TGFB1,MMP9,MMP2,HIF1A,PPARD,MMP3,COL1A1,MMP13	2.3175e-06	9
BP	GO:0046620	regulation of organ growth	IGF2,SOD1,AKT1,PPARA,PTEN,G6PD,MAPK14,SLC6A4,CDK1	2.3175e-06	9
BP	GO:0033500	carbohydrate homeostasis	INSR,PPARG,IL6,SLC2A4,UCP2,ICAM1,AKT1,SIRT1,HIF1A,PPARD,HK2,ALOX5,RAF1	2.3297e-06	13
BP	GO:0002700	regulation of production of molecular mediator of immune response	IL6,TNF,TGFB1,IL10,IL1B,SIRT1,IL4,HMOX1,IL2,TNFRSF1B,CD40LG	2.34539e-06	11
BP	GO:0030098	lymphocyte differentiation	IL6,SOD1,IL10,IL1B,TP53,IL4,VCAM1,IFNG,CTNNB1,MTOR,IL2,IL1A,CD40LG,BCL2,BAX,RUNX2	2.37452e-06	16
BP	GO:0071695	anatomical structure maturation	PPARG,VEGFA,AKR1B1,APP,MMP2,CTNNB1,G6PD,HIF1A,KDR,GJA1,BCL2,PGR,RUNX2	2.42645e-06	13
BP	GO:0032310	prostaglandin secretion	IL1B,NOS2,IL1A,PLA2G4A,PTGES	2.44775e-06	5
BP	GO:1901550	regulation of endothelial cell development	VEGFA,TNF,IL1B,TNFRSF1A,IKBKB	2.44775e-06	5
BP	GO:1903140	regulation of establishment of endothelial barrier	VEGFA,TNF,IL1B,TNFRSF1A,IKBKB	2.44775e-06	5
BP	GO:0010638	positive regulation of organelle organization	INSR,TNF,IGF2,IL1B,ADRB2,TP53,MMP9,MAPK1,CTNNB1,MTOR,MAPK8,GSK3B,HIF1A,IL1A,KDR,EGF,MET,BAX	2.59612e-06	18
BP	GO:0071230	cellular response to amino acid stimulus	TNF,MMP2,MTOR,EGFR,COL1A1,BCL2L1,HSF1,COL3A1	2.66235e-06	8
BP	GO:0001516	prostaglandin biosynthetic process	IL1B,SIRT1,PTGS2,PTGS1,PLA2G4A,PTGES	2.72932e-06	6
BP	GO:0046457	prostanoid biosynthetic process	IL1B,SIRT1,PTGS2,PTGS1,PLA2G4A,PTGES	2.72932e-06	6
BP	GO:0031214	biomineral tissue development	NOS3,TGFB1,ADRB2,PPARA,PTGS2,HIF1A,SPP1,GJA1,ALOX5,COL1A1,MMP13	2.75048e-06	11
BP	GO:0042692	muscle cell differentiation	VEGFA,IGF2,TGFB1,AKT1,PPARA,SIRT1,IL4,CTNNB1,MTOR,CXCL10,G6PD,MAPK14,CASP3,BCL2,CDK1,MDM2	2.76588e-06	16
BP	GO:0045786	negative regulation of cell cycle	TNF,CCL2,CDKN2A,TGFB1,IL10,TP53,SIRT1,CTNNB1,PTEN,PTGS2,MAPK14,CASP3,BCL2,CDK1,MDM2,CCNB1	2.76588e-06	16
BP	GO:0061045	negative regulation of wound healing	TNF,NOS3,SERPINE1,PTEN,PLAT,PLAU,THBD,ALOX5	2.91866e-06	8
BP	GO:0043525	positive regulation of neuron apoptotic process	TNF,TP53,CTNNB1,CASP3,NQO1,CASP9,BAX	2.92065e-06	7
BP	GO:1904036	negative regulation of epithelial cell apoptotic process	ICAM1,SERPINE1,PPARA,IL4,HMOX1,NFE2L2,KDR	2.92065e-06	7
BP	GO:0110148	biomineralization	NOS3,TGFB1,ADRB2,PPARA,PTGS2,HIF1A,SPP1,GJA1,ALOX5,COL1A1,MMP13	3.05715e-06	11
BP	GO:0021700	developmental maturation	PPARG,VEGFA,AKR1B1,APP,MMP2,CTNNB1,PTEN,G6PD,HIF1A,KDR,GJA1,BCL2,PGR,RUNX2	3.1203e-06	14
BP	GO:0090559	regulation of membrane permeability	TP53,MTOR,MAPK8,GSK3B,HK2,BCL2,BAX,BCL2L1	3.20144e-06	8
BP	GO:1901099	negative regulation of signal transduction in absence of ligand	TNF,AKT1,IL1B,IL1A,BCL2,BCL2L1	3.2347e-06	6
BP	GO:2000191	regulation of fatty acid transport	AKT1,IL1B,PPARA,IL1A,PLA2G4A,PTGES	3.2347e-06	6
BP	GO:2001240	negative regulation of extrinsic apoptotic signaling pathway in absence of ligand	TNF,AKT1,IL1B,IL1A,BCL2,BCL2L1	3.2347e-06	6
BP	GO:0060965	negative regulation of miRNA-mediated gene silencing	PPARG,TNF,TGFB1,TP53,ESR1	3.25454e-06	5
BP	GO:0031644	regulation of nervous system process	TNF,NOS3,APP,IL10,ADRB2,PTEN,TNFRSF1B,IL1A,OPRM1,CHRNA7	3.29772e-06	10
BP	GO:0034764	positive regulation of transmembrane transport	INSR,CCL2,AKT1,ADRB2,IFNG,CXCL10,G6PD,MAPK14,NFE2L2,BAX,DRD1,CA2	3.43375e-06	12
BP	GO:0010827	regulation of glucose transmembrane transport	INSR,TNF,AKT1,IL1B,PRKCB,MAPK14,NFE2L2,HK2	3.48655e-06	8
BP	GO:0031279	regulation of cyclase activity	NOS3,ADRB2,NOS2,MAPK8,MAPK14,ADRB1,RAF1,DRD1	3.48655e-06	8
BP	GO:0042176	regulation of protein catabolic process	TNF,AKT1,IL10,IL1B,CAV1,NOS2,IFNG,PTEN,GSK3B,NFE2L2,TNFRSF1B,HSP90AA1,EGFR,EGF,MDM2,ODC1	3.53124e-06	16
BP	GO:0006694	steroid biosynthetic process	TNF,AKR1B1,APOB,SOD1,SIRT1,IFNG,G6PD,CYP3A4,IL1A,ABCG1,CYP1A1	3.55231e-06	11
BP	GO:0008637	apoptotic mitochondrial changes	AKT1,TP53,MMP9,MAPK8,GSK3B,HK2,BCL2,BAX,BCL2L1	3.57796e-06	9
BP	GO:0051047	positive regulation of secretion	PPARG,TGFB1,IL1B,IL4,IFNG,ACHE,HIF1A,SPP1,PPARD,IL1A,ABCG1,SLC6A4,PLA2G4A,PTGES	3.57796e-06	14
BP	GO:0040013	negative regulation of locomotion	PPARG,TNF,CCL2,DPP4,SERPINE1,TGFB1,AKT1,IGFBP3,IL4,PTEN,HMOX1,NFE2L2,PPARD,GJA1,BCL2,COL3A1	3.62447e-06	16
BP	GO:0061900	glial cell activation	IL6,TNF,APP,IL1B,IL4,IFNG,JUN	3.68691e-06	7
BP	GO:0060485	mesenchyme development	IL6,NOS3,TGFB1,IL1B,STAT1,MAPK1,CTNNB1,MTOR,PTEN,GSK3B,HIF1A,BCL2,COL1A1,MDM2	3.70309e-06	14
BP	GO:0046323	glucose import	INSR,SLC2A4,TNF,AKT1,MAPK14,NFE2L2,HK2,DRD1	3.79246e-06	8
BP	GO:0070555	response to interleukin-1	IL6,APP,CCL2,IL1B,CXCL8,MMP2,SELE,HIF1A,PRKCA,IKBKB	3.93589e-06	10
BP	GO:0002763	positive regulation of myeloid leukocyte differentiation	TNF,TGFB1,IFNG,FOS,PRKCA,CASP8,HSF1	4.1464e-06	7
BP	GO:0042743	hydrogen peroxide metabolic process	CAT,MPO,SOD1,MMP3,CYP1A2,MAOB,CYP1A1	4.1464e-06	7
BP	GO:0043470	regulation of carbohydrate catabolic process	INSR,APP,PPARA,TP53,IFNG,HIF1A,HTR2A	4.1464e-06	7
BP	GO:0055123	digestive system development	INSR,TNF,IGF2,CXCL8,CTNNB1,HIF1A,BCL2,EGFR,CYP1A1,COL3A1	4.17091e-06	10
BP	GO:0010885	regulation of cholesterol storage	PPARG,APOB,PPARA,PPARD,ABCG1	4.18332e-06	5
BP	GO:0015732	prostaglandin transport	IL1B,NOS2,IL1A,PLA2G4A,PTGES	4.18332e-06	5
BP	GO:0055093	response to hyperoxia	CAT,CAV1,MMP2,COL1A1,CYP1A1	4.18332e-06	5
BP	GO:0060149	negative regulation of post-transcriptional gene silencing	PPARG,TNF,TGFB1,TP53,ESR1	4.18332e-06	5
BP	GO:0060749	mammary gland alveolus development	VEGFA,ESR1,HIF1A,AR,EGF	4.18332e-06	5
BP	GO:0060967	negative regulation of gene silencing by RNA	PPARG,TNF,TGFB1,TP53,ESR1	4.18332e-06	5
BP	GO:0061377	mammary gland lobule development	VEGFA,ESR1,HIF1A,AR,EGF	4.18332e-06	5
BP	GO:1900369	negative regulation of post-transcriptional gene silencing by RNA	PPARG,TNF,TGFB1,TP53,ESR1	4.18332e-06	5
BP	GO:0001655	urogenital system development	VEGFA,AKR1B1,CAT,MMP9,MMP2,STAT1,CTNNB1,PTEN,ESR1,AR,BCL2,PECAM1,CASP9,BAX,ODC1	4.19736e-06	15
BP	GO:0005996	monosaccharide metabolic process	INSR,TNF,IGF2,AKR1B1,AKT1,PPARA,TP53,SIRT1,GSK3B,G6PD,MAPK14,PPARD,HK2	4.35403e-06	13
BP	GO:2001056	positive regulation of cysteine-type endopeptidase activity	PPARG,TNF,SIRT1,F3,CTSD,XDH,CASP8,CASP9,BAX,HSF1	4.36113e-06	10
BP	GO:0010959	regulation of metal ion transport	NOS3,CCL2,AKT1,ADRB2,CAV1,IFNG,CTNNB1,CXCL10,PTGS2,PIK3CG,G6PD,HTR2A,BCL2,EGF,BAX,DRD1	4.40752e-06	16
BP	GO:0010660	regulation of muscle cell apoptotic process	PPARG,CDKN2A,TP53,SIRT1,IFNG,HMOX1,NFE2L2,HSF1	4.4551e-06	8
BP	GO:0001676	long-chain fatty acid metabolic process	GSTM1,PTGS2,CYP3A4,GSTP1,CYP1A2,ALOX5,PTGS1,PLA2G4A,CYP1A1	4.68138e-06	9
BP	GO:0010721	negative regulation of cell development	IL6,VEGFA,TNF,IL1B,TP53,CTNNB1,PTEN,GSK3B,SPP1,IL1A,MAP2	4.73779e-06	11
BP	GO:0043388	positive regulation of DNA binding	PPARG,TGFB1,MMP9,IFNG,CTNNB1,PARP1,EGF	5.14937e-06	7
BP	GO:0046456	icosanoid biosynthetic process	IL1B,SIRT1,PTGS2,ALOX5,PTGS1,PLA2G4A,PTGES	5.14937e-06	7
BP	GO:0042509	regulation of tyrosine phosphorylation of STAT protein	IL6,TNF,CAV1,IL4,IFNG,IL2,TNFRSF1A,HSF1	5.32437e-06	8
BP	GO:0048678	response to axon injury	SOD1,MMP2,PTEN,SPP1,JUN,BCL2,CDK1,BAX	5.32437e-06	8
BP	GO:0045821	positive regulation of glycolytic process	INSR,APP,IFNG,HIF1A,HTR2A	5.39883e-06	5
BP	GO:1902004	positive regulation of amyloid-beta formation	TNF,IFNG,CASP3,ABCG1,CHRNA7	5.39883e-06	5
BP	GO:1902176	negative regulation of oxidative stress-induced intrinsic apoptotic signaling pathway	AKT1,SIRT1,HIF1A,NFE2L2,HSPB1	5.39883e-06	5
BP	GO:0050767	regulation of neurogenesis	IL6,VEGFA,TNF,TGFB1,IL1B,TP53,IFNG,CTNNB1,MTOR,PTEN,HIF1A,SPP1,TNFRSF1B,OPRM1,MAP2	5.62582e-06	15
BP	GO:0048010	vascular endothelial growth factor receptor signaling pathway	VEGFA,IL1B,PRKCB,MAPK14,HIF1A,KDR,HSPB1	5.73003e-06	7
BP	GO:0060135	maternal process involved in female pregnancy	AKT1,PTGS2,ESR1,SPP1,PPARD,AR,PGR	5.73003e-06	7
BP	GO:0061138	morphogenesis of a branching epithelium	VEGFA,TNF,IL10,CTNNB1,ESR1,AR,KDR,BCL2,EGF,MET,PGR	5.77129e-06	11
BP	GO:0010821	regulation of mitochondrion organization	PPARG,AKT1,TP53,MMP9,MAPK8,GSK3B,HIF1A,KDR,BAX,BCL2L1	5.81857e-06	10
BP	GO:0032094	response to food	MPO,AKT1,PPARA,G6PD,OPRM1,CYP1A1	6.05558e-06	6
BP	GO:0021782	glial cell development	IL6,TNF,APP,SOD1,AKT1,IL1B,IFNG,PTEN,DRD1	6.15455e-06	9
BP	GO:0051348	negative regulation of transferase activity	PPARG,CDKN2A,AKT1,IL1B,TP53,CAV1,SIRT1,IFNG,PTEN,GSK3B,GSTP1,CASP3,HSPB1	6.1598e-06	13
BP	GO:0046394	carboxylic acid biosynthetic process	IL1B,GSTM1,SIRT1,PTGS2,CYP3A4,GSTP1,ACACA,CYP1A2,FASN,ALOX5,PTGS1,PLA2G4A,CYP1A1,PTGES	6.19511e-06	14
BP	GO:0010657	muscle cell apoptotic process	PPARG,CDKN2A,TP53,SIRT1,IFNG,HMOX1,NFE2L2,HSF1	6.24245e-06	8
BP	GO:2000106	regulation of leukocyte apoptotic process	CDKN2A,IL10,TP53,SIRT1,PTEN,IL2,HIF1A,BAX	6.24245e-06	8
BP	GO:0019748	secondary metabolic process	AKR1B1,NFE2L2,CYP3A4,CYP1A2,BCL2,TYR,CYP1A1	6.35147e-06	7
BP	GO:0006959	humoral immune response	IL6,TNF,CRP,CCL2,IL1B,CXCL8,IFNG,CXCL10,BCL2,ALOX5,SLPI,CXCL1,C1R,CXCL2	6.38736e-06	14
BP	GO:0043406	positive regulation of MAP kinase activity	INSR,VEGFA,TNF,TGFB1,IL1B,PIK3CG,HTR2A,EGFR,EGF	6.52976e-06	9
BP	GO:1904892	regulation of receptor signaling pathway via STAT	PPARG,IL6,TNF,TGFB1,IL10,CAV1,IL4,IFNG,EGF	6.52976e-06	9
BP	GO:0016053	organic acid biosynthetic process	IL1B,GSTM1,SIRT1,PTGS2,CYP3A4,GSTP1,ACACA,CYP1A2,FASN,ALOX5,PTGS1,PLA2G4A,CYP1A1,PTGES	6.59645e-06	14
BP	GO:0002819	regulation of adaptive immune response	IL6,TNF,TGFB1,IL10,IL1B,SIRT1,IL4,IL2,TNFRSF1B,AHR,PLA2G4A	6.61433e-06	11
BP	GO:0034103	regulation of tissue remodeling	PPARG,IL6,TGFB1,TP53,IL2,SPP1,GJA1,PRKCA	6.74847e-06	8
BP	GO:0010878	cholesterol storage	PPARG,APOB,PPARA,PPARD,ABCG1	6.76802e-06	5
BP	GO:0038083	peptidyl-tyrosine autophosphorylation	INSR,VEGFA,CAV1,KDR,EGFR	6.76802e-06	5
BP	GO:0051767	nitric-oxide synthase biosynthetic process	CCL2,STAT1,IFNG,KDR,GSTP1	6.76802e-06	5
BP	GO:0051769	regulation of nitric-oxide synthase biosynthetic process	CCL2,STAT1,IFNG,KDR,GSTP1	6.76802e-06	5
BP	GO:0007178	transmembrane receptor protein serine/threonine kinase signaling pathway	PPARG,TGFB1,PPARA,TP53,CAV1,SIRT1,FOS,MAPK14,PARP1,KDR,JUN,HSPA5,XIAP,RUNX2,COL3A1	6.88615e-06	15
BP	GO:0046824	positive regulation of nucleocytoplasmic transport	TGFB1,IL1B,IFNG,PTGS2,GSK3B,MAPK14,CDK1	6.98998e-06	7
BP	GO:0034329	cell junction assembly	VEGFA,TNF,APP,IL1B,CAV1,CTNNB1,PTEN,ACHE,KDR,GJA1,PRKCA,IKBKB,BCL2,PECAM1,DRD1,GABRA1	7.14409e-06	16
BP	GO:0016052	carbohydrate catabolic process	INSR,APP,PPARA,TP53,IFNG,MGAM,HIF1A,HTR2A,HK2,PYGM	7.1658e-06	10
BP	GO:0046883	regulation of hormone secretion	PPARG,IL6,TNF,UCP2,IL1B,NOS2,IFNG,HIF1A,SPP1,PPARD,GJA1,ALOX5	7.23818e-06	12
BP	GO:0001892	embryonic placenta development	IGF2,AKT1,IL10,MAPK1,HIF1A,NCOA1,EGFR,CASP8	7.23818e-06	8
BP	GO:0007260	tyrosine phosphorylation of STAT protein	IL6,TNF,CAV1,IL4,IFNG,IL2,TNFRSF1A,HSF1	7.23818e-06	8
BP	GO:0002460	adaptive immune response based on somatic recombination of immune receptors built from immunoglobulin superfamily domains	IL6,TNF,CRP,ICAM1,TGFB1,IL10,IL1B,IL4,MTOR,IL2,TNFRSF1B,CD40LG,AHR,PLA2G4A,C1R	7.28102e-06	15
BP	GO:0030278	regulation of ossification	TGFB1,ADRB2,MAPK1,MAPK14,HIF1A,GJA1,BCL2,ALOX5,RUNX2	7.32627e-06	9
BP	GO:0032368	regulation of lipid transport	PPARG,AKT1,IL1B,PPARA,CETP,SPP1,IL1A,PLA2G4A,PTGES	7.32627e-06	9
BP	GO:0048754	branching morphogenesis of an epithelial tube	VEGFA,TNF,CTNNB1,ESR1,AR,KDR,BCL2,EGF,MET,PGR	7.51913e-06	10
BP	GO:0045732	positive regulation of protein catabolic process	TNF,AKT1,IL1B,CAV1,IFNG,PTEN,GSK3B,NFE2L2,TNFRSF1B,HSP90AA1,EGF,MDM2	7.83872e-06	12
BP	GO:0006816	calcium ion transport	NOS3,CCL2,CAV1,CTNNB1,PRKCB,CXCL10,PTGS2,PIK3CG,G6PD,HTR2A,OPRM1,BCL2,EGF,BAX,DRD1,CHRNA7	7.94301e-06	16
BP	GO:0032885	regulation of polysaccharide biosynthetic process	INSR,IGF2,TGFB1,AKT1,GSK3B,EGF	7.94301e-06	6
BP	GO:0009895	negative regulation of catabolic process	TNF,AKT1,IL10,IL1B,PPARA,TP53,NOS2,MTOR,HMOX1,PIK3CG,MAPK14,BCL2,EGFR,MET	7.94301e-06	14
BP	GO:0061042	vascular wound healing	VEGFA,TNF,SERPINE1,KDR,ALOX5	8.46238e-06	5
BP	GO:0007589	body fluid secretion	VEGFA,CAV1,HIF1A,GJA1,HK2,XDH,SLC6A3,CHRM1	8.47457e-06	8
BP	GO:0001542	ovulation from ovarian follicle	NOS3,MMP2,SIRT1,PGR	8.48858e-06	4
BP	GO:0045348	positive regulation of MHC class II biosynthetic process	IL10,SIRT1,IL4,IFNG	8.48858e-06	4
BP	GO:0046902	regulation of mitochondrial membrane permeability	TP53,MAPK8,GSK3B,HK2,BCL2,BAX,BCL2L1	8.50708e-06	7
BP	GO:0090316	positive regulation of intracellular protein transport	TGFB1,IL1B,IFNG,MAPK8,PTGS2,GSK3B,MAPK14,CDK1,CHRM1,NPEPPS	8.81879e-06	10
BP	GO:0002703	regulation of leukocyte mediated immunity	IL6,TNF,ICAM1,TGFB1,IL10,IL1B,NOS2,IL4,HMOX1,IL2,TNFRSF1B,AHR	8.81879e-06	12
BP	GO:0046879	hormone secretion	PPARG,IL6,TNF,UCP2,IL1B,NOS2,IFNG,HIF1A,SPP1,PPARD,GJA1,ALOX5,RAF1	9.03016e-06	13
BP	GO:0051146	striated muscle cell differentiation	VEGFA,IGF2,TGFB1,AKT1,PPARA,IL4,MTOR,CXCL10,G6PD,MAPK14,CASP3,BCL2,CDK1	9.03016e-06	13
BP	GO:1902107	positive regulation of leukocyte differentiation	TNF,TGFB1,IL10,IL4,IFNG,FOS,IL2,PRKCA,CASP8,HSF1	9.28291e-06	10
BP	GO:1903708	positive regulation of hemopoiesis	TNF,TGFB1,IL10,IL4,IFNG,FOS,IL2,PRKCA,CASP8,HSF1	9.28291e-06	10
BP	GO:0010573	vascular endothelial growth factor production	IL6,TNF,TGFB1,IL1B,PTGS2,HIF1A,IL1A	9.39043e-06	7
BP	GO:0071901	negative regulation of protein serine/threonine kinase activity	PPARG,CDKN2A,AKT1,IL1B,CAV1,SIRT1,PTEN,GSTP1,CASP3	9.41172e-06	9
BP	GO:0042594	response to starvation	ALB,UCP2,PPARA,TP53,SIRT1,MAPK1,MTOR,MAPK8,NFE2L2,HSPA5,BCL2	9.41369e-06	11
BP	GO:1902105	regulation of leukocyte differentiation	TNF,SOD1,TGFB1,IL10,IL4,IFNG,CTNNB1,MTOR,FOS,IL2,PRKCA,CASP8,HSF1	9.67719e-06	13
BP	GO:0070665	positive regulation of leukocyte proliferation	IL6,IGF2,IL1B,IL4,VCAM1,MAPK1,IL2,IL1A,CD40LG,BCL2	9.75528e-06	10
BP	GO:0032388	positive regulation of intracellular transport	TGFB1,IL1B,IFNG,MAPK8,PTGS2,GSK3B,MAPK14,MAP2,CDK1,CHRM1,NPEPPS	1.03311e-05	11
BP	GO:0032872	regulation of stress-activated MAPK cascade	VEGFA,TNF,APP,IL1B,MAPK1,IL1A,GSTP1,NCF1,EGFR,XDH,XIAP	1.03311e-05	11
BP	GO:0050918	positive chemotaxis	VEGFA,CXCL8,CXCL10,F3,KDR,F7,MET	1.03467e-05	7
BP	GO:0019430	removal of superoxide radicals	NOS3,MPO,SOD1,NFE2L2,NQO1	1.03699e-05	5
BP	GO:0030194	positive regulation of blood coagulation	SERPINE1,THBD,NFE2L2,F3,F7	1.03699e-05	5
BP	GO:1900048	positive regulation of hemostasis	SERPINE1,THBD,NFE2L2,F3,F7	1.03699e-05	5
BP	GO:0019217	regulation of fatty acid metabolic process	PPARG,AKT1,IL1B,PPARA,CAV1,SIRT1,PTGS2,PPARD	1.05508e-05	8
BP	GO:0001763	morphogenesis of a branching structure	VEGFA,TNF,IL10,CTNNB1,ESR1,AR,KDR,BCL2,EGF,MET,PGR	1.0748e-05	11
BP	GO:0002262	myeloid cell homeostasis	IL6,VEGFA,SOD1,STAT1,HMOX1,G6PD,MAPK14,HIF1A,CASP3,BAX	1.07793e-05	10
BP	GO:0042886	amide transport	IL6,TNF,UCP2,IL1B,NOS2,IFNG,HIF1A,PPARD,MTTP,GJA1,ALOX5,RAF1,CA2	1.11123e-05	13
BP	GO:0007179	transforming growth factor beta receptor signaling pathway	PPARG,TGFB1,PPARA,TP53,CAV1,SIRT1,FOS,PARP1,JUN,HSPA5,COL3A1	1.12337e-05	11
BP	GO:0050806	positive regulation of synaptic transmission	TNF,APP,CCL2,MAPK1,PTEN,PTGS2,GSK3B,DRD1,CA2,CHRNA7	1.13521e-05	10
BP	GO:0042113	B cell activation	IL6,TGFB1,IL10,TP53,IL4,VCAM1,PRKCB,IL2,CASP3,CD40LG,BCL2,AHR,CASP8,BAX	1.16273e-05	14
BP	GO:0070302	regulation of stress-activated protein kinase signaling cascade	VEGFA,TNF,APP,IL1B,MAPK1,IL1A,GSTP1,NCF1,EGFR,XDH,XIAP	1.17381e-05	11
BP	GO:0002263	cell activation involved in immune response	IL6,APP,ICAM1,TGFB1,IL10,TP53,IL4,IFNG,MTOR,HMOX1,PIK3CG,IL2,CD40LG	1.18879e-05	13
BP	GO:0031349	positive regulation of defense response	IL6,TNF,APP,SERPINE1,IL1B,IFNG,PTGS2,PIK3CG,IL2,TNFRSF1A,HSP90AA1,NFKBIA,IKBKB	1.18879e-05	13
BP	GO:0048762	mesenchymal cell differentiation	IL6,TGFB1,IL1B,STAT1,MAPK1,CTNNB1,MTOR,PTEN,GSK3B,HIF1A,BCL2,COL1A1	1.19848e-05	12
BP	GO:1901361	organic cyclic compound catabolic process	IL6,AKT1,HMOX1,MAPK14,NFE2L2,CYP3A4,SPP1,TNFRSF1B,PRKCA,CYP1A2,MAOB,XDH,MAOA,SLC6A3,BAX,CYP1A1,HSF1	1.20237e-05	17
BP	GO:0051960	regulation of nervous system development	IL6,VEGFA,TNF,TGFB1,AKT1,IL1B,TP53,IFNG,CTNNB1,MTOR,PTEN,HIF1A,SPP1,TNFRSF1B,OPRM1,MAP2	1.21228e-05	16
BP	GO:0002690	positive regulation of leukocyte chemotaxis	IL6,VEGFA,SERPINE1,CXCL8,IL4,MAPK1,CXCL10,F7	1.21748e-05	8
BP	GO:0009914	hormone transport	PPARG,IL6,TNF,UCP2,IL1B,NOS2,IFNG,HIF1A,SPP1,PPARD,GJA1,ALOX5,RAF1	1.22542e-05	13
BP	GO:0010887	negative regulation of cholesterol storage	PPARG,PPARA,PPARD,ABCG1	1.25143e-05	4
BP	GO:1903799	negative regulation of production of miRNAs involved in gene silencing by miRNA	TNF,TGFB1,TP53,ESR1	1.25143e-05	4
BP	GO:0048143	astrocyte activation	IL6,TNF,APP,IL1B,IFNG	1.25768e-05	5
BP	GO:0050820	positive regulation of coagulation	SERPINE1,THBD,NFE2L2,F3,F7	1.25768e-05	5
BP	GO:0051043	regulation of membrane protein ectodomain proteolysis	TNF,IL10,IL1B,IFNG,TNFRSF1B	1.25768e-05	5
BP	GO:1904996	positive regulation of leukocyte adhesion to vascular endothelial cell	IL6,TNF,SELE,SELP,ALOX5	1.25768e-05	5
BP	GO:0043502	regulation of muscle adaptation	PPARG,NOS3,PPARA,G6PD,TNFRSF1A,TNFRSF1B,PARP1,PRKCA	1.30303e-05	8
BP	GO:0006869	lipid transport	PPARG,APOB,AKT1,IL1B,PPARA,CAV1,CETP,NOS2,SPP1,PPARD,MTTP,IL1A,ABCG1,PLA2G4A,PTGES	1.32674e-05	15
BP	GO:0014002	astrocyte development	IL6,TNF,APP,IL1B,IFNG,DRD1	1.33509e-05	6
BP	GO:0140353	lipid export from cell	IL1B,NOS2,SPP1,IL1A,PLA2G4A,PTGES	1.33509e-05	6
BP	GO:0042531	positive regulation of tyrosine phosphorylation of STAT protein	IL6,TNF,IL4,IFNG,IL2,TNFRSF1A,HSF1	1.35275e-05	7
BP	GO:0015850	organic hydroxy compound transport	APOB,CAV1,CETP,SPP1,MTTP,HTR2A,SLC6A2,ABCG1,MAOB,SLC6A4,SLC6A3,DRD1	1.38441e-05	12
BP	GO:0034504	protein localization to nucleus	TGFB1,AKT1,TP53,IFNG,PTGS2,GSK3B,MAPK14,PARP1,NFKBIA,COL1A1,CDK1,DRD1,MDM2	1.39725e-05	13
BP	GO:0015833	peptide transport	IL6,TNF,UCP2,IL1B,NOS2,IFNG,HIF1A,PPARD,GJA1,ALOX5,RAF1,CA2	1.4391e-05	12
BP	GO:0010611	regulation of cardiac muscle hypertrophy	PPARG,PPARA,G6PD,TNFRSF1A,TNFRSF1B,PARP1,PRKCA	1.48536e-05	7
BP	GO:0061180	mammary gland epithelium development	AKT1,MAPK1,ESR1,HIF1A,AR,PGR,BAX	1.48536e-05	7
BP	GO:0051048	negative regulation of secretion	TNF,UCP2,IL1B,HMOX1,TNFRSF1A,TNFRSF1B,GJA1,OPRM1,EGF,MAOB	1.51345e-05	10
BP	GO:0045840	positive regulation of mitotic nuclear division	INSR,TNF,IGF2,IL1B,IL1A,EGF	1.51345e-05	6
BP	GO:2001239	regulation of extrinsic apoptotic signaling pathway in absence of ligand	TNF,AKT1,IL1B,IL1A,BCL2,BCL2L1	1.51345e-05	6
BP	GO:0050927	positive regulation of positive chemotaxis	VEGFA,CXCL8,F3,KDR,F7	1.52034e-05	5
BP	GO:0071450	cellular response to oxygen radical	NOS3,MPO,SOD1,NFE2L2,NQO1	1.52034e-05	5
BP	GO:0071451	cellular response to superoxide	NOS3,MPO,SOD1,NFE2L2,NQO1	1.52034e-05	5
BP	GO:1902993	positive regulation of amyloid precursor protein catabolic process	TNF,IFNG,CASP3,ABCG1,CHRNA7	1.52034e-05	5
BP	GO:0051924	regulation of calcium ion transport	NOS3,CCL2,CAV1,CTNNB1,CXCL10,PTGS2,PIK3CG,G6PD,BCL2,EGF,BAX,DRD1	1.53988e-05	12
BP	GO:0006110	regulation of glycolytic process	INSR,APP,PPARA,IFNG,HIF1A,HTR2A	1.70997e-05	6
BP	GO:0016572	histone phosphorylation	IL1B,PRKCB,PRKCA,CDK1,DRD1,CCNA2	1.70997e-05	6
BP	GO:0032881	regulation of polysaccharide metabolic process	INSR,IGF2,TGFB1,AKT1,GSK3B,EGF	1.70997e-05	6
BP	GO:0048538	thymus development	SOD1,MAPK1,CTNNB1,BCL2,TYR,RAF1	1.70997e-05	6
BP	GO:0015908	fatty acid transport	PPARG,AKT1,IL1B,PPARA,PPARD,IL1A,PLA2G4A,PTGES	1.71952e-05	8
BP	GO:0019233	sensory perception of pain	TNF,CCL2,IL10,PTGS2,IL1A,HTR2A,OPRM1,PTGES	1.71952e-05	8
BP	GO:0045861	negative regulation of proteolysis	VEGFA,TNF,APP,SERPINE1,AKT1,IL10,TP53,MMP9,PLAT,PTGS2,SLPI,RAF1,XIAP,SERPIND1	1.76265e-05	14
BP	GO:0032722	positive regulation of chemokine production	IL6,TNF,APP,IL1B,IFNG,HMOX1,HIF1A	1.76352e-05	7
BP	GO:0032890	regulation of organic acid transport	TNF,AKT1,IL1B,PPARA,IL1A,PLA2G4A,PTGES	1.76352e-05	7
BP	GO:0031650	regulation of heat generation	TNF,IL1B,PTGS2,PTGES	1.77178e-05	4
BP	GO:1903800	positive regulation of production of miRNAs involved in gene silencing by miRNA	IL6,TGFB1,TP53,EGFR	1.77178e-05	4
BP	GO:0036296	response to increased oxygen levels	CAT,CAV1,MMP2,COL1A1,CYP1A1	1.82978e-05	5
BP	GO:0050926	regulation of positive chemotaxis	VEGFA,CXCL8,F3,KDR,F7	1.82978e-05	5
BP	GO:0042100	B cell proliferation	IL10,IL4,IL2,CASP3,CD40LG,BCL2,AHR,BAX	1.83027e-05	8
BP	GO:1901992	positive regulation of mitotic cell cycle phase transition	APP,AKT1,EGFR,CDK4,CDK1,CYP1A1,MDM2,CCNB1	1.83027e-05	8
BP	GO:0002443	leukocyte mediated immunity	IL6,TNF,CRP,ICAM1,TGFB1,IL10,IL1B,NOS2,IL4,HMOX1,PIK3CG,IL2,TNFRSF1B,CD40LG,AHR,C1R	1.85204e-05	16
BP	GO:0001889	liver development	IL6,TNF,UCP2,IL10,HMOX1,JUN,MET,PCNA,CYP1A1	1.8587e-05	9
BP	GO:0019932	second-messenger-mediated signaling	VEGFA,TNF,NOS3,CXCL8,NOS2,VCAM1,SELE,MTOR,SELP,GSK3B,KDR,EGFR,AHR	1.86365e-05	13
BP	GO:1904707	positive regulation of vascular associated smooth muscle cell proliferation	TNF,IL10,MMP9,MMP2,GJA1,JUN	1.90192e-05	6
BP	GO:0006469	negative regulation of protein kinase activity	PPARG,CDKN2A,AKT1,IL1B,CAV1,SIRT1,IFNG,PTEN,GSTP1,CASP3,HSPB1	1.90192e-05	11
BP	GO:0034976	response to endoplasmic reticulum stress	TP53,CXCL8,CAV1,SIRT1,GSK3B,NFE2L2,JUN,HSPA5,BCL2,ALOX5,BAX,BCL2L1	1.90192e-05	12
BP	GO:0014743	regulation of muscle hypertrophy	PPARG,PPARA,G6PD,TNFRSF1A,TNFRSF1B,PARP1,PRKCA	1.90192e-05	7
BP	GO:0050805	negative regulation of synaptic transmission	IL1B,PTEN,PTGS2,ACHE,HTR2A,SLC6A4,DRD1	1.90192e-05	7
BP	GO:0060537	muscle tissue development	VEGFA,IGF2,TGFB1,PPARA,CAV1,CTNNB1,MTOR,PTEN,FOS,G6PD,MAPK14,GJA1,BCL2,CDK1,COL3A1	1.92196e-05	15
BP	GO:0007162	negative regulation of cell adhesion	VEGFA,CDKN2A,SERPINE1,TGFB1,AKT1,IL10,PPARA,MMP2,IL4,PTEN,IL2,CASP3,COL1A1	1.98245e-05	13
BP	GO:0002822	regulation of adaptive immune response based on somatic recombination of immune receptors built from immunoglobulin superfamily domains	IL6,TNF,TGFB1,IL10,IL1B,IL4,IL2,TNFRSF1B,AHR,PLA2G4A	1.98388e-05	10
BP	GO:0050810	regulation of steroid biosynthetic process	TNF,APOB,SOD1,SIRT1,IFNG,IL1A,ABCG1	2.07851e-05	7
BP	GO:0010950	positive regulation of endopeptidase activity	PPARG,TNF,SIRT1,F3,CTSD,XDH,CASP8,CASP9,BAX,HSF1	2.07851e-05	10
BP	GO:0032677	regulation of interleukin-8 production	IL6,TNF,CRP,SERPINE1,IL10,IL1B,NOS2,F3	2.07851e-05	8
BP	GO:0043255	regulation of carbohydrate biosynthetic process	INSR,IGF2,TGFB1,AKT1,PPARA,SIRT1,GSK3B,EGF	2.07851e-05	8
BP	GO:1903522	regulation of blood circulation	TNF,NOS3,CAV1,MMP2,PTGS2,PIK3CG,IL2,GJA1,HTR2A,ADRB1,MDM2,CHRM2	2.11627e-05	12
BP	GO:0001774	microglial cell activation	IL6,TNF,APP,IL4,IFNG,JUN	2.12492e-05	6
BP	GO:0042220	response to cocaine	HTR2A,HSPA5,OPRM1,SLC6A3,DRD1,CCNA2	2.12492e-05	6
BP	GO:0045776	negative regulation of blood pressure	TNF,NOS3,ADRB2,PPARA,NOS2,ADRB1	2.12492e-05	6
BP	GO:0001963	synaptic transmission, dopaminergic	PTGS2,SLC6A2,SLC6A4,SLC6A3,DRD1	2.15232e-05	5
BP	GO:0002675	positive regulation of acute inflammatory response	IL6,TNF,IL1B,PTGS2,PIK3CG	2.15232e-05	5
BP	GO:2000108	positive regulation of leukocyte apoptotic process	CDKN2A,IL10,TP53,SIRT1,BAX	2.15232e-05	5
[truncated: 2,517 more rows]
