# Supplementary material for: Network analysis combined with experimental assessment to explore the therapeutic mechanisms of New Shenqi Pills formula targeting mitochondria on senile diabetes mellitus
Source: Front Pharmacol. 2024 Jun 12;15:1339758. doi: 10.3389/fphar.2024.1339758 (PMC11211868; doi:10.3389/fphar.2024.1339758)
Supplement: Supplementary file 1 [file DataSheet1.ZIP › Appendix 1-Data of network analysis/Human.MitoCarta3.0.xls]

## Sheet: Description
MitoCarta3.0 list and Maestro rankings of mitochondrial localization for all human genes
This spreadsheet contains tabs with specific datasets:
A: Human MitoCarta3.0	Data for all 1136 human genes with high confidence of mitochondrial localization (based on integrated proteomics, computation, and microscopy)
B: Human All Genes	Maestro rankings (from MitoCarta2.0) of mitochondrial localization for all 19,247 Entrez genes with RefSeq proteins, including:
	1) MitoCarta3.0 assignment, sub-mitochondrial localization, and biological pathways
	2) Training sets (Tmito, Tpossible_mito, and Tnot_mito) and scores for MitoCarta2.0
	3) Proteomics data for genes detected in fourteen tissues
	4) Auxilliary data, including values for each of seven dataset integrated by Maestro, chromosomal locations, etc
C: MitoPathways	Hierarchy of biological pathways and list of MitoCarta3.0 genes assigned to each pathway
Below are descriptions for the columns (in tables A,B,C):
HumanGeneID	NCBI Entrez Gene ID for human ortholog of mouse gene (based on reciprocal BLASTP hit, expect<1e-3). Note the last row includes an ENSEMBL identifier (ENSG00000230623) since Entrez does not include this gene yet.
MouseOrthologGeneID	NCBI Entrez Gene ID for mouse gene
Symbol	Official Entrez gene symbol from NCBI as of 08/31/2020
Synonyms	NCBI Entrez gene synonyms (UniProt added at end) from NCBI as of 08/31/2020
Description	NCBI Entrez gene description from NCBI as of 08/31/2020
MitoCarta3_List	MitoCarta3.0, mito-interacting, otherwise 0. Note mito-interacting is a tag indicating genes not in MitoCarta3.0 and not residing within the double-membraned organelle, but with evidence of association with the mitochondrion or proteins embedded within the mitochondrial outer membrane (eg ER Mitochondial Associated Membranes, or cytosolic proteins binding to the signalling molecule MAVS), althoug…
MitoCarta3_Evidence	Type of experimental support
MitoCarta3_SubMitoLocalization	Compartment within mitochondrion: matrix, MIM (mitochondrial inner membrane), IMS (intermembrane space), MOM (mitochondrial outer membrane), membrane, unknown. Annotations are best guess based on literature, APEX experimental data to matrix, IMS, or MOM, presence of transmembrane helices (via TMHMM program).
MitoCarta3_MitoPathways	List of manually curated biological pathways.
TrainingDataset	For MitoCarta2.0: Tmito, Tnot_mito, or T_possible_mito (indicating evidence based on NCBI GO mitochondrial annotation or MitoP2 database, but not in Tmito); Deprecated indicates NCBI Entrez Gene was present in 2015 but deprecated by 2020; NA indicates newly added to NCBI Entrez Gene, thus present in 2020 but not in 2015.
MitoCarta2_score	Naïve Bayes score (sum of log-likelihood ratios for each of 7 above features)
MitoCarta2_FDR	Estimated corrected false discovery rate for all predictions >= given score
MitoCarta2_List	1 if gene is on final MitoCarta2.0 list
MitoCarta2_Evidence	Type of experimental support
EnsemblGeneID	Ensembl Gene Identifier (based on Ensembl mapper)
UniProt	UniProt Protein Identifier (based on UniProt mapper)
ProteinLength	Length of longest RefSeq protein isoform
TargetP_Score	TargetP confidence score (1-5, 1 is most confident) of mitochondrial targeting signal. Score 0 indicates no mitochondrial prediction
MitoDomain_Score	MitoDomain indicates exclusively mito domain; SharedDomain indicates shared mito & non-mito domain; NonMitoDomain indicates exclusively non-mito domain; NA indicates unknown
CoexpressionGnfN50_Score	N50 score for coexpression across mouse GNFv3 tissue atlas (N50 = number of 50 nearest neighbors that are in Tmito)
PGC_Induction_Score	Foldchange in transcript induction following overexpression of PGC1a, known to induce mitochondrial biogenesis
YeastMitoHomolog_Score	OrthologMitoHighConf (HomologMitoHighConf) if yeast ortholog (homolog) is annotated mitochondrial in SGD with high confidence; OrthologMitoLowConf (HomologMitoLowConf) if yeast ortholog (homolog) is annotated mitochondrial in SGD with low confidence (dual localized or only based on high throughput data), NoMitoHomolog indicates no yeast homolog or homolog is not annotated mitochondrial in SGD
RickettsiaHomolog_Score	Ortholog if 1:1 ortholog between mouse and Rickettsia prowazekii; Homolog if homology between mouse and Rickettsia prowazekii, otherwise NoHomolog
MSMS_Score	Category indicating MS/MS abundance (coverage) and enrichment in subtractive proteomics (either pure-enriched, crude-enriched, or ambiguous)
mm10_Chromosome	Chromosome (mm10 assembly)
mm10_Start	Start position (mm10)
mm10_Stop	Stop position (mm10)
MSMS_NUM_TISSUES	Number 0-14 tissues where gene products were found by MS/MS
MSMS_NUM_PEPTIDES_UNIQUE	Number of unique peptides, based on pooling spectra from 14 tissues
MSMS_NUM_SPECTRA	Number of spectra corresponding to this gene, based on pooling spectra from 14 tissues
MSMS_TOTAL_INTENSITY	total peak intensity, based on pooling spectra from 14 tissues
MSMS_PERCENT_COVERAGE	Coverage (percent of amino acids covered by MS/MS spectra), based on pooling spectra from 14 tissues
Tissues	List of tissues with evidence of protein, based on 14 tissues
cerebrum_total_peak_intensity_log10	Total peak intensity of spectra found in this tissue (log base 10)
cerebellum_total_peak_intensity_log10	Total peak intensity of spectra found in this tissue (log base 10)
brainstem_total_peak_intensity_log10	Total peak intensity of spectra found in this tissue (log base 10)
spinalcord_total_peak_intensity_log10	Total peak intensity of spectra found in this tissue (log base 10)
kidney_total_peak_intensity_log10	Total peak intensity of spectra found in this tissue (log base 10)
liver_total_peak_intensity_log10	Total peak intensity of spectra found in this tissue (log base 10)
heart_total_peak_intensity_log10	Total peak intensity of spectra found in this tissue (log base 10)
skeletalmuscle_total_peak_intensity_log10	Total peak intensity of spectra found in this tissue (log base 10)
adipose_total_peak_intensity_log10	Total peak intensity of spectra found in this tissue (log base 10)
smallintestine_total_peak_intensity_log10	Total peak intensity of spectra found in this tissue (log base 10)
largeintestine_total_peak_intensity_log10	Total peak intensity of spectra found in this tissue (log base 10)
stomach_total_peak_intensity_log10	Total peak intensity of spectra found in this tissue (log base 10)
placenta_total_peak_intensity_log10	Total peak intensity of spectra found in this tissue (log base 10)
testis_total_peak_intensity_log10	Total peak intensity of spectra found in this tissue (log base 10)
HPA_Main_Location_2020 (Reliability)	Main location in the human ortholog in Protein Atlas based on antibody-based high-resolution microscopy in multiple cell lines, along with annotation of reliability, as of 2020-09-16

## Sheet: A Human MitoCarta3.0
HumanGeneID	MouseOrthologGeneID	Symbol	Synonyms	Description	MitoCarta3.0_List	MitoCarta3.0_Evidence	MitoCarta3.0_SubMitoLocalization	MitoCarta3.0_MitoPathways	TrainingDataset	MitoCarta2.0_Score	MitoCarta2.0_FDR	MitoCarta2.0_List	MitoCarta2.0_Evidence	EnsemblGeneID_mapping_version_20200130	UniProt	ProteinLength	TargetP_Score	MitoDomain_Score	CoexpressionGnfN50_Score	PGC_Induction_Score	YeastMitoHomolog_Score	RickettsiaHomolog_Score	MSMS_Score	hg19_Chromosome	hg19_Start	hg19_Stop	MSMS_NUM_TISSUES	MSMS_NUM_PEPTIDES_UNIQUE	MSMS_NUM_SPECTRA	MSMS_TOTAL_INTENSITY	MSMS_PERCENT_COVERAGE	Tissues	cerebrum_total_peak_intensity_log10	cerebellum_total_peak_intensity_log10	brainstem_total_peak_intensity_log10	spinalcord_total_peak_intensity_log10	kidney_total_peak_intensity_log10	liver_total_peak_intensity_log10	heart_total_peak_intensity_log10	skeletalmuscle_total_peak_intensity_log10	adipose_total_peak_intensity_log10	smallintestine_total_peak_intensity_log10	largeintestine_total_peak_intensity_log10	stomach_total_peak_intensity_log10	placenta_total_peak_intensity_log10	testis_total_peak_intensity_log10	HPA_Main_Location_2020 (Reliability)
1537	66445	CYC1	MC3DN6|UQCR4	cytochrome c1	MitoCarta3.0	literature, APEX_IMS, APEX_matrix, targetP signal, yeast mito homolog++, Rickettsial homolog, mito protein domain+, induction, coexpression++, MS/MS++	MIM	OXPHOS > Complex III > CIII subunits | Metabolism > Metals and cofactors > Heme-containing proteins | Metabolism > Electron carriers > Cytochromes | OXPHOS > OXPHOS subunits	Tmito	43.6442	0	1	literature, APEX_IMS, APEX_matrix, targetP signal, yeast mito homolog++, Rickettsial homolog, mito protein domain+, induction, coexpression++, MS/MS++	ENSG00000179091	P08574	325	2	MitoDomain	49	1.24	OrthologMitoHighConf	Ortholog	50-75pure	chr8	145149937	145152430	14	19	2616	205000000000	50	all 14	10.3	10.1	10.4	10.2	10.2	10	10.4	9.8	10.1	10.2	10.2	10	10	9.8	Mitochondria (Supported)
6390	67680	SDHB	CWS2|IP|PGL4|SDH|SDH1|SDH2|SDHIP	succinate dehydrogenase complex iron sulfur subunit B	MitoCarta3.0	literature, APEX_matrix, targetP signal+, yeast mito homolog, Rickettsial homolog, mito protein domain+, induction, coexpression++, MS/MS++	MIM	OXPHOS > Complex II > CII subunits | Metabolism > Carbohydrate metabolism > TCA cycle | Metabolism > Metals and cofactors > Fe-S-containing proteins | OXPHOS > OXPHOS subunits	Tmito	43.2272	0	1	literature, APEX_matrix, targetP signal+, yeast mito homolog, Rickettsial homolog, mito protein domain+, induction, coexpression++, MS/MS++	ENSG00000117118	P21912	280	1	MitoDomain	49	2.32	HomologMitoHighConf	Ortholog	75-100pure	chr1	17345224	17380665	14	34	1571	150000000000	82	all 14	9.9	9.6	9.9	10	10.1	10.2	10.3	9.2	10.1	10.3	9.9	9.9	10.1	9.9	Mitochondria (Supported)
10229	12850	COQ7	CAT5|CLK-1|CLK1|COQ10D8	coenzyme Q7, hydroxylase	MitoCarta3.0	literature, targetP signal+, yeast mito homolog++, Rickettsial homolog, mito protein domain+, coexpression++, MS/MS++	MIM	Metabolism > Metals and cofactors > Coenzyme Q metabolism	Tmito	43.1028	0	1	literature, targetP signal+, yeast mito homolog++, Rickettsial homolog, mito protein domain+, coexpression++, MS/MS++	ENSG00000167186	Q99807	217	1	MitoDomain	49		OrthologMitoHighConf	Ortholog	75-100pure	chr16	19078916	19091417	14	14	366	7270000000	81	all 14	8.7	8.5	8.7	8.5	8.9	9	8.6	8.7	8.8	8.6	9	8.7	8.3	8.3	Plasma membrane (Approved)
6389	66945	SDHA	CMD1GG|FP|PGL5|SDH1|SDH2|SDHF	succinate dehydrogenase complex flavoprotein subunit A	MitoCarta3.0	literature, APEX_matrix, targetP signal+, yeast mito homolog++, Rickettsial homolog, mito protein domain, induction, coexpression++, MS/MS++	MIM	OXPHOS > Complex II > CII subunits | Metabolism > Carbohydrate metabolism > TCA cycle | OXPHOS > OXPHOS subunits	Tmito	42.9701	0	1	literature, APEX_matrix, targetP signal+, yeast mito homolog++, Rickettsial homolog, mito protein domain, induction, coexpression++, MS/MS++	ENSG00000073578	P31040	664	1	SharedDomain	47	1.8	OrthologMitoHighConf	Ortholog	75-100pure	chr5	218355	256814	14	48	4919	529000000000	83	all 14	10.4	9.9	10.5	10.3	11	10.5	10.7	10.6	10.6	10.7	10.6	10.5	10.4	10.4	Mitochondria (Supported)
7384	22273	UQCRC1	D3S3191|QCR1|UQCR1	ubiquinol-cytochrome c reductase core protein 1	MitoCarta3.0	literature, APEX_matrix, targetP signal+, yeast mito homolog+, Rickettsial homolog, mito protein domain+, induction, coexpression++, MS/MS++	MIM	Protein import, sorting and homeostasis > Protein import and sorting > Preprotein cleavage | OXPHOS > Complex III > CIII subunits | OXPHOS > OXPHOS subunits	Tmito	42.9037	0	1	literature, APEX_matrix, targetP signal+, yeast mito homolog+, Rickettsial homolog, mito protein domain+, induction, coexpression++, MS/MS++	ENSG00000010256	P31930	480	1	MitoDomain	49	1.55	OrthologMitoLowConf	Homolog	50-75pure	chr3	48636431	48647098	14	32	3377	256000000000	60	all 14	10.1	9.5	9.9	9.9	10.4	10	10.8	10.3	10.1	10.6	10.2	10.3	10.2	9.9	Mitochondria (Supported)
84274	52064	COQ5	-	coenzyme Q5, methyltransferase	MitoCarta3.0	APEX_matrix, targetP signal, yeast mito homolog++, Rickettsial homolog, mito protein domain+, induction, coexpression++, MS/MS++	MIM	Metabolism > Metals and cofactors > Coenzyme Q metabolism	Tmito	42.6477	0	1	APEX_matrix, targetP signal, yeast mito homolog++, Rickettsial homolog, mito protein domain+, induction, coexpression++, MS/MS++	ENSG00000110871	Q5HYK3	327	2	MitoDomain	41	2.95	OrthologMitoHighConf	Homolog	50-75pure	chr12	120941081	120966964	14	16	132	5760000000	65	all 14	8.5	8.3	8.3	8	8.6	8	8.8	8.2	9	9.2	8.8	8.3	7.8	7.5	Nucleoli (Uncertain)
5160	18597	PDHA1	PDHA|PDHAD|PDHCE1A|PHE1A	pyruvate dehydrogenase E1 subunit alpha 1	MitoCarta3.0	literature, APEX_matrix, targetP signal+, yeast mito homolog+, Rickettsial homolog, mito protein domain+, induction, coexpression++, MS/MS++	Matrix	Metabolism > Carbohydrate metabolism > Pyruvate metabolism	Tmito	42.5705	0	1	literature, APEX_matrix, targetP signal+, yeast mito homolog+, Rickettsial homolog, mito protein domain+, induction, coexpression++, MS/MS++	ENSG00000131828	P08559	428	1	MitoDomain	45	1.13	OrthologMitoLowConf	Homolog	75-100pure	chrX	19362010	19379825	14	43	2251	148000000000	82	all 14	10.1	9.6	10	10	10.3	9.6	10.5	10	10.1	9.9	9.6	10	9.9	8.9	Mitochondria (Supported)
57017	67914	COQ9	C16orf49|COQ10D5	coenzyme Q9	MitoCarta3.0	APEX_matrix, targetP signal+, yeast mito homolog++, Rickettsial homolog, mito protein domain+, induction, coexpression, MS/MS++	MIM	Metabolism > Metals and cofactors > Coenzyme Q metabolism	Tmito	42.301	0	1	APEX_matrix, targetP signal+, yeast mito homolog++, Rickettsial homolog, mito protein domain+, induction, coexpression, MS/MS++	ENSG00000088682	O75208	318	1	MitoDomain	28	1.8	OrthologMitoHighConf	Ortholog	50-75pure	chr16	57481336	57495187	14	18	379	22400000000	50	all 14	9.3	8.6	8.9	9	9.3	9.1	9.8	8.6	9.5	9.2	9.2	9.1	8.7	8.8
6182	56282	MRPL12	5c5-2|L12mt|MRP-L31/34|MRPL7|MRPL7/L12|RPML12	mitochondrial ribosomal protein L12	MitoCarta3.0	literature, targetP signal+, yeast mito homolog++, Rickettsial homolog, mito protein domain, induction, coexpression++, MS/MS++	Matrix	Mitochondrial central dogma > mtRNA metabolism > Transcription | Mitochondrial central dogma > Translation > Mitochondrial ribosome	Tmito	42.0393	0	1	literature, targetP signal+, yeast mito homolog++, Rickettsial homolog, mito protein domain, induction, coexpression++, MS/MS++	ENSG00000262814	P52815	198	1	SharedDomain	42	1.98	OrthologMitoHighConf	Ortholog	50-75pure	chr17	79670399	79674556	14	14	634	27700000000	66	all 14	9.2	9.1	9.4	9	9.5	9.3	8.9	8.6	9.3	9.2	9.8	9	9.4	9	Mitochondria (Supported)
513	66043	ATP5F1D	ATP5D|MC5DN5	ATP synthase F1 subunit delta	MitoCarta3.0	literature, APEX_matrix, targetP signal, yeast mito homolog++, Rickettsial homolog, mito protein domain+, induction, coexpression++, MS/MS+	MIM	OXPHOS > Complex V > CV subunits | OXPHOS > OXPHOS subunits	Tmito	42.0165	0	1	literature, APEX_matrix, targetP signal, yeast mito homolog++, Rickettsial homolog, mito protein domain+, induction, coexpression++, MS/MS+	ENSG00000099624	P30049	168	2	MitoDomain	49	1.75	OrthologMitoHighConf	Ortholog	25-50pure	chr19	1241748	1244824	14	6	939	142000000000	43	all 14	10.1	9.9	10.3	9.8	10.6	9.8	9.8	9.5	9.8	10.1	10	9.8	9.8	9.6
9377	12858	COX5A	COX|COX-VA|VA	cytochrome c oxidase subunit 5A	MitoCarta3.0	literature, APEX_IMS, APEX_matrix, targetP signal+, yeast mito homolog++, mito protein domain+, induction, coexpression++, MS/MS++	MIM	OXPHOS > Complex IV > CIV subunits | OXPHOS > OXPHOS subunits	Tmito	41.9796	0	1	literature, APEX_IMS, APEX_matrix, targetP signal+, yeast mito homolog++, mito protein domain+, induction, coexpression++, MS/MS++	ENSG00000178741	P20674	150	1	MitoDomain	49	1.91	OrthologMitoHighConf	NoHomolog	50-75pure	chr15	75212616	75230495	14	19	1523	427000000000	65	all 14	10.4	10.2	10.6	10.3	11	10.5	10.4	9.8	10.3	10.6	10.6	10.5	10.3	10.2
122961	74316	ISCA2	HBLD1|ISA2|MMDS4|c14_5557	iron-sulfur cluster assembly 2	MitoCarta3.0	APEX_matrix, targetP signal+, yeast mito homolog++, Rickettsial homolog, mito protein domain+, induction, coexpression, MS/MS++	Matrix	Metabolism > Metals and cofactors > Fe-S cluster biosynthesis | Metabolism > Metals and cofactors > Fe-S-containing proteins	Tmito	41.9677	0	1	APEX_matrix, targetP signal+, yeast mito homolog++, Rickettsial homolog, mito protein domain+, induction, coexpression, MS/MS++	ENSG00000165898	Q86U28	154	1	MitoDomain	28	1.07	OrthologMitoHighConf	Ortholog	75-100pure	chr14	74960422	74962271	14	10	163	3990000000	79	all 14	8.4	8.4	8.7	8.3	8.8	8.2	7.9	7.2	8.7	8.5	8.4	8	8.5	8.5
9512	73078	PMPCB	Beta-MPP|MPP11|MPPB|MPPP52|P-52	peptidase, mitochondrial processing subunit beta	MitoCarta3.0	literature, APEX_matrix, targetP signal+, yeast mito homolog+, Rickettsial homolog, mito protein domain+, induction, coexpression++, MS/MS++	Matrix	Protein import, sorting and homeostasis > Protein import and sorting > Preprotein cleavage | Protein import, sorting and homeostasis > Protein homeostasis > Proteases	Tmito	41.6397	0	1	literature, APEX_matrix, targetP signal+, yeast mito homolog+, Rickettsial homolog, mito protein domain+, induction, coexpression++, MS/MS++	ENSG00000105819	O75439	489	1	MitoDomain	42	0.74	OrthologMitoLowConf	Homolog	50-75pure	chr7	102937872	102955133	14	22	275	23700000000	55	all 14	9	6.8	9.1	8.7	9.8	8.7	9.6	8	9	9.6	8.9	9.2	9.4	9	Mitochondria (Enhanced)
7386	66694	UQCRFS1	MC3DN10|RIP1|RIS1|RISP|UQCR5	ubiquinol-cytochrome c reductase, Rieske iron-sulfur polypeptide 1	MitoCarta3.0	literature, APEX_matrix, targetP signal, yeast mito homolog++, Rickettsial homolog, mito protein domain+, coexpression++, MS/MS++	MIM	OXPHOS > Complex III > CIII subunits | Metabolism > Metals and cofactors > Fe-S-containing proteins | OXPHOS > OXPHOS subunits	Tmito	40.7667	0	1	literature, APEX_matrix, targetP signal, yeast mito homolog++, Rickettsial homolog, mito protein domain+, coexpression++, MS/MS++	ENSG00000169021	P47985	274	2	MitoDomain	48		OrthologMitoHighConf	Ortholog	75-100pure	chr19	29698166	29704136	14	28	3522	278000000000	77	all 14	10.5	10.4	10.7	10.2	10.5	10.3	10.5	9.7	10	10.2	10.1	10	10.1	10	Mitochondria (Approved)
498	11946	ATP5F1A	ATP5A|ATP5A1|ATP5AL2|ATPM|COXPD22|HEL-S-123m|MC5DN4|MOM2|OMR|ORM|hATP1	ATP synthase F1 subunit alpha	MitoCarta3.0	literature, APEX_matrix, targetP signal+, yeast mito homolog++, Rickettsial homolog, mito protein domain, induction, coexpression++, MS/MS++	MIM	OXPHOS > Complex V > CV subunits | OXPHOS > OXPHOS subunits	Tmito	40.7095	0	1	literature, APEX_matrix, targetP signal+, yeast mito homolog++, Rickettsial homolog, mito protein domain, induction, coexpression++, MS/MS++	ENSG00000152234	P25705	553	1	SharedDomain	48	1.53	OrthologMitoHighConf	Homolog	75-100pure	chr18	43664109	43684199	14	71	14666	2250000000000	80	all 14	11.2	10.8	11.2	10.9	11.5	11	11.6	11.1	11.1	11.4	11	11.3	11.2	10.5	Mitochondria (Supported)
4967	18293	OGDH	AKGDH|E1k|KGD1|OGDC|OGDH2	oxoglutarate dehydrogenase	MitoCarta3.0	literature, APEX_matrix, targetP signal, yeast mito homolog+, Rickettsial homolog, mito protein domain+, induction, coexpression++, MS/MS++	Matrix	Metabolism > Carbohydrate metabolism > TCA cycle	Tmito	40.5677	0	1	literature, APEX_matrix, targetP signal, yeast mito homolog+, Rickettsial homolog, mito protein domain+, induction, coexpression++, MS/MS++	ENSG00000105953	Q02218	1023	2	MitoDomain	46	3.07	OrthologMitoLowConf	Homolog	50-75pure	chr7	44646120	44748669	14	106	8271	716000000000	71	all 14	10.6	10.6	10.9	9.9	11.1	9.9	10.8	10.9	10.6	10.8	10.7	10.7	10.5	10.4	Mitochondria (Enhanced)
5162	68263	PDHB	PDHBD|PDHE1-B|PDHE1B|PHE1B	pyruvate dehydrogenase E1 subunit beta	MitoCarta3.0	literature, targetP signal, yeast mito homolog+, Rickettsial homolog, mito protein domain+, induction, coexpression++, MS/MS++	Matrix	Metabolism > Carbohydrate metabolism > Pyruvate metabolism	Tmito	40.5677	0	1	literature, targetP signal, yeast mito homolog+, Rickettsial homolog, mito protein domain+, induction, coexpression++, MS/MS++	ENSG00000168291	P11177	359	2	MitoDomain	47	1.67	OrthologMitoLowConf	Homolog	50-75pure	chr3	58413356	58419579	14	22	1918	196000000000	74	all 14	10.2	9.9	10.3	10.2	10	9.6	10.5	9.8	10.4	9.8	9.9	9.9	10	10.5	Mitochondria (Supported)
7385	67003	UQCRC2	MC3DN5|QCR2|UQCR2	ubiquinol-cytochrome c reductase core protein 2	MitoCarta3.0	literature, APEX_matrix, targetP signal, yeast mito homolog+, Rickettsial homolog, mito protein domain+, induction, coexpression++, MS/MS++	MIM	Protein import, sorting and homeostasis > Protein import and sorting > Preprotein cleavage | OXPHOS > Complex III > CIII subunits | OXPHOS > OXPHOS subunits	Tmito	40.5677	0	1	literature, APEX_matrix, targetP signal, yeast mito homolog+, Rickettsial homolog, mito protein domain+, induction, coexpression++, MS/MS++	ENSG00000140740	P22695	453	2	MitoDomain	45	1.79	OrthologMitoLowConf	Homolog	50-75pure	chr16	21964608	21994668	14	36	4282	409000000000	61	all 14	10.5	10	10.3	10.3	10.6	10.3	10.9	10.4	10.3	10.7	10.5	10.5	10.2	10.2	Mitochondria (Enhanced)
6392	66925	SDHD	CBT1|CII-4|CWS3|PGL|PGL1|QPs3|SDH4|cybS	succinate dehydrogenase complex subunit D	MitoCarta3.0	literature, targetP signal, yeast mito homolog++, Rickettsial homolog, mito protein domain+, induction, coexpression++, MS/MS+	MIM	OXPHOS > Complex II > CII subunits | Metabolism > Carbohydrate metabolism > TCA cycle | Metabolism > Metals and cofactors > Heme-containing proteins | OXPHOS > OXPHOS subunits	Tmito	40.1392	0	1	literature, targetP signal, yeast mito homolog++, Rickettsial homolog, mito protein domain+, induction, coexpression++, MS/MS+	ENSG00000204370	O14521	159	3	MitoDomain	45	2.02	OrthologMitoHighConf	Ortholog	25-50pure	chr11	111957547	111966525	14	4	221	5870000000	28	all 14	8.8	8.3	8.5	7.8	8.9	8.6	8.4	8.3	8.4	8.9	8.6	8.5	8.7	8.9
60488	232536	MRPS35	HDCMD11P|MDS023|MRP-S28|MRPS28	mitochondrial ribosomal protein S35	MitoCarta3.0	literature, APEX_matrix, targetP signal, yeast mito homolog++, mito protein domain+, induction, coexpression++, MS/MS++	Matrix	Mitochondrial central dogma > Translation > Mitochondrial ribosome	Tmito	39.6435	0	1	literature, APEX_matrix, targetP signal, yeast mito homolog++, mito protein domain+, induction, coexpression++, MS/MS++	ENSG00000061794	P82673	323	2	MitoDomain	43	1.81	OrthologMitoHighConf	NoHomolog	50-75pure	chr12	27863705	27909237	14	22	144	3270000000	57	all 14	8.4	8	8.1	6.8	8.2	7.4	7.8	8	8.5	8.5	8.8	7.7	9	8.1	Mitochondria (Approved)
27089	22272	UQCRQ	MC3DN4|QCR8|QP-C|QPC|UQCR7	ubiquinol-cytochrome c reductase complex III subunit VII	MitoCarta3.0	literature, APEX_IMS, targetP signal, yeast mito homolog++, mito protein domain+, induction, coexpression++, MS/MS++	MIM	OXPHOS > Complex III > CIII subunits | OXPHOS > OXPHOS subunits	Tmito	39.3103	0	1	literature, APEX_IMS, targetP signal, yeast mito homolog++, mito protein domain+, induction, coexpression++, MS/MS++	ENSG00000164405	O14949	82	2	MitoDomain	47	0.66	OrthologMitoHighConf	NoHomolog	75-100pure	chr5	132202318	132204536	14	16	1153	96800000000	93	all 14	9.9	9.6	9.9	9.6	10.2	9.8	9.8	9.2	9.8	10	10.1	9.8	9.6	9.5	Mitochondria (Enhanced)
116540	68499	MRPL53	L53MT	mitochondrial ribosomal protein L53	MitoCarta3.0	literature, APEX_matrix, targetP signal, yeast mito homolog++, mito protein domain+, induction, coexpression++, MS/MS++	Matrix	Mitochondrial central dogma > Translation > Mitochondrial ribosome	Tmito	39.3103	0	1	literature, APEX_matrix, targetP signal, yeast mito homolog++, mito protein domain+, induction, coexpression++, MS/MS++	ENSG00000204822	Q96EL3	112	2	MitoDomain	47	0.6	OrthologMitoHighConf	NoHomolog	75-100pure	chr2	74699084	74699942	14	13	157	4340000000	92	all 14	8.4	8.2	8.4	8.1	8.6	8.6	7.7	7.1	8.3	8.6	8.9	8.2	8.9	8.4	Mitochondria (Supported)
1629	13171	DBT	BCATE2|BCKAD-E2|BCKADE2|BCKDH-E2|BCOADC-E2|E2|E2B	dihydrolipoamide branched chain transacylase E2	MitoCarta3.0	literature, APEX_matrix, targetP signal+, yeast mito homolog+, Rickettsial homolog, mito protein domain+, induction, coexpression+, MS/MS++	Matrix	Metabolism > Amino acid metabolism > Branched-chain amino acid metabolism | Metabolism > Amino acid metabolism > Branched-chain amino acid dehydrogenase complex	Tmito	39.2448	0	1	literature, APEX_matrix, targetP signal+, yeast mito homolog+, Rickettsial homolog, mito protein domain+, induction, coexpression+, MS/MS++	ENSG00000137992	P11182	482	1	MitoDomain	34	2.32	OrthologMitoLowConf	Homolog	50-75pure	chr1	100652477	100715409	14	33	809	32700000000	67	all 14	8.5	7.7	8.4	8.4	9.9	9.6	9.2	8.6	9.8	9.2	9.1	9.9	9.2	8.9	Mitochondria (Supported)
5166	27273	PDK4	-	pyruvate dehydrogenase kinase 4	MitoCarta3.0	literature, targetP signal, yeast mito homolog++, Rickettsial homolog, mito protein domain+, induction, coexpression, MS/MS++	MIM	Metabolism > Carbohydrate metabolism > Pyruvate metabolism	Tmito	38.7139	0	1	literature, targetP signal, yeast mito homolog++, Rickettsial homolog, mito protein domain+, induction, coexpression, MS/MS++	ENSG00000004799	Q16654	411	2	MitoDomain	18	1.77	OrthologMitoHighConf	Ortholog	50-75pure	chr7	95212808	95225925	13	21	76	2810000000	63	cerebrum, cerebellum, brainstem, spinalcord, kidney, liver, heart, skeletalmuscle, adipose, smallintestine, largeintestine, stomach, testis	7.2	5.2	7.6	7.2	7.2	7.3	7.7	9.3	8.4	8.1	7.6	7.4		7.9
4191	17448	MDH2	EIEE51|M-MDH|MDH|MGC:3559|MOR1	malate dehydrogenase 2	MitoCarta3.0	literature, APEX_matrix, targetP signal, yeast mito homolog++, Rickettsial homolog, mito protein domain, induction, coexpression++, MS/MS++	Matrix	Metabolism > Carbohydrate metabolism > Gluconeogenesis | Metabolism > Carbohydrate metabolism > Malate-aspartate shuttle | Metabolism > Carbohydrate metabolism > TCA cycle	Tmito	38.3734	0	1	literature, APEX_matrix, targetP signal, yeast mito homolog++, Rickettsial homolog, mito protein domain, induction, coexpression++, MS/MS++	ENSG00000146701	P40926	338	2	SharedDomain	50	1.54	OrthologMitoHighConf	Homolog	75-100pure	chr7	75677336	75696827	14	42	6117	1440000000000	79	all 14	11.1	10.8	11.2	10.9	10.9	10.6	11.4	10.6	11	11.3	10.9	10.8	11	10.6	Mitochondria (Enhanced)
23107	218506	MRPS27	MRP-S27|S27mt	mitochondrial ribosomal protein S27	MitoCarta3.0	literature, APEX_matrix, targetP signal+, yeast mito homolog++, mito protein domain+, induction, coexpression+, MS/MS++	Matrix	Mitochondrial central dogma > Translation > Mitochondrial ribosome	Tmito	38.3207	0	1	literature, APEX_matrix, targetP signal+, yeast mito homolog++, mito protein domain+, induction, coexpression+, MS/MS++	ENSG00000113048	Q92552	428	1	MitoDomain	32	1.87	OrthologMitoHighConf	NoHomolog	50-75pure	chr5	71515235	71616084	13	23	128	2900000000	54	cerebrum, cerebellum, brainstem, spinalcord, kidney, liver, skeletalmuscle, adipose, smallintestine, largeintestine, stomach, placenta, testis	7.9	7.3	7.4	8	8.3	7.8		7.7	8.4	8.8	8.7	8.3	8.8	8.3	Mitochondria;Nucleoplasm (Approved)
1431	12974	CS	-	citrate synthase	MitoCarta3.0	literature, APEX_matrix, targetP signal, yeast mito homolog++, Rickettsial homolog, mito protein domain, induction, coexpression++, MS/MS++	Matrix	Metabolism > Carbohydrate metabolism > TCA cycle	Tmito	37.826	0	1	literature, APEX_matrix, targetP signal, yeast mito homolog++, Rickettsial homolog, mito protein domain, induction, coexpression++, MS/MS++	ENSG00000062485	O75390	466	3	SharedDomain	48	2.32	OrthologMitoHighConf	Ortholog	50-75pure	chr12	56665482	56694175	14	33	3539	346000000000	59	all 14	10.4	10	10.3	10.2	10.1	10	10.8	10.4	10.4	10.7	10.2	10.5	10.4	10.2	Mitochondria (Enhanced)
80273	17713	GRPEL1	GrpE|HMGE|mt-GrpE#1	GrpE like 1, mitochondrial	MitoCarta3.0	literature, APEX_matrix, targetP signal+, Rickettsial homolog, mito protein domain+, induction, coexpression++, MS/MS++	Matrix	Protein import, sorting and homeostasis > Protein import and sorting > Import motor | Metabolism > Metals and cofactors > Fe-S cluster biosynthesis	Tmito	37.8199	0	1	literature, APEX_matrix, targetP signal+, Rickettsial homolog, mito protein domain+, induction, coexpression++, MS/MS++	ENSG00000109519	Q9HAV7	217	1	MitoDomain	43	1.53	HomologMitoLowConf	Homolog	50-75pure	chr4	7061779	7069800	14	24	495	31400000000	74	all 14	9.4	9.2	9.3	9	9.6	9.6	9.2	8	9.3	9.3	9.2	9	9.8	9.1	Mitochondria (Supported)
1737	235339	DLAT	DLTA|E2|PBC|PDC-E2|PDCE2	dihydrolipoamide S-acetyltransferase	MitoCarta3.0	literature, APEX_matrix, yeast mito homolog+, Rickettsial homolog, mito protein domain+, induction, coexpression++, MS/MS++	Matrix	Metabolism > Carbohydrate metabolism > Pyruvate metabolism	Tmito	37.7551	0	1	literature, APEX_matrix, yeast mito homolog+, Rickettsial homolog, mito protein domain+, induction, coexpression++, MS/MS++	ENSG00000150768	P10515	647	4	MitoDomain	41	2.68	OrthologMitoLowConf	Homolog	50-75pure	chr11	111895537	111935002	14	36	2960	370000000000	60	all 14	10.6	10.3	10.7	10.5	10.4	9.8	10.4	10.5	10.5	9.9	10.1	10.1	10.1	10.5	Mitochondria (Enhanced)
10128	72416	LRPPRC	CLONE-23970|GP130|LRP130|LSFC	leucine rich pentatricopeptide repeat containing	MitoCarta3.0	literature, APEX_matrix, targetP signal+, yeast mito homolog++, mito protein domain, induction, coexpression++, MS/MS++	Matrix	Mitochondrial central dogma > mtRNA metabolism > mtRNA stability and decay | Mitochondrial central dogma > Translation	Tmito	37.7054	0	1	literature, APEX_matrix, targetP signal+, yeast mito homolog++, mito protein domain, induction, coexpression++, MS/MS++	ENSG00000138095	P42704	1394	1	SharedDomain	47	2.59	OrthologMitoHighConf	NoHomolog	75-100pure	chr2	44113362	44223144	14	145	5900	276000000000	90	all 14	10.2	10.4	10.4	9.4	10.8	9.8	9.6	10.3	9.9	10.2	10.5	10.2	10.2	10.5	Mitochondria (Enhanced)
1743	78920	DLST	DLTS|KGD2|PGL7	dihydrolipoamide S-succinyltransferase	MitoCarta3.0	literature, APEX_IMS, APEX_matrix, targetP signal, yeast mito homolog+, Rickettsial homolog, mito protein domain+, induction, coexpression++, MS/MS+	Matrix	Metabolism > Carbohydrate metabolism > TCA cycle | Metabolism > Amino acid metabolism > Lysine metabolism	Tmito	37.6758	0	1	literature, APEX_IMS, APEX_matrix, targetP signal, yeast mito homolog+, Rickettsial homolog, mito protein domain+, induction, coexpression++, MS/MS+	ENSG00000119689	P36957	453	2	MitoDomain	42	1.79	OrthologMitoLowConf	Homolog	25-50pure	chr14	75348593	75370450	14	27	1780	109000000000	46	all 14	9.7	9.3	9.7	9.7	10.2	9.6	10.1	9.7	9.9	10.3	9.6	9.9	9.9	9.3
8050	27402	PDHX	DLDBP|E3BP|OPDX|PDHXD|PDX1|proX	pyruvate dehydrogenase complex component X	MitoCarta3.0	literature, APEX_matrix, targetP signal, yeast mito homolog+, Rickettsial homolog, mito protein domain+, induction, coexpression++, MS/MS+	Matrix	Metabolism > Carbohydrate metabolism > Pyruvate metabolism	Tmito	37.6758	0	1	literature, APEX_matrix, targetP signal, yeast mito homolog+, Rickettsial homolog, mito protein domain+, induction, coexpression++, MS/MS+	ENSG00000110435	O00330	501	2	MitoDomain	41	2.28	OrthologMitoLowConf	Homolog	25-50pure	chr11	34937676	35017675	14	26	569	18600000000	49	all 14	9.3	8.7	9.3	8.8	9	8.3	9.5	9.3	9.4	8.7	8.6	8.9	8.9	9.2	Nucleoplasm;Plasma membrane (Approved)
85476	28030	GFM1	COXPD1|EFG|EFG1|EFGM|EGF1|GFM|hEFG1|mtEF-G1	G elongation factor mitochondrial 1	MitoCarta3.0	literature, APEX_matrix, targetP signal, yeast mito homolog++, Rickettsial homolog, mito protein domain, induction, coexpression++, MS/MS++	Matrix	Mitochondrial central dogma > Translation > Translation factors	Tmito	37.4426	0	1	literature, APEX_matrix, targetP signal, yeast mito homolog++, Rickettsial homolog, mito protein domain, induction, coexpression++, MS/MS++	ENSG00000168827	Q96RP9	751	2	SharedDomain	48	2.39	OrthologMitoHighConf	Homolog	50-75pure	chr3	158362316	158410360	14	48	643	14600000000	58	all 14	8.9	8.8	8.8	8.9	9.6	8.9	8.3	9	9	8.7	9.1	8.7	9.2	8.6	Mitochondria (Approved)
25874	70456	MPC2	BRP44|SLC54A2	mitochondrial pyruvate carrier 2	MitoCarta3.0	literature, yeast mito homolog++, mito protein domain+, induction, coexpression++, MS/MS++	MIM	Metabolism > Carbohydrate metabolism > Gluconeogenesis | Metabolism > Carbohydrate metabolism > Pyruvate metabolism | Metabolism > Carbohydrate metabolism > TCA-associated | Small molecule transport	Tmito	37.3563	0	1	literature, yeast mito homolog++, mito protein domain+, induction, coexpression++, MS/MS++	ENSG00000143158	O95563	127	5	MitoDomain	41	3.21	OrthologMitoHighConf	NoHomolog	75-100pure	chr1	167885912	167906307	14	11	1602	84000000000	82	all 14	9.6	9.5	9.8	9.4	10.4	10	9.5	9.6	9.6	9.5	9.3	9.5	9.3	10
4719	227197	NDUFS1	CI-75Kd|CI-75k|MC1DN5|PRO1304	NADH:ubiquinone oxidoreductase core subunit S1	MitoCarta3.0	literature, APEX_matrix, targetP signal, Rickettsial homolog, mito protein domain+, induction, coexpression++, MS/MS++	MIM	OXPHOS > Complex I > CI subunits | Metabolism > Metals and cofactors > Fe-S-containing proteins | OXPHOS > OXPHOS subunits	Tmito	36.8031	0	1	literature, APEX_matrix, targetP signal, Rickettsial homolog, mito protein domain+, induction, coexpression++, MS/MS++	ENSG00000023228|ENSG00000283447	P28331	741	2	MitoDomain	47	1.65	NoMitoHomolog	Ortholog	75-100pure	chr2	206987802	207024243	14	61	6001	488000000000	81	all 14	10.7	10.5	10.7	10.6	10.9	10.1	10.6	10.7	10.4	10.5	10.4	10.5	10.2	9.9	Mitochondria (Supported)
26589	67308	MRPL46	C15orf4|LIECG2|P2ECSL	mitochondrial ribosomal protein L46	MitoCarta3.0	literature, APEX_matrix, targetP signal+, yeast mito homolog++, mito protein domain, induction, coexpression++, MS/MS++	Matrix	Mitochondrial central dogma > Translation > Mitochondrial ribosome	Tmito	36.7746	0	1	literature, APEX_matrix, targetP signal+, yeast mito homolog++, mito protein domain, induction, coexpression++, MS/MS++	ENSG00000259494	Q9H2W6	279	1	SharedDomain	41	3.04	OrthologMitoHighConf	NoHomolog	50-75pure	chr15	89002708	89010633	11	16	133	2490000000	52	cerebrum, cerebellum, spinalcord, kidney, liver, heart, adipose, smallintestine, largeintestine, placenta, testis	7.9	7.4		8	8.2	8.4	7.6		8.2	8.3	8.4		8.9	8.5	Mitochondria (Supported)
514	67126	ATP5F1E	ATP5E|ATPE|MC5DN3	ATP synthase F1 subunit epsilon	MitoCarta3.0	literature, yeast mito homolog++, mito protein domain+, induction, coexpression++, MS/MS++	MIM	OXPHOS > Complex V > CV subunits | OXPHOS > OXPHOS subunits	Tmito	36.4978	0	1	literature, yeast mito homolog++, mito protein domain+, induction, coexpression++, MS/MS++	ENSG00000124172	P56381	51	4	MitoDomain	47	0.54	OrthologMitoHighConf	NoHomolog	75-100pure	chr20	57603732	57607422	14	13	205	16500000000	85	all 14	9.3	9	9	7.8	9.5	9.1	8.7	8.7	8.9	9.5	6.8	9.2	8.1	9.1
5250	18674	SLC25A3	OK/SW-cl.48|PHC|PTP	solute carrier family 25 member 3	MitoCarta3.0	literature, yeast mito homolog++, mito protein domain+, induction, coexpression++, MS/MS++	MIM	Metabolism > Metals and cofactors > Copper metabolism | Signaling > Calcium homeostasis > Calcium cycle | Small molecule transport > SLC25A family	Tmito	36.4978	0	1	literature, yeast mito homolog++, mito protein domain+, induction, coexpression++, MS/MS++	ENSG00000075415	Q00325	362	4	MitoDomain	50	1.22	OrthologMitoHighConf	NoHomolog	75-100pure	chr12	98987402	98995778	14	31	5280	491000000000	76	all 14	10.6	10.3	10.8	10.6	10.6	10.2	10.7	10	10.4	10.7	10.4	10.5	10.7	10.4	Mitochondria (Supported)
51649	64656	MRPS23	CGI-138|COXPD46|HSPC329|MRP-S23	mitochondrial ribosomal protein S23	MitoCarta3.0	literature, APEX_matrix, yeast mito homolog++, mito protein domain+, induction, coexpression++, MS/MS++	Matrix	Mitochondrial central dogma > Translation > Mitochondrial ribosome	Tmito	36.0922	0	1	literature, APEX_matrix, yeast mito homolog++, mito protein domain+, induction, coexpression++, MS/MS++	ENSG00000181610	Q9Y3D9	190	5	MitoDomain	45	1.37	OrthologMitoHighConf	NoHomolog	75-100pure	chr17	55916286	55927433	14	14	212	5380000000	75	all 14	8.7	8.5	8.7	8.4	8.5	8.5	8	7.6	8.7	8.5	9.2	8.1	8.7	8.3	Mitochondria (Supported)
2271	14194	FH	FMRD|HLRCC|HsFH|LRCC|MCL|MCUL1	fumarate hydratase	MitoCarta3.0	literature, APEX_matrix, targetP signal+, yeast mito homolog, Rickettsial homolog, mito protein domain, induction, coexpression++, MS/MS++	Matrix	Metabolism > Carbohydrate metabolism > TCA cycle	Tmito	35.7616	0	1	literature, APEX_matrix, targetP signal+, yeast mito homolog, Rickettsial homolog, mito protein domain, induction, coexpression++, MS/MS++	ENSG00000091483	P07954	510	1	SharedDomain	47	1.71	HomologMitoHighConf	Homolog	75-100pure	chr1	241660856	241683085	14	42	2540	169000000000	80	all 14	9.7	9	9.7	9.7	10.4	9.5	10.5	10	10.1	10.4	9.9	10.2	10.2	9.5	Mitochondria (Enhanced)
23203	66865	PMPCA	Alpha-MPP|CLA1|CPD3|INPP5E|P-55|SCAR2	peptidase, mitochondrial processing subunit alpha	MitoCarta3.0	literature, APEX_matrix, targetP signal+, yeast mito homolog++, Rickettsial homolog, mito protein domain+, coexpression, MS/MS++	Matrix	Protein import, sorting and homeostasis > Protein import and sorting > Preprotein cleavage | Protein import, sorting and homeostasis > Protein homeostasis > Proteases	Tmito	35.653	0	1	literature, APEX_matrix, targetP signal+, yeast mito homolog++, Rickettsial homolog, mito protein domain+, coexpression, MS/MS++	ENSG00000165688	Q10713	525	1	MitoDomain	27	-0.55	OrthologMitoHighConf	Homolog	50-75pure	chr9	139305024	139318213	14	31	576	16000000000	66	all 14	8.5	8.2	8.2	8.5	9.2	8.4	8.4	8.4	9.4	9.1	8.9	8.7	9.8	9.3	Mitochondria (Enhanced)
506	11947	ATP5F1B	ATP5B|ATPMB|ATPSB|HEL-S-271	ATP synthase F1 subunit beta	MitoCarta3.0	literature, APEX_matrix, targetP signal+, yeast mito homolog++, Rickettsial homolog, mito protein domain, coexpression++, MS/MS++	MIM	OXPHOS > Complex V > CV subunits | OXPHOS > OXPHOS subunits	Tmito	35.6372	0	1	literature, APEX_matrix, targetP signal+, yeast mito homolog++, Rickettsial homolog, mito protein domain, coexpression++, MS/MS++	ENSG00000110955	P06576	529	1	SharedDomain	49		OrthologMitoHighConf	Homolog	75-100pure	chr12	57031958	57039852	14	39	17053	2400000000000	86	all 14	11.2	10.9	11.1	11	11.4	11	11.6	11.2	11.2	11.5	11.1	11.4	11.2	10.7	Mitochondria (Enhanced)
135154	68002	SDHAF4	C6orf57|Sdh8	succinate dehydrogenase complex assembly factor 4	MitoCarta3.0	yeast mito homolog++, Rickettsial homolog, mito protein domain+, induction, coexpression++, MS/MS	Matrix	OXPHOS > Complex II > CII assembly factors | OXPHOS > OXPHOS assembly factors	Tpossible_mito	35.5098	0	1	yeast mito homolog++, Rickettsial homolog, mito protein domain+, induction, coexpression++, MS/MS	ENSG00000154079	Q5VUM1	108	4	MitoDomain	44	1.38	OrthologMitoHighConf	Ortholog	25-50ambig	chr6	71276624	71298606	2	4	10	148000000	38	adipose, testis									8					7.7	Mitochondria (Approved)
29796	66152	UQCR10	HSPC051|HSPC119|HSPC151|QCR9|UCCR7.2|UCRC	ubiquinol-cytochrome c reductase, complex III subunit X	MitoCarta3.0	literature, yeast mito homolog++, mito protein domain+, induction, coexpression++, MS/MS++	MIM	OXPHOS > Complex III > CIII subunits | OXPHOS > OXPHOS subunits	Tmito	35.3274	0	1	literature, yeast mito homolog++, mito protein domain+, induction, coexpression++, MS/MS++	ENSG00000184076	Q9UDW1	63		MitoDomain	49	2.3	OrthologMitoHighConf	NoHomolog	75-100pure	chr22	30163357	30166402	14	12	449	26700000000	98	all 14	9.8	9.5	9.6	8.2	9.3	9.2	8.6	8.7	8.9	9.5	7	9	9	9.3
81689	69046	ISCA1	HBLD2|ISA1|MMDS5|hIscA	iron-sulfur cluster assembly 1	MitoCarta3.0	APEX_matrix, targetP signal, yeast mito homolog++, Rickettsial homolog, mito protein domain+, induction, MS/MS++	Matrix	Metabolism > Metals and cofactors > Fe-S cluster biosynthesis | Metabolism > Metals and cofactors > Fe-S-containing proteins	Tmito	35.264	0	1	APEX_matrix, targetP signal, yeast mito homolog++, Rickettsial homolog, mito protein domain+, induction, MS/MS++	ENSG00000135070	Q9BUE6	129	2	MitoDomain	NA	1.55	OrthologMitoHighConf	Ortholog	75-100pure	chr9	88879462	88897490	13	13	117	3280000000	83	cerebrum, cerebellum, brainstem, spinalcord, liver, heart, skeletalmuscle, adipose, smallintestine, largeintestine, stomach, placenta, testis	8.8	8.5	8.6	8.5		7.5	7.7	7.3	8	7.9	7.9	7.7	8.8	8.8
8803	20916	SUCLA2	A-BETA|A-SCS|LINC00444|MTDPS5|SCS-betaA	succinate-CoA ligase ADP-forming subunit beta	MitoCarta3.0	literature, APEX_matrix, targetP signal+, yeast mito homolog+, Rickettsial homolog, mito protein domain, induction, coexpression+, MS/MS++	Matrix	Metabolism > Carbohydrate metabolism > TCA cycle | Metabolism > Carbohydrate metabolism > Itaconate metabolism | Metabolism > Nucleotide metabolism > Nucleotide synthesis and processing	Tmito	34.9705	0	1	literature, APEX_matrix, targetP signal+, yeast mito homolog+, Rickettsial homolog, mito protein domain, induction, coexpression+, MS/MS++	ENSG00000136143	Q9P2R7	463	1	SharedDomain	39	2.1	OrthologMitoLowConf	Homolog	75-100pure	chr13	48516790	48575462	14	43	2385	145000000000	78	all 14	9.9	9.4	10	9.9	9.9	9.8	10.4	10	9.8	10.3	9.7	9.9	9.8	10.4	Mitochondria (Enhanced)
51805	230027	COQ3	DHHBMT|DHHBMTASE|UG0215E05|bA9819.1	coenzyme Q3, methyltransferase	MitoCarta3.0	APEX_matrix, targetP signal, yeast mito homolog++, Rickettsial homolog, mito protein domain+, induction, coexpression+, MS/MS+	MIM	Metabolism > Metals and cofactors > Coenzyme Q metabolism	Tmito	34.8329	0	1	APEX_matrix, targetP signal, yeast mito homolog++, Rickettsial homolog, mito protein domain+, induction, coexpression+, MS/MS+	ENSG00000132423	Q9NZJ6	369	2	MitoDomain	35	0.57	OrthologMitoHighConf	Homolog	25-50pure	chr6	99817347	99842082	13	14	138	2340000000	41	cerebrum, cerebellum, brainstem, spinalcord, liver, heart, skeletalmuscle, adipose, smallintestine, largeintestine, stomach, placenta, testis	7.9	7.6	7.6	8.2		8.1	8.9	7.5	8.7	8.2	8.3	7.3	7.8	8.2	Mitochondria;Nucleoplasm (Approved)
55699	381314	IARS2	CAGSSS|ILERS	isoleucyl-tRNA synthetase 2, mitochondrial	MitoCarta3.0	APEX_matrix, targetP signal+, yeast mito homolog++, Rickettsial homolog, mito protein domain, coexpression++, MS/MS++	Matrix	Mitochondrial central dogma > Translation > mt-tRNA synthetases	Tmito	34.7064	0	1	APEX_matrix, targetP signal+, yeast mito homolog++, Rickettsial homolog, mito protein domain, coexpression++, MS/MS++	ENSG00000067704	Q9NSE4	1012	1	SharedDomain	42		OrthologMitoHighConf	Homolog	50-75pure	chr1	220267454	220321383	14	68	2100	104000000000	64	all 14	10	10	10.1	9	10.1	9.5	9.6	9.7	10	9.3	10	9.6	9.9	10.1	Mitochondria (Enhanced)
64960	66407	MRPS15	DC37|MPR-S15|RPMS15|S15mt	mitochondrial ribosomal protein S15	MitoCarta3.0	literature, targetP signal, yeast mito homolog++, Rickettsial homolog, mito protein domain, coexpression++, MS/MS++	Matrix	Mitochondrial central dogma > Translation > Mitochondrial ribosome	Tmito	34.6309	0	1	literature, targetP signal, yeast mito homolog++, Rickettsial homolog, mito protein domain, coexpression++, MS/MS++	ENSG00000116898	P82914	257	2	SharedDomain	45		OrthologMitoHighConf	Ortholog	50-75pure	chr1	36921361	36930040	14	18	157	2400000000	55	all 14	8.4	8.2	8.4	8	7.7	8.6	7.6	6.9	8.1	8.2	8.5	7.8	8.6	7.6	Mitochondria (Supported)
3419	67834	IDH3A	-	isocitrate dehydrogenase (NAD(+)) 3 catalytic subunit alpha	MitoCarta3.0	APEX_matrix, yeast mito homolog++, Rickettsial homolog, mito protein domain, induction, coexpression++, MS/MS++	Matrix	Metabolism > Carbohydrate metabolism > TCA cycle	Tmito	34.6301	0	1	APEX_matrix, yeast mito homolog++, Rickettsial homolog, mito protein domain, induction, coexpression++, MS/MS++	ENSG00000166411	P50213	366	4	SharedDomain	40	2.98	OrthologMitoHighConf	Homolog	50-75pure	chr15	78441718	78462884	14	43	3341	357000000000	70	all 14	10.6	10.3	10.8	10.3	10.5	9.4	10.6	10.5	10.5	10.3	10.2	9.9	10.3	9.9	Mitochondria (Enhanced)
1353	69802	COX11	COX11P	cytochrome c oxidase copper chaperone COX11	MitoCarta3.0	literature, APEX_IMS, targetP signal, yeast mito homolog++, Rickettsial homolog, mito protein domain+, induction, coexpression, MS/MS	MIM	OXPHOS > Complex IV > CIV assembly factors | Metabolism > Metals and cofactors > Copper metabolism | OXPHOS > OXPHOS assembly factors	Tmito	34.5801	0	1	literature, APEX_IMS, targetP signal, yeast mito homolog++, Rickettsial homolog, mito protein domain+, induction, coexpression, MS/MS	ENSG00000166260	Q9Y6N1	276	2	MitoDomain	27	1.38	OrthologMitoHighConf	Ortholog	50-75ambig	chr17	53038566	53046064	6	8	24	86600000	50	cerebrum, cerebellum, spinalcord, skeletalmuscle, largeintestine, placenta	7.2	7.3		7.2				5.9			7.2		7.3
2110	66841	ETFDH	ETFQO|MADD	electron transfer flavoprotein dehydrogenase	MitoCarta3.0	literature, APEX_matrix, yeast mito homolog++, mito protein domain+, induction, coexpression++, MS/MS++	MIM	Metabolism > Lipid metabolism > Fatty acid oxidation | Metabolism > Amino acid metabolism > Branched-chain amino acid metabolism | Metabolism > Amino acid metabolism > Lysine metabolism | Metabolism > Amino acid metabolism > Glycine metabolism | Metabolism > Metals and cofactors > Fe-S-containing proteins | Metabolism > Vitamin metabolism > Choline and betaine metabolism | Metabolism > Electron c…	Tmito	34.3966	0	1	literature, APEX_matrix, yeast mito homolog++, mito protein domain+, induction, coexpression++, MS/MS++	ENSG00000171503	Q16134	617		MitoDomain	40	2.68	OrthologMitoHighConf	NoHomolog	50-75pure	chr4	159593252	159629865	14	47	1837	163000000000	60	all 14	9.5	9	9.5	9.4	10.4	10.5	10.5	10	10.1	10.1	9.9	10	9.8	9.9
26519	30059	TIMM10	TIM10|TIM10A|TIMM10A	translocase of inner mitochondrial membrane 10	MitoCarta3.0	literature, APEX_IMS, yeast mito homolog++, mito protein domain+, induction, coexpression++, MS/MS++	MIM	Protein import, sorting and homeostasis > Protein homeostasis > Chaperones | Protein import, sorting and homeostasis > Protein import and sorting	Tmito	34.3966	0	1	literature, APEX_IMS, yeast mito homolog++, mito protein domain+, induction, coexpression++, MS/MS++	ENSG00000134809	P62072	90		MitoDomain	47	2.88	OrthologMitoHighConf	NoHomolog	50-75pure	chr11	57295935	57298232	12	11	134	2690000000	70	cerebrum, cerebellum, brainstem, spinalcord, liver, skeletalmuscle, adipose, smallintestine, largeintestine, stomach, placenta, testis	8.7	8.5	8.3	8		8.3		6.7	8.5	8.7	8.3	7.7	8.2	8.2	Mitochondria (Enhanced)
64981	94065	MRPL34	L34mt	mitochondrial ribosomal protein L34	MitoCarta3.0	literature, APEX_matrix, targetP signal, yeast mito homolog++, Rickettsial homolog, mito protein domain, induction, coexpression++, MS/MS	Matrix	Mitochondrial central dogma > Translation > Mitochondrial ribosome	Tmito	34.3813	0	1	literature, APEX_matrix, targetP signal, yeast mito homolog++, Rickettsial homolog, mito protein domain, induction, coexpression++, MS/MS	ENSG00000130312	Q9BQ48	92	2	SharedDomain	47	1.75	OrthologMitoHighConf	Ortholog	25-50ambig	chr19	17416476	17417652	13	5	62	641000000	27	cerebrum, cerebellum, brainstem, spinalcord, kidney, liver, heart, adipose, smallintestine, largeintestine, stomach, placenta, testis	7.8	7.5	7.5	6.9	7.3	7.7	7		7.6	8	8.1	7.1	7.9	7.9
51069	27398	MRPL2	CGI-22|MRP-L14|RPML14	mitochondrial ribosomal protein L2	MitoCarta3.0	literature, APEX_matrix, targetP signal, yeast mito homolog++, Rickettsial homolog, mito protein domain, induction, coexpression++, MS/MS++	Matrix	Mitochondrial central dogma > Translation > Mitochondrial ribosome	Tmito	34.3013	0	1	literature, APEX_matrix, targetP signal, yeast mito homolog++, Rickettsial homolog, mito protein domain, induction, coexpression++, MS/MS++	ENSG00000112651	Q5T653	305	3	SharedDomain	45	0.68	OrthologMitoHighConf	Homolog	50-75pure	chr6	43021766	43027242	8	18	81	978000000	58	spinalcord, liver, heart, adipose, smallintestine, largeintestine, placenta, testis				7.4		7.6	7.6		8	7.4	8.4		8.5	8.3	Mitochondria (Approved)
593	12039	BCKDHA	BCKDE1A|MSU|MSUD1|OVD1A	branched chain keto acid dehydrogenase E1 subunit alpha	MitoCarta3.0	literature, APEX_matrix, targetP signal+, yeast mito homolog+, Rickettsial homolog, mito protein domain+, coexpression+, MS/MS++	MIM	Metabolism > Amino acid metabolism > Branched-chain amino acid metabolism | Metabolism > Amino acid metabolism > Branched-chain amino acid dehydrogenase complex	Tmito	34.1724	0	1	literature, APEX_matrix, targetP signal+, yeast mito homolog+, Rickettsial homolog, mito protein domain+, coexpression+, MS/MS++	ENSG00000248098	P12694	445	1	MitoDomain	32		OrthologMitoLowConf	Homolog	50-75pure	chr19	41903693	41930910	11	27	204	8020000000	71	cerebrum, spinalcord, kidney, liver, heart, skeletalmuscle, adipose, largeintestine, stomach, placenta, testis	7.4			7.1	8.8	9.3	8.6	7.8	9.3		7.8	9.5	7.5	8
7388	66576	UQCRH	QCR6|UQCR8	ubiquinol-cytochrome c reductase hinge protein	MitoCarta3.0	literature, APEX_IMS, yeast mito homolog++, mito protein domain+, induction, coexpression++, MS/MS++	MIM	OXPHOS > Complex III > CIII subunits | OXPHOS > OXPHOS subunits	Tmito	34.0633	0	1	literature, APEX_IMS, yeast mito homolog++, mito protein domain+, induction, coexpression++, MS/MS++	ENSG00000173660	P07919	91		MitoDomain	43	0.94	OrthologMitoHighConf	NoHomolog	75-100pure	chr1	46769379	46782447	14	13	390	40300000000	87	all 14	9.4	9.3	9.6	9.2	8.7	9.3	9.5	9.1	9.6	9.9	9.7	9.4	9.2	9.4
192286	67044	HIGD2A	RCF1b	HIG1 hypoxia inducible domain family member 2A	MitoCarta3.0	APEX_IMS, yeast mito homolog++, mito protein domain+, induction, coexpression++, MS/MS++	MIM	OXPHOS > OXPHOS assembly factors | OXPHOS > Respirasome assembly	Tmito	34.0633	0	1	APEX_IMS, yeast mito homolog++, mito protein domain+, induction, coexpression++, MS/MS++	ENSG00000146066	Q9BW72	106		MitoDomain	42	0.99	OrthologMitoHighConf	NoHomolog	75-100pure	chr5	175815783	175816751	14	8	212	3290000000	91	all 14	8.6	8.6	8.1	8.2	8.5	7.7	8	7.6	7.6	8	9	8.5	8.1	7.5	Mitochondria (Supported)
539	28080	ATP5PO	ATP5O|ATPO|HMC08D05|OSCP	ATP synthase peripheral stalk subunit OSCP	MitoCarta3.0	literature, APEX_matrix, targetP signal, yeast mito homolog++, Rickettsial homolog, mito protein domain+, induction, MS/MS++	MIM	OXPHOS > Complex V > CV subunits | OXPHOS > OXPHOS subunits	Tmito	34	0	1	literature, APEX_matrix, targetP signal, yeast mito homolog++, Rickettsial homolog, mito protein domain+, induction, MS/MS++	ENSG00000241837	P48047	213	2	MitoDomain	NA	1.34	OrthologMitoHighConf	Ortholog	75-100pure	chr21	35275756	35288158	14	34	2965	714000000000	85	all 14	10.9	10.8	11	10.6	10.8	10.7	10.9	10.2	10.5	10.7	10.7	10.6	10.5	10.2	Mitochondria (Enhanced)
1892	93747	ECHS1	ECHS1D|SCEH	enoyl-CoA hydratase, short chain 1	MitoCarta3.0	literature, APEX_matrix, targetP signal+, yeast mito homolog+, Rickettsial homolog, mito protein domain, induction, coexpression+, MS/MS++	Matrix	Metabolism > Lipid metabolism > Fatty acid oxidation | Metabolism > Amino acid metabolism > Branched-chain amino acid metabolism | Metabolism > Amino acid metabolism > Lysine metabolism	Tmito	33.7065	0	1	literature, APEX_matrix, targetP signal+, yeast mito homolog+, Rickettsial homolog, mito protein domain, induction, coexpression+, MS/MS++	ENSG00000127884	P30084	290	1	SharedDomain	30	0.96	OrthologMitoLowConf	Homolog	75-100pure	chr10	135175986	135186908	14	31	1830	211000000000	84	all 14	10.2	9.8	10.3	10	10.2	10.6	10.3	8.8	10.5	9.9	10.1	10.1	10	10.1	Mitochondria (Enhanced)
25875	68614	LETMD1	1110019O13Rik|HCCR|HCCR-1|HCCR-2|HCCR1|HCCR2|HCRR-2|SLC55A3	LETM1 domain containing 1	MitoCarta3.0	GFP, targetP signal+, yeast mito homolog+, mito protein domain+, induction, coexpression, MS/MS++	Membrane	Small molecule transport	Tmito	33.7052	0	1	GFP, targetP signal+, yeast mito homolog+, mito protein domain+, induction, coexpression, MS/MS++	ENSG00000050426	Q6P1Q0	373	1	MitoDomain	16	2.08	OrthologMitoLowConf	NoHomolog	50-75pure	chr12	51442081	51454207	11	20	160	2410000000	52	cerebrum, cerebellum, brainstem, spinalcord, kidney, liver, adipose, smallintestine, largeintestine, placenta, testis	8.3	8	7.3	7.7	7.8	7.3			9.1	8	7.6		8.4	8.3	Mitochondria (Supported)
1337	12861	COX6A1	CMTRID|COX6A|COX6AL	cytochrome c oxidase subunit 6A1	MitoCarta3.0	literature, targetP signal+, yeast mito homolog+, mito protein domain+, induction, coexpression, MS/MS++	MIM	OXPHOS > Complex IV > CIV subunits | OXPHOS > OXPHOS subunits	Tmito	33.6921	0	1	literature, targetP signal+, yeast mito homolog+, mito protein domain+, induction, coexpression, MS/MS++	ENSG00000111775	P12074	109	1	MitoDomain	25	1.44	OrthologMitoLowConf	NoHomolog	50-75pure	chr12	120875892	120878545	14	6	629	131000000000	70	all 14	10	9.5	10	9.9	10.4	10	9	7.9	9.8	10.3	10.2	10	9.9	9.8	Mitochondria (Supported)
1355	226139	COX15	CEMCOX2	cytochrome c oxidase assembly homolog COX15	MitoCarta3.0	literature, targetP signal, yeast mito homolog++, Rickettsial homolog, mito protein domain+, coexpression++, MS/MS	MIM	OXPHOS > Complex IV > CIV assembly factors | Metabolism > Metals and cofactors > Heme synthesis and processing | OXPHOS > OXPHOS assembly factors	Tmito	33.6546	0	1	literature, targetP signal, yeast mito homolog++, Rickettsial homolog, mito protein domain+, coexpression++, MS/MS	ENSG00000014919	Q7KZN9	410	2	MitoDomain	41		OrthologMitoHighConf	Ortholog	0-25pure	chr10	101468504	101492423	11	9	111	1190000000	24	cerebrum, brainstem, spinalcord, kidney, liver, adipose, smallintestine, largeintestine, stomach, placenta, testis	7.6		7.6	7.2	7.9	7.8			7.7	7.9	8.2	7.8	8.7	8.1	Mitochondria (Supported)
10939	69597	AFG3L2	OPA12|SCA28|SPAX5	AFG3 like matrix AAA peptidase subunit 2	MitoCarta3.0	literature, APEX_matrix, targetP signal, Rickettsial homolog, mito protein domain+, induction, coexpression++, MS/MS++	MIM	Protein import, sorting and homeostasis > Protein homeostasis > Proteases	Tmito	33.6065	0	1	literature, APEX_matrix, targetP signal, Rickettsial homolog, mito protein domain+, induction, coexpression++, MS/MS++	ENSG00000141385	Q9Y4W6	797	3	MitoDomain	44	1.56	HomologMitoLowConf	Homolog	50-75pure	chr18	12328942	12377275	14	75	1472	37600000000	72	all 14	9.5	9.6	9.5	9.3	9.8	9.2	8.9	8.9	9.5	9.4	9.7	9	9.3	9.4	Mitochondria (Supported)
3030	97212	HADHA	ECHA|GBP|HADH|LCEH|LCHAD|MTPA|TP-ALPHA	hydroxyacyl-CoA dehydrogenase trifunctional multienzyme complex subunit alpha	MitoCarta3.0	literature, APEX_matrix, targetP signal+, yeast mito homolog+, Rickettsial homolog, mito protein domain, coexpression++, MS/MS++	MIM	Metabolism > Lipid metabolism > Fatty acid oxidation | Metabolism > Lipid metabolism > Cardiolipin synthesis | Metabolism > Amino acid metabolism > Branched-chain amino acid metabolism	Tmito	33.5571	0	1	literature, APEX_matrix, targetP signal+, yeast mito homolog+, Rickettsial homolog, mito protein domain, coexpression++, MS/MS++	ENSG00000084754	P40939	763	1	SharedDomain	42		OrthologMitoLowConf	Homolog	75-100pure	chr2	26413503	26467594	14	75	8296	884000000000	82	all 14	10.2	10.2	10.5	10.5	10.9	11	11.2	10.8	10.9	10.9	10.9	10.8	10.7	10.7	Mitochondria (Enhanced)
2108	110842	ETFA	EMA|GA2|MADD	electron transfer flavoprotein subunit alpha	MitoCarta3.0	literature, APEX_matrix, targetP signal, yeast mito homolog++, mito protein domain, induction, coexpression++, MS/MS++	Matrix	Metabolism > Lipid metabolism > Fatty acid oxidation | Metabolism > Amino acid metabolism > Branched-chain amino acid metabolism | Metabolism > Amino acid metabolism > Lysine metabolism | Metabolism > Amino acid metabolism > Glycine metabolism | Metabolism > Vitamin metabolism > Choline and betaine metabolism | Metabolism > Electron carriers > Q-linked reactions, other	Tmito	33.492	0	1	literature, APEX_matrix, targetP signal, yeast mito homolog++, mito protein domain, induction, coexpression++, MS/MS++	ENSG00000140374	P13804	333	3	SharedDomain	40	1.54	OrthologMitoHighConf	NoHomolog	75-100pure	chr15	76508628	76603810	14	31	2985	419000000000	82	all 14	9.7	9.3	9.9	9.9	10.8	10.7	11	9.6	10.8	10.4	10.5	10.3	10.5	10.1	Mitochondria (Enhanced)
374291	75406	NDUFS7	CI-20|CI-20KD|MC1DN3|MY017|PSST	NADH:ubiquinone oxidoreductase core subunit S7	MitoCarta3.0	literature, APEX_matrix, targetP signal+, Rickettsial homolog, mito protein domain, induction, coexpression++, MS/MS++	MIM	OXPHOS > Complex I > CI subunits | Metabolism > Metals and cofactors > Fe-S-containing proteins | OXPHOS > OXPHOS subunits	Tmito	33.0033	0	1	literature, APEX_matrix, targetP signal+, Rickettsial homolog, mito protein domain, induction, coexpression++, MS/MS++	ENSG00000115286	O75251	213	1	SharedDomain	41	1.86	NoMitoHomolog	Ortholog	50-75pure	chr19	1383882	1395588	14	19	1607	86000000000	67	all 14	9.9	9.7	10	9.6	9.9	9.7	9.9	9.5	9.7	9.8	9.9	9.7	9.7	9.1
1376	12896	CPT2	CPT1|CPTASE|IIAE4	carnitine palmitoyltransferase 2	MitoCarta3.0	literature, APEX_matrix, targetP signal+, yeast mito homolog++, mito protein domain, induction, coexpression+, MS/MS++	MIM	Metabolism > Lipid metabolism > Fatty acid oxidation | Metabolism > Metals and cofactors > Carnitine synthesis and transport | Metabolism > Metals and cofactors > Carnitine shuttle	Tmito	32.7824	0	1	literature, APEX_matrix, targetP signal+, yeast mito homolog++, mito protein domain, induction, coexpression+, MS/MS++	ENSG00000157184	P23786	658	1	SharedDomain	36	0.78	OrthologMitoHighConf	NoHomolog	75-100pure	chr1	53662100	53679869	14	61	2266	170000000000	79	all 14	8.6	8.3	9.3	9.3	10.5	10.4	10.2	9.8	10.4	10.1	10.2	9.7	9.9	10.2	Mitochondria;Nucleoli;Nucleoplasm (Supported)
594	12040	BCKDHB	BCKDE1B|BCKDH E1-beta|E1B	branched chain keto acid dehydrogenase E1 subunit beta	MitoCarta3.0	literature, APEX_matrix, targetP signal, yeast mito homolog+, Rickettsial homolog, mito protein domain+, coexpression+, MS/MS++	MIM	Metabolism > Amino acid metabolism > Branched-chain amino acid metabolism | Metabolism > Amino acid metabolism > Branched-chain amino acid dehydrogenase complex	Tmito	32.7672	0	1	literature, APEX_matrix, targetP signal, yeast mito homolog+, Rickettsial homolog, mito protein domain+, coexpression+, MS/MS++	ENSG00000083123	P21953	392	2	MitoDomain	31		OrthologMitoLowConf	Homolog	75-100pure	chr6	80816343	81055987	12	19	291	10200000000	75	cerebrum, cerebellum, brainstem, spinalcord, liver, heart, skeletalmuscle, adipose, largeintestine, stomach, placenta, testis	7.6	8	8.2	7.6		9.5	9.1	8.4	9.5		8.2	9.2	8.1	8.5	Mitochondria (Supported)
3420	170718	IDH3B	RP46	isocitrate dehydrogenase (NAD(+)) 3 non-catalytic subunit beta	MitoCarta3.0	literature, APEX_matrix, targetP signal+, yeast mito homolog+, Rickettsial homolog, mito protein domain, induction, coexpression, MS/MS++	Matrix	Metabolism > Carbohydrate metabolism > TCA cycle	Tmito	32.7553	0	1	literature, APEX_matrix, targetP signal+, yeast mito homolog+, Rickettsial homolog, mito protein domain, induction, coexpression, MS/MS++	ENSG00000101365	O43837	385	1	SharedDomain	20	2.08	OrthologMitoLowConf	Homolog	50-75pure	chr20	2639040	2644865	14	38	1404	163000000000	68	all 14	10.3	9.9	10.5	9.8	10.1	8.8	10.3	10.3	10.2	10	9.9	9.6	10	9.6	Mitochondria (Enhanced)
23395	102436	LARS2	HLASA|LEURS|PRLTS4|mtLeuRS	leucyl-tRNA synthetase 2, mitochondrial	MitoCarta3.0	literature, APEX_matrix, targetP signal, yeast mito homolog++, Rickettsial homolog, mito protein domain, coexpression++, MS/MS++	Matrix	Mitochondrial central dogma > Translation > mt-tRNA synthetases	Tmito	32.7536	0	1	literature, APEX_matrix, targetP signal, yeast mito homolog++, Rickettsial homolog, mito protein domain, coexpression++, MS/MS++	ENSG00000011376	Q15031	903	3	SharedDomain	42		OrthologMitoHighConf	Ortholog	50-75pure	chr3	45430074	45590328	14	52	359	6970000000	60	all 14	8.8	8.7	8.6	7.6	9.4	7.8	8	8.7	8.8	6.7	9	8.2	8.5	8.6	Mitochondria (Supported)
35	11409	ACADS	ACAD3|SCAD	acyl-CoA dehydrogenase short chain	MitoCarta3.0	literature, APEX_matrix, targetP signal+, mito protein domain+, induction, coexpression++, MS/MS++	Matrix	Metabolism > Lipid metabolism > Fatty acid oxidation	Tmito	32.6104	0	1	literature, APEX_matrix, targetP signal+, mito protein domain+, induction, coexpression++, MS/MS++	ENSG00000122971	P16219	412	1	MitoDomain	42	0.97	NoMitoHomolog	NoHomolog	75-100pure	chr12	121163570	121177811	14	36	1365	122000000000	90	all 14	8.1	8	8.1	8.2	10.3	10.3	10.1	9.4	10.2	10	10.3	9.9	10	9.7	Mitochondria (Enhanced)
3954	56384	LETM1	SLC55A1	leucine zipper and EF-hand containing transmembrane protein 1	MitoCarta3.0	literature, APEX_IMS, APEX_matrix, targetP signal, yeast mito homolog+, mito protein domain+, coexpression++, MS/MS++	MIM	Signaling > Calcium homeostasis > Calcium cycle	Tmito	32.4912	0	1	literature, APEX_IMS, APEX_matrix, targetP signal, yeast mito homolog+, mito protein domain+, coexpression++, MS/MS++	ENSG00000168924	O95202	739	2	MitoDomain	42		OrthologMitoLowConf	NoHomolog	50-75pure	chr4	1813205	1857974	14	68	2396	102000000000	68	all 14	10	9.8	9.9	9.8	10.2	9.7	9.3	9.4	9.8	10.2	10.2	9.6	9.5	9.3	Mitochondria (Supported)
521	11958	ATP5ME	ATP5I|ATP5K	ATP synthase membrane subunit e	MitoCarta3.0	literature, APEX_IMS, yeast mito homolog++, mito protein domain+, coexpression++, MS/MS++	MIM	OXPHOS > Complex V > CV subunits | OXPHOS > OXPHOS subunits | Mitochondrial dynamics and surveillance > Cristae formation	Tmito	32.2839	0	1	literature, APEX_IMS, yeast mito homolog++, mito protein domain+, coexpression++, MS/MS++	ENSG00000169020	P56385	69	5	MitoDomain	49		OrthologMitoHighConf	NoHomolog	75-100pure	chr4	666224	668127	14	17	985	91200000000	87	all 14	9.9	9.7	9.9	9.5	10.2	9.7	9.8	9	9.7	10	10.1	9.9	9.6	9.5	Mitochondria (Supported)
4976	74143	OPA1	BERHS|MGM1|MTDPS14|NPG|NTG|largeG	OPA1 mitochondrial dynamin like GTPase	MitoCarta3.0	literature, APEX_IMS, targetP signal, yeast mito homolog++, mito protein domain, induction, coexpression++, MS/MS++	MIM	Mitochondrial dynamics and surveillance > Fusion | Mitochondrial dynamics and surveillance > Cristae formation	Tmito	32.228	0	1	literature, APEX_IMS, targetP signal, yeast mito homolog++, mito protein domain, induction, coexpression++, MS/MS++	ENSG00000198836	O60313	1015	3	SharedDomain	45	1.09	OrthologMitoHighConf	NoHomolog	75-100pure	chr3	193310932	193415600	14	107	2730	98900000000	80	all 14	10.3	10.4	10.2	9.6	10.1	9.5	9.3	9.4	9.6	9	9.4	9.4	9.4	9.4	Mitochondria;Nucleoplasm (Supported)
549	11992	AUH	-	AU RNA binding methylglutaconyl-CoA hydratase	MitoCarta3.0	literature, APEX_matrix, yeast mito homolog+, Rickettsial homolog, mito protein domain, induction, coexpression++, MS/MS++	Matrix	Metabolism > Carbohydrate metabolism > Itaconate metabolism | Metabolism > Amino acid metabolism > Branched-chain amino acid metabolism	Tmito	32.2168	0	1	literature, APEX_matrix, yeast mito homolog+, Rickettsial homolog, mito protein domain, induction, coexpression++, MS/MS++	ENSG00000148090	Q13825	339	4	SharedDomain	43	1.01	OrthologMitoLowConf	Homolog	75-100pure	chr9	93976096	94124206	14	28	678	36200000000	76	all 14	9.7	9.4	9.9	9.9	9.2	9.2	9.2	8	9.5	8.7	8.4	9.3	9.1	9
8802	56451	SUCLG1	GALPHA|MTDPS9|SUCLA1	succinate-CoA ligase GDP/ADP-forming subunit alpha	MitoCarta3.0	yeast mito homolog+, Rickettsial homolog, mito protein domain, induction, coexpression++, MS/MS++	Matrix	Metabolism > Carbohydrate metabolism > TCA cycle | Metabolism > Carbohydrate metabolism > Itaconate metabolism | Metabolism > Nucleotide metabolism > Nucleotide synthesis and processing	Tpossible_mito	32.1445	0	1	yeast mito homolog+, Rickettsial homolog, mito protein domain, induction, coexpression++, MS/MS++	ENSG00000163541	P53597	346	5	SharedDomain	44	1.59	OrthologMitoLowConf	Homolog	50-75pure	chr2	84650646	84686586	14	24	1738	136000000000	54	all 14	9.9	9.4	10	10	10	10	10.4	9.2	9.9	10.1	10.2	9.7	10	10.2	Mitochondria (Supported)
4729	72900	NDUFV2	CI-24k|MC1DN7	NADH:ubiquinone oxidoreductase core subunit V2	MitoCarta3.0	literature, APEX_matrix, targetP signal+, Rickettsial homolog, induction, coexpression++, MS/MS++	MIM	OXPHOS > Complex I > CI subunits | Metabolism > Metals and cofactors > Fe-S-containing proteins | OXPHOS > OXPHOS subunits	Tmito	32.0934	0	1	literature, APEX_matrix, targetP signal+, Rickettsial homolog, induction, coexpression++, MS/MS++	ENSG00000178127	P19404	249	1	NA	47	1.84	NoMitoHomolog	Ortholog	75-100pure	chr18	9102627	9134343	14	20	970	93500000000	89	all 14	10.1	10	10	10	9.9	9.5	10	9.3	9.8	9.5	9.9	9.7	9.5	9.2	Mitochondria (Supported)
51004	217707	COQ6	CGI-10|CGI10|COQ10D6	coenzyme Q6, monooxygenase	MitoCarta3.0	literature, APEX_matrix, targetP signal+, yeast mito homolog++, Rickettsial homolog, mito protein domain, induction, coexpression+, MS/MS+	MIM	Metabolism > Metals and cofactors > Coenzyme Q metabolism	Tmito	31.9639	0	1	literature, APEX_matrix, targetP signal+, yeast mito homolog++, Rickettsial homolog, mito protein domain, induction, coexpression+, MS/MS+	ENSG00000119723	Q9Y2Z9	468	1	SharedDomain	38	0.79	OrthologMitoHighConf	Homolog	25-50pure	chr14	74416636	74429813	13	15	137	3560000000	37	cerebrum, cerebellum, spinalcord, kidney, liver, heart, skeletalmuscle, adipose, smallintestine, largeintestine, stomach, placenta, testis	7.9	7		8.1	8.5	8.4	8.9	8.6	8.8	8.5	8.2	8.4	8.2	8
84545	94067	MRPL43	L43mt|MRP-L43|bMRP36a	mitochondrial ribosomal protein L43	MitoCarta3.0	literature, targetP signal+, yeast mito homolog++, mito protein domain, induction, coexpression, MS/MS++	Matrix	Mitochondrial central dogma > Translation > Mitochondrial ribosome	Tmito	31.8312	0	1	literature, targetP signal+, yeast mito homolog++, mito protein domain, induction, coexpression, MS/MS++	ENSG00000055950	Q8N983	235	1	SharedDomain	21	1.57	OrthologMitoHighConf	NoHomolog	50-75pure	chr10	102737578	102747272	14	14	199	6000000000	70	all 14	8.6	8.4	8.7	8.1	9	8.5	8.1	8	8.6	8.7	9.1	8	8.7	8.6	Mitochondria;Nucleoplasm (Approved)
83451	68758	ABHD11	PP1226|WBSCR21	abhydrolase domain containing 11	MitoCarta3.0	literature, APEX_matrix, targetP signal+, yeast mito homolog++, Rickettsial homolog, mito protein domain, coexpression+, MS/MS++	Matrix	Metabolism > Carbohydrate metabolism > TCA-associated	Tmito	31.7324	0	1	literature, APEX_matrix, targetP signal+, yeast mito homolog++, Rickettsial homolog, mito protein domain, coexpression+, MS/MS++	ENSG00000106077	Q8NFV4	315	1	SharedDomain	30	0.45	OrthologMitoHighConf	Homolog	50-75pure	chr7	73150424	73153184	13	15	177	5560000000	72	cerebrum, brainstem, spinalcord, kidney, liver, heart, skeletalmuscle, adipose, smallintestine, largeintestine, stomach, placenta, testis	7.5		7.7	8.6	8.8	8.7	8.7	7.6	9	8.6	9	7.7	8.6	8.8	Mitochondria (Supported)
522	11957	ATP5PF	ATP5|ATP5A|ATP5J|ATPM|CF6|F6	ATP synthase peripheral stalk subunit F6	MitoCarta3.0	literature, APEX_IMS, targetP signal+, mito protein domain+, induction, coexpression++, MS/MS++	MIM	OXPHOS > Complex V > CV subunits | OXPHOS > OXPHOS subunits	Tmito	31.6796	0	1	literature, APEX_IMS, targetP signal+, mito protein domain+, induction, coexpression++, MS/MS++	ENSG00000154723	P18859	116	1	MitoDomain	46	0.84	NoMitoHomolog	NoHomolog	50-75pure	chr21	27096790	27107965	14	15	373	41000000000	67	all 14	9.3	9.2	9.3	8.7	10	9.6	8.9	8.9	9.7	9.9	9.2	9	9.2	9.2	Mitochondria (Supported)
4714	67264	NDUFB8	ASHI|CI-ASHI|MC1DN32	NADH:ubiquinone oxidoreductase subunit B8	MitoCarta3.0	literature, APEX_IMS, APEX_matrix, targetP signal+, mito protein domain+, induction, coexpression++, MS/MS++	MIM	OXPHOS > Complex I > CI subunits | OXPHOS > OXPHOS subunits	Tmito	31.6796	0	1	literature, APEX_IMS, APEX_matrix, targetP signal+, mito protein domain+, induction, coexpression++, MS/MS++	ENSG00000166136	O95169	186	1	MitoDomain	47	1.43	NoMitoHomolog	NoHomolog	50-75pure	chr10	102283485	102289680	14	13	481	60600000000	67	all 14	9.8	9.6	9.9	9.6	9.8	9.4	9.7	9.5	9.6	9.4	9.8	9.6	9.3	9.3	Mitochondria (Approved)
9361	74142	LONP1	CODASS|LON|LONP|LonHS|PIM1|PRSS15|hLON	lon peptidase 1, mitochondrial	MitoCarta3.0	literature, APEX_matrix, targetP signal+, yeast mito homolog+, Rickettsial homolog, mito protein domain, induction, coexpression, MS/MS++	Matrix	Protein import, sorting and homeostasis > Protein homeostasis > Proteases	Tmito	31.5043	0	1	literature, APEX_matrix, targetP signal+, yeast mito homolog+, Rickettsial homolog, mito protein domain, induction, coexpression, MS/MS++	ENSG00000196365	P36776	959	1	SharedDomain	14	1.81	OrthologMitoLowConf	Homolog	50-75pure	chr19	5691844	5720463	14	81	2693	139000000000	74	all 14	10	10.1	10	9	10.4	10	9.5	9.9	10	9.3	10.2	10	10	10	Mitochondria (Enhanced)
1738	13382	DLD	DLDD|DLDH|E3|GCSL|LAD|OGDC-E3|PHE3	dihydrolipoamide dehydrogenase	MitoCarta3.0	literature, APEX_matrix, targetP signal, yeast mito homolog, Rickettsial homolog, mito protein domain, induction, coexpression++, MS/MS++	Matrix	Metabolism > Carbohydrate metabolism > Pyruvate metabolism | Metabolism > Carbohydrate metabolism > TCA cycle | Metabolism > Amino acid metabolism > Branched-chain amino acid metabolism | Metabolism > Amino acid metabolism > Branched-chain amino acid dehydrogenase complex | Metabolism > Amino acid metabolism > Lysine metabolism | Metabolism > Amino acid metabolism > Glycine metabolism | Metabolis…	Tmito	31.2307	0	1	literature, APEX_matrix, targetP signal, yeast mito homolog, Rickettsial homolog, mito protein domain, induction, coexpression++, MS/MS++	ENSG00000091140	P09622	509	2	SharedDomain	43	1.39	HomologMitoHighConf	Homolog	50-75pure	chr7	107531551	107561643	14	39	4238	254000000000	74	all 14	10.2	9.7	10.1	10	10.5	9.8	10.6	10.2	10.5	10.6	9.9	10.2	10.3	10.1	Mitochondria (Supported)
9131	26926	AIFM1	AIF|AUNX1|CMT2D|CMTX4|COWCK|COXPD6|DFNX5|NADMR|NAMSD|PDCD8|SEMDHL	apoptosis inducing factor mitochondria associated 1	MitoCarta3.0	literature, APEX_IMS, targetP signal, Rickettsial homolog, mito protein domain, induction, coexpression++, MS/MS++	MIM	Protein import, sorting and homeostasis > Protein import and sorting > MIA40 | OXPHOS > Complex I > CI assembly factors | OXPHOS > OXPHOS assembly factors | Mitochondrial dynamics and surveillance > Apoptosis	Tmito	31.2095	0	1	literature, APEX_IMS, targetP signal, Rickettsial homolog, mito protein domain, induction, coexpression++, MS/MS++	ENSG00000156709	O95831	613	2	SharedDomain	43	1.96	HomologMitoLowConf	Homolog	75-100pure	chrX	129263337	129299861	14	47	2105	113000000000	75	all 14	9.4	8.9	9.4	9.4	10.4	10.2	9.7	9.5	10	9.8	10	10.1	9.9	9.7
79746	67856	ECHDC3	-	enoyl-CoA hydratase domain containing 3	MitoCarta3.0	targetP signal+, yeast mito homolog+, Rickettsial homolog, mito protein domain, induction, coexpression, MS/MS++	Matrix	0	Tpossible_mito	31.1711	0	1	targetP signal+, yeast mito homolog+, Rickettsial homolog, mito protein domain, induction, coexpression, MS/MS++	ENSG00000134463	Q96DC8	303	1	SharedDomain	17	1.37	OrthologMitoLowConf	Homolog	75-100pure	chr10	11784355	11806065	9	21	218	10000000000	77	spinalcord, kidney, liver, heart, adipose, largeintestine, stomach, placenta, testis				7.3	9.1	9.8	8.7		9.3		8	8.2	7.6	8.6
139322	68117	APOOL	CXorf33|FAM121A|MICOS27|Mic27|UNQ8193	apolipoprotein O like	MitoCarta3.0	literature, yeast mito homolog, mito protein domain+, induction, coexpression++, MS/MS++	MIM	Mitochondrial dynamics and surveillance > Cristae formation > MICOS complex	Tmito	31.1443	0	1	literature, yeast mito homolog, mito protein domain+, induction, coexpression++, MS/MS++	ENSG00000155008	Q6UXV4	268	5	MitoDomain	43	0.78	HomologMitoHighConf	NoHomolog	75-100pure	chrX	84258897	84348323	14	25	470	17200000000	88	all 14	8.4	8	8	8.6	9.2	8.8	9.3	7.9	9.6	9.2	9.3	9.1	9.3	9.1	Mitochondria (Approved)
124995	107732	MRPL10	L10MT|MRP-L10|MRP-L8|MRPL8|RPML8	mitochondrial ribosomal protein L10	MitoCarta3.0	literature, APEX_matrix, targetP signal, yeast mito homolog++, Rickettsial homolog, mito protein domain, coexpression+, MS/MS++	Matrix	Mitochondrial central dogma > Translation > Mitochondrial ribosome	Tmito	30.9719	0	1	literature, APEX_matrix, targetP signal, yeast mito homolog++, Rickettsial homolog, mito protein domain, coexpression+, MS/MS++	ENSG00000159111	Q7Z7H8	271	2	SharedDomain	39		OrthologMitoHighConf	Ortholog	50-75pure	chr17	45900637	45908907	14	17	184	5310000000	68	all 14	8.8	8.5	8.7	8.3	8.4	8.6	8.3	7.5	8.2	8.4	8.9	7.7	9.1	8.6	Mitochondria (Enhanced)
92399	67871	MRRF	MRFF|MTRRF|RRF	mitochondrial ribosome recycling factor	MitoCarta3.0	literature, APEX_matrix, targetP signal+, yeast mito homolog++, Rickettsial homolog, mito protein domain, coexpression, MS/MS++	Matrix	Mitochondrial central dogma > Translation > Translation factors	Tmito	30.7726	0	1	literature, APEX_matrix, targetP signal+, yeast mito homolog++, Rickettsial homolog, mito protein domain, coexpression, MS/MS++	ENSG00000148187	Q96E11	262	1	SharedDomain	12		OrthologMitoHighConf	Ortholog	50-75pure	chr9	125026881	125085742	14	19	257	5400000000	61	all 14	8.9	8.6	8.9	8.8	8	8.6	8.3	7.2	8.6	8.2	8.8	7.9	8.7	8.4	Cytokinetic bridge;Microtubules (Approved)
4728	225887	NDUFS8	CI-23k|CI23KD|MC1DN2|TYKY	NADH:ubiquinone oxidoreductase core subunit S8	MitoCarta3.0	literature, APEX_matrix, targetP signal, Rickettsial homolog, mito protein domain, induction, coexpression++, MS/MS++	MIM	OXPHOS > Complex I > CI subunits | Metabolism > Metals and cofactors > Fe-S-containing proteins | OXPHOS > OXPHOS subunits	Tmito	30.6672	0	1	literature, APEX_matrix, targetP signal, Rickettsial homolog, mito protein domain, induction, coexpression++, MS/MS++	ENSG00000110717	O00217	210	2	SharedDomain	48	1.89	NoMitoHomolog	Ortholog	50-75pure	chr11	67798083	67804114	14	21	1731	57700000000	59	all 14	9.7	9.7	9.9	9.6	9.6	9.4	9.9	9.2	9.6	9.5	9.7	9.5	9.5	8.9	Mitochondria (Supported)
34	11364	ACADM	ACAD1|MCAD|MCADH	acyl-CoA dehydrogenase medium chain	MitoCarta3.0	literature, APEX_matrix, targetP signal, mito protein domain+, induction, coexpression++, MS/MS++	Matrix	Metabolism > Lipid metabolism > Fatty acid oxidation	Tmito	30.6075	0	1	literature, APEX_matrix, targetP signal, mito protein domain+, induction, coexpression++, MS/MS++	ENSG00000117054	P11310	454	2	MitoDomain	40	1.71	NoMitoHomolog	NoHomolog	50-75pure	chr1	76190031	76229363	14	34	1627	205000000000	70	all 14	9	8.5	8.6	9.1	10.8	10.3	10.6	9.6	10.4	10.2	9.9	10.1	9.9	9.6	Mitochondria (Enhanced)
10989	76614	IMMT	HMP|MICOS60|MINOS2|Mic60|P87|P87/89|P89|PIG4|PIG52	inner membrane mitochondrial protein	MitoCarta3.0	literature, targetP signal, yeast mito homolog, mito protein domain+, coexpression++, MS/MS++	MIM	Mitochondrial dynamics and surveillance > Cristae formation > MICOS complex	Tmito	30.5541	0	1	literature, targetP signal, yeast mito homolog, mito protein domain+, coexpression++, MS/MS++	ENSG00000132305	Q16891	758	2	MitoDomain	48		HomologMitoHighConf	NoHomolog	75-100pure	chr2	86371054	86422893	14	93	8563	389000000000	93	all 14	10.6	10.5	10.6	10.4	10.9	10.1	10.4	10.4	10.4	10.2	10.4	10.4	10.2	10.2	Mitochondria (Enhanced)
26520	30056	TIMM9	TIM9|TIM9A	translocase of inner mitochondrial membrane 9	MitoCarta3.0	literature, APEX_IMS, yeast mito homolog++, mito protein domain+, induction, coexpression+, MS/MS++	MIM	Protein import, sorting and homeostasis > Protein homeostasis > Chaperones | Protein import, sorting and homeostasis > Protein import and sorting	Tmito	30.4044	0	1	literature, APEX_IMS, yeast mito homolog++, mito protein domain+, induction, coexpression+, MS/MS++	ENSG00000100575	Q9Y5J7	89		MitoDomain	30	1.48	OrthologMitoHighConf	NoHomolog	75-100pure	chr14	58875369	58894232	14	9	185	7660000000	87	all 14	9.1	8.8	8.9	8.5	9	8.6	8.1	7.6	8.8	8.8	8.6	8.3	8.8	8.7	Mitochondria (Supported)
291	11739	SLC25A4	AAC1|ANT|ANT 1|ANT1|MTDPS12|MTDPS12A|PEO2|PEO3|PEOA2|T1	solute carrier family 25 member 4	MitoCarta3.0	literature, yeast mito homolog++, mito protein domain+, induction, coexpression, MS/MS++	MIM	Metabolism > Nucleotide metabolism > Nucleotide import | Signaling > Calcium homeostasis > Mitochondrial permeability transition pore | Small molecule transport > SLC25A family	Tmito	30.384	0	1	literature, yeast mito homolog++, mito protein domain+, induction, coexpression, MS/MS++	ENSG00000151729	P12235	298		MitoDomain	24	1.53	OrthologMitoHighConf	NoHomolog	75-100pure	chr4	186064416	186071538	14	51	14478	1790000000000	99	all 14	11.2	11	11.4	11.3	11	10.3	11.5	11.1	10.8	11.1	11	11	11	10.7	Mitochondria (Supported)
25813	68653	SAMM50	CGI-51|OMP85|SAM50|TOB55|TRG-3|YNL026W	SAMM50 sorting and assembly machinery component	MitoCarta3.0	literature, APEX_IMS, APEX_matrix, yeast mito homolog++, Rickettsial homolog, induction, coexpression++, MS/MS++	MOM	Protein import, sorting and homeostasis > Protein import and sorting > SAM | Mitochondrial dynamics and surveillance > Intramitochondrial membrane interactions	Tmito	30.355	0	1	literature, APEX_IMS, APEX_matrix, yeast mito homolog++, Rickettsial homolog, induction, coexpression++, MS/MS++	ENSG00000100347	Q9Y512	469		NA	49	1.88	OrthologMitoHighConf	Homolog	50-75pure	chr22	44351260	44392412	14	37	555	23000000000	65	all 14	9.2	8.5	8.9	8.7	9.4	8.8	9.5	9.4	9.5	9.3	9	9.3	9.4	9	Mitochondria (Supported)
4720	226646	NDUFS2	CI-49|MC1DN6	NADH:ubiquinone oxidoreductase core subunit S2	MitoCarta3.0	literature, APEX_matrix, targetP signal, Rickettsial homolog, mito protein domain, induction, coexpression++, MS/MS++	MIM	OXPHOS > Complex I > CI subunits | Metabolism > Metals and cofactors > Fe-S-containing proteins | OXPHOS > OXPHOS subunits	Tmito	30.334	0	1	literature, APEX_matrix, targetP signal, Rickettsial homolog, mito protein domain, induction, coexpression++, MS/MS++	ENSG00000158864	O75306	463	2	SharedDomain	45	0.71	NoMitoHomolog	Ortholog	75-100pure	chr1	161169104	161184184	14	30	1237	73500000000	76	all 14	9.7	9.2	9.5	9.4	9.8	9.4	10.1	9.8	9.7	10.1	9.5	9.9	9.6	9.2	Mitochondria (Supported)
4723	17995	NDUFV1	CI-51K|CI51KD|MC1DN4|UQOR1	NADH:ubiquinone oxidoreductase core subunit V1	MitoCarta3.0	literature, APEX_matrix, targetP signal, Rickettsial homolog, mito protein domain, induction, coexpression++, MS/MS++	MIM	OXPHOS > Complex I > CI subunits | Metabolism > Metals and cofactors > Fe-S-containing proteins | OXPHOS > OXPHOS subunits	Tmito	30.334	0	1	literature, APEX_matrix, targetP signal, Rickettsial homolog, mito protein domain, induction, coexpression++, MS/MS++	ENSG00000167792	P49821	464	2	SharedDomain	45	1.14	NoMitoHomolog	Ortholog	75-100pure	chr11	67374322	67380012	14	40	1472	92400000000	87	all 14	9.8	9.2	9.6	9.5	10	9.4	10.3	9.8	9.8	10.2	9.5	9.9	9.7	9.2	Mitochondria (Supported)
50	11429	ACO2	ACONM|HEL-S-284|ICRD|OCA8|OPA9	aconitase 2	MitoCarta3.0	literature, APEX_matrix, targetP signal, Rickettsial homolog, mito protein domain, induction, coexpression++, MS/MS++	Matrix	Metabolism > Carbohydrate metabolism > TCA cycle | Metabolism > Metals and cofactors > Fe-S-containing proteins	Tmito	30.2787	0	1	literature, APEX_matrix, targetP signal, Rickettsial homolog, mito protein domain, induction, coexpression++, MS/MS++	ENSG00000100412	Q99798	780	2	SharedDomain	45	1.84	HomologMitoLowConf	Homolog	50-75pure	chr22	41865128	41924993	14	82	12357	1830000000000	71	all 14	11.2	11.2	11.3	11	11.5	10.7	11.3	11.3	11.1	11	11	10.9	10.7	10.6	Mitochondria (Approved)
6832	338359	SUPV3L1	SUV3	Suv3 like RNA helicase	MitoCarta3.0	literature, APEX_matrix, targetP signal+, yeast mito homolog++, mito protein domain, induction, coexpression+, MS/MS+	Matrix	Mitochondrial central dogma > mtRNA metabolism > mtRNA granules | Mitochondrial central dogma > mtRNA metabolism > mtRNA stability and decay	Tmito	30.2238	0	1	literature, APEX_matrix, targetP signal+, yeast mito homolog++, mito protein domain, induction, coexpression+, MS/MS+	ENSG00000156502	Q8IYB8	786	1	SharedDomain	31	1.58	OrthologMitoHighConf	NoHomolog	25-50pure	chr10	70939992	70968849	13	31	234	2820000000	40	cerebrum, cerebellum, brainstem, spinalcord, kidney, liver, heart, skeletalmuscle, adipose, largeintestine, stomach, placenta, testis	8.6	8.6	8.1	8.1	7.8	7.6	7.5	7.6	8.5		8.6	7.7	8.6	8.6	Mitochondria (Supported)
2235	14151	FECH	EPP|EPP1|FCE	ferrochelatase	MitoCarta3.0	literature, APEX_matrix, targetP signal+, yeast mito homolog++, Rickettsial homolog, mito protein domain, coexpression, MS/MS++	MIM	Metabolism > Metals and cofactors > Heme synthesis and processing | Metabolism > Metals and cofactors > Fe-S-containing proteins	Tmito	30.2083	0	1	literature, APEX_matrix, targetP signal+, yeast mito homolog++, Rickettsial homolog, mito protein domain, coexpression, MS/MS++	ENSG00000066926	P22830	429	1	SharedDomain	5		OrthologMitoHighConf	Ortholog	75-100pure	chr18	55212072	55253969	14	34	266	10300000000	81	all 14	8.6	7.9	8.3	8.7	8.6	9.4	8	8.7	9	8.2	8.3	7.9	9.4	9.3
4528	76784	MTIF2	-	mitochondrial translational initiation factor 2	MitoCarta3.0	literature, APEX_matrix, targetP signal, yeast mito homolog++, Rickettsial homolog, mito protein domain, induction, coexpression++, MS/MS	Matrix	Mitochondrial central dogma > Translation > Translation factors	Tmito	30.1806	0	1	literature, APEX_matrix, targetP signal, yeast mito homolog++, Rickettsial homolog, mito protein domain, induction, coexpression++, MS/MS	ENSG00000085760	P46199	727	3	SharedDomain	46	1.01	OrthologMitoHighConf	Homolog	50-75ambig	chr2	55463755	55496384	14	32	162	2360000000	51	all 14	8	7.8	8.1	8.3	8.5	8.2	7.2	7.9	8.4	8	8.6	7.9	8.2	8.5	Mitochondria (Enhanced)
5245	18673	PHB	HEL-215|HEL-S-54e|PHB1	prohibitin	MitoCarta3.0	literature, yeast mito homolog+, Rickettsial homolog, mito protein domain, induction, coexpression++, MS/MS++	MIM	Protein import, sorting and homeostasis > Protein homeostasis > Chaperones	Tmito	29.7824	0	1	literature, yeast mito homolog+, Rickettsial homolog, mito protein domain, induction, coexpression++, MS/MS++	ENSG00000167085	P35232	272		SharedDomain	48	0.89	OrthologMitoLowConf	Homolog	75-100pure	chr17	47481409	47492267	14	29	2337	189000000000	93	all 14	10.1	9.8	9.9	10.1	10	10.4	10	9	10.2	10.2	10.2	9.8	10.5	10.1	Mitochondria (Supported)
26275	227095	HIBCH	HIBYLCOAH	3-hydroxyisobutyryl-CoA hydrolase	MitoCarta3.0	literature, APEX_matrix, targetP signal+, yeast mito homolog+, mito protein domain, induction, coexpression, MS/MS++	Matrix	Metabolism > Amino acid metabolism > Branched-chain amino acid metabolism	Tmito	29.7511	0	1	literature, APEX_matrix, targetP signal+, yeast mito homolog+, mito protein domain, induction, coexpression, MS/MS++	ENSG00000198130	Q6NVY1	386	1	SharedDomain	25	1.82	OrthologMitoLowConf	NoHomolog	50-75pure	chr2	191069359	191184771	14	34	777	64200000000	74	all 14	9.2	9.1	9.6	9	9.9	9.8	9.8	9.6	10.2	9.1	9.4	9.6	9.4	9.4	Mitochondria;Nucleoplasm (Approved)
51116	118451	MRPS2	CGI-91|COXPD36|MRP-S2|S2mt	mitochondrial ribosomal protein S2	MitoCarta3.0	literature, APEX_matrix, targetP signal, yeast mito homolog++, Rickettsial homolog, mito protein domain, induction, coexpression+, MS/MS+	Matrix	Mitochondrial central dogma > Translation > Mitochondrial ribosome	Tmito	29.6278	0	1	literature, APEX_matrix, targetP signal, yeast mito homolog++, Rickettsial homolog, mito protein domain, induction, coexpression+, MS/MS+	ENSG00000122140	Q9Y399	296	2	SharedDomain	33	0.82	OrthologMitoHighConf	Homolog	25-50pure	chr9	138392476	138396519	12	12	124	1890000000	46	cerebrum, cerebellum, brainstem, spinalcord, liver, heart, adipose, smallintestine, largeintestine, stomach, placenta, testis	8.1	8	7.9	7.8		8.1	7.3		8.3	8.2	8.5	7.3	8.8	7.9	Mitochondria (Supported)
3313	15526	HSPA9	CRP40|CSA|EVPLS|GRP-75|GRP75|HEL-S-124m|HSPA9B|MOT|MOT2|MTHSP75|PBP74|SAAN|SIDBA4	heat shock protein family A (Hsp70) member 9	MitoCarta3.0	APEX_matrix, targetP signal+, yeast mito homolog, Rickettsial homolog, mito protein domain, induction, coexpression, MS/MS++	Matrix	Metabolism > Metals and cofactors > Fe-S cluster biosynthesis	Tmito	29.5541	0	1	APEX_matrix, targetP signal+, yeast mito homolog, Rickettsial homolog, mito protein domain, induction, coexpression, MS/MS++	ENSG00000113013	P38646	679	1	SharedDomain	27	1.21	HomologMitoHighConf	Homolog	75-100pure	chr5	137890570	137911318	14	78	5544	504000000000	80	all 14	10.3	10	10.4	10.4	11.1	10.6	10.3	10.1	10.7	10.6	10.7	10.3	10.7	10.4	Mitochondria (Supported)
6834	20930	SURF1	CMT4K	SURF1 cytochrome c oxidase assembly factor	MitoCarta3.0	literature, targetP signal, yeast mito homolog++, Rickettsial homolog, mito protein domain+, coexpression, MS/MS	MIM	OXPHOS > Complex IV > CIV assembly factors | OXPHOS > OXPHOS assembly factors	Tmito	29.5209	0	1	literature, targetP signal, yeast mito homolog++, Rickettsial homolog, mito protein domain+, coexpression, MS/MS	ENSG00000148290|ENSG00000280627	Q15526	300	2	MitoDomain	16		OrthologMitoHighConf	Ortholog	50-75ambig	chr9	136218659	136223361	12	13	120	1680000000	54	cerebrum, cerebellum, brainstem, spinalcord, kidney, liver, adipose, smallintestine, largeintestine, stomach, placenta, testis	7.8	7.5	7.8	8	7.8	8.2			8.5	7.6	8.4	7.5	8.7	7.7
10935	11757	PRDX3	AOP-1|AOP1|HBC189|MER5|PRO1748|SP-22|prx-III	peroxiredoxin 3	MitoCarta3.0	literature, APEX_IMS, APEX_matrix, targetP signal+, Rickettsial homolog, mito protein domain, induction, coexpression++, MS/MS++	Matrix	Metabolism > Detoxification > ROS and glutathione metabolism	Tmito	29.4787	0	1	literature, APEX_IMS, APEX_matrix, targetP signal+, Rickettsial homolog, mito protein domain, induction, coexpression++, MS/MS++	ENSG00000165672	P30048	256	1	SharedDomain	42	1.27	NoMitoHomolog	Homolog	50-75pure	chr10	120927214	120938377	14	16	2115	195000000000	70	all 14	10.2	10.1	10.5	10	10.3	10.2	10.1	9.7	10.4	9.8	10.2	9.8	10.1	10.2
27069	66092	GHITM	DERP2|HSPC282|MICS1|My021|PTD010|TMBIM5	growth hormone inducible transmembrane protein	MitoCarta3.0	literature, APEX_IMS, targetP signal+, Rickettsial homolog, mito protein domain+, induction, coexpression++, MS/MS	MIM	Mitochondrial dynamics and surveillance > Apoptosis	Tmito	29.3618	0	1	literature, APEX_IMS, targetP signal+, Rickettsial homolog, mito protein domain+, induction, coexpression++, MS/MS	ENSG00000165678	Q9H3K2	345	1	MitoDomain	40	1.12	NoMitoHomolog	Homolog	25-50ambig	chr10	85899184	85913311	14	11	385	4800000000	29	all 14	8.4	8.1	8.5	8	8.4	8.1	7.2	7.3	8.5	8.6	8.9	8.9	8.7	8.9	Mitochondria (Supported)
60558	231279	GUF1	EF-4|EF4|EIEE40	GUF1 homolog, GTPase	MitoCarta3.0	APEX_matrix, targetP signal, yeast mito homolog++, Rickettsial homolog, mito protein domain+, coexpression, MS/MS+	Matrix	Mitochondrial central dogma > Translation	Tmito	29.2547	0	1	APEX_matrix, targetP signal, yeast mito homolog++, Rickettsial homolog, mito protein domain+, coexpression, MS/MS+	ENSG00000151806	Q8N442	669	2	MitoDomain	7		OrthologMitoHighConf	Ortholog	25-50pure	chr4	44680432	44702697	13	18	84	526000000	39	cerebrum, cerebellum, brainstem, spinalcord, kidney, liver, skeletalmuscle, adipose, smallintestine, largeintestine, stomach, placenta, testis	7.2	7.4	7.5	7.7	7.5	7.4		7.8	7.7	6.5	8.2	7.5	7.3	6.7	Mitochondria;Nucleoplasm (Approved)
26517	30055	TIMM13	TIM13|TIM13B|TIMM13A|TIMM13B|ppv1	translocase of inner mitochondrial membrane 13	MitoCarta3.0	literature, APEX_IMS, yeast mito homolog++, mito protein domain+, induction, coexpression, MS/MS++	MIM	Protein import, sorting and homeostasis > Protein homeostasis > Chaperones | Protein import, sorting and homeostasis > Protein import and sorting	Tmito	29.1199	0	1	literature, APEX_IMS, yeast mito homolog++, mito protein domain+, induction, coexpression, MS/MS++	ENSG00000099800	Q9Y5L4	95		MitoDomain	22	0.59	OrthologMitoHighConf	NoHomolog	75-100pure	chr19	2425621	2427914	14	8	215	11200000000	83	all 14	8.8	8.3	9.1	8.6	9.1	9.3	7.6	7.6	8.8	9.2	8.8	8.5	9.1	8.9	Mitochondria (Supported)
57128	380840	LYRM4	C6orf149|CGI-203|COXPD19|ISD11	LYR motif containing 4	MitoCarta3.0	literature, APEX_matrix, targetP signal+, yeast mito homolog, mito protein domain+, induction, coexpression, MS/MS++	Matrix	Metabolism > Metals and cofactors > Fe-S cluster biosynthesis	Tmito	29.009	0	1	literature, APEX_matrix, targetP signal+, yeast mito homolog, mito protein domain+, induction, coexpression, MS/MS++	ENSG00000214113	Q9HD34	130	1	MitoDomain	8	1.08	HomologMitoHighConf	NoHomolog	75-100pure	chr6	5108652	5261183	14	16	232	8430000000	82	all 14	8.9	8.6	8.9	8.7	9.3	8.8	7.9	7.7	8.7	8.6	8.6	8.5	8.8	8.9	Nuclear bodies (Supported)
54948	94063	MRPL16	L16mt|MRP-L16|PNAS-111	mitochondrial ribosomal protein L16	MitoCarta3.0	literature, yeast mito homolog++, Rickettsial homolog, mito protein domain, coexpression++, MS/MS+	Matrix	Mitochondrial central dogma > Translation > Mitochondrial ribosome	Tmito	28.9266	0	1	literature, yeast mito homolog++, Rickettsial homolog, mito protein domain, coexpression++, MS/MS+	ENSG00000166902	Q9NX20	251	4	SharedDomain	49		OrthologMitoHighConf	Ortholog	25-50pure	chr11	59573607	59578345	13	13	110	3850000000	49	cerebrum, cerebellum, brainstem, spinalcord, kidney, liver, heart, skeletalmuscle, adipose, smallintestine, largeintestine, placenta, testis	8.8	8.5	8.6	8.3	8.5	8.5	7.8	7.2	8.3	8	8.6		8.8	8.4
64976	18100	MRPL40	L40mt|MRP-L22|MRP-L40|MRPL22|NLVCF|URIM	mitochondrial ribosomal protein L40	MitoCarta3.0	literature, APEX_matrix, targetP signal+, yeast mito homolog++, mito protein domain+, induction, coexpression, MS/MS	Matrix	Mitochondrial central dogma > Translation > Mitochondrial ribosome	Tmito	28.9054	0	1	literature, APEX_matrix, targetP signal+, yeast mito homolog++, mito protein domain+, induction, coexpression, MS/MS	ENSG00000185608	Q9NQ50	206	1	MitoDomain	5	1.03	OrthologMitoHighConf	NoHomolog	50-75ambig	chr22	19420035	19423596	13	15	215	4450000000	64	cerebrum, cerebellum, brainstem, spinalcord, kidney, liver, skeletalmuscle, adipose, smallintestine, largeintestine, stomach, placenta, testis	8.6	8.3	8.4	8.3	8.5	8.5		7.6	8.4	8.3	9.1	7.9	8.8	8.4	Mitochondria (Supported)
3421	15929	IDH3G	H-IDHG	isocitrate dehydrogenase (NAD(+)) 3 non-catalytic subunit gamma	MitoCarta3.0	literature, APEX_matrix, yeast mito homolog+, Rickettsial homolog, mito protein domain, induction, coexpression++, MS/MS++	Matrix	Metabolism > Carbohydrate metabolism > TCA cycle	Tmito	28.8516	0	1	literature, APEX_matrix, yeast mito homolog+, Rickettsial homolog, mito protein domain, induction, coexpression++, MS/MS++	ENSG00000067829	P51553	393		SharedDomain	46	1.29	OrthologMitoLowConf	Homolog	50-75pure	chrX	153051220	153059978	14	26	991	73500000000	59	all 14	9.9	9.3	10	9.4	9.8	8.7	10	10	9.9	9.6	9.6	9.4	9.8	9	Mitochondria;Nucleoli (Approved)
6391	66052	SDHC	CYB560|CYBL|PGL3|QPS1|SDH3	succinate dehydrogenase complex subunit C	MitoCarta3.0	literature, targetP signal+, Rickettsial homolog, mito protein domain, induction, coexpression++, MS/MS+	MIM	OXPHOS > Complex II > CII subunits | Metabolism > Carbohydrate metabolism > TCA cycle | Metabolism > Metals and cofactors > Heme-containing proteins | OXPHOS > OXPHOS subunits	Tmito	28.8474	0	1	literature, targetP signal+, Rickettsial homolog, mito protein domain, induction, coexpression++, MS/MS+	ENSG00000143252	Q99643	169	1	SharedDomain	47	1.32	NoMitoHomolog	Ortholog	25-50pure	chr1	161284165	161334535	14	6	741	26800000000	39	all 14	9.2	9.1	9.3	8.6	9.6	9.4	9.2	9.3	9.1	9.5	9	8.9	9.3	9.4
4711	66046	NDUFB5	CISGDH|SGDH	NADH:ubiquinone oxidoreductase subunit B5	MitoCarta3.0	literature, APEX_IMS, APEX_matrix, targetP signal+, mito protein domain+, induction, coexpression++, MS/MS+	MIM	OXPHOS > Complex I > CI subunits | OXPHOS > OXPHOS subunits	Tmito	28.7877	0	1	literature, APEX_IMS, APEX_matrix, targetP signal+, mito protein domain+, induction, coexpression++, MS/MS+	ENSG00000136521	O43674	189	1	MitoDomain	48	1.44	NoMitoHomolog	NoHomolog	25-50pure	chr3	179322574	179342288	14	15	868	63600000000	49	all 14	9.8	9.7	9.9	9.7	9.8	9.5	9.6	9.3	9.6	9.7	9.7	9.7	9.5	9.4	Mitochondria (Supported)
54949	66072	SDHAF2	C11orf79|PGL2|SDH5	succinate dehydrogenase complex assembly factor 2	MitoCarta3.0	GFP, targetP signal, yeast mito homolog++, Rickettsial homolog, mito protein domain+, induction, coexpression, MS/MS	Matrix	OXPHOS > Complex II > CII assembly factors | OXPHOS > OXPHOS assembly factors	Tmito	28.7556	0	1	GFP, targetP signal, yeast mito homolog++, Rickettsial homolog, mito protein domain+, induction, coexpression, MS/MS	ENSG00000167985	Q9NX18	166	3	MitoDomain	9	0.53	OrthologMitoHighConf	Ortholog	25-50ambig	chr11	61197596	61214239	13	9	79	850000000	44	cerebrum, cerebellum, brainstem, spinalcord, kidney, liver, heart, adipose, smallintestine, largeintestine, stomach, placenta, testis	7.6	7.5	7.9	7.9	6.6	8.2	7.2		7.8	7.9	7.7	7.5	8.1	8	Cytosol;Mitochondria (Approved)
93058	210582	COQ10A	-	coenzyme Q10A	MitoCarta3.0	targetP signal, yeast mito homolog+, Rickettsial homolog, mito protein domain+, induction, MS/MS++	MIM	Metabolism > Metals and cofactors > Coenzyme Q metabolism	Tpossible_mito	28.7285	0	1	targetP signal, yeast mito homolog+, Rickettsial homolog, mito protein domain+, induction, MS/MS++	ENSG00000135469	Q96MF6	247	2	MitoDomain	2	1.49	OrthologMitoLowConf	Homolog	50-75pure	chr12	56660641	56664750	11	15	165	4080000000	51	cerebrum, cerebellum, brainstem, spinalcord, kidney, liver, heart, skeletalmuscle, adipose, largeintestine, stomach	8.3	8.1	8.4	7.8	8.3	7.3	9.2	9	8.5		8	8.2			Cytosol (Approved)
8209	28295	GATD3A	C21orf33|ES1|GATD3|GT335|HES1|KNPH|KNPI	glutamine amidotransferase like class 1 domain containing 3A	MitoCarta3.0	APEX_matrix, targetP signal+, mito protein domain, induction, coexpression++, MS/MS++	Matrix	0	Tmito	28.6694	0	1	APEX_matrix, targetP signal+, mito protein domain, induction, coexpression++, MS/MS++	ENSG00000160221	P30042	268	1	SharedDomain	43	1.61	NoMitoHomolog	NoHomolog	75-100pure	chr21	45553493	45565605	14	20	1696	142000000000	80	all 14	10.3	10.2	10.4	10	10.2	10	10.3	9.4	9.9	9	9.4	9.8	9.9	9.7	Mitochondria (Approved)
25828	56551	TXN2	COXPD29|MT-TRX|MTRX|TRX2|TXN	thioredoxin 2	MitoCarta3.0	literature, APEX_matrix, targetP signal+, Rickettsial homolog, mito protein domain, induction, coexpression++, MS/MS+	Matrix	Metabolism > Vitamin metabolism > Vitamin C metabolism | Metabolism > Detoxification > ROS and glutathione metabolism	Tmito	28.4589	0	1	literature, APEX_matrix, targetP signal+, Rickettsial homolog, mito protein domain, induction, coexpression++, MS/MS+	ENSG00000100348	Q99757	166	1	SharedDomain	47	1.23	HomologMitoLowConf	Homolog	25-50pure	chr22	36863092	36877687	14	8	220	4780000000	42	all 14	8.3	8.2	8.2	8	8.8	8.9	7.7	7.4	8.6	8.9	8.6	8.1	8.8	8.6	Mitochondria (Enhanced)
55168	68565	MRPS18A	HumanS18b|MRP-S18-3|MRP-S18-a|MRPS18-3|S18bmt|S18mt-a	mitochondrial ribosomal protein S18A	MitoCarta3.0	literature, APEX_matrix, targetP signal, Rickettsial homolog, mito protein domain, induction, coexpression++, MS/MS++	Matrix	Mitochondrial central dogma > Translation > Mitochondrial ribosome	Tmito	28.4066	0	1	literature, APEX_matrix, targetP signal, Rickettsial homolog, mito protein domain, induction, coexpression++, MS/MS++	ENSG00000096080	Q9NVS2	196	2	SharedDomain	44	1.55	NoMitoHomolog	Homolog	50-75pure	chr6	43638933	43655549	11	12	106	1410000000	59	cerebrum, brainstem, spinalcord, liver, heart, adipose, smallintestine, largeintestine, stomach, placenta, testis	7.8		7.4	7.2		8.1	7.8		7.9	8.1	8.6	7.2	8.6	7.7
1345	12864	COX6C	-	cytochrome c oxidase subunit 6C	MitoCarta3.0	literature, APEX_IMS, APEX_matrix, targetP signal, mito protein domain+, induction, coexpression++, MS/MS++	MIM	OXPHOS > Complex IV > CIV subunits | OXPHOS > OXPHOS subunits	Tmito	28.397	0	1	literature, APEX_IMS, APEX_matrix, targetP signal, mito protein domain+, induction, coexpression++, MS/MS++	ENSG00000164919	P09669	75	3	MitoDomain	47	0.85	NoMitoHomolog	NoHomolog	75-100pure	chr8	100890222	100906242	14	18	1436	243000000000	99	all 14	10.3	10.2	10.4	9.8	10.8	10.1	10.1	9.5	9.9	10.4	10.3	10.1	9.9	10	Mitochondria (Enhanced)
4715	66218	NDUFB9	B22|CI-B22|LYRM3|MC1DN24|UQOR22	NADH:ubiquinone oxidoreductase subunit B9	MitoCarta3.0	literature, APEX_IMS, APEX_matrix, targetP signal, mito protein domain+, induction, coexpression++, MS/MS++	MIM	OXPHOS > Complex I > CI subunits | OXPHOS > OXPHOS subunits	Tmito	28.397	0	1	literature, APEX_IMS, APEX_matrix, targetP signal, mito protein domain+, induction, coexpression++, MS/MS++	ENSG00000147684	Q9Y6M9	179	3	MitoDomain	48	1.26	NoMitoHomolog	NoHomolog	75-100pure	chr8	125551342	125562227	14	20	696	64900000000	85	all 14	9.9	9.6	9.9	9.7	9.3	9.6	9.9	9.1	9.6	9.5	9.8	9.5	9.6	9.3	Mitochondria (Supported)
23788	56428	MTCH2	HSPC032|MIMP|SLC25A50	mitochondrial carrier 2	MitoCarta3.0	literature, APEX_IMS, yeast mito homolog+, mito protein domain+, induction, coexpression+, MS/MS++	MOM	Small molecule transport > SLC25A family | Mitochondrial dynamics and surveillance > Fusion	Tmito	28.3243	0	1	literature, APEX_IMS, yeast mito homolog+, mito protein domain+, induction, coexpression+, MS/MS++	ENSG00000109919|ENSG00000285121	Q9Y6C9	303		MitoDomain	32	0.7	OrthologMitoLowConf	NoHomolog	75-100pure	chr11	47638857	47664206	14	21	1418	126000000000	78	all 14	9.7	9.3	9.4	9.9	9.8	9.9	9.5	8.7	10	10.3	10	9.6	10	10.5	Mitochondria (Supported)
4700	67130	NDUFA6	B14|CI-B14|LYRM6|MC1DN33|NADHB14	NADH:ubiquinone oxidoreductase subunit A6	MitoCarta3.0	literature, APEX_matrix, mito protein domain+, induction, coexpression++, MS/MS++	MIM	OXPHOS > Complex I > CI subunits | OXPHOS > OXPHOS subunits	Tmito	28.3203	0	1	literature, APEX_matrix, mito protein domain+, induction, coexpression++, MS/MS++	ENSG00000184983|ENSG00000272765|ENSG00000273397|ENSG00000277365|ENSG00000281013	P56556	154	5	MitoDomain	47	1.73	NoMitoHomolog	NoHomolog	75-100pure	chr22	42481529	42486888	14	17	833	135000000000	84	all 14	10.1	9.9	10.3	10	10.3	9.8	10	9.4	9.8	10	9.9	10	9.9	9.4
788	57279	SLC25A20	CAC|CACT	solute carrier family 25 member 20	MitoCarta3.0	literature, yeast mito homolog+, mito protein domain+, induction, coexpression, MS/MS++	MIM	Metabolism > Lipid metabolism > Fatty acid oxidation | Metabolism > Metals and cofactors > Carnitine synthesis and transport | Metabolism > Metals and cofactors > Carnitine shuttle | Small molecule transport > SLC25A family	Tmito	28.3039	0	1	literature, yeast mito homolog+, mito protein domain+, induction, coexpression, MS/MS++	ENSG00000178537	O43772	301		MitoDomain	29	1.62	OrthologMitoLowConf	NoHomolog	75-100pure	chr3	48894355	48936426	14	23	533	34500000000	85	all 14	8.3	8.3	8.6	8.7	9.3	9.8	9.7	7.9	9.7	9.5	9.7	8.7	9.2	9.4	Cytosol;Mitochondria (Supported)
65008	94061	MRPL1	BM022|L1MT|MRP-L1	mitochondrial ribosomal protein L1	MitoCarta3.0	literature, APEX_matrix, targetP signal, yeast mito homolog++, mito protein domain, induction, coexpression, MS/MS++	Matrix	Mitochondrial central dogma > Translation > Mitochondrial ribosome	Tmito	28.231	0	1	literature, APEX_matrix, targetP signal, yeast mito homolog++, mito protein domain, induction, coexpression, MS/MS++	ENSG00000169288	Q9BYD6	325	2	SharedDomain	27	0.5	OrthologMitoHighConf	NoHomolog	50-75pure	chr4	78783804	78873944	11	19	132	2570000000	57	cerebrum, cerebellum, spinalcord, liver, heart, adipose, smallintestine, largeintestine, stomach, placenta, testis	7.8	7.3		7.9		7.9	7.7		8.5	8.3	9	7.2	8.8	8.3	Mitochondria (Supported)
10469	21856	TIMM44	TIM44	translocase of inner mitochondrial membrane 44	MitoCarta3.0	literature, APEX_matrix, targetP signal, yeast mito homolog, mito protein domain, induction, coexpression++, MS/MS++	MIM	Protein import, sorting and homeostasis > Protein import and sorting > Import motor	Tmito	28.2265	0	1	literature, APEX_matrix, targetP signal, yeast mito homolog, mito protein domain, induction, coexpression++, MS/MS++	ENSG00000104980	O43615	452	2	SharedDomain	45	1.44	HomologMitoHighConf	NoHomolog	50-75pure	chr19	7991602	8008708	14	40	488	8870000000	57	all 14	8.3	7.6	7.8	8.5	8.8	8.8	8.7	8.2	8.9	8.9	9.1	9	9.2	9	Mitochondria (Enhanced)
10063	12856	COX17	-	cytochrome c oxidase copper chaperone COX17	MitoCarta3.0	literature, APEX_IMS, yeast mito homolog, mito protein domain+, induction, coexpression++, MS/MS++	IMS	OXPHOS > Complex IV > CIV assembly factors | Metabolism > Metals and cofactors > Copper metabolism | OXPHOS > OXPHOS assembly factors	Tmito	28.1846	0	1	literature, APEX_IMS, yeast mito homolog, mito protein domain+, induction, coexpression++, MS/MS++	ENSG00000138495	Q14061	63		MitoDomain	44	0.87	HomologMitoHighConf	NoHomolog	50-75pure	chr3	119388371	119396243	5	7	43	408000000	68	heart, adipose, smallintestine, placenta, testis							6.5		7.9	7.6			8.1	8.2	Mitochondria (Supported)
440574	433771	MICOS10	C1orf151|MINOS1|MIO10|Mic10	mitochondrial contact site and cristae organizing system subunit 10	MitoCarta3.0	literature, APEX_IMS, yeast mito homolog, mito protein domain+, induction, coexpression++, MS/MS++	MIM	Mitochondrial dynamics and surveillance > Cristae formation > MICOS complex	Tmito	28.1846	0	1	literature, APEX_IMS, yeast mito homolog, mito protein domain+, induction, coexpression++, MS/MS++	ENSG00000173436	Q5TGZ0	140		MitoDomain	47	1.13	HomologMitoHighConf	NoHomolog	50-75pure	chr1	19923470	19956315	14	5	222	14500000000	67	all 14	9.4	9.3	9.3	8.4	9.3	8.8	8.9	7.6	9.1	9	8.7	8.9	8.3	8.2	Mitochondria (Supported)
6648	20656	SOD2	GClnc1|IPO-B|IPOB|MNSOD|MVCD6|Mn-SOD	superoxide dismutase 2	MitoCarta3.0	literature, APEX_matrix, targetP signal, yeast mito homolog++, Rickettsial homolog, mito protein domain, induction, MS/MS++	Matrix	Metabolism > Detoxification > ROS and glutathione metabolism	Tmito	28.1817	0	1	literature, APEX_matrix, targetP signal, yeast mito homolog++, Rickettsial homolog, mito protein domain, induction, MS/MS++	ENSG00000112096|ENSG00000285441	P04179	222	3	SharedDomain	2	3.28	OrthologMitoHighConf	Ortholog	75-100pure	chr6	160100148	160114353	14	19	2240	271000000000	77	all 14	10.5	10.3	10.6	10.4	10.6	10.4	10.5	9.6	10.2	9.9	10	10	9.6	9.9	Mitochondria (Enhanced)
1340	110323	COX6B1	COX6B|COXG|COXVIb1	cytochrome c oxidase subunit 6B1	MitoCarta3.0	literature, APEX_IMS, yeast mito homolog+, mito protein domain+, coexpression++, MS/MS++	MIM	OXPHOS > Complex IV > CIV subunits | OXPHOS > OXPHOS subunits	Tmito	28.175	0	1	literature, APEX_IMS, yeast mito homolog+, mito protein domain+, coexpression++, MS/MS++	ENSG00000126267	P14854	86		MitoDomain	49		OrthologMitoLowConf	NoHomolog	75-100pure	chr19	36139124	36149686	14	15	1233	150000000000	90	all 14	10	9.8	10.1	9.6	10.4	10	10.2	9.3	10	10.3	10.1	10	9.9	9.5	Mitochondria (Supported)
7416	22333	VDAC1	PORIN|VDAC-1	voltage dependent anion channel 1	MitoCarta3.0	literature, APEX_IMS, yeast mito homolog+, mito protein domain+, coexpression++, MS/MS++	MOM	Signaling > Calcium homeostasis > Mitochondrial permeability transition pore | Mitochondrial dynamics and surveillance > Organelle contact sites | Small molecule transport	Tmito	28.175	0	1	literature, APEX_IMS, yeast mito homolog+, mito protein domain+, coexpression++, MS/MS++	ENSG00000213585	P21796	283		MitoDomain	45		OrthologMitoLowConf	NoHomolog	75-100pure	chr5	133307565	133340824	14	30	4363	344000000000	95	all 14	10.6	10.3	10.5	10.4	10.5	9.9	10.5	10	10.3	10.5	10.4	10.2	10.5	10.1	Vesicles (Uncertain)
8192	53895	CLPP	DFNB81|PRLTS3	caseinolytic mitochondrial matrix peptidase proteolytic subunit	MitoCarta3.0	literature, APEX_matrix, targetP signal+, Rickettsial homolog, mito protein domain, induction, coexpression+, MS/MS++	Matrix	Protein import, sorting and homeostasis > Protein homeostasis > Proteases	Tmito	28.0803	0	1	literature, APEX_matrix, targetP signal+, Rickettsial homolog, mito protein domain, induction, coexpression+, MS/MS++	ENSG00000125656	Q16740	277	1	SharedDomain	33	0.52	NoMitoHomolog	Ortholog	50-75pure	chr19	6361462	6368915	14	12	350	15300000000	51	all 14	9.2	9	9.3	8.8	8.9	9.2	8.4	7.7	9.2	8.8	8.9	8.7	9.4	8.9	Mitochondria (Supported)
3033	15107	HADH	HAD|HADH1|HADHSC|HCDH|HHF4|MSCHAD|SCHAD	hydroxyacyl-CoA dehydrogenase	MitoCarta3.0	literature, APEX_matrix, targetP signal, Rickettsial homolog, mito protein domain, induction, coexpression++, MS/MS++	Matrix	Metabolism > Lipid metabolism > Fatty acid oxidation | Metabolism > Amino acid metabolism > Lysine metabolism	Tmito	28.0734	0	1	literature, APEX_matrix, targetP signal, Rickettsial homolog, mito protein domain, induction, coexpression++, MS/MS++	ENSG00000138796	Q16836	331	2	SharedDomain	42	0.58	NoMitoHomolog	Homolog	75-100pure	chr4	108910869	108956331	14	34	3125	341000000000	90	all 14	9.2	9.1	9.4	9.5	10.7	10.6	10.7	9.1	10.6	10.7	10.6	10.2	10.4	10.3	Mitochondria (Supported)
33	11363	ACADL	ACAD4|LCAD	acyl-CoA dehydrogenase long chain	MitoCarta3.0	literature, targetP signal+, mito protein domain+, induction, coexpression+, MS/MS++	MIM	Metabolism > Lipid metabolism > Fatty acid oxidation	Tmito	28.0206	0	1	literature, targetP signal+, mito protein domain+, induction, coexpression+, MS/MS++	ENSG00000115361	P28330	430	1	MitoDomain	32	0.72	NoMitoHomolog	NoHomolog	50-75pure	chr2	211052715	211090215	14	35	2387	227000000000	63	all 14	9.1	8.5	9.1	9.4	10.5	10.3	10.9	10	10.3	10.2	9.8	10.4	10.1	10
38	110446	ACAT1	ACAT|MAT|T2|THIL	acetyl-CoA acetyltransferase 1	MitoCarta3.0	literature, APEX_matrix, targetP signal+, Rickettsial homolog, mito protein domain, induction, coexpression+, MS/MS++	Matrix	Metabolism > Carbohydrate metabolism > Ketone metabolism | Metabolism > Lipid metabolism > Fatty acid oxidation | Metabolism > Amino acid metabolism > Branched-chain amino acid metabolism | Metabolism > Amino acid metabolism > Lysine metabolism	Tmito	28.0146	0	1	literature, APEX_matrix, targetP signal+, Rickettsial homolog, mito protein domain, induction, coexpression+, MS/MS++	ENSG00000075239	P24752	427	1	SharedDomain	39	2.25	NoMitoHomolog	Homolog	75-100pure	chr11	107992257	108018891	14	41	2937	341000000000	80	all 14	10	9.4	9.8	9.9	11	10.7	10.5	9.7	10.3	10.4	10.1	10.6	10.2	10.2	Mitochondria (Enhanced)
115416	75593	MALSU1	C7orf30|mtRsfA	mitochondrial assembly of ribosomal large subunit 1	MitoCarta3.0	literature, APEX_matrix, targetP signal+, yeast mito homolog++, Rickettsial homolog, mito protein domain, coexpression+, MS/MS	Matrix	Mitochondrial central dogma > Translation > Mitochondrial ribosome assembly	Tmito	27.9861	0	1	literature, APEX_matrix, targetP signal+, yeast mito homolog++, Rickettsial homolog, mito protein domain, coexpression+, MS/MS	ENSG00000156928	Q96EH3	234	1	SharedDomain	30		OrthologMitoHighConf	Ortholog	25-50ambig	chr7	23338939	23349180	6	5	28	102000000	35	cerebrum, cerebellum, liver, smallintestine, largeintestine, placenta	7	6.4				6.8				6.9	7.7		7.3		Mitochondria (Enhanced)
10845	270166	CLPX	EPP2	caseinolytic mitochondrial matrix peptidase chaperone subunit X	MitoCarta3.0	literature, APEX_matrix, yeast mito homolog++, Rickettsial homolog, mito protein domain, induction, coexpression, MS/MS++	Matrix	Protein import, sorting and homeostasis > Protein homeostasis > Proteases	Tmito	27.9372	0	1	literature, APEX_matrix, yeast mito homolog++, Rickettsial homolog, mito protein domain, induction, coexpression, MS/MS++	ENSG00000166855	O76031	633	4	SharedDomain	8	0.68	OrthologMitoHighConf	Ortholog	50-75pure	chr15	65442783	65477563	14	37	285	7250000000	52	all 14	6.9	8.1	8.2	8.1	9.1	9	7	8.6	9.1	7	9	8.5	8.6	9	Mitochondria (Supported)
4724	17993	NDUFS4	AQDQ|CI-18|CI-18 kDa|CI-AQDQ|MC1DN1	NADH:ubiquinone oxidoreductase subunit S4	MitoCarta3.0	literature, APEX_matrix, targetP signal+, mito protein domain+, coexpression++, MS/MS++	MIM	OXPHOS > Complex I > CI subunits | OXPHOS > OXPHOS subunits	Tmito	27.8713	0	1	literature, APEX_matrix, targetP signal+, mito protein domain+, coexpression++, MS/MS++	ENSG00000164258	O43181	175	1	MitoDomain	47		NoMitoHomolog	NoHomolog	50-75pure	chr5	52856464	52979171	14	21	1124	82200000000	71	all 14	9.9	9.8	10.1	9.7	10.1	9.5	9.6	9.5	9.7	9.5	9.8	9.7	9.5	9.3	Mitochondria (Supported)
51073	66163	MRPL4	CGI-28|L4mt	mitochondrial ribosomal protein L4	MitoCarta3.0	literature, APEX_matrix, targetP signal, yeast mito homolog++, Rickettsial homolog, mito protein domain, induction, MS/MS++	Matrix	Mitochondrial central dogma > Translation > Mitochondrial ribosome	Tmito	27.8641	0	1	literature, APEX_matrix, targetP signal, yeast mito homolog++, Rickettsial homolog, mito protein domain, induction, MS/MS++	ENSG00000105364	Q9BYD3	311	2	SharedDomain	NA	1.26	OrthologMitoHighConf	Ortholog	50-75pure	chr19	10362639	10370736	10	17	111	2440000000	67	cerebrum, brainstem, spinalcord, kidney, liver, adipose, smallintestine, largeintestine, placenta, testis	8		7.8	8	7.8	7.8			8.3	8.3	8.7		9	8.1
708	12261	C1QBP	COXPD33|GC1QBP|HABP1|SF2AP32|SF2p32|gC1Q-R|gC1qR|p32	complement C1q binding protein	MitoCarta3.0	literature, APEX_matrix, targetP signal+, yeast mito homolog++, mito protein domain, induction, coexpression, MS/MS++	Matrix	Signaling > Immune response	Tmito	27.8211	0	1	literature, APEX_matrix, targetP signal+, yeast mito homolog++, mito protein domain, induction, coexpression, MS/MS++	ENSG00000108561	Q07021	282	1	SharedDomain	7	0.86	OrthologMitoHighConf	NoHomolog	50-75pure	chr17	5336098	5342471	14	13	748	107000000000	66	all 14	10.2	10.3	10.1	10	9.1	9.8	9.2	9	9.6	9.7	9.8	9.3	10.1	9.9	Plasma membrane (Approved)
10531	69617	PITRM1	MP1|PreP	pitrilysin metallopeptidase 1	MitoCarta3.0	literature, APEX_matrix, targetP signal, yeast mito homolog++, mito protein domain+, coexpression, MS/MS++	Matrix	Protein import, sorting and homeostasis > Protein homeostasis > Proteases	Tmito	27.8125	0	1	literature, APEX_matrix, targetP signal, yeast mito homolog++, mito protein domain+, coexpression, MS/MS++	ENSG00000107959	Q5JRX3	1038	2	MitoDomain	7		OrthologMitoHighConf	NoHomolog	75-100pure	chr10	3179918	3215033	14	83	1695	66300000000	83	all 14	9.3	9.2	9.4	8	9.8	8.9	8.1	9.4	9.7	8.6	9.8	9.4	10.4	9.9	Mitochondria (Supported)
55245	56046	UQCC1	BFZB|C20orf44|CBP3|UQCC	ubiquinol-cytochrome c reductase complex assembly factor 1	MitoCarta3.0	literature, APEX_matrix, targetP signal, yeast mito homolog, mito protein domain+, coexpression++, MS/MS++	MIM	OXPHOS > Complex III > CIII assembly factors | OXPHOS > OXPHOS assembly factors	Tmito	27.746	0	1	literature, APEX_matrix, targetP signal, yeast mito homolog, mito protein domain+, coexpression++, MS/MS++	ENSG00000101019	Q9NVA1	299	3	MitoDomain	41		HomologMitoHighConf	NoHomolog	50-75pure	chr20	33890368	33999945	12	14	191	4560000000	56	cerebrum, cerebellum, brainstem, spinalcord, liver, skeletalmuscle, adipose, smallintestine, largeintestine, stomach, placenta, testis	8.9	8.7	9.2	8.8		7.2		7.7	8	7.9	8.2	8.2	8.5	8.3	Plasma membrane (Approved)
128308	67212	MRPL55	AAVG5835|L55nt|MRP-L55|PRO19675	mitochondrial ribosomal protein L55	MitoCarta3.0	literature, APEX_matrix, targetP signal, mito protein domain+, induction, coexpression++, MS/MS+	Matrix	Mitochondrial central dogma > Translation > Mitochondrial ribosome	Tmito	27.7157	0	1	literature, APEX_matrix, targetP signal, mito protein domain+, induction, coexpression++, MS/MS+	ENSG00000162910	Q7Z7F7	164	2	MitoDomain	47	2.42	NoMitoHomolog	NoHomolog	25-50pure	chr1	228294379	228297013	13	7	103	1720000000	49	cerebrum, cerebellum, brainstem, spinalcord, kidney, liver, heart, adipose, smallintestine, largeintestine, stomach, placenta, testis	7.9	7.7	7.7	7.7	8.1	8.1	7		8.1	8.4	8.7	7.7	8.4	7.8
79922	217038	MRM1	-	mitochondrial rRNA methyltransferase 1	MitoCarta3.0	APEX_matrix, targetP signal+, yeast mito homolog++, Rickettsial homolog, mito protein domain+, induction, coexpression	Matrix	Mitochondrial central dogma > mtRNA metabolism > mtRNA granules | Mitochondrial central dogma > mtRNA metabolism > mt-rRNA modifications	Tmito	27.7075	0	1	APEX_matrix, targetP signal+, yeast mito homolog++, Rickettsial homolog, mito protein domain+, induction, coexpression	ENSG00000274853|ENSG00000278619	Q6IN84	353	1	MitoDomain	5	1.16	OrthologMitoHighConf	Homolog	0-25ambig	chr17	34958024	34965407	3	4	7	33500000	13	spinalcord, placenta, testis				6.5									7.2	7.2	Mitochondria (Supported)
51102	26922	MECR	CGI-63|DYTOABG|ETR1|FASN2B|NRBF1	mitochondrial trans-2-enoyl-CoA reductase	MitoCarta3.0	literature, APEX_matrix, targetP signal+, yeast mito homolog++, mito protein domain, coexpression, MS/MS++	Matrix	Metabolism > Lipid metabolism > Type II fatty acid synthesis	Tmito	27.6896	0	1	literature, APEX_matrix, targetP signal+, yeast mito homolog++, mito protein domain, coexpression, MS/MS++	ENSG00000116353	Q9BV79	373	1	SharedDomain	21		OrthologMitoHighConf	NoHomolog	75-100pure	chr1	29519168	29557470	14	26	617	28800000000	79	all 14	8.8	8.7	9	8.3	9.5	9.2	8.6	8.8	9.9	8.9	9.8	9.4	9.3	9.2	Mitochondria (Supported)
65080	69163	MRPL44	COXPD16|L44MT|MRP-L44	mitochondrial ribosomal protein L44	MitoCarta3.0	literature, APEX_matrix, targetP signal, yeast mito homolog++, induction, coexpression+, MS/MS++	Matrix	Mitochondrial central dogma > Translation > Mitochondrial ribosome	Tmito	27.6748	0	1	literature, APEX_matrix, targetP signal, yeast mito homolog++, induction, coexpression+, MS/MS++	ENSG00000135900	Q9H9J2	332	2	NA	31	1.49	OrthologMitoHighConf	NoHomolog	50-75pure	chr2	224822120	224832431	10	23	129	2060000000	62	cerebrum, spinalcord, liver, heart, adipose, smallintestine, largeintestine, stomach, placenta, testis	7.1			7.2		7.2	7.9		8.3	8.4	8.9	7.4	8.7	8.4	Mitochondria (Approved)
84263	72479	HSDL2	C9orf99|SDR13C1	hydroxysteroid dehydrogenase like 2	MitoCarta3.0	APEX_matrix, GFP, Rickettsial homolog, mito protein domain+, induction, coexpression+, MS/MS++	Matrix	0	Tmito	27.6655	0	1	APEX_matrix, GFP, Rickettsial homolog, mito protein domain+, induction, coexpression+, MS/MS++	ENSG00000119471	Q6YN16	418	5	MitoDomain	36	2.84	NoMitoHomolog	Homolog	75-100pure	chr9	115142188	115234685	14	37	356	10200000000	81	all 14	7.8	6.9	8.3	8.6	8.4	8.7	9.4	8.7	9.6	8.4	8.5	8.8	7.7	8.6	Mitochondria (Enhanced)
63931	64659	MRPS14	COXPD38|DJ262D12.2|HSMRPS14|MRP-S14|S14mt	mitochondrial ribosomal protein S14	MitoCarta3.0	literature, APEX_matrix, targetP signal, yeast mito homolog++, Rickettsial homolog, mito protein domain, coexpression, MS/MS++	Matrix	Mitochondrial central dogma > Translation > Mitochondrial ribosome	Tmito	27.6264	0	1	literature, APEX_matrix, targetP signal, yeast mito homolog++, Rickettsial homolog, mito protein domain, coexpression, MS/MS++	ENSG00000120333	O60783	128	2	SharedDomain	9	0.44	OrthologMitoHighConf	Ortholog	50-75pure	chr1	174982093	174992591	13	10	102	1530000000	60	cerebrum, cerebellum, brainstem, spinalcord, kidney, liver, skeletalmuscle, adipose, smallintestine, largeintestine, stomach, placenta, testis	7.8	7.8	7.9	7.4	8.5	7.8		7	7.7	8.1	8.5	7.3	8.5	8	Mitochondria;Nuclear membrane (Supported)
11194	74610	ABCB8	EST328128|M-ABC1|MABC1|MITOSUR	ATP binding cassette subfamily B member 8	MitoCarta3.0	literature, targetP signal+, Rickettsial homolog, mito protein domain, coexpression++, MS/MS++	MIM	Small molecule transport > ABC transporters	Tmito	27.5425	0	1	literature, targetP signal+, Rickettsial homolog, mito protein domain, coexpression++, MS/MS++	ENSG00000197150	Q9NUT2	735	1	SharedDomain	45		HomologMitoLowConf	Homolog	50-75pure	chr7	150725508	150744869	14	34	386	6250000000	55	all 14	8.8	8.3	8.7	8.7	9	8.2	8.4	8.9	8.7	8.3	8.6	8.7	7.6	8.8	Mitochondria (Supported)
91647	246782	ATPAF2	ATP12|ATP12p|LP3663|MC5DN1	ATP synthase mitochondrial F1 complex assembly factor 2	MitoCarta3.0	literature, targetP signal, yeast mito homolog++, mito protein domain+, induction, coexpression, MS/MS	Matrix	OXPHOS > Complex V > CV assembly factors | OXPHOS > OXPHOS assembly factors	Tmito	27.4512	0	1	literature, targetP signal, yeast mito homolog++, mito protein domain+, induction, coexpression, MS/MS	ENSG00000171953	Q8N5M1	289	3	MitoDomain	18	1.61	OrthologMitoHighConf	NoHomolog	50-75ambig	chr17	17921333	17942480	13	12	116	2050000000	56	cerebrum, cerebellum, brainstem, spinalcord, liver, heart, skeletalmuscle, adipose, smallintestine, largeintestine, stomach, placenta, testis	8.4	8.3	8.3	7.9		8.1	8.3	7.7	8.4	7.8	8.2	8.1	8.4	8	Cytosol (Enhanced)
4704	66108	NDUFA9	CC6|CI-39k|CI39k|COQ11|MC1DN26|NDUFS2L|SDR22E1	NADH:ubiquinone oxidoreductase subunit A9	MitoCarta3.0	literature, APEX_matrix, targetP signal+, mito protein domain, induction, coexpression++, MS/MS++	MIM	OXPHOS > Complex I > CI subunits | OXPHOS > OXPHOS subunits	Tmito	27.4053	0	1	literature, APEX_matrix, targetP signal+, mito protein domain, induction, coexpression++, MS/MS++	ENSG00000139180	Q16795	377	1	SharedDomain	48	1.41	NoMitoHomolog	NoHomolog	75-100pure	chr12	4758263	4796720	14	40	2407	182000000000	82	all 14	10.2	9.9	10.3	10.1	10.4	9.8	10.4	9.4	10.2	10.1	10.2	9.9	10	9.7	Mitochondria;Nucleoplasm (Supported)
388753	67892	COA6	C1orf31|CEMCOX4	cytochrome c oxidase assembly factor 6	MitoCarta3.0	APEX_IMS, yeast mito homolog++, mito protein domain+, induction, coexpression+, MS/MS	IMS	OXPHOS > Complex IV > CIV assembly factors | OXPHOS > OXPHOS assembly factors	Tmito	27.3818	0	1	APEX_IMS, yeast mito homolog++, mito protein domain+, induction, coexpression+, MS/MS	ENSG00000168275	Q5JTJ3	125	5	MitoDomain	36	0.79	OrthologMitoHighConf	NoHomolog	50-75ambig	chr1	234509213	234519795	9	7	52	539000000	71	cerebrum, cerebellum, spinalcord, liver, adipose, smallintestine, largeintestine, placenta, testis	8.2	7.2		6.9		8			7	7.6	7		7.7	8.1	Mitochondria (Supported)
5442	216151	POLRMT	APOLMT|MTRNAP|MTRPOL|h-mtRPOL	RNA polymerase mitochondrial	MitoCarta3.0	literature, APEX_matrix, targetP signal, yeast mito homolog++, mito protein domain+, coexpression++, MS/MS	Matrix	Mitochondrial central dogma > mtDNA maintenance > mtDNA replication | Mitochondrial central dogma > mtDNA maintenance > mtDNA nucleoid | Mitochondrial central dogma > mtRNA metabolism > Transcription	Tmito	27.372	0	1	literature, APEX_matrix, targetP signal, yeast mito homolog++, mito protein domain+, coexpression++, MS/MS	ENSG00000099821	O00411	1230	3	MitoDomain	47		OrthologMitoHighConf	NoHomolog	25-50ambig	chr19	617222	633568	11	34	113	577000000	35	cerebrum, cerebellum, brainstem, spinalcord, kidney, skeletalmuscle, adipose, largeintestine, stomach, placenta, testis	7.5	7.9	7.2	6.5	8.2			6.7	6.5		8.3	6.9	7.4	7.5	Mitochondria (Supported)
23479	66383	ISCU	2310020H20Rik|HML|ISU2|NIFU|NIFUN|hnifU	iron-sulfur cluster assembly enzyme	MitoCarta3.0	literature, APEX_matrix, targetP signal+, yeast mito homolog++, Rickettsial homolog, mito protein domain, MS/MS++	Matrix	Metabolism > Metals and cofactors > Fe-S cluster biosynthesis | Metabolism > Metals and cofactors > Fe-S-containing proteins	Tmito	27.3227	0	1	literature, APEX_matrix, targetP signal+, yeast mito homolog++, Rickettsial homolog, mito protein domain, MS/MS++	ENSG00000136003	Q9H1K1	167	1	SharedDomain	NA		OrthologMitoHighConf	Ortholog	75-100pure	chr12	108956293	108963160	14	19	282	4630000000	81	all 14	8.2	8.2	8.7	8.7	9	8.5	7.8	6.5	8.7	8.2	8.5	7.9	8.6	8.7	Cytosol (Supported)
84816	170728	RTN4IP1	NIMP|OPA10	reticulon 4 interacting protein 1	MitoCarta3.0	literature, APEX_matrix, targetP signal, yeast mito homolog, mito protein domain, induction, coexpression++, MS/MS++	Matrix	0	Tmito	27.2801	0	1	literature, APEX_matrix, targetP signal, yeast mito homolog, mito protein domain, induction, coexpression++, MS/MS++	ENSG00000130347	Q8WWV3	396	3	SharedDomain	40	0.96	HomologMitoHighConf	NoHomolog	75-100pure	chr6	107018902	107077373	14	28	299	10700000000	77	all 14	8.5	8.4	8.8	8.2	9.5	8.7	9.2	9	8.8	8.6	8.9	8.5	8.3	8.5
55753	239017	OGDHL	-	oxoglutarate dehydrogenase L	MitoCarta3.0	APEX_matrix, targetP signal+, yeast mito homolog+, Rickettsial homolog, mito protein domain+, MS/MS++	Matrix	Metabolism > Carbohydrate metabolism > TCA cycle	Tmito	27.2563	0	1	APEX_matrix, targetP signal+, yeast mito homolog+, Rickettsial homolog, mito protein domain+, MS/MS++	ENSG00000197444	Q9ULD0	1010	1	MitoDomain	NA		OrthologMitoLowConf	Homolog	50-75pure	chr10	50942686	50970425	14	78	3832	299000000000	66	all 14	10.6	10.5	10.8	9.8	10.6	9.3	10.4	10.2	10	10.3	10	10.1	9.9	10.1	Nucleoli fibrillar center (Approved)
509	11949	ATP5F1C	ATP5C|ATP5C1|ATP5CL1	ATP synthase F1 subunit gamma	MitoCarta3.0	literature, yeast mito homolog++, Rickettsial homolog, mito protein domain, induction, MS/MS++	MIM	OXPHOS > Complex V > CV subunits | OXPHOS > OXPHOS subunits	Tmito	27.2465	0	1	literature, yeast mito homolog++, Rickettsial homolog, mito protein domain, induction, MS/MS++	ENSG00000165629	P36542	298	4	SharedDomain	NA	1.54	OrthologMitoHighConf	Ortholog	75-100pure	chr10	7830092	7849762	14	34	3012	227000000000	79	all 14	10.3	10	10.3	10.4	10.2	10.1	10.4	9.3	10.2	10.4	10.2	10.1	10.3	9.9
10295	12041	BCKDK	BCKDKD|BDK	branched chain keto acid dehydrogenase kinase	MitoCarta3.0	literature, APEX_matrix, targetP signal, yeast mito homolog+, Rickettsial homolog, mito protein domain+, MS/MS++	Matrix	Metabolism > Amino acid metabolism > Branched-chain amino acid metabolism | Metabolism > Amino acid metabolism > Branched-chain amino acid dehydrogenase complex	Tmito	27.1808	0	1	literature, APEX_matrix, targetP signal, yeast mito homolog+, Rickettsial homolog, mito protein domain+, MS/MS++	ENSG00000103507	O14874	412	2	MitoDomain	4		OrthologMitoLowConf	Ortholog	50-75pure	chr16	31119614	31124112	13	16	144	2920000000	50	cerebrum, cerebellum, spinalcord, kidney, liver, heart, skeletalmuscle, adipose, smallintestine, largeintestine, stomach, placenta, testis	8	7.9		8.4	8.4	7.3	7.5	8	8.7	8.1	8.5	8.7	8.7	8	Mitochondria (Supported)
84340	320806	GFM2	EF-G2mt|EFG2|MRRF2|MST027|MSTP027|RRF|RRF2|RRF2mt|hEFG2|mEF-G 2	GTP dependent ribosome recycling factor mitochondrial 2	MitoCarta3.0	literature, APEX_matrix, yeast mito homolog++, Rickettsial homolog, mito protein domain, coexpression++, MS/MS++	Matrix	Mitochondrial central dogma > Translation > Translation factors	Tmito	27.1233	0	1	literature, APEX_matrix, yeast mito homolog++, Rickettsial homolog, mito protein domain, coexpression++, MS/MS++	ENSG00000164347	Q969S9	811		SharedDomain	41		OrthologMitoHighConf	Homolog	50-75pure	chr5	74017028	74063196	14	42	350	6260000000	68	all 14	7.3	7.9	7.5	8.1	9.3	8.7	7.6	8.8	8.7	8.1	9.1	8.1	8.8	8.4	Mitochondria (Approved)
29078	68493	NDUFAF4	C6orf66|HRPAP20|HSPC125|MC1DN15|My013|bA22L21.1	NADH:ubiquinone oxidoreductase complex assembly factor 4	MitoCarta3.0	APEX_matrix, GFP, mito protein domain+, induction, coexpression++, MS/MS++	MIM	OXPHOS > Complex I > CI assembly factors | OXPHOS > OXPHOS assembly factors	Tmito	27.0562	0	1	APEX_matrix, GFP, mito protein domain+, induction, coexpression++, MS/MS++	ENSG00000123545	Q9P032	175	5	MitoDomain	44	1.45	NoMitoHomolog	NoHomolog	75-100pure	chr6	97337186	97345767	14	21	337	7270000000	80	all 14	9	8.8	9	8.7	8.6	9.2	8.7	8	8.5	8	8.7	8.2	8.1	8.3	Mitochondria (Supported)
399512	71998	SLC25A35	-	solute carrier family 25 member 35	MitoCarta3.0	APEX_matrix, yeast mito homolog+, mito protein domain+, induction, coexpression, MS/MS++	MIM	Small molecule transport > SLC25A family	Tmito	27.053	0	1	APEX_matrix, yeast mito homolog+, mito protein domain+, induction, coexpression, MS/MS++	ENSG00000125434	Q3KQZ1	295		MitoDomain	17	1.87	OrthologMitoLowConf	NoHomolog	75-100pure	chr17	8191081	8198170	10	20	176	4380000000	90	cerebrum, cerebellum, kidney, skeletalmuscle, adipose, smallintestine, largeintestine, stomach, placenta, testis	7.4	7			8.1			6.1	8.9	7.3	9.4	8.8	8	8.6	Mitochondria;Vesicles (Approved)
8402	67863	SLC25A11	OGC|PGL6|SLC20A4	solute carrier family 25 member 11	MitoCarta3.0	literature, yeast mito homolog+, mito protein domain+, induction, coexpression, MS/MS++	MIM	Metabolism > Carbohydrate metabolism > Gluconeogenesis | Metabolism > Carbohydrate metabolism > Malate-aspartate shuttle | Metabolism > Carbohydrate metabolism > TCA-associated | Small molecule transport > SLC25A family	Tmito	27.0399	0	1	literature, yeast mito homolog+, mito protein domain+, induction, coexpression, MS/MS++	ENSG00000108528	Q02978	314		MitoDomain	24	1.31	OrthologMitoLowConf	NoHomolog	75-100pure	chr17	4840425	4843462	14	30	1717	122000000000	81	all 14	10.2	10	10.2	10.2	9.6	9.7	10.4	9.3	9.7	9.8	9.6	9.6	9.9	9.3
26521	30057	TIMM8B	DDP2|TIM8B	translocase of inner mitochondrial membrane 8 homolog B	MitoCarta3.0	literature, yeast mito homolog+, mito protein domain+, induction, coexpression, MS/MS++	MIM	Protein import, sorting and homeostasis > Protein homeostasis > Chaperones | Protein import, sorting and homeostasis > Protein import and sorting	Tmito	27.0399	0	1	literature, yeast mito homolog+, mito protein domain+, induction, coexpression, MS/MS++	ENSG00000150779	Q9Y5J9	98		MitoDomain	25	1.21	OrthologMitoLowConf	NoHomolog	75-100pure	chr11	111955538	111957522	13	7	123	3300000000	90	cerebrum, cerebellum, brainstem, spinalcord, kidney, liver, heart, adipose, smallintestine, largeintestine, stomach, placenta, testis	8.4	8.4	8.4	7.8	8.5	8.7	7		8.2	8.6	8.4	8.5	8.4	8.6
27349	223722	MCAT	FASN2C|MCT|MCT1|MT|NET62|fabD	malonyl-CoA-acyl carrier protein transacylase	MitoCarta3.0	literature, APEX_matrix, targetP signal, yeast mito homolog++, Rickettsial homolog, mito protein domain, coexpression, MS/MS++	Matrix	Metabolism > Lipid metabolism > Type II fatty acid synthesis	Tmito	26.9414	0	1	literature, APEX_matrix, targetP signal, yeast mito homolog++, Rickettsial homolog, mito protein domain, coexpression, MS/MS++	ENSG00000100294	Q8IVS2	390	2	SharedDomain	8		OrthologMitoHighConf	Ortholog	50-75pure	chr22	43528211	43539403	10	14	73	1140000000	51	spinalcord, kidney, liver, skeletalmuscle, adipose, smallintestine, largeintestine, stomach, placenta, testis				7	8.2	7.6		7.1	8.4	7.2	7.9	7.2	8.4	8.5	Mitochondria (Supported)
200205	216792	IBA57	C1orf69|MMDS3|SPG74	iron-sulfur cluster assembly factor IBA57	MitoCarta3.0	APEX_matrix, targetP signal, yeast mito homolog++, Rickettsial homolog, mito protein domain, coexpression, MS/MS++	Matrix	Metabolism > Metals and cofactors > Fe-S cluster biosynthesis	Tmito	26.9414	0	1	APEX_matrix, targetP signal, yeast mito homolog++, Rickettsial homolog, mito protein domain, coexpression, MS/MS++	ENSG00000181873	Q5T440	356	2	SharedDomain	8		OrthologMitoHighConf	Ortholog	50-75pure	chr1	228353428	228369958	13	16	100	1730000000	58	cerebrum, cerebellum, brainstem, spinalcord, kidney, liver, heart, adipose, smallintestine, largeintestine, stomach, placenta, testis	8.1	8	8.3	7.4	8.4	8.1	8		8.2	7.1	8.5	7.8	8.3	8	Mitochondria (Supported)
11331	12034	PHB2	BAP|BCAP37|Bap37|PNAS-141|REA|hBAP|p22	prohibitin 2	MitoCarta3.0	literature, yeast mito homolog++, Rickettsial homolog, mito protein domain, induction, coexpression, MS/MS++	MIM	Protein import, sorting and homeostasis > Protein homeostasis > Chaperones	Tmito	26.919	0	1	literature, yeast mito homolog++, Rickettsial homolog, mito protein domain, induction, coexpression, MS/MS++	ENSG00000215021	Q99623	299		SharedDomain	27	1.42	OrthologMitoHighConf	Homolog	75-100pure	chr12	7074514	7079916	14	32	1773	158000000000	92	all 14	9.9	9.5	9.7	10	10.1	10.1	9.9	8.8	10.2	10.3	10.3	9.7	10.4	10.2	Mitochondria (Enhanced)
7818	65111	DAP3	DAP-3|MRP-S29|MRPS29|S29mt|bMRP-10	death associated protein 3	MitoCarta3.0	literature, APEX_matrix, targetP signal, yeast mito homolog++, mito protein domain+, coexpression, MS/MS++	Matrix	Mitochondrial central dogma > Translation > Mitochondrial ribosome	Tmito	26.8817	0	1	literature, APEX_matrix, targetP signal, yeast mito homolog++, mito protein domain+, coexpression, MS/MS++	ENSG00000132676	P51398	398	2	MitoDomain	8		OrthologMitoHighConf	NoHomolog	50-75pure	chr1	155658881	155708800	14	19	182	4900000000	64	all 14	7.8	7.6	7.8	8.2	9	8.2	7.4	7.1	8.5	9	8.8	8.3	9	8.4	Mitochondria;Nucleoplasm (Supported)
56942	66531	CMC2	2310061C15Rik|C16orf61|DC13	C-X9-C motif containing 2	MitoCarta3.0	APEX_IMS, yeast mito homolog++, mito protein domain+, induction, coexpression, MS/MS+	IMS	OXPHOS > Complex IV > CIV assembly factors | OXPHOS > OXPHOS assembly factors	Tmito	26.8622	0	1	APEX_IMS, yeast mito homolog++, mito protein domain+, induction, coexpression, MS/MS+	ENSG00000103121	Q9NRP2	79		MitoDomain	28	2.74	OrthologMitoHighConf	NoHomolog	75-100ambig	chr16	81009698	81040502	10	11	58	205000000	90	cerebrum, cerebellum, spinalcord, liver, heart, adipose, largeintestine, stomach, placenta, testis	7.2	7.1		6.8		7.6	6.5		7.5		7.5	6.9	7.6	7.2	Mitochondria (Supported)
644096	68332	SDHAF1	LYRM8	succinate dehydrogenase complex assembly factor 1	MitoCarta3.0	literature, targetP signal+, yeast mito homolog, mito protein domain+, induction, coexpression+, MS/MS	Matrix	OXPHOS > Complex II > CII assembly factors | OXPHOS > OXPHOS assembly factors	Tmito	26.7868	0	1	literature, targetP signal+, yeast mito homolog, mito protein domain+, induction, coexpression+, MS/MS	ENSG00000205138	A6NFY7	115	1	MitoDomain	32	0.96	HomologMitoHighConf	NoHomolog	25-50ambig	chr19	36486089	36487220	12	6	54	682000000	48	cerebrum, cerebellum, brainstem, spinalcord, kidney, heart, skeletalmuscle, adipose, largeintestine, stomach, placenta, testis	7.8	7.7	8	7.1	8.1		7.6	7.3	7.9		8.1	7	7.4	7.5	Mitochondria (Approved)
51373	66258	MRPS17	HSPC011|MRP-S17|RPMS17|S17mt	mitochondrial ribosomal protein S17	MitoCarta3.0	literature, targetP signal, yeast mito homolog++, Rickettsial homolog, mito protein domain, induction, coexpression, MS/MS+	Matrix	Mitochondrial central dogma > Translation > Mitochondrial ribosome	Tmito	26.7669	0	1	literature, targetP signal, yeast mito homolog++, Rickettsial homolog, mito protein domain, induction, coexpression, MS/MS+	ENSG00000239789	Q9Y2R5	130	3	SharedDomain	20	0.79	OrthologMitoHighConf	Homolog	75-100ambig	chr7	56019610	56023033	14	11	117	3050000000	76	all 14	8.3	8.3	8.3	8	8.4	8.4	7.5	7.6	8.1	8.5	8.6	7.7	8.7	8.6
137872	76187	ADHFE1	ADH8|HMFT2263|HOT	alcohol dehydrogenase iron containing 1	MitoCarta3.0	targetP signal+, yeast mito homolog++, mito protein domain, coexpression, MS/MS++	Matrix	Metabolism > Amino acid metabolism > GABA metabolism	Tpossible_mito	26.7588	0	1	targetP signal+, yeast mito homolog++, mito protein domain, coexpression, MS/MS++	ENSG00000147576	Q8IWW8	467	1	SharedDomain	29		OrthologMitoHighConf	NoHomolog	50-75pure	chr8	67344717	67381044	6	19	110	6090000000	61	kidney, liver, heart, adipose, stomach, placenta					9.3	8.6	7.8		9.5			8.6	7.3		Vesicles (Approved)
9054	18041	NFS1	HUSSY-08|IscS|NIFS	NFS1 cysteine desulfurase	MitoCarta3.0	literature, APEX_matrix, targetP signal, Rickettsial homolog, mito protein domain+, coexpression+, MS/MS++	Matrix	Metabolism > Metals and cofactors > Fe-S cluster biosynthesis | Metabolism > Metals and cofactors > Fe-S-containing proteins	Tmito	26.7525	0	1	literature, APEX_matrix, targetP signal, Rickettsial homolog, mito protein domain+, coexpression+, MS/MS++	ENSG00000244005	Q9Y697	457	2	MitoDomain	38		HomologMitoLowConf	Homolog	50-75pure	chr20	34256609	34287287	14	24	214	4530000000	54	all 14	8.6	8	8.6	8.3	8.9	8.3	7.8	8.1	8.5	7.9	8.4	8.3	8.9	8.9	Cytosol;Nucleoplasm (Supported)
79133	69487	NDUFAF5	C20orf7|MC1DN16|bA526K24.2|dJ842G6.1	NADH:ubiquinone oxidoreductase complex assembly factor 5	MitoCarta3.0	literature, APEX_matrix, GFP, targetP signal+, Rickettsial homolog, mito protein domain+, induction, coexpression, MS/MS	MIM	OXPHOS > Complex I > CI assembly factors | OXPHOS > OXPHOS assembly factors	Tmito	26.6921	0	1	literature, APEX_matrix, GFP, targetP signal+, Rickettsial homolog, mito protein domain+, induction, coexpression, MS/MS	ENSG00000101247	Q5TEU4	345	1	MitoDomain	12	1.93	NoMitoHomolog	Ortholog	25-50ambig	chr20	13765671	13799067	6	11	34	267000000	31	cerebellum, brainstem, skeletalmuscle, largeintestine, stomach, placenta		6.9	7.7					7.5			8.1	7	7.5
63875	27397	MRPL17	L17mt|LIP2|MRP-L17|MRP-L26|RPL17L|RPML26	mitochondrial ribosomal protein L17	MitoCarta3.0	literature, APEX_matrix, targetP signal+, yeast mito homolog++, Rickettsial homolog, mito protein domain, coexpression, MS/MS	Matrix	Mitochondrial central dogma > Translation > Mitochondrial ribosome	Tmito	26.6519	0	1	literature, APEX_matrix, targetP signal+, yeast mito homolog++, Rickettsial homolog, mito protein domain, coexpression, MS/MS	ENSG00000158042	Q9NRX2	175	1	SharedDomain	13		OrthologMitoHighConf	Ortholog	50-75ambig	chr11	6701615	6704632	14	14	162	2340000000	56	all 14	8	7.9	8.2	7.6	8	8.2	7.6	7.2	8.2	8.4	8.9	7.5	8.5	8.1
51204	70207	TACO1	CCDC44	translational activator of cytochrome c oxidase I	MitoCarta3.0	literature, APEX_matrix, targetP signal+, yeast mito homolog, Rickettsial homolog, mito protein domain+, MS/MS++	Matrix	Mitochondrial central dogma > Translation > Translation factors | OXPHOS > Complex IV > CIV assembly factors | OXPHOS > OXPHOS assembly factors	Tmito	26.649	0	1	literature, APEX_matrix, targetP signal+, yeast mito homolog, Rickettsial homolog, mito protein domain+, MS/MS++	ENSG00000136463	Q9BSH4	297	1	MitoDomain	NA		HomologMitoHighConf	Ortholog	50-75pure	chr17	61678230	61685725	14	23	252	8090000000	68	all 14	9	8.9	9.1	8.8	8.4	9	8.7	8.4	8.2	8.3	8.8	8.5	8.7	8.3	Mitochondria (Enhanced)
55669	67414	MFN1	hfzo1|hfzo2	mitofusin 1	MitoCarta3.0	literature, yeast mito homolog++, mito protein domain+, induction, coexpression, MS/MS+	MOM	Mitochondrial dynamics and surveillance > Fusion | Mitochondrial dynamics and surveillance > Organelle contact sites	Tmito	26.5613	0	1	literature, yeast mito homolog++, mito protein domain+, induction, coexpression, MS/MS+	ENSG00000171109	Q8IWA4	741		MitoDomain	20	2.39	OrthologMitoHighConf	NoHomolog	25-50pure	chr3	179065479	179111008	10	25	99	898000000	39	cerebellum, brainstem, spinalcord, kidney, skeletalmuscle, adipose, largeintestine, stomach, placenta, testis		8	8	7.4	7.9			7.9	7.5		8.2	7	7.7	8.4	Mitochondria (Supported)
160760	320717	PPTC7	TA-PP2C|TAPP2C	protein phosphatase targeting COQ7	MitoCarta3.0	APEX_matrix, yeast mito homolog, mito protein domain+, induction, coexpression, MS/MS++	Matrix	Signaling	Tmito	26.5342	0	1	APEX_matrix, yeast mito homolog, mito protein domain+, induction, coexpression, MS/MS++	ENSG00000196850	Q8NI37	304	5	MitoDomain	21	3.53	HomologMitoHighConf	NoHomolog	50-75pure	chr12	110972236	111021064	9	11	70	894000000	50	cerebrum, cerebellum, brainstem, spinalcord, heart, skeletalmuscle, largeintestine, placenta, testis	7.9	7.8	7.7	8.1			7.6	7.4			7.6		7.9	8.6	Cytosol;Plasma membrane (Approved)
65003	66419	MRPL11	CGI-113|L11MT|MRP-L11	mitochondrial ribosomal protein L11	MitoCarta3.0	literature, targetP signal, yeast mito homolog++, Rickettsial homolog, mito protein domain, coexpression+, MS/MS+	Matrix	Mitochondrial central dogma > Translation > Mitochondrial ribosome	Tmito	26.5037	0	1	literature, targetP signal, yeast mito homolog++, Rickettsial homolog, mito protein domain, coexpression+, MS/MS+	ENSG00000174547	Q9Y3B7	192	3	SharedDomain	38		OrthologMitoHighConf	Ortholog	75-100ambig	chr11	66202549	66206310	14	17	211	5160000000	77	all 14	8.6	8.4	8.5	8.3	8.3	8.4	8	7.7	8.6	8.5	9.2	8	8.8	8.5	Mitochondria (Supported)
1327	12857	COX4I1	COX IV-1|COX4|COX4-1|COXIV|COXIV-1	cytochrome c oxidase subunit 4I1	MitoCarta3.0	literature, APEX_IMS, APEX_matrix, targetP signal, mito protein domain+, coexpression++, MS/MS++	MIM	OXPHOS > Complex IV > CIV subunits | OXPHOS > OXPHOS subunits	Tmito	26.466	0	1	literature, APEX_IMS, APEX_matrix, targetP signal, mito protein domain+, coexpression++, MS/MS++	ENSG00000131143	P13073	169	2	MitoDomain	48		NoMitoHomolog	NoHomolog	75-100pure	chr16	85833172	85840607	14	26	1801	376000000000	79	all 14	10.4	10.3	10.6	10.3	10.8	10.3	10.5	9.8	10.1	10.4	10.6	10.5	10.3	10.5	Mitochondria (Supported)
4726	407785	NDUFS6	CI-13kA|CI-13kD-A|CI13KDA|MC1DN9	NADH:ubiquinone oxidoreductase subunit S6	MitoCarta3.0	literature, APEX_matrix, targetP signal, mito protein domain+, coexpression++, MS/MS++	MIM	OXPHOS > Complex I > CI subunits | OXPHOS > OXPHOS subunits	Tmito	26.466	0	1	literature, APEX_matrix, targetP signal, mito protein domain+, coexpression++, MS/MS++	ENSG00000145494	O75380	124	2	MitoDomain	44		NoMitoHomolog	NoHomolog	75-100pure	chr5	1801495	1816167	14	13	575	28700000000	91	all 14	9.4	9.2	9.6	9.1	9.7	9.3	8.6	8.8	9.4	9.5	9.3	9.2	9.2	9
28998	68537	MRPL13	L13|L13A|L13mt|RPL13|RPML13	mitochondrial ribosomal protein L13	MitoCarta3.0	literature, APEX_matrix, targetP signal, yeast mito homolog, Rickettsial homolog, mito protein domain, induction, coexpression, MS/MS++	Matrix	Mitochondrial central dogma > Translation > Mitochondrial ribosome	Tmito	26.3504	0	1	literature, APEX_matrix, targetP signal, yeast mito homolog, Rickettsial homolog, mito protein domain, induction, coexpression, MS/MS++	ENSG00000172172	Q9BYD1	178	3	SharedDomain	17	1.14	HomologMitoHighConf	Ortholog	75-100pure	chr8	121408082	121457647	14	15	262	6220000000	85	all 14	8.7	8.5	8.8	8.2	8.8	8.6	8.1	7.7	8.6	8.5	9.2	8.1	8.8	8.5
5019	67041	OXCT1	OXCT|SCOT	3-oxoacid CoA-transferase 1	MitoCarta3.0	literature, APEX_matrix, targetP signal, mito protein domain, induction, coexpression++, MS/MS++	Matrix	Metabolism > Carbohydrate metabolism > Ketone metabolism	Tmito	26.3333	0	1	literature, APEX_matrix, targetP signal, mito protein domain, induction, coexpression++, MS/MS++	ENSG00000083720	P55809	520	2	SharedDomain	43	2.92	NoMitoHomolog	NoHomolog	75-100pure	chr5	41730166	41870791	13	43	3227	131000000000	77	cerebrum, cerebellum, brainstem, spinalcord, kidney, heart, skeletalmuscle, adipose, smallintestine, largeintestine, stomach, placenta, testis	9.9	9.5	9.4	9.2	10.4		10.3	9	10.2	10.1	9.7	10.5	9.9	8.6	Mitochondria (Enhanced)
1329	12859	COX5B	COXVB	cytochrome c oxidase subunit 5B	MitoCarta3.0	literature, APEX_IMS, APEX_matrix, targetP signal+, yeast mito homolog++, mito protein domain+, MS/MS++	MIM	OXPHOS > Complex IV > CIV subunits | OXPHOS > OXPHOS subunits	Tmito	26.3322	0	1	literature, APEX_IMS, APEX_matrix, targetP signal+, yeast mito homolog++, mito protein domain+, MS/MS++	ENSG00000135940	P10606	129	1	MitoDomain	NA		OrthologMitoHighConf	NoHomolog	50-75pure	chr2	98262520	98264657	14	10	1498	130000000000	62	all 14	9.9	9.6	10.1	9.6	10.2	10	9.9	9.3	9.8	10.1	10.1	10	10	10.2	Mitochondria (Enhanced)
5164	18604	PDK2	PDHK2|PDKII	pyruvate dehydrogenase kinase 2	MitoCarta3.0	literature, APEX_matrix, yeast mito homolog+, mito protein domain+, induction, coexpression, MS/MS++	Matrix	Metabolism > Carbohydrate metabolism > Pyruvate metabolism	Tmito	26.3227	0	1	literature, APEX_matrix, yeast mito homolog+, mito protein domain+, induction, coexpression, MS/MS++	ENSG00000005882	Q15119	407	5	MitoDomain	8	0.58	OrthologMitoLowConf	NoHomolog	75-100pure	chr17	48172100	48188733	14	24	222	5390000000	77	all 14	8.5	7.9	8.1	8.4	8.6	8.1	8.8	9	8.9	9	8.5	8.4	6.9	8.2	Mitochondria;Nucleoplasm (Supported)
211	11655	ALAS1	ALAS|ALAS-H|ALAS3|ALASH|MIG4	5'-aminolevulinate synthase 1	MitoCarta3.0	literature, APEX_matrix, targetP signal, yeast mito homolog+, Rickettsial homolog, mito protein domain+, induction, coexpression, MS/MS	Matrix	Metabolism > Metals and cofactors > Heme synthesis and processing	Tmito	26.3146	0	1	literature, APEX_matrix, targetP signal, yeast mito homolog+, Rickettsial homolog, mito protein domain+, induction, coexpression, MS/MS	ENSG00000023330	P13196	640	3	MitoDomain	12	1.93	OrthologMitoLowConf	Homolog	0-25pure	chr3	52232098	52248343	5	11	27	181000000	17	liver, heart, adipose, largeintestine, placenta						8.1	6.6		7.5		6.3		7.2		Mitochondria (Enhanced)
9553	66845	MRPL33	C2orf1|L33mt|MRP-L33|RPL33L	mitochondrial ribosomal protein L33	MitoCarta3.0	literature, yeast mito homolog++, Rickettsial homolog, mito protein domain, coexpression, MS/MS++	Matrix	Mitochondrial central dogma > Translation > Mitochondrial ribosome	Tmito	26.309	0	1	literature, yeast mito homolog++, Rickettsial homolog, mito protein domain, coexpression, MS/MS++	ENSG00000243147	O75394	65	4	SharedDomain	14	-0.26	OrthologMitoHighConf	Ortholog	50-75pure	chr2	27994583	28002608	11	9	81	519000000	58	cerebrum, cerebellum, brainstem, spinalcord, kidney, liver, adipose, smallintestine, stomach, placenta, testis	7.8	7.6	7.7	6.3	7.4	7.9			7.2	7.7		7.1	8	7.9
25821	68291	MTO1	CGI-02|COXPD10	mitochondrial tRNA translation optimization 1	MitoCarta3.0	literature, APEX_matrix, targetP signal, yeast mito homolog++, Rickettsial homolog, mito protein domain, coexpression++	Matrix	Mitochondrial central dogma > mtRNA metabolism > mt-tRNA modifications | Metabolism > Vitamin metabolism > Folate and 1-C metabolism	Tmito	26.3081	0	1	literature, APEX_matrix, targetP signal, yeast mito homolog++, Rickettsial homolog, mito protein domain, coexpression++	ENSG00000135297	Q9Y2Z2	732	2	SharedDomain	46		OrthologMitoHighConf	Ortholog	0-25ambig	chr6	74171453	74211179	4	2	11	42100000	5	cerebellum, spinalcord, stomach, placenta		7.1		7								6.9	7		Nucleoplasm (Approved)
11019	79464	LIAS	HGCLAS|HUSSY-01|LAS|LIP1|LS|PDHLD	lipoic acid synthetase	MitoCarta3.0	literature, APEX_matrix, targetP signal, yeast mito homolog, Rickettsial homolog, mito protein domain, induction, coexpression++, MS/MS	Matrix	Metabolism > Lipid metabolism > Lipoate insertion | Metabolism > Metals and cofactors > Fe-S-containing proteins	Tmito	26.2921	0	1	literature, APEX_matrix, targetP signal, yeast mito homolog, Rickettsial homolog, mito protein domain, induction, coexpression++, MS/MS	ENSG00000121897	O43766	372	3	SharedDomain	41	1.49	HomologMitoHighConf	Ortholog	25-50ambig	chr4	39460643	39479271	5	11	27	555000000	39	brainstem, skeletalmuscle, adipose, largeintestine, placenta			7.6					7.1	8.2		7.6		8.5		Mitochondria (Approved)
4698	68202	NDUFA5	B13|CI-13KD-B|CI-13kB|NUFM|UQOR13	NADH:ubiquinone oxidoreductase subunit A5	MitoCarta3.0	literature, APEX_matrix, mito protein domain+, induction, coexpression++, MS/MS++	MIM	OXPHOS > Complex I > CI subunits | OXPHOS > OXPHOS subunits	Tmito	26.2914	0	1	literature, APEX_matrix, mito protein domain+, induction, coexpression++, MS/MS++	ENSG00000128609	Q16718	116		MitoDomain	46	1.96	NoMitoHomolog	NoHomolog	75-100pure	chr7	123181082	123197958	14	19	1396	74900000000	92	all 14	9.9	9.7	10	9.5	10.1	9.7	9.6	9.3	9.6	9.7	9.7	9.7	9.4	9.4
4712	230075	NDUFB6	B17|CI	NADH:ubiquinone oxidoreductase subunit B6	MitoCarta3.0	literature, APEX_IMS, APEX_matrix, mito protein domain+, induction, coexpression++, MS/MS++	MIM	OXPHOS > Complex I > CI subunits | OXPHOS > OXPHOS subunits	Tmito	26.2914	0	1	literature, APEX_IMS, APEX_matrix, mito protein domain+, induction, coexpression++, MS/MS++	ENSG00000165264	O95139	128		MitoDomain	49	1.72	NoMitoHomolog	NoHomolog	75-100pure	chr9	32553523	32573182	14	19	962	77900000000	86	all 14	9.9	9.7	10	9.8	10.1	9.5	9.7	9.2	9.6	9.7	9.8	9.7	9.5	9.4	Mitochondria (Enhanced)
10651	53375	MTX2	metaxin-2	metaxin 2	MitoCarta3.0	literature, mito protein domain+, induction, coexpression++, MS/MS++	MOM	Protein import, sorting and homeostasis > Protein import and sorting > SAM | Mitochondrial dynamics and surveillance > Intramitochondrial membrane interactions	Tmito	26.2914	0	1	literature, mito protein domain+, induction, coexpression++, MS/MS++	ENSG00000128654	O75431	263		MitoDomain	48	2.05	NoMitoHomolog	NoHomolog	75-100pure	chr2	177134122	177202753	14	18	701	45600000000	81	all 14	9.9	9.7	9.8	9.3	9.6	9.3	9.6	8.4	9.3	8.9	9.4	9.1	9.5	9.6	Mitochondria (Supported)
8801	20917	SUCLG2	G-SCS|GBETA|GTPSCS	succinate-CoA ligase GDP-forming subunit beta	MitoCarta3.0	literature, APEX_matrix, targetP signal, yeast mito homolog+, Rickettsial homolog, mito protein domain, coexpression, MS/MS++	Matrix	Metabolism > Carbohydrate metabolism > TCA cycle | Metabolism > Carbohydrate metabolism > Itaconate metabolism | Metabolism > Nucleotide metabolism > Nucleotide synthesis and processing	Tmito	26.2777	0	1	literature, APEX_matrix, targetP signal, yeast mito homolog+, Rickettsial homolog, mito protein domain, coexpression, MS/MS++	ENSG00000172340	Q96I99	440	2	SharedDomain	27		OrthologMitoLowConf	Homolog	75-100pure	chr3	67410883	67705038	14	40	1126	71600000000	76	all 14	8	8	8.2	8.6	10.3	10.1	9.1	8.6	9.5	9.9	10.1	9.8	9.4	9.6	Mitochondria;Plasma membrane (Supported)
2230	14148	FDX1	ADX|FDX|LOH11CR1D	ferredoxin 1	MitoCarta3.0	literature, APEX_matrix, targetP signal, yeast mito homolog+, Rickettsial homolog, mito protein domain, induction, coexpression, MS/MS+	Matrix	Metabolism > Lipid metabolism > Cholesterol, bile acid, steroid synthesis | Metabolism > Metals and cofactors > Heme synthesis and processing | Metabolism > Metals and cofactors > Fe-S cluster biosynthesis | Metabolism > Metals and cofactors > Fe-S-containing proteins | Metabolism > Vitamin metabolism > Vitamin D metabolism	Tmito	26.2764	0	1	literature, APEX_matrix, targetP signal, yeast mito homolog+, Rickettsial homolog, mito protein domain, induction, coexpression, MS/MS+	ENSG00000137714	P10109	184	2	SharedDomain	10	5.12	OrthologMitoLowConf	Homolog	25-50pure	chr11	110300660	110335608	14	11	279	11800000000	44	all 14	7.6	7.6	8	7.5	9.2	9.6	7.8	7.6	8.8	8.8	8.6	8	9.1	9.5	Mitochondria (Enhanced)
6576	13358	SLC25A1	CMS23|CTP|D2L2AD|SEA|SLC20A3	solute carrier family 25 member 1	MitoCarta3.0	literature, yeast mito homolog++, mito protein domain+, coexpression, MS/MS++	MIM	Metabolism > Carbohydrate metabolism > Gluconeogenesis | Metabolism > Carbohydrate metabolism > TCA-associated | Metabolism > Lipid metabolism | Small molecule transport > SLC25A family	Tmito	26.2493	0	1	literature, yeast mito homolog++, mito protein domain+, coexpression, MS/MS++	ENSG00000100075	P53007	318	4	MitoDomain	18	-0.26	OrthologMitoHighConf	NoHomolog	50-75pure	chr22	19163087	19166376	12	23	652	53000000000	67	cerebrum, cerebellum, brainstem, spinalcord, kidney, liver, adipose, smallintestine, largeintestine, stomach, placenta, testis	8.9	8.4	9.1	9.5	9.1	9.5			10.4	9.6	9.3	8.7	9.7	9.8
28957	66230	MRPS28	COXPD47|HSPC007|MRP-S28|MRP-S35|MRPS35	mitochondrial ribosomal protein S28	MitoCarta3.0	literature, targetP signal, mito protein domain+, coexpression++, MS/MS++	Matrix	Mitochondrial central dogma > Translation > Mitochondrial ribosome	Tmito	26.2202	0	1	literature, targetP signal, mito protein domain+, coexpression++, MS/MS++	ENSG00000147586	Q9Y2Q9	187	2	MitoDomain	40	0.41	NoMitoHomolog	NoHomolog	50-75pure	chr8	80831094	80942506	14	14	266	4560000000	69	all 14	8.6	8.5	8.7	8.3	8.6	8.4	7.7	7.8	8.5	8.5	9	8.1	8.5	8.2	Mitochondria (Supported)
92609	66525	TIMM50	MGCA9|TIM50|TIM50L	translocase of inner mitochondrial membrane 50	MitoCarta3.0	literature, APEX_IMS, yeast mito homolog++, mito protein domain, coexpression++, MS/MS++	MIM	Protein import, sorting and homeostasis > Protein import and sorting > TIM23 presequence pathway	Tmito	26.1481	0	1	literature, APEX_IMS, yeast mito homolog++, mito protein domain, coexpression++, MS/MS++	ENSG00000105197	Q3ZCQ8	456	5	SharedDomain	43		OrthologMitoHighConf	NoHomolog	50-75pure	chr19	39971051	39981528	14	20	372	15000000000	60	all 14	8.4	8.9	9	8.2	9.4	8.7	8.9	8.8	9.4	8.7	9	8.5	9.4	9.2	Mitochondria;Nucleoplasm (Supported)
7417	22334	VDAC2	POR	voltage dependent anion channel 2	MitoCarta3.0	literature, APEX_IMS, yeast mito homolog+, mito protein domain+, induction, coexpression, MS/MS++	MOM	Small molecule transport	Tmito	26.1221	0	1	literature, APEX_IMS, yeast mito homolog+, mito protein domain+, induction, coexpression, MS/MS++	ENSG00000165637	P45880	309		MitoDomain	17	2.08	OrthologMitoLowConf	NoHomolog	50-75pure	chr10	76969911	76991207	14	18	2296	178000000000	71	all 14	10.3	9.8	10.3	10	10	9.3	10.1	9.4	10	10.4	10.2	9.9	10.3	10.3	Mitochondria (Supported)
284439	73095	SLC25A42	MECREN	solute carrier family 25 member 42	MitoCarta3.0	literature, yeast mito homolog+, mito protein domain+, induction, coexpression, MS/MS++	MIM	Metabolism > Metals and cofactors > Coenzyme A metabolism | Small molecule transport > SLC25A family	Tmito	26.1091	0	1	literature, yeast mito homolog+, mito protein domain+, induction, coexpression, MS/MS++	ENSG00000181035	Q86VD7	318		MitoDomain	28	1.34	OrthologMitoLowConf	NoHomolog	50-75pure	chr19	19174802	19223841	14	17	122	4020000000	61	all 14	8	7.6	7.6	8.3	9.1	9	8.8	7.5	8.2	7.6	7.9	7.6	7.9	8.2	Mitochondria (Supported)
54543	66169	TOMM7	TOM7	translocase of outer mitochondrial membrane 7	MitoCarta3.0	literature, yeast mito homolog++, mito protein domain+, coexpression, MS/MS++	MOM	Protein import, sorting and homeostasis > Protein import and sorting > TOM | Mitochondrial dynamics and surveillance > Mitophagy | Mitochondrial dynamics and surveillance > Autophagy	Tmito	26.0896	0	1	literature, yeast mito homolog++, mito protein domain+, coexpression, MS/MS++	ENSG00000196683	Q9P0U1	55	5	MitoDomain	12		OrthologMitoHighConf	NoHomolog	75-100pure	chr7	22852250	22862471	11	8	70	2900000000	93	cerebrum, cerebellum, spinalcord, kidney, liver, skeletalmuscle, adipose, smallintestine, stomach, placenta, testis	8.6	8.1		7.9	7.8	8.4		7.7	8.2	8.1		7.7	9	8.8
1891	51798	ECH1	HPXEL	enoyl-CoA hydratase 1	MitoCarta3.0	APEX_matrix, targetP signal+, yeast mito homolog+, mito protein domain, coexpression+, MS/MS++	Matrix	Metabolism > Lipid metabolism	Tmito	25.9632	0	1	APEX_matrix, targetP signal+, yeast mito homolog+, mito protein domain, coexpression+, MS/MS++	ENSG00000104823|ENSG00000282853	Q13011	328	1	SharedDomain	39		OrthologMitoLowConf	NoHomolog	50-75pure	chr19	39306061	39322497	14	22	796	41400000000	61	all 14	8.4	7.5	8.2	8.2	9.5	9.7	10.2	7.4	9.8	9.3	9.4	8.9	9.5	9.2	Mitochondria (Enhanced)
5188	229487	GATB	COXPD41|HSPC199|PET112|PET112L	glutamyl-tRNA amidotransferase subunit B	MitoCarta3.0	literature, APEX_matrix, targetP signal, yeast mito homolog, Rickettsial homolog, mito protein domain+, coexpression+, MS/MS	Matrix	Mitochondrial central dogma > Translation > mt-tRNA synthetases	Tmito	25.9072	0	1	literature, APEX_matrix, targetP signal, yeast mito homolog, Rickettsial homolog, mito protein domain+, coexpression+, MS/MS	ENSG00000059691	O75879	557	2	MitoDomain	35		HomologMitoHighConf	Ortholog	25-50ambig	chr4	152591808	152682175	5	12	19	74100000	31	cerebrum, skeletalmuscle, adipose, stomach, testis	7.3							7.3	7.3			6.7		7	Mitochondria (Supported)
617	66821	BCS1L	BCS|BCS1|BJS|FLNMS|GRACILE|Hs.6719|MC3DN1|PTD|h-BCS|h-BCS1	BCS1 homolog, ubiquinol-cytochrome c reductase complex chaperone	MitoCarta3.0	literature, APEX_matrix, yeast mito homolog++, Rickettsial homolog, mito protein domain+, coexpression+, MS/MS+	MIM	OXPHOS > Complex III > CIII assembly factors | OXPHOS > OXPHOS assembly factors	Tmito	25.7776	0	1	literature, APEX_matrix, yeast mito homolog++, Rickettsial homolog, mito protein domain+, coexpression+, MS/MS+	ENSG00000074582	Q9Y276	419		MitoDomain	37		OrthologMitoHighConf	Homolog	25-50pure	chr2	219524378	219528166	13	14	106	1870000000	45	cerebrum, cerebellum, brainstem, spinalcord, liver, heart, skeletalmuscle, adipose, smallintestine, largeintestine, stomach, placenta, testis	8.3	7.8	8	8.5		8.1	7.8	7.8	8.5	7.8	8.2	8.1	8.3	8.1
26284	57837	ERAL1	CEGA|ERA|ERA-W|ERAL1A|ERAL1B|H-ERA|HERA-A|HERA-B|PRLTS6	Era like 12S mitochondrial rRNA chaperone 1	MitoCarta3.0	APEX_matrix, targetP signal+, yeast mito homolog+, Rickettsial homolog, mito protein domain, induction, coexpression++	Matrix	Mitochondrial central dogma > mtRNA metabolism > mtRNA granules | Mitochondrial central dogma > Translation > Mitochondrial ribosome assembly	Tmito	25.6968	0	1	APEX_matrix, targetP signal+, yeast mito homolog+, Rickettsial homolog, mito protein domain, induction, coexpression++	ENSG00000132591	O75616	437	1	SharedDomain	43	0.53	OrthologMitoLowConf	Homolog		chr17	27182042	27188072																					Mitochondria (Enhanced)
152100	67899	CMC1	C3orf68	C-X9-C motif containing 1	MitoCarta3.0	APEX_IMS, GFP, yeast mito homolog++, mito protein domain+, induction, coexpression, MS/MS+	IMS	OXPHOS > Complex IV > CIV assembly factors | OXPHOS > OXPHOS assembly factors	Tmito	25.5981	0	1	APEX_IMS, GFP, yeast mito homolog++, mito protein domain+, induction, coexpression, MS/MS+	ENSG00000187118	Q7Z7K0	106		MitoDomain	27	0.72	OrthologMitoHighConf	NoHomolog	75-100ambig	chr3	28283123	28361263	12	11	76	2180000000	76	cerebrum, cerebellum, brainstem, spinalcord, kidney, liver, adipose, smallintestine, largeintestine, stomach, placenta, testis	8.2	7.9	8.6	7.9	8.6	8			8.1	8.2	8.3	8.1	8.4	7.8
10573	68611	MRPL28	MAAT1|p15	mitochondrial ribosomal protein L28	MitoCarta3.0	literature, APEX_matrix, yeast mito homolog++, Rickettsial homolog, coexpression, MS/MS++	Matrix	Mitochondrial central dogma > Translation > Mitochondrial ribosome	Tmito	25.5595	0	1	literature, APEX_matrix, yeast mito homolog++, Rickettsial homolog, coexpression, MS/MS++	ENSG00000086504	Q13084	256	5	NA	28		OrthologMitoHighConf	Ortholog	75-100pure	chr16	417383	420569	12	27	158	2910000000	89	cerebrum, cerebellum, brainstem, spinalcord, liver, heart, adipose, smallintestine, largeintestine, stomach, placenta, testis	7.8	7.6	7.9	7.9		8	7.7		8.5	8.5	8.8	7.7	8.9	8.4	Mitochondria (Supported)
10102	66399	TSFM	EFTS|EFTSMT	Ts translation elongation factor, mitochondrial	MitoCarta3.0	literature, APEX_matrix, targetP signal+, Rickettsial homolog, mito protein domain, induction, coexpression, MS/MS++	Matrix	Mitochondrial central dogma > Translation > Translation factors	Tmito	25.5449	0	1	literature, APEX_matrix, targetP signal+, Rickettsial homolog, mito protein domain, induction, coexpression, MS/MS++	ENSG00000123297	P43897	346	1	SharedDomain	15	1.47	NoMitoHomolog	Ortholog	50-75pure	chr12	58176527	58196639	13	20	204	5650000000	70	cerebrum, cerebellum, brainstem, spinalcord, liver, heart, skeletalmuscle, adipose, smallintestine, largeintestine, stomach, placenta, testis	8.2	7.7	8.2	8.6		8.1	8.3	7.4	8.7	8.6	9.1	8.4	9.1	8.9	Mitochondria (Supported)
2395	14297	FXN	CyaY|FA|FARR|FRDA|X25	frataxin	MitoCarta3.0	literature, APEX_matrix, targetP signal, yeast mito homolog++, Rickettsial homolog, mito protein domain, coexpression, MS/MS+	Matrix	Metabolism > Metals and cofactors > Fe-S cluster biosynthesis	Tmito	25.5447	0	1	literature, APEX_matrix, targetP signal, yeast mito homolog++, Rickettsial homolog, mito protein domain, coexpression, MS/MS+	ENSG00000165060	Q16595	210	2	SharedDomain	15		OrthologMitoHighConf	Ortholog	25-50pure	chr9	71650478	71715094	14	6	116	3350000000	29	all 14	8	8	8.5	7.9	8.9	8.8	8.1	7.9	7.8	8.2	8.3	7.9	8.4	8.7	Mitochondria (Supported)
27247	56748	NFU1	CGI-33|HIRIP|HIRIP5|MMDS1|NIFUC|Nfu|NifU	NFU1 iron-sulfur cluster scaffold	MitoCarta3.0	APEX_matrix, targetP signal, yeast mito homolog++, Rickettsial homolog, mito protein domain, coexpression, MS/MS+	Matrix	Metabolism > Metals and cofactors > Fe-S cluster biosynthesis | Metabolism > Metals and cofactors > Fe-S-containing proteins	Tmito	25.5447	0	1	APEX_matrix, targetP signal, yeast mito homolog++, Rickettsial homolog, mito protein domain, coexpression, MS/MS+	ENSG00000169599	Q9UMS0	254	2	SharedDomain	11		OrthologMitoHighConf	Ortholog	25-50pure	chr2	69623244	69664760	14	8	197	10300000000	45	all 14	9.3	9.1	9.1	8.9	8.9	8.7	8.6	7.6	8.9	8.3	9	8.2	8.9	8.7	Cytosol (Supported)
51067	70120	YARS2	CGI-04|MLASA2|MT-TYRRS|TYRRS	tyrosyl-tRNA synthetase 2	MitoCarta3.0	literature, APEX_matrix, targetP signal, yeast mito homolog++, Rickettsial homolog, mito protein domain, coexpression, MS/MS+	Matrix	Mitochondrial central dogma > Translation > mt-tRNA synthetases	Tmito	25.5447	0	1	literature, APEX_matrix, targetP signal, yeast mito homolog++, Rickettsial homolog, mito protein domain, coexpression, MS/MS+	ENSG00000139131	Q9Y2Z4	477	2	SharedDomain	14		OrthologMitoHighConf	Ortholog	25-50pure	chr12	32899477	32908887	9	15	49	569000000	38	brainstem, spinalcord, kidney, adipose, smallintestine, largeintestine, stomach, placenta, testis			7.7	7.8	7.9				7.4	7.7	7.8	6.9	8.2	7.8	Mitochondria (Supported)
219927	353242	MRPL21	L21mt|MRP-L21	mitochondrial ribosomal protein L21	MitoCarta3.0	literature, APEX_matrix, targetP signal, yeast mito homolog++, Rickettsial homolog, mito protein domain, coexpression, MS/MS+	Matrix	Mitochondrial central dogma > Translation > Mitochondrial ribosome	Tmito	25.5447	0	1	literature, APEX_matrix, targetP signal, yeast mito homolog++, Rickettsial homolog, mito protein domain, coexpression, MS/MS+	ENSG00000197345	Q7Z2W9	205	2	SharedDomain	13		OrthologMitoHighConf	Ortholog	25-50pure	chr11	68658745	68671303	14	11	137	2030000000	50	all 14	8.4	8	8.2	7.5	7.9	8.2	8	7.3	7.9	7.8	8.8	7.8	8.4	7.9	Mitochondria;Nucleoplasm (Approved)
8659	212647	ALDH4A1	ALDH4|P5CD|P5CDh	aldehyde dehydrogenase 4 family member A1	MitoCarta3.0	literature, APEX_matrix, targetP signal+, yeast mito homolog++, mito protein domain, coexpression, MS/MS++	Matrix	Metabolism > Amino acid metabolism > Proline metabolism | Metabolism > Amino acid metabolism > Glyoxylate metabolism	Tmito	25.5079	0	1	literature, APEX_matrix, targetP signal+, yeast mito homolog++, mito protein domain, coexpression, MS/MS++	ENSG00000159423	P30038	563	1	SharedDomain	11		OrthologMitoHighConf	NoHomolog	50-75pure	chr1	19197923	19229293	14	40	2218	167000000000	66	all 14	9.2	8.7	9.2	9.3	10.8	10.7	9.8	9.6	10	9.7	9.3	9.7	10	9.6
84134	641376	TOMM40L	TOMM40B	translocase of outer mitochondrial membrane 40 like	MitoCarta3.0	targetP signal, yeast mito homolog+, mito protein domain+, induction, coexpression+, MS/MS	MOM	Protein import, sorting and homeostasis > Protein import and sorting > TOM	Tpossible_mito	25.4413	0	1	targetP signal, yeast mito homolog+, mito protein domain+, induction, coexpression+, MS/MS	ENSG00000158882	Q969M1	308	3	MitoDomain	39	1.01	OrthologMitoLowConf	NoHomolog	25-50ambig	chr1	161195728	161200536	8	6	36	536000000	28	cerebrum, cerebellum, brainstem, spinalcord, adipose, largeintestine, stomach, testis	8.3	8	7.6	8					7.7		7.5	7		7.3
51103	69702	NDUFAF1	CGI-65|CGI65|CIA30|MC1DN11	NADH:ubiquinone oxidoreductase complex assembly factor 1	MitoCarta3.0	literature, APEX_matrix, targetP signal, mito protein domain, induction, coexpression++, MS/MS++	MIM	OXPHOS > Complex I > CI assembly factors | OXPHOS > OXPHOS assembly factors	Tmito	25.4025	0	1	literature, APEX_matrix, targetP signal, mito protein domain, induction, coexpression++, MS/MS++	ENSG00000137806	Q9Y375	327	2	SharedDomain	46	2.08	NoMitoHomolog	NoHomolog	50-75pure	chr15	41679546	41694658	10	20	71	1010000000	51	cerebellum, brainstem, spinalcord, heart, adipose, smallintestine, largeintestine, stomach, placenta, testis		7.2	7.5	8			7.4		8.5	7	8.4	7	8	8.1	Cytosol (Enhanced)
4716	68342	NDUFB10	PDSW	NADH:ubiquinone oxidoreductase subunit B10	MitoCarta3.0	literature, APEX_matrix, mito protein domain+, induction, coexpression++, MS/MS++	MIM	OXPHOS > Complex I > CI subunits | OXPHOS > OXPHOS subunits	Tmito	25.3606	0	1	literature, APEX_matrix, mito protein domain+, induction, coexpression++, MS/MS++	ENSG00000140990	O96000	172		MitoDomain	48	2.29	NoMitoHomolog	NoHomolog	50-75pure	chr16	2009516	2011976	14	17	764	85600000000	74	all 14	10.2	10.1	10.1	9.8	9.6	9.4	10.1	9.2	9.5	9.4	9.6	9.5	9.6	9.4
36	66885	ACADSB	2-MEBCAD|ACAD7|SBCAD	acyl-CoA dehydrogenase short/branched chain	MitoCarta3.0	literature, APEX_matrix, targetP signal, mito protein domain+, induction, coexpression, MS/MS++	Matrix	Metabolism > Lipid metabolism > Fatty acid oxidation | Metabolism > Amino acid metabolism > Branched-chain amino acid metabolism	Tmito	25.3309	0	1	literature, APEX_matrix, targetP signal, mito protein domain+, induction, coexpression, MS/MS++	ENSG00000196177	P45954	432	2	MitoDomain	28	0.57	NoMitoHomolog	NoHomolog	75-100pure	chr10	124768428	124817806	14	36	710	39000000000	75	all 14	8.6	8.4	8.6	8.8	9.5	9.3	9	8.8	9.8	8.5	8.5	10.3	9.5	9.3	Mitochondria (Supported)
64965	69527	MRPS9	MRP-S9|RPMS9|S9mt	mitochondrial ribosomal protein S9	MitoCarta3.0	literature, APEX_matrix, targetP signal, yeast mito homolog++, Rickettsial homolog, mito protein domain, induction, coexpression, MS/MS	Matrix	Mitochondrial central dogma > mtRNA metabolism > mtRNA granules | Mitochondrial central dogma > Translation > Mitochondrial ribosome	Tmito	25.2372	0	1	literature, APEX_matrix, targetP signal, yeast mito homolog++, Rickettsial homolog, mito protein domain, induction, coexpression, MS/MS	ENSG00000135972	P82933	396	3	SharedDomain	20	0.9	OrthologMitoHighConf	Homolog	50-75ambig	chr2	105654482	105716418	14	28	236	5740000000	66	all 14	8.4	8.4	8.3	8.1	8.8	7.9	8	8.1	8.7	8.8	9	8.4	9.2	8.1	Mitochondria (Enhanced)
56997	67426	COQ8A	ADCK3|ARCA2|CABC1|COQ10D4|COQ8|SCAR9	coenzyme Q8A	MitoCarta3.0	literature, APEX_matrix, yeast mito homolog+, Rickettsial homolog, mito protein domain, induction, coexpression+, MS/MS++	MIM	Metabolism > Metals and cofactors > Coenzyme Q metabolism	Tmito	25.1926	0	1	literature, APEX_matrix, yeast mito homolog+, Rickettsial homolog, mito protein domain, induction, coexpression+, MS/MS++	ENSG00000163050	Q8NI60	647		SharedDomain	30	1.34	OrthologMitoLowConf	Homolog	50-75pure	chr1	227127937	227175246	14	31	266	11600000000	53	all 14	8	7.8	7.8	7.9	9.2	9.2	9.5	9.5	8.9	7.7	8.8	8.6	7.2	7.7	Mitochondria (Supported)
37	11370	ACADVL	ACAD6|LCACD|VLCAD	acyl-CoA dehydrogenase very long chain	MitoCarta3.0	literature, APEX_matrix, targetP signal+, mito protein domain+, coexpression+, MS/MS++	MIM	Metabolism > Lipid metabolism > Fatty acid oxidation	Tmito	25.1431	0	1	literature, APEX_matrix, targetP signal+, mito protein domain+, coexpression+, MS/MS++	ENSG00000072778	P49748	678	1	MitoDomain	38		NoMitoHomolog	NoHomolog	75-100pure	chr17	7120443	7128586	14	64	3755	320000000000	90	all 14	9.2	8.9	9.4	9.4	10.6	10.6	10.8	10.6	10.5	10.3	10.5	10.4	9.8	9.9	Mitochondria;Nucleoli (Supported)
51117	227683	COQ4	CGI-92|COQ10D7	coenzyme Q4	MitoCarta3.0	literature, targetP signal+, yeast mito homolog++, mito protein domain+, coexpression, MS/MS	MIM	Metabolism > Metals and cofactors > Coenzyme Q metabolism	Tmito	25.0971	0	1	literature, targetP signal+, yeast mito homolog++, mito protein domain+, coexpression, MS/MS	ENSG00000167113	Q9Y3A0	265	1	MitoDomain	7		OrthologMitoHighConf	NoHomolog	50-75ambig	chr9	131084790	131096351	11	18	101	1710000000	67	cerebrum, cerebellum, brainstem, kidney, liver, skeletalmuscle, adipose, smallintestine, largeintestine, stomach, placenta	8	8.1	7.1		8.3	7.8		6.5	8.4	7.9	8.9	7.9	7.8		Mitochondria (Supported)
29088	27395	MRPL15	HSPC145|L15mt|MRP-L15|MRP-L7|RPML7	mitochondrial ribosomal protein L15	MitoCarta3.0	literature, APEX_matrix, yeast mito homolog++, Rickettsial homolog, mito protein domain, induction, coexpression, MS/MS	Matrix	Mitochondrial central dogma > Translation > Mitochondrial ribosome	Tmito	25.0806	0	1	literature, APEX_matrix, yeast mito homolog++, Rickettsial homolog, mito protein domain, induction, coexpression, MS/MS	ENSG00000137547	Q9P015	296	4	SharedDomain	9	2.17	OrthologMitoHighConf	Ortholog	50-75ambig	chr8	55047780	55061074	12	22	118	3160000000	68	cerebrum, cerebellum, brainstem, spinalcord, kidney, liver, adipose, smallintestine, largeintestine, stomach, placenta, testis	8	7.6	7.3	8	8.3	7.5			8.4	8.4	9.1	7.4	8.9	8.4
4695	17991	NDUFA2	B8|CD14|CIB8|MC1DN13	NADH:ubiquinone oxidoreductase subunit A2	MitoCarta3.0	literature, APEX_matrix, targetP signal, mito protein domain, induction, coexpression++, MS/MS++	MIM	OXPHOS > Complex I > CI subunits | OXPHOS > OXPHOS subunits	Tmito	25.0692	0	1	literature, APEX_matrix, targetP signal, mito protein domain, induction, coexpression++, MS/MS++	ENSG00000131495	O43678	99	2	SharedDomain	43	0.57	NoMitoHomolog	NoHomolog	75-100pure	chr5	140024947	140027370	14	15	729	59000000000	88	all 14	9.8	9.6	9.8	9.4	9.9	9.4	9.6	8.7	9.5	9.7	9.7	9.9	9.2	9.1
79590	67707	MRPL24	L24mt|MRP-L18|MRP-L24	mitochondrial ribosomal protein L24	MitoCarta3.0	literature, APEX_matrix, targetP signal, yeast mito homolog++, Rickettsial homolog, mito protein domain, coexpression, MS/MS++	Matrix	Mitochondrial central dogma > Translation > Mitochondrial ribosome	Tmito	25.0642	0	1	literature, APEX_matrix, targetP signal, yeast mito homolog++, Rickettsial homolog, mito protein domain, coexpression, MS/MS++	ENSG00000143314	Q96A35	216	3	SharedDomain	6		OrthologMitoHighConf	Ortholog	50-75pure	chr1	156707093	156710923	13	17	115	2780000000	73	cerebrum, cerebellum, brainstem, spinalcord, liver, heart, skeletalmuscle, adipose, smallintestine, largeintestine, stomach, placenta, testis	8.5	8.3	8.3	7.6		8.2	8	6.4	8.2	8.4	8.7	7.2	8.9	7.8
3329	15510	HSPD1	CPN60|GROEL|HLD4|HSP-60|HSP60|HSP65|HuCHA60|SPG13	heat shock protein family D (Hsp60) member 1	MitoCarta3.0	literature, APEX_matrix, targetP signal+, yeast mito homolog++, Rickettsial homolog, mito protein domain, MS/MS++	Matrix	Protein import, sorting and homeostasis > Protein homeostasis > Chaperones	Tmito	25.0621	0	1	literature, APEX_matrix, targetP signal+, yeast mito homolog++, Rickettsial homolog, mito protein domain, MS/MS++	ENSG00000144381	P10809	573	1	SharedDomain	NA		OrthologMitoHighConf	Homolog	75-100pure	chr2	198351307	198364998	14	78	13912	1170000000000	94	all 14	10.7	10.3	10.8	10.8	11.3	11.1	10.7	10.6	10.9	10.9	11	10.7	11.2	10.9	Mitochondria (Enhanced)
4725	595136	NDUFS5	CI-15k|CI15K	NADH:ubiquinone oxidoreductase subunit S5	MitoCarta3.0	literature, APEX_IMS, mito protein domain+, induction, coexpression++, MS/MS++	MIM	OXPHOS > Complex I > CI subunits | OXPHOS > OXPHOS subunits	Tmito	25.0273	0	1	literature, APEX_IMS, mito protein domain+, induction, coexpression++, MS/MS++	ENSG00000168653	O43920	106		MitoDomain	44	1.35	NoMitoHomolog	NoHomolog	75-100pure	chr1	39491966	39500308	14	19	583	27600000000	91	all 14	9.4	9.1	9.5	9.2	9.3	9.3	9.4	8.9	9.1	9.5	9.2	9.2	9.4	9.2
50808	56248	AK3	AK3L1|AK6|AKL3L|AKL3L1|FIX	adenylate kinase 3	MitoCarta3.0	literature, APEX_matrix, targetP signal, Rickettsial homolog, mito protein domain, induction, coexpression, MS/MS++	Matrix	Metabolism > Nucleotide metabolism > Nucleotide synthesis and processing	Tmito	25.0021	0	1	literature, APEX_matrix, targetP signal, Rickettsial homolog, mito protein domain, induction, coexpression, MS/MS++	ENSG00000147853	Q9UIJ7	227	2	SharedDomain	26	0.89	HomologMitoLowConf	Homolog	75-100pure	chr9	4709556	4742043	14	28	1015	102000000000	89	all 14	9.9	9.8	9.9	9.6	10.1	10.3	9.4	8.2	10	10	9.8	9.5	9.9	9.5	Mitochondria (Supported)
54205	13063	CYCS	CYC|HCS|THC4	cytochrome c, somatic	MitoCarta3.0	literature, APEX_IMS, yeast mito homolog++, Rickettsial homolog, mito protein domain+, MS/MS++	IMS	Metabolism > Metals and cofactors > Heme-containing proteins | Metabolism > Electron carriers > Cytochromes | OXPHOS > OXPHOS subunits | OXPHOS > Cytochrome C | Mitochondrial dynamics and surveillance > Apoptosis	Tmito	24.9447	0	1	literature, APEX_IMS, yeast mito homolog++, Rickettsial homolog, mito protein domain+, MS/MS++	ENSG00000172115	P99999	105		MitoDomain	1		OrthologMitoHighConf	Ortholog	75-100pure	chr7	25158269	25164980	14	21	2698	249000000000	92	all 14	10.3	10.2	10.5	10	10.7	10.1	10.3	9.9	10.1	10.3	10	10	10.1	10.3	Mitochondria (Supported)
4285	70478	MIPEP	COXPD31|HMIP|MIP	mitochondrial intermediate peptidase	MitoCarta3.0	literature, APEX_matrix, targetP signal+, yeast mito homolog++, mito protein domain, induction, MS/MS++	Matrix	Protein import, sorting and homeostasis > Protein import and sorting > Preprotein cleavage | Protein import, sorting and homeostasis > Protein homeostasis > Proteases	Tmito	24.9354	0	1	literature, APEX_matrix, targetP signal+, yeast mito homolog++, mito protein domain, induction, MS/MS++	ENSG00000027001	Q99797	713	1	SharedDomain	3	1.33	OrthologMitoHighConf	NoHomolog	50-75pure	chr13	24304327	24463587	12	35	146	1960000000	59	cerebrum, spinalcord, kidney, liver, heart, skeletalmuscle, adipose, smallintestine, largeintestine, stomach, placenta, testis	7.4			6.9	8.1	8	6.8	7.2	8.3	7.1	7.7	7.9	8	9.1	Mitochondria (Enhanced)
90624	75530	LYRM7	C5orf31|MC3DN8|MZM1L	LYR motif containing 7	MitoCarta3.0	literature, APEX_matrix, targetP signal, yeast mito homolog++, mito protein domain+, MS/MS++	Matrix	OXPHOS > Complex III > CIII assembly factors | OXPHOS > OXPHOS assembly factors	Tmito	24.9269	0	1	literature, APEX_matrix, targetP signal, yeast mito homolog++, mito protein domain+, MS/MS++	ENSG00000186687	Q5U5X0	104	2	MitoDomain	NA		OrthologMitoHighConf	NoHomolog	75-100pure	chr5	130506640	130541119	13	10	56	501000000	88	cerebrum, cerebellum, brainstem, spinalcord, liver, heart, skeletalmuscle, adipose, smallintestine, largeintestine, stomach, placenta, testis	7.7	7.7	8.2	7.5		7.3	7.4	6.8	7.3	7.2	7.1	6.3	7.5	7.9
1384	12908	CRAT	CAT|CAT1|NBIA8	carnitine O-acetyltransferase	MitoCarta3.0	literature, APEX_matrix, targetP signal, yeast mito homolog+, mito protein domain, induction, coexpression, MS/MS++	MIM	Metabolism > Lipid metabolism > Fatty acid oxidation	Tmito	24.9	0	1	literature, APEX_matrix, targetP signal, yeast mito homolog+, mito protein domain, induction, coexpression, MS/MS++	ENSG00000095321	P43155	626	2	SharedDomain	15	1.47	OrthologMitoLowConf	NoHomolog	50-75pure	chr9	131857072	131873070	14	46	1016	55300000000	67	all 14	8.9	8.6	8.9	8.7	9.7	8.7	10.1	10	10	9.1	9	9.2	8.8	10	Nuclear membrane;Nucleoplasm (Approved)
5096	66904	PCCB	-	propionyl-CoA carboxylase subunit beta	MitoCarta3.0	literature, targetP signal+, Rickettsial homolog, mito protein domain, coexpression+, MS/MS++	Matrix	Metabolism > Carbohydrate metabolism > Propanoate metabolism | Metabolism > Lipid metabolism > Fatty acid oxidation	Tmito	24.8143	0	1	literature, targetP signal+, Rickettsial homolog, mito protein domain, coexpression+, MS/MS++	ENSG00000114054	P05166	559	1	SharedDomain	31		HomologMitoLowConf	Homolog	75-100pure	chr3	135969166	136049013	14	46	1233	62700000000	91	all 14	9.2	8.8	9	8.8	10	9.7	9.6	9.4	10.2	9.4	9.5	10	9.4	9.6
51081	50529	MRPS7	COXPD34|MRP-S|MRP-S7|RP-S7|RPMS7|S7mt|bMRP27a	mitochondrial ribosomal protein S7	MitoCarta3.0	literature, APEX_matrix, targetP signal, yeast mito homolog++, Rickettsial homolog, mito protein domain, coexpression+, MS/MS	Matrix	Mitochondrial central dogma > mtRNA metabolism > mtRNA granules | Mitochondrial central dogma > Translation > Mitochondrial ribosome	Tmito	24.5906	0	1	literature, APEX_matrix, targetP signal, yeast mito homolog++, Rickettsial homolog, mito protein domain, coexpression+, MS/MS	ENSG00000125445	Q9Y2R9	242	2	SharedDomain	38		OrthologMitoHighConf	Homolog	50-75ambig	chr17	73257748	73262457	14	22	191	4010000000	66	all 14	8.6	8.6	8.5	8.2	8.4	8.6	7.7	7.2	8.3	8.5	8.7	7.7	8.9	8.3	Mitochondria (Approved)
11222	94062	MRPL3	COXPD9|MRL3|RPML3	mitochondrial ribosomal protein L3	MitoCarta3.0	literature, APEX_matrix, yeast mito homolog++, Rickettsial homolog, mito protein domain, induction, coexpression	Matrix	Mitochondrial central dogma > Translation > Mitochondrial ribosome	Tmito	24.5294	0	1	literature, APEX_matrix, yeast mito homolog++, Rickettsial homolog, mito protein domain, induction, coexpression	ENSG00000114686	P09001	348	4	SharedDomain	22	1.52	OrthologMitoHighConf	Ortholog	50-75crude	chr3	131181044	131221860	13	21	107	1930000000	59	cerebrum, cerebellum, brainstem, spinalcord, kidney, liver, heart, skeletalmuscle, adipose, smallintestine, largeintestine, placenta, testis	7.9	7.4	7.8	7.2	8.3	7.7	7.3	7.5	8.1	8.3	8.7		8.7	8.3
5625	19125	PRODH	HSPOX2|PIG6|POX|PRODH1|PRODH2|TP53I6	proline dehydrogenase 1	MitoCarta3.0	literature, targetP signal, yeast mito homolog+, mito protein domain+, coexpression, MS/MS++	MIM	Metabolism > Amino acid metabolism > Proline metabolism | Metabolism > Electron carriers > Q-linked reactions, other	Tmito	24.4195	0	1	literature, targetP signal, yeast mito homolog+, mito protein domain+, coexpression, MS/MS++	ENSG00000100033	O43272	600	3	MitoDomain	11		OrthologMitoLowConf	NoHomolog	50-75pure	chr22	18900286	18924066	13	46	510	22100000000	70	cerebrum, cerebellum, brainstem, spinalcord, kidney, liver, skeletalmuscle, adipose, smallintestine, largeintestine, stomach, placenta, testis	8.7	8.5	8.8	8.7	9.8	9.9		7.4	9.5	8.7	8.7	8.3	8.7	8.1
5095	110821	PCCA	-	propionyl-CoA carboxylase subunit alpha	MitoCarta3.0	literature, targetP signal, Rickettsial homolog, mito protein domain, induction, coexpression+, MS/MS++	Matrix	Metabolism > Carbohydrate metabolism > Propanoate metabolism | Metabolism > Lipid metabolism > Fatty acid oxidation | Metabolism > Vitamin metabolism > Biotin utilizing proteins	Tmito	24.4144	0	1	literature, targetP signal, Rickettsial homolog, mito protein domain, induction, coexpression+, MS/MS++	ENSG00000175198	P05165	728	2	SharedDomain	37	0.95	NoMitoHomolog	Homolog	75-100pure	chr13	100741268	101182691	14	64	2204	151000000000	81	all 14	9.6	9.5	9.6	9.5	10.8	10.1	9.5	9.5	10.4	9.4	10	10.2	9.5	9.7	Mitochondria (Supported)
56922	72039	MCCC1	MCC-B|MCCA	methylcrotonoyl-CoA carboxylase 1	MitoCarta3.0	literature, targetP signal, Rickettsial homolog, mito protein domain, induction, coexpression+, MS/MS++	Matrix	Metabolism > Amino acid metabolism > Branched-chain amino acid metabolism | Metabolism > Vitamin metabolism > Biotin utilizing proteins	Tmito	24.4144	0	1	literature, targetP signal, Rickettsial homolog, mito protein domain, induction, coexpression+, MS/MS++	ENSG00000078070	Q96RQ3	725	2	SharedDomain	35	1.08	NoMitoHomolog	Homolog	75-100pure	chr3	182733005	182817365	14	54	1115	78800000000	79	all 14	9.1	8.9	9.2	9.2	10.5	9.8	9.3	9.3	10.3	8.7	9.4	9.9	9	9.4	Mitochondria (Supported)
6183	24030	MRPS12	MPR-S12|MT-RPS12|RPMS12|RPS12|RPSM12	mitochondrial ribosomal protein S12	MitoCarta3.0	literature, yeast mito homolog++, Rickettsial homolog, mito protein domain, induction, coexpression+, MS/MS+	Matrix	Mitochondrial central dogma > Translation > Mitochondrial ribosome	Tmito	24.3808	0	1	literature, yeast mito homolog++, Rickettsial homolog, mito protein domain, induction, coexpression+, MS/MS+	ENSG00000128626|ENSG00000283018	O15235	138		SharedDomain	35	0.54	OrthologMitoHighConf	Homolog	25-50pure	chr19	39421347	39423659	12	7	66	1380000000	48	cerebrum, cerebellum, brainstem, spinalcord, liver, heart, adipose, smallintestine, largeintestine, stomach, placenta, testis	8.1	7.9	8.2	7.7		8.1	7.4		7.8	7.8	8.4	7.5	8.5	8
81570	20480	CLPB	ANKCLB|HSP78|MEGCANN|MGCA7|SKD3	caseinolytic mitochondrial matrix peptidase chaperone subunit B	MitoCarta3.0	APEX_IMS, targetP signal+, yeast mito homolog+, Rickettsial homolog, mito protein domain, MS/MS++	IMS	Protein import, sorting and homeostasis > Protein homeostasis > Proteases	Tmito	24.3119	0	1	APEX_IMS, targetP signal+, yeast mito homolog+, Rickettsial homolog, mito protein domain, MS/MS++	ENSG00000162129	Q9H078	707	1	SharedDomain	1		OrthologMitoLowConf	Ortholog	50-75pure	chr11	72003469	72145724	13	38	238	3970000000	58	cerebrum, cerebellum, brainstem, spinalcord, kidney, liver, skeletalmuscle, adipose, smallintestine, largeintestine, stomach, placenta, testis	8.6	7.9	7.9	8.5	7.7	7.7		8.2	8.3	6.2	7.7	8.1	8.3	9.4
5163	228026	PDK1	-	pyruvate dehydrogenase kinase 1	MitoCarta3.0	literature, APEX_matrix, targetP signal+, yeast mito homolog+, mito protein domain+, MS/MS++	Matrix	Metabolism > Carbohydrate metabolism > Pyruvate metabolism	Tmito	24.2522	0	1	literature, APEX_matrix, targetP signal+, yeast mito homolog+, mito protein domain+, MS/MS++	ENSG00000152256	Q15118	456	1	MitoDomain	2		OrthologMitoLowConf	NoHomolog	50-75pure	chr2	173420696	173463862	14	22	153	2730000000	56	all 14	8.4	7.4	7.1	8.1	8.1	8.1	8.6	7.7	8.8	8.3	8.4	7.9	7.6	8.6	Mitochondria;Nucleoli (Approved)
740	18120	MRPL49	C11orf4|L49mt|MRP-L49|NOF|NOF1	mitochondrial ribosomal protein L49	MitoCarta3.0	literature, APEX_matrix, targetP signal, yeast mito homolog++, mito protein domain, coexpression, MS/MS++	Matrix	Mitochondrial central dogma > Translation > Mitochondrial ribosome	Tmito	24.1026	0	1	literature, APEX_matrix, targetP signal, yeast mito homolog++, mito protein domain, coexpression, MS/MS++	ENSG00000149792	Q13405	166	2	SharedDomain	10		OrthologMitoHighConf	NoHomolog	75-100pure	chr11	64889715	64894841	14	16	158	4960000000	78	all 14	8.4	8.3	8.5	8.1	9	8.6	8	8	8.4	8.5	9	7.8	8.7	8.6
1347	12866	COX7A2	COX7AL|COX7AL1|COXVIIAL|COXVIIa-L|VIIAL	cytochrome c oxidase subunit 7A2	MitoCarta3.0	literature, mito protein domain+, induction, coexpression++, MS/MS++	MIM	OXPHOS > Complex IV > CIV subunits | OXPHOS > OXPHOS subunits	Tmito	24.0965	0	1	literature, mito protein domain+, induction, coexpression++, MS/MS++	ENSG00000112695	P14406	115		MitoDomain	46	0.87	NoMitoHomolog	NoHomolog	50-75pure	chr6	75947390	75953644	14	7	482	42100000000	73	all 14	10	9.5	9.7	9	9.8	9.5	7.5	8.4	9.2	9.4	7.8	9.4	9.3	9.7
84233	66271	TMEM126A	OPA7	transmembrane protein 126A	MitoCarta3.0	literature, mito protein domain+, induction, coexpression++, MS/MS++	MIM	OXPHOS > Complex I > CI assembly factors | OXPHOS > OXPHOS assembly factors	Tmito	24.0965	0	1	literature, mito protein domain+, induction, coexpression++, MS/MS++	ENSG00000171202	Q9H061	195		MitoDomain	45	0.93	NoMitoHomolog	NoHomolog	50-75pure	chr11	85358962	85367597	14	14	429	11800000000	73	all 14	9.2	9.1	9.2	8.8	9.3	8.9	8.4	8.6	8.8	8.6	9	8.5	8.9	8.6	Cytosol (Approved)
55268	52430	ECHDC2	-	enoyl-CoA hydratase domain containing 2	MitoCarta3.0	targetP signal, yeast mito homolog+, Rickettsial homolog, mito protein domain, coexpression, MS/MS++	Matrix	0	Tpossible_mito	24.0959	0	1	targetP signal, yeast mito homolog+, Rickettsial homolog, mito protein domain, coexpression, MS/MS++	ENSG00000121310	Q86YB7	292	2	SharedDomain	10		OrthologMitoLowConf	Homolog	50-75pure	chr1	53361581	53387446	14	17	319	14500000000	67	all 14	7.2	7.3	7.5	7.8	9.8	9.7	8.1	7	8.9	8	8.1	9.2	9.1	7.5	Mitochondria (Approved)
3052	15159	HCCS	CCHL|LSDMCA1|MCOPS7|MLS	holocytochrome c synthase	MitoCarta3.0	literature, APEX_IMS, yeast mito homolog++, mito protein domain+, induction, coexpression, MS/MS	IMS	Metabolism > Metals and cofactors > Heme synthesis and processing | OXPHOS > OXPHOS subunits | OXPHOS > Cytochrome C	Tmito	24.0815	0	1	literature, APEX_IMS, yeast mito homolog++, mito protein domain+, induction, coexpression, MS/MS	ENSG00000004961	P53701	268		MitoDomain	18	2.2	OrthologMitoHighConf	NoHomolog	50-75ambig	chrX	11129405	11141204	8	14	73	598000000	60	cerebrum, spinalcord, heart, adipose, smallintestine, largeintestine, placenta, testis	7.1			7.1			7.9		7.7	7.5	7.7		8.4	8.1	Mitochondria (Enhanced)
11112	58875	HIBADH	NS5ATP1	3-hydroxyisobutyrate dehydrogenase	MitoCarta3.0	literature, APEX_matrix, targetP signal+, mito protein domain, induction, coexpression+, MS/MS++	Matrix	Metabolism > Amino acid metabolism > Branched-chain amino acid metabolism	Tmito	24.0796	0	1	literature, APEX_matrix, targetP signal+, mito protein domain, induction, coexpression+, MS/MS++	ENSG00000106049	P31937	336	1	SharedDomain	35	1.78	NoMitoHomolog	NoHomolog	50-75pure	chr7	27565058	27702620	14	22	688	50400000000	69	all 14	8.9	8.6	9.3	9.4	9.9	9.8	9.2	8.4	10	8.8	9.4	9.8	9.5	9.7
9801	56284	MRPL19	L19mt|MRP-L15|MRP-L19|MRPL15|RLX1|RPML15	mitochondrial ribosomal protein L19	MitoCarta3.0	literature, APEX_matrix, targetP signal, yeast mito homolog++, Rickettsial homolog, mito protein domain, coexpression, MS/MS+	Matrix	Mitochondrial central dogma > Translation > Mitochondrial ribosome	Tmito	24.0496	0	1	literature, APEX_matrix, targetP signal, yeast mito homolog++, Rickettsial homolog, mito protein domain, coexpression, MS/MS+	ENSG00000115364	P49406	292	2	SharedDomain	5		OrthologMitoHighConf	Ortholog	25-50pure	chr2	75873908	75889334	11	14	87	1750000000	39	cerebrum, cerebellum, brainstem, spinalcord, liver, adipose, smallintestine, largeintestine, stomach, placenta, testis	7.7	7.4	7.4	7.9		7.9			8.3	8.5	8.6	7.7	8.5	8.3	Mitochondria (Supported)
64979	94066	MRPL36	BRIP1|L36mt|MRP-L36|PRPL36|RPMJ	mitochondrial ribosomal protein L36	MitoCarta3.0	literature, targetP signal, yeast mito homolog++, Rickettsial homolog, mito protein domain, induction, coexpression+	Matrix	Mitochondrial central dogma > Translation > Mitochondrial ribosome	Tmito	24.0424	0	1	literature, targetP signal, yeast mito homolog++, Rickettsial homolog, mito protein domain, induction, coexpression+	ENSG00000171421	Q9P0J6	103	2	SharedDomain	39	0.69	OrthologMitoHighConf	Ortholog		chr5	1798498	1799956																					Mitochondria;Nuclear bodies (Supported)
253512	67554	SLC25A30	KMCP1	solute carrier family 25 member 30	MitoCarta3.0	literature, yeast mito homolog+, mito protein domain+, coexpression, MS/MS++	MIM	Metabolism > Sulfur metabolism | Small molecule transport > SLC25A family	Tmito	24.0095	0	1	literature, yeast mito homolog+, mito protein domain+, coexpression, MS/MS++	ENSG00000174032	Q5SVS4	291	5	MitoDomain	11		OrthologMitoLowConf	NoHomolog	75-100pure	chr13	45967453	45992590	5	16	34	600000000	78	cerebrum, cerebellum, liver, placenta, testis	7.2	7.3				7.1							7.5	8.7	Nucleoplasm (Approved)
622	71911	BDH1	BDH|SDR9C1	3-hydroxybutyrate dehydrogenase 1	MitoCarta3.0	literature, APEX_matrix, targetP signal+, Rickettsial homolog, mito protein domain, induction, coexpression, MS/MS++	MIM	Metabolism > Carbohydrate metabolism > Ketone metabolism	Tmito	23.9841	0	1	literature, APEX_matrix, targetP signal+, Rickettsial homolog, mito protein domain, induction, coexpression, MS/MS++	ENSG00000161267|ENSG00000275544	Q02338	343	1	SharedDomain	6	1.72	NoMitoHomolog	Homolog	75-100pure	chr3	197236653	197300194	14	28	973	68500000000	77	all 14	9.5	9.1	9.4	9.7	9.9	10.1	9.4	7.9	7.4	10.1	10.2	9.6	8.8	8.9	Mitochondria (Enhanced)
10667	69955	FARS2	COXPD14|FARS1|HSPC320|PheRS|SPG77|mtPheRS	phenylalanyl-tRNA synthetase 2, mitochondrial	MitoCarta3.0	literature, APEX_matrix, targetP signal, yeast mito homolog+, Rickettsial homolog, mito protein domain, induction, coexpression, MS/MS	Matrix	Mitochondrial central dogma > Translation > mt-tRNA synthetases	Tmito	23.8332	0	1	literature, APEX_matrix, targetP signal, yeast mito homolog+, Rickettsial homolog, mito protein domain, induction, coexpression, MS/MS	ENSG00000145982	O95363	451	2	SharedDomain	23	1.09	OrthologMitoLowConf	Homolog	25-50ambig	chr6	5261583	5771816	5	13	27	290000000	41	adipose, largeintestine, stomach, placenta, testis									7.5		7.8	7.5	7.7	8.1	Plasma membrane (Uncertain)
22	11306	ABCB7	ABC7|ASAT|Atm1p|EST140535	ATP binding cassette subfamily B member 7	MitoCarta3.0	literature, APEX_matrix, targetP signal, yeast mito homolog+, Rickettsial homolog, mito protein domain, coexpression+, MS/MS+	MIM	Metabolism > Metals and cofactors > Heme synthesis and processing | Metabolism > Metals and cofactors > Fe-S cluster biosynthesis | Metabolism > Metals and cofactors > Molybdenum cofactor synthesis and proteins | Small molecule transport > ABC transporters	Tmito	23.7395	0	1	literature, APEX_matrix, targetP signal, yeast mito homolog+, Rickettsial homolog, mito protein domain, coexpression+, MS/MS+	ENSG00000131269	O75027	753	2	SharedDomain	35		OrthologMitoLowConf	Homolog	25-50pure	chrX	74273006	74376175	14	36	739	6650000000	43	all 14	9	8.8	9	8.8	8.8	8.6	7.2	8.9	8	8.7	8.7	8.2	8.2	7.5	Mitochondria (Supported)
4580	17827	MTX1	MTX|MTXN	metaxin 1	MitoCarta3.0	literature, yeast mito homolog++, mito protein domain+, coexpression, MS/MS++	MOM	Protein import, sorting and homeostasis > Protein import and sorting > SAM | Mitochondrial dynamics and surveillance > Intramitochondrial membrane interactions	Tmito	23.6637	0	1	literature, yeast mito homolog++, mito protein domain+, coexpression, MS/MS++	ENSG00000173171	Q13505	466	5	MitoDomain	5		OrthologMitoHighConf	NoHomolog	50-75pure	chr1	155178489	155183624	14	30	435	9710000000	62	all 14	8.9	8.7	8.8	8.4	9.1	8.7	8.5	7.4	9	7.3	9.1	8.6	9.3	8.9	Mitochondria (Supported)
4701	66416	NDUFA7	B14.5a|CI-B14.5a	NADH:ubiquinone oxidoreductase subunit A7	MitoCarta3.0	literature, APEX_matrix, mito protein domain+, coexpression++, MS/MS++	MIM	OXPHOS > Complex I > CI subunits | OXPHOS > OXPHOS subunits	Tmito	23.6535	0	1	literature, APEX_matrix, mito protein domain+, coexpression++, MS/MS++	ENSG00000267855	O95182	113	4	MitoDomain	41		NoMitoHomolog	NoHomolog	75-100pure	chr19	8376183	8386280	14	21	899	34200000000	82	all 14	9.5	9.2	9.6	9.5	9.5	9.3	9.4	8.8	9.2	9.4	9.4	9.5	9.5	9.2	Mitochondria (Supported)
10440	21854	TIMM17A	TIM17|TIM17A	translocase of inner mitochondrial membrane 17A	MitoCarta3.0	literature, APEX_IMS, yeast mito homolog+, mito protein domain+, induction, coexpression, MS/MS+	MIM	Protein import, sorting and homeostasis > Protein import and sorting > TIM23 presequence pathway	Tmito	23.5181	0	1	literature, APEX_IMS, yeast mito homolog+, mito protein domain+, induction, coexpression, MS/MS+	ENSG00000134375	Q99595	171		MitoDomain	25	1.44	OrthologMitoLowConf	NoHomolog	75-100ambig	chr1	201924618	201939789	14	9	109	1140000000	94	all 14	7.5	7.2	7.1	7.4	8.3	7.6	7.7	7.4	8.1	7.4	8.1	7.6	8.5	8.1	Mitochondria;Nucleoplasm (Supported)
223	56752	ALDH9A1	ALDH4|ALDH7|ALDH9|E3|TMABA-DH|TMABADH|TMABALDH	aldehyde dehydrogenase 9 family member A1	MitoCarta3.0	APEX_matrix, targetP signal+, yeast mito homolog+, mito protein domain, coexpression, MS/MS++	Matrix	Metabolism > Amino acid metabolism > GABA metabolism | Metabolism > Detoxification > ROS and glutathione metabolism	Tmito	23.4278	0	1	APEX_matrix, targetP signal+, yeast mito homolog+, mito protein domain, coexpression, MS/MS++	ENSG00000143149	P49189	518	1	SharedDomain	10		OrthologMitoLowConf	NoHomolog	50-75pure	chr1	165631448	165667900	10	28	251	14100000000	65	brainstem, spinalcord, kidney, liver, adipose, smallintestine, largeintestine, stomach, placenta, testis			7.7	8.1	9.5	9.3			9	9.5	8.2	8.3	9.5	8.9	Cytosol (Approved)
51023	68735	MRPS18C	CGI-134|MRP-S18-1|MRP-S18-c|MRPS18-1|S18mt-c|mrps18-c	mitochondrial ribosomal protein S18C	MitoCarta3.0	literature, yeast mito homolog++, Rickettsial homolog, mito protein domain, coexpression, MS/MS++	Matrix	Mitochondrial central dogma > Translation > Mitochondrial ribosome	Tmito	23.3634	0	1	literature, yeast mito homolog++, Rickettsial homolog, mito protein domain, coexpression, MS/MS++	ENSG00000163319	Q9Y3D5	142	4	SharedDomain	12		OrthologMitoHighConf	Homolog	50-75pure	chr4	84377117	84382929	13	9	61	4050000000	59	cerebrum, cerebellum, brainstem, spinalcord, liver, heart, skeletalmuscle, adipose, smallintestine, largeintestine, stomach, placenta, testis	7.6	8.1	7.2	9.2		8.8	8.6	6.9	7.6	8	8	7	8.8	7.9
92935	212679	MARS2	COXPD25|MetRS|mtMetRS	methionyl-tRNA synthetase 2, mitochondrial	MitoCarta3.0	literature, APEX_matrix, targetP signal, yeast mito homolog++, Rickettsial homolog, mito protein domain, coexpression, MS/MS+	Matrix	Mitochondrial central dogma > Translation > mt-tRNA synthetases	Tmito	23.2841	0	1	literature, APEX_matrix, targetP signal, yeast mito homolog++, Rickettsial homolog, mito protein domain, coexpression, MS/MS+	ENSG00000247626	Q96GW9	593	2	SharedDomain	13		OrthologMitoHighConf	Homolog	25-50pure	chr2	198570027	198573114	12	18	100	1260000000	43	cerebrum, cerebellum, brainstem, spinalcord, heart, skeletalmuscle, adipose, smallintestine, largeintestine, stomach, placenta, testis	8.1	7.7	8.1	7.9			7.8	8.2	7.7	7.5	8.3	7.4	7.8	8.5
4329	104776	ALDH6A1	MMSADHA|MMSDH	aldehyde dehydrogenase 6 family member A1	MitoCarta3.0	literature, APEX_matrix, targetP signal, yeast mito homolog+, mito protein domain, coexpression, MS/MS++	MIM	Metabolism > Amino acid metabolism > Branched-chain amino acid metabolism	Tmito	23.2735	0	1	literature, APEX_matrix, targetP signal, yeast mito homolog+, mito protein domain, coexpression, MS/MS++	ENSG00000119711	Q02252	535	2	SharedDomain	29		OrthologMitoLowConf	NoHomolog	75-100pure	chr14	74524367	74551196	14	49	2644	268000000000	83	all 14	9.3	9	9.6	8.9	11	10.5	9.9	9.7	10.9	9.7	8.9	10.6	9.7	9.9	Mitochondria (Enhanced)
2232	14149	FDXR	ADR|ADXR|ANOA	ferredoxin reductase	MitoCarta3.0	literature, APEX_matrix, targetP signal+, yeast mito homolog++, coexpression, MS/MS++	Matrix	Metabolism > Lipid metabolism > Cholesterol, bile acid, steroid synthesis | Metabolism > Metals and cofactors > Heme synthesis and processing | Metabolism > Metals and cofactors > Fe-S cluster biosynthesis | Metabolism > Vitamin metabolism > Vitamin D metabolism	Tmito	23.1029	0	1	literature, APEX_matrix, targetP signal+, yeast mito homolog++, coexpression, MS/MS++	ENSG00000161513	P22570	534	1	NA	8		OrthologMitoHighConf	NoHomolog	75-100pure	chr17	72858618	72869156	9	31	210	9400000000	78	spinalcord, kidney, liver, adipose, smallintestine, largeintestine, stomach, placenta, testis				7.5	7.9	8.5			8.4	8.6	8.6	8.5	9.3	9.7	Mitochondria (Enhanced)
283459	384281	GATC	15E1.2|COXPD42	glutamyl-tRNA amidotransferase subunit C	MitoCarta3.0	literature, APEX_matrix, targetP signal, Rickettsial homolog, mito protein domain+, induction, coexpression, MS/MS	Matrix	Mitochondrial central dogma > Translation > mt-tRNA synthetases	Tmito	23.092	0	1	literature, APEX_matrix, targetP signal, Rickettsial homolog, mito protein domain+, induction, coexpression, MS/MS	ENSG00000257218	O43716	136	2	MitoDomain	16	0.91	NoMitoHomolog	Ortholog	25-50ambig	chr12	120884240	120901556	6	4	19	146000000	35	cerebrum, cerebellum, spinalcord, kidney, largeintestine, testis	7.4	7.6		7	7.7						6.5			7.2
10131	68015	TRAP1	HSP 75|HSP75|HSP90L|TRAP-1	TNF receptor associated protein 1	MitoCarta3.0	APEX_matrix, GFP, targetP signal+, Rickettsial homolog, mito protein domain, coexpression++, MS/MS+	Matrix	Protein import, sorting and homeostasis > Protein homeostasis > Chaperones	Tmito	23.0794	0	1	APEX_matrix, GFP, targetP signal+, Rickettsial homolog, mito protein domain, coexpression++, MS/MS+	ENSG00000126602	Q12931	704	1	SharedDomain	45		NoMitoHomolog	Homolog	75-100ambig	chr16	3708037	3767598	14	60	1641	97800000000	77	all 14	9.4	9	9.5	9.5	10.4	10	9	9.3	10.1	9.9	10.1	9.4	10	9.7	Mitochondria (Enhanced)
27034	66948	ACAD8	ACAD-8|ARC42|IBDH	acyl-CoA dehydrogenase family member 8	MitoCarta3.0	literature, APEX_matrix, targetP signal+, mito protein domain+, coexpression, MS/MS++	Matrix	Metabolism > Amino acid metabolism > Branched-chain amino acid metabolism	Tmito	22.9279	0	1	literature, APEX_matrix, targetP signal+, mito protein domain+, coexpression, MS/MS++	ENSG00000151498	Q9UKU7	415	1	MitoDomain	23		NoMitoHomolog	NoHomolog	50-75pure	chr11	134123433	134135746	14	26	357	15800000000	63	all 14	8	7.4	8.2	7.6	9.7	9.1	8	8.8	9.2	8.4	9.1	9.3	9.1	9.3
217	11669	ALDH2	ALDH-E2|ALDHI|ALDM	aldehyde dehydrogenase 2 family member	MitoCarta3.0	literature, APEX_matrix, targetP signal+, yeast mito homolog+, mito protein domain, coexpression, MS/MS++	Matrix	Metabolism > Detoxification > Xenobiotic metabolism	Tmito	22.8635	0	1	literature, APEX_matrix, targetP signal+, yeast mito homolog+, mito protein domain, coexpression, MS/MS++	ENSG00000111275	P05091	517	1	SharedDomain	5		OrthologMitoLowConf	NoHomolog	75-100pure	chr12	112204690	112247789	14	51	2836	389000000000	80	all 14	9.4	9.1	9.5	9.5	10.6	10.8	9.7	9.2	10.9	10.7	10.5	10	10.4	10.8
10105	105675	PPIF	CYP3|CyP-M|Cyp-D|CypD	peptidylprolyl isomerase F	MitoCarta3.0	literature, APEX_matrix, targetP signal+, mito protein domain, induction, coexpression, MS/MS++	Matrix	Signaling > Calcium homeostasis > Mitochondrial permeability transition pore	Tmito	22.852	0	1	literature, APEX_matrix, targetP signal+, mito protein domain, induction, coexpression, MS/MS++	ENSG00000108179	P30405	207	1	SharedDomain	7	4.9	HomologMitoLowConf	NoHomolog	75-100pure	chr10	81107219	81115089	14	21	781	34300000000	77	all 14	9.2	9.1	9.6	9.2	9.7	9.2	9.9	8.5	8.7	9.1	9.7	9.2	9.4	8.4	Mitochondria (Supported)
29928	56322	TIMM22	COXPD43|TEX4|TIM22	translocase of inner mitochondrial membrane 22	MitoCarta3.0	literature, yeast mito homolog++, mito protein domain+, induction, coexpression, MS/MS	MIM	Protein import, sorting and homeostasis > Protein import and sorting > TIM22 carrier pathway	Tmito	22.8174	0	1	literature, yeast mito homolog++, mito protein domain+, induction, coexpression, MS/MS	ENSG00000177370|ENSG00000277649|ENSG00000278501	Q9Y584	194		MitoDomain	11	1.1	OrthologMitoHighConf	NoHomolog	50-75ambig	chr17	900356	905390	14	8	130	2930000000	54	all 14	8.8	8.6	8.6	8.5	8.2	8	7.3	6.8	8.2	7.9	8.5	7.8	8.1	8
3712	56357	IVD	ACAD2	isovaleryl-CoA dehydrogenase	MitoCarta3.0	literature, APEX_matrix, targetP signal, mito protein domain+, coexpression+, MS/MS++	Matrix	Metabolism > Amino acid metabolism > Branched-chain amino acid metabolism	Tmito	22.807	0	1	literature, APEX_matrix, targetP signal, mito protein domain+, coexpression+, MS/MS++	ENSG00000128928	P26440	426	2	MitoDomain	38		NoMitoHomolog	NoHomolog	75-100pure	chr15	40697685	40713512	14	30	1245	107000000000	81	all 14	9	8.7	9.2	9.2	10.4	10.2	9.9	9.4	10.2	9.4	9.4	10.2	9.7	10	Mitochondria (Supported)
79944	217666	L2HGDH	C14orf160|L2HGA	L-2-hydroxyglutarate dehydrogenase	MitoCarta3.0	literature, APEX_matrix, targetP signal+, mito protein domain, induction, coexpression, MS/MS++	MIM	Metabolism > Carbohydrate metabolism > TCA-associated	Tmito	22.7952	0	1	literature, APEX_matrix, targetP signal+, mito protein domain, induction, coexpression, MS/MS++	ENSG00000087299	Q9H9P8	463	1	SharedDomain	20	2.62	NoMitoHomolog	NoHomolog	50-75pure	chr14	50709151	50778947	10	23	135	3260000000	64	cerebrum, spinalcord, kidney, liver, skeletalmuscle, adipose, smallintestine, largeintestine, stomach, testis	7.8			7.4	8.9	8.2		8.3	8	8.4	8	8.5		9.1	Mitochondria (Enhanced)
23474	66071	ETHE1	HSCO|YF13H12	ETHE1 persulfide dioxygenase	MitoCarta3.0	literature, APEX_matrix, targetP signal, yeast mito homolog+, mito protein domain, induction, MS/MS++	Matrix	Metabolism > Sulfur metabolism	Tmito	22.7142	0	1	literature, APEX_matrix, targetP signal, yeast mito homolog+, mito protein domain, induction, MS/MS++	ENSG00000105755	O95571	254	2	SharedDomain	3	2.28	OrthologMitoLowConf	NoHomolog	75-100pure	chr19	44010870	44031396	13	20	506	38000000000	90	cerebrum, cerebellum, brainstem, spinalcord, kidney, liver, heart, skeletalmuscle, adipose, smallintestine, largeintestine, stomach, placenta	9.1	9	9.4	9.1	9.6	9.6	8.6	8	8.4	9.2	10.3	9.1	9.4		Mitochondria (Enhanced)
55052	66448	MRPL20	L20mt|MRP-L20	mitochondrial ribosomal protein L20	MitoCarta3.0	literature, APEX_matrix, targetP signal+, Rickettsial homolog, mito protein domain, induction, coexpression, MS/MS	Matrix	Mitochondrial central dogma > Translation > Mitochondrial ribosome	Tmito	22.6882	0	1	literature, APEX_matrix, targetP signal+, Rickettsial homolog, mito protein domain, induction, coexpression, MS/MS	ENSG00000242485	Q9BYC9	149	1	SharedDomain	18	1.56	NoMitoHomolog	Ortholog	50-75ambig	chr1	1337275	1342693	13	13	166	2480000000	58	cerebrum, cerebellum, brainstem, spinalcord, liver, heart, skeletalmuscle, adipose, smallintestine, largeintestine, stomach, placenta, testis	8.3	8	8	7.7		8.3	7.6	7.2	8.3	8.4	8.8	7.7	8.6	8.5	Mitochondria (Supported)
292	11740	SLC25A5	2F1|AAC2|ANT2|T2|T3	solute carrier family 25 member 5	MitoCarta3.0	literature, yeast mito homolog+, mito protein domain+, induction, MS/MS++	MIM	Metabolism > Nucleotide metabolism > Nucleotide import | Signaling > Calcium homeostasis > Mitochondrial permeability transition pore | Small molecule transport > SLC25A family	Tmito	22.6723	0	1	literature, yeast mito homolog+, mito protein domain+, induction, MS/MS++	ENSG00000005022	P05141	298		MitoDomain	NA	1.72	OrthologMitoLowConf	NoHomolog	75-100pure	chrX	118602362	118605359	14	55	12655	1560000000000	99	all 14	11	10.9	11.2	11.1	11.2	10.7	11.2	10.7	10.9	11.3	11.1	11.1	11	10.7	Mitochondria (Supported)
8604	78830	SLC25A12	AGC1|ARALAR|EIEE39	solute carrier family 25 member 12	MitoCarta3.0	literature, yeast mito homolog+, mito protein domain+, induction, MS/MS++	MIM	Metabolism > Carbohydrate metabolism > Malate-aspartate shuttle | Metabolism > Amino acid metabolism > Glutamate metabolism | Signaling > Calcium homeostasis > EF hand proteins | Small molecule transport > SLC25A family	Tmito	22.6723	0	1	literature, yeast mito homolog+, mito protein domain+, induction, MS/MS++	ENSG00000115840	O75746	678		MitoDomain	2	1.97	OrthologMitoLowConf	NoHomolog	75-100pure	chr2	172639914	172750816	14	63	4454	413000000000	84	all 14	10.9	10.6	10.9	10.6	10.5	9.9	10.3	10.9	9.5	9.6	9.9	9.9	10.1	9.4	Nuclear speckles (Uncertain)
54460	66292	MRPS21	MDS016|MRP-S21|RPMS21	mitochondrial ribosomal protein S21	MitoCarta3.0	literature, yeast mito homolog++, Rickettsial homolog, mito protein domain, induction, MS/MS++	Matrix	Mitochondrial central dogma > Translation > Mitochondrial ribosome	Tmito	22.6171	0	1	literature, yeast mito homolog++, Rickettsial homolog, mito protein domain, induction, MS/MS++	ENSG00000266472	P82921	87		SharedDomain	NA	1.35	OrthologMitoHighConf	Ortholog	50-75pure	chr1	150266261	150281414	14	9	102	2330000000	74	all 14	8.2	8.2	8.3	7.7	8.4	8.2	7.2	7	8	8.5	8.7	7.8	8.3	8	Mitochondria (Supported)
56993	223696	TOMM22	1C9-2|MST065|MSTP065|TOM22	translocase of outer mitochondrial membrane 22	MitoCarta3.0	literature, yeast mito homolog++, mito protein domain+, coexpression, MS/MS++	MOM	Protein import, sorting and homeostasis > Protein import and sorting > TOM	Tmito	22.5656	0	1	literature, yeast mito homolog++, mito protein domain+, coexpression, MS/MS++	ENSG00000100216	Q9NS69	142		MitoDomain	9		OrthologMitoHighConf	NoHomolog	75-100pure	chr22	39077953	39080766	14	9	385	25900000000	77	all 14	9.7	9.5	9.4	8.9	9.5	8.3	9.1	8.4	9.2	8.3	9.4	8.6	9.2	9.4	Mitochondria (Enhanced)
10449	52538	ACAA2	DSAEC	acetyl-CoA acyltransferase 2	MitoCarta3.0	literature, APEX_matrix, targetP signal, Rickettsial homolog, mito protein domain, induction, coexpression+, MS/MS++	Matrix	Metabolism > Carbohydrate metabolism > Ketone metabolism | Metabolism > Lipid metabolism > Fatty acid oxidation | Metabolism > Amino acid metabolism > Lysine metabolism	Tmito	22.5372	0	1	literature, APEX_matrix, targetP signal, Rickettsial homolog, mito protein domain, induction, coexpression+, MS/MS++	ENSG00000167315	P42765	397	3	SharedDomain	31	0.93	NoMitoHomolog	Homolog	75-100pure	chr18	47309873	47340251	14	43	3732	402000000000	93	all 14	9.1	8.7	9.1	9.2	10.4	11.2	11	9.7	10.2	10.6	10.2	10.2	10.2	10.2	Mitochondria (Supported)
51263	107734	MRPL30	L28MT|L30MT|MRP-L28|MRP-L30|MRPL28|MRPL28M|RPML28	mitochondrial ribosomal protein L30	MitoCarta3.0	literature, APEX_matrix, yeast mito homolog++, mito protein domain, coexpression++, MS/MS	Matrix	Mitochondrial central dogma > Translation > Mitochondrial ribosome	Tmito	22.4329	0	1	literature, APEX_matrix, yeast mito homolog++, mito protein domain, coexpression++, MS/MS	ENSG00000185414	Q8TCC3	161	4	SharedDomain	47		OrthologMitoHighConf	NoHomolog	50-75ambig	chr2	99797541	99816020	14	14	130	1470000000	68	all 14	7.6	7.2	7.3	7.6	7.8	8	7.7	7.1	8	8.2	8.7	7.4	8.5	7.9
9093	83945	DNAJA3	HCA57|TID1|hTID-1	DnaJ heat shock protein family (Hsp40) member A3	MitoCarta3.0	literature, APEX_matrix, targetP signal, Rickettsial homolog, mito protein domain, induction, coexpression++, MS/MS+	Matrix	Protein import, sorting and homeostasis > Protein homeostasis > Chaperones	Tmito	22.3735	0	1	literature, APEX_matrix, targetP signal, Rickettsial homolog, mito protein domain, induction, coexpression++, MS/MS+	ENSG00000103423|ENSG00000276726	Q96EY1	480	3	SharedDomain	44	1.19	NoMitoHomolog	Homolog	25-50pure	chr16	4475805	4506775	14	16	173	3680000000	34	all 14	8	7.3	7.7	8.3	8.7	8.5	8.4	8.3	8.4	8.5	8.6	8.4	8.7	8.4	Mitochondria (Enhanced)
4708	68198	NDUFB2	AGGG|CI-AGGG	NADH:ubiquinone oxidoreductase subunit B2	MitoCarta3.0	literature, targetP signal, induction, coexpression++, MS/MS++	MIM	OXPHOS > Complex I > CI subunits | OXPHOS > OXPHOS subunits	Tmito	22.2978	0	1	literature, targetP signal, induction, coexpression++, MS/MS++	ENSG00000090266	O95178	105	2	NA	50	0.73	NoMitoHomolog	NoHomolog	50-75pure	chr7	140396480	140406446	14	4	99	11800000000	50	all 14	9.2	8.8	9.2	8.6	9.3	8.8	8.9	8.4	8.7	8.7	9.1	8.9	8.6	8.6	Mitochondria;Nucleoplasm (Approved)
65993	79044	MRPS34	COXPD32|MRP-S12|MRP-S34|MRPS12	mitochondrial ribosomal protein S34	MitoCarta3.0	literature, APEX_matrix, targetP signal, induction, coexpression++, MS/MS++	Matrix	Mitochondrial central dogma > Translation > Mitochondrial ribosome	Tmito	22.2978	0	1	literature, APEX_matrix, targetP signal, induction, coexpression++, MS/MS++	ENSG00000074071	P82930	218	2	NA	45	1.43	NoMitoHomolog	NoHomolog	50-75pure	chr16	1821895	1823140	14	17	199	6980000000	69	all 14	9	8.9	9.1	8.6	8.7	8.5	8.1	6.7	8.4	8.5	8.7	7.9	9.1	8.5	Mitochondria (Supported)
2109	110826	ETFB	FP585|MADD	electron transfer flavoprotein subunit beta	MitoCarta3.0	literature, APEX_matrix, yeast mito homolog, mito protein domain, induction, coexpression+, MS/MS++	Matrix	Metabolism > Lipid metabolism > Fatty acid oxidation | Metabolism > Amino acid metabolism > Branched-chain amino acid metabolism | Metabolism > Amino acid metabolism > Lysine metabolism | Metabolism > Amino acid metabolism > Glycine metabolism | Metabolism > Vitamin metabolism > Choline and betaine metabolism | Metabolism > Electron carriers > Q-linked reactions, other	Tmito	22.2803	0	1	literature, APEX_matrix, yeast mito homolog, mito protein domain, induction, coexpression+, MS/MS++	ENSG00000105379	P38117	346	5	SharedDomain	39	1.36	HomologMitoHighConf	NoHomolog	75-100pure	chr19	51848408	51869672	14	27	1505	246000000000	90	all 14	9.7	9.5	9.9	9.9	10.5	10.6	10.6	9.3	10.5	10.2	10	10.2	10.3	9.9	Mitochondria (Enhanced)
246269	215951	AFG1L	AFG1|LACE1|c222389	AFG1 like ATPase	MitoCarta3.0	APEX_matrix, yeast mito homolog++, Rickettsial homolog, coexpression, MS/MS+	MIM	Protein import, sorting and homeostasis > Protein homeostasis > Proteases	Tmito	22.1425	0	1	APEX_matrix, yeast mito homolog++, Rickettsial homolog, coexpression, MS/MS+	ENSG00000135537	Q8WV93	481	4	NA	29		OrthologMitoHighConf	Ortholog	25-50pure	chr6	108616097	108844251	9	14	80	641000000	28	cerebrum, cerebellum, spinalcord, heart, adipose, smallintestine, largeintestine, stomach, placenta	7.4	7.2		7.4			8.1		7.7	7.4	8.2	8.2	7.7		Cytosol;Plasma membrane (Approved)
93974	11983	ATP5IF1	ATPI|ATPIF1|ATPIP|IP	ATP synthase inhibitory factor subunit 1	MitoCarta3.0	literature, APEX_matrix, targetP signal, yeast mito homolog++, mito protein domain+, MS/MS++	Matrix	OXPHOS > Complex V > CV subunits | OXPHOS > OXPHOS subunits	Tmito	22.1189	0	1	literature, APEX_matrix, targetP signal, yeast mito homolog++, mito protein domain+, MS/MS++	ENSG00000130770|ENSG00000285390	Q9UII2	106	3	MitoDomain	4		OrthologMitoHighConf	NoHomolog	50-75pure	chr1	28562601	28564616	14	21	1094	75500000000	71	all 14	9.8	9.5	9.9	9.7	9.7	8.8	7.6	7	9	10	10.2	9.9	9.6	9.8	Mitochondria (Enhanced)
515	11950	ATP5PB	ATP5F1|PIG47	ATP synthase peripheral stalk-membrane subunit b	MitoCarta3.0	literature, APEX_matrix, yeast mito homolog++, mito protein domain+, MS/MS++	MIM	OXPHOS > Complex V > CV subunits | OXPHOS > OXPHOS subunits	Tmito	22.1144	0	1	literature, APEX_matrix, yeast mito homolog++, mito protein domain+, MS/MS++	ENSG00000116459	P24539	256	4	MitoDomain	NA		OrthologMitoHighConf	NoHomolog	75-100pure	chr1	111991742	112004525	14	34	3542	598000000000	84	all 14	10.9	10.9	10.9	10.7	10.7	10.5	10.7	10.2	10.4	10.5	10.6	10.3	10.5	10	Mitochondria (Supported)
1350	12867	COX7C	-	cytochrome c oxidase subunit 7C	MitoCarta3.0	literature, APEX_IMS, yeast mito homolog++, mito protein domain+, MS/MS++	MIM	OXPHOS > Complex IV > CIV subunits | OXPHOS > OXPHOS subunits	Tmito	22.1144	0	1	literature, APEX_IMS, yeast mito homolog++, mito protein domain+, MS/MS++	ENSG00000127184	P15954	63	4	MitoDomain	NA		OrthologMitoHighConf	NoHomolog	75-100pure	chr5	85913783	85916583	14	11	474	22500000000	87	all 14	9.7	9.4	9.4	8.5	8.9	9.1	8.5	8.5	9	9.5	7.3	9.3	9.1	9.3
54927	66075	CHCHD3	MICOS19|MINOS3|Mic19|PPP1R22	coiled-coil-helix-coiled-coil-helix domain containing 3	MitoCarta3.0	literature, APEX_IMS, APEX_matrix, GFP, yeast mito homolog, induction, coexpression++, MS/MS++	MIM	Mitochondrial dynamics and surveillance > Cristae formation > MICOS complex | Mitochondrial dynamics and surveillance > Intramitochondrial membrane interactions	Tmito	22.0697	0	1	literature, APEX_IMS, APEX_matrix, GFP, yeast mito homolog, induction, coexpression++, MS/MS++	ENSG00000106554	Q9NX63	227		NA	44	1.34	HomologMitoHighConf	NoHomolog	75-100pure	chr7	132469622	132766828	14	38	1240	58100000000	86	all 14	9.9	9.5	10	9.6	9.7	9.5	9.7	8.9	9.4	9.4	9.6	9.5	9.7	9.2	Mitochondria (Supported)
80219	67876	COQ10B	-	coenzyme Q10B	MitoCarta3.0	GFP, targetP signal, yeast mito homolog+, Rickettsial homolog, mito protein domain+, MS/MS+	MIM	Metabolism > Metals and cofactors > Coenzyme Q metabolism	Tmito	22.0284	0	1	GFP, targetP signal, yeast mito homolog+, Rickettsial homolog, mito protein domain+, MS/MS+	ENSG00000115520	Q9H8M1	238	2	MitoDomain	4		OrthologMitoLowConf	Homolog	25-50pure	chr2	198318230	198339851	11	6	32	369000000	40	cerebrum, cerebellum, brainstem, spinalcord, liver, heart, skeletalmuscle, adipose, largeintestine, stomach, placenta	7.3	7	7.6	6.5		7.2	8.1	7.9	7.7		7	7.3	6.8		Cytosol (Approved)
197322	257633	ACSF3	-	acyl-CoA synthetase family member 3	MitoCarta3.0	APEX_matrix, targetP signal+, Rickettsial homolog, mito protein domain, coexpression+, MS/MS++	Matrix	Metabolism > Lipid metabolism > Type II fatty acid synthesis	Tmito	22.0114	0	1	APEX_matrix, targetP signal+, Rickettsial homolog, mito protein domain, coexpression+, MS/MS++	ENSG00000176715	Q4G176	576	1	SharedDomain	30		NoMitoHomolog	Homolog	50-75pure	chr16	89160216	89222254	14	35	407	9250000000	67	all 14	8.6	8.2	8.5	8.8	9.3	8.6	8.4	8	9.2	8.9	9.1	9	8.5	7.7
26073	67811	POLDIP2	PDIP38|POLD4|p38	DNA polymerase delta interacting protein 2	MitoCarta3.0	literature, APEX_matrix, targetP signal+, induction, coexpression++, MS/MS++	Matrix	Mitochondrial central dogma > mtDNA maintenance > mtDNA nucleoid	Tmito	22.0081	0	1	literature, APEX_matrix, targetP signal+, induction, coexpression++, MS/MS++	ENSG00000004142	Q9Y2S7	368	1	NonMitoDomain	41	0.73	NoMitoHomolog	NoHomolog	50-75pure	chr17	26673658	26684603	14	23	186	6840000000	68	all 14	8.1	8.2	8.5	7.6	8.9	8.5	7.7	8.2	9	8.1	8.6	8.1	9.3	9	Mitochondria (Approved)
1468	27376	SLC25A10	DIC|MTDPS19	solute carrier family 25 member 10	MitoCarta3.0	literature, yeast mito homolog+, mito protein domain+, coexpression, MS/MS++	MIM	Metabolism > Carbohydrate metabolism > Gluconeogenesis | Metabolism > Carbohydrate metabolism > Malate-aspartate shuttle | Small molecule transport > SLC25A family	Tmito	21.9806	0	1	literature, yeast mito homolog+, mito protein domain+, coexpression, MS/MS++	ENSG00000183048	Q9UBX3	406		MitoDomain	14		OrthologMitoLowConf	NoHomolog	75-100pure	chr17	79679265	79688046	12	25	608	39200000000	82	cerebrum, cerebellum, brainstem, spinalcord, kidney, liver, adipose, smallintestine, largeintestine, stomach, placenta, testis	8.3	8	8.5	8.9	9.9	9.9			10	9.6	9.5	8.5	9.5	9.2	Mitochondria (Supported)
10165	50799	SLC25A13	ARALAR2|CITRIN|CTLN2|NICCD	solute carrier family 25 member 13	MitoCarta3.0	literature, yeast mito homolog+, mito protein domain+, coexpression, MS/MS++	MIM	Metabolism > Carbohydrate metabolism > Malate-aspartate shuttle | Metabolism > Amino acid metabolism > Urea cycle | Signaling > Calcium homeostasis > EF hand proteins | Small molecule transport > SLC25A family	Tmito	21.9806	0	1	literature, yeast mito homolog+, mito protein domain+, coexpression, MS/MS++	ENSG00000004864	Q9UJS0	676		MitoDomain	10		OrthologMitoLowConf	NoHomolog	75-100pure	chr7	95749531	95951459	14	55	1834	168000000000	85	all 14	10	9.6	10	9.9	10.6	10.7	10.1	10	8.9	9.3	9.8	9.6	9.9	9.7	Mitochondria (Supported)
5165	236900	PDK3	CMTX6|GS1-358P8.4	pyruvate dehydrogenase kinase 3	MitoCarta3.0	literature, APEX_matrix, targetP signal, yeast mito homolog+, mito protein domain+, MS/MS++	Matrix	Metabolism > Carbohydrate metabolism > Pyruvate metabolism	Tmito	21.9161	0	1	literature, APEX_matrix, targetP signal, yeast mito homolog+, mito protein domain+, MS/MS++	ENSG00000067992	Q15120	415	2	MitoDomain	4		OrthologMitoLowConf	NoHomolog	50-75pure	chrX	24483343	24568583	12	26	245	6180000000	66	cerebrum, cerebellum, brainstem, spinalcord, kidney, skeletalmuscle, adipose, smallintestine, largeintestine, stomach, placenta, testis	8.7	8.3	8.5	8.8	8.5			6.7	8.3	9	8.8	8.5	8.4	9.3	Mitochondria (Supported)
10873	109264	ME3	NADP-ME	malic enzyme 3	MitoCarta3.0	literature, yeast mito homolog+, Rickettsial homolog, mito protein domain, coexpression, MS/MS++	Matrix	Metabolism > Carbohydrate metabolism > TCA-associated	Tmito	21.8086	0	1	literature, yeast mito homolog+, Rickettsial homolog, mito protein domain, coexpression, MS/MS++	ENSG00000151376	Q16798	604	5	SharedDomain	15		OrthologMitoLowConf	Homolog	75-100pure	chr11	86152149	86383678	13	39	630	23000000000	82	cerebrum, cerebellum, brainstem, spinalcord, kidney, heart, skeletalmuscle, adipose, smallintestine, largeintestine, stomach, placenta, testis	9.6	9.3	9.2	9.3	8.9		9.4	9.5	8.1	9.6	8.7	9.2	8.3	8.2
29093	216767	MRPL22	HSPC158|L22mt|MRP-L22|MRP-L25|RPML25	mitochondrial ribosomal protein L22	MitoCarta3.0	literature, APEX_matrix, targetP signal, yeast mito homolog++, Rickettsial homolog, mito protein domain, MS/MS++	Matrix	Mitochondrial central dogma > Translation > Mitochondrial ribosome	Tmito	21.7952	0	1	literature, APEX_matrix, targetP signal, yeast mito homolog++, Rickettsial homolog, mito protein domain, MS/MS++	ENSG00000082515	Q9NWU5	206	2	SharedDomain	NA		OrthologMitoHighConf	Homolog	50-75pure	chr5	154320632	154348971	14	16	272	6260000000	62	all 14	8.8	8.4	8.8	8.2	8.9	8.5	8.2	8	8.6	8.6	9.2	8.2	8.8	8.3	Mitochondria (Approved)
3418	269951	IDH2	D2HGA2|ICD-M|IDH|IDHM|IDP|IDPM|mNADP-IDH	isocitrate dehydrogenase (NADP(+)) 2	MitoCarta3.0	literature, APEX_matrix, targetP signal+, Rickettsial homolog, mito protein domain, induction, coexpression, MS/MS++	Matrix	Metabolism > Carbohydrate metabolism > TCA cycle	Tmito	21.7892	0	1	literature, APEX_matrix, targetP signal+, Rickettsial homolog, mito protein domain, induction, coexpression, MS/MS++	ENSG00000182054	P48735	452	1	SharedDomain	6	1.06	NoMitoHomolog	Homolog	50-75pure	chr15	90627210	90645708	14	43	2455	287000000000	73	all 14	9.2	8.7	9.1	9.1	10.7	10	11.1	9.8	10	10.4	9.9	10.4	10.4	9.4	Mitochondria (Supported)
2639	270076	GCDH	ACAD5|GCD	glutaryl-CoA dehydrogenase	MitoCarta3.0	literature, APEX_matrix, targetP signal+, mito protein domain+, coexpression, MS/MS++	Matrix	Metabolism > Amino acid metabolism > Lysine metabolism	Tmito	21.6769	0	1	literature, APEX_matrix, targetP signal+, mito protein domain+, coexpression, MS/MS++	ENSG00000105607	Q92947	438	1	MitoDomain	12		NoMitoHomolog	NoHomolog	50-75pure	chr19	13001942	13010813	14	32	499	23800000000	75	all 14	8.4	7.5	8.9	8.4	9.9	10	8.6	7.7	9	8.6	8.6	9.1	9	8.6	Mitochondria (Supported)
57129	74600	MRPL47	CGI-204|L47mt|MRP-L47|NCM1	mitochondrial ribosomal protein L47	MitoCarta3.0	literature, APEX_matrix, targetP signal+, yeast mito homolog++, mito protein domain, induction, coexpression	Matrix	Mitochondrial central dogma > mtRNA metabolism > mtRNA granules | Mitochondrial central dogma > Translation > Mitochondrial ribosome	Tmito	21.6672	0	1	literature, APEX_matrix, targetP signal+, yeast mito homolog++, mito protein domain, induction, coexpression	ENSG00000136522	Q9HD33	250	1	SharedDomain	9	3.04	OrthologMitoHighConf	NoHomolog	50-75crude	chr3	179306254	179322434	14	20	146	2370000000	58	all 14	8.5	8.2	8.1	8	8.1	7.9	7.4	7.1	8.3	7.5	8.9	7.6	8.6	7.8	Mitochondria (Supported)
27068	74776	PPA2	HSPC124|SCFAI|SCFI|SID6-306	inorganic pyrophosphatase 2	MitoCarta3.0	literature, APEX_matrix, targetP signal+, Rickettsial homolog, mito protein domain, coexpression, MS/MS++	Matrix	Mitochondrial central dogma > mtDNA maintenance | Mitochondrial central dogma > mtRNA metabolism | Mitochondrial central dogma > Translation | Metabolism > Nucleotide metabolism	Tmito	21.6578	0	1	literature, APEX_matrix, targetP signal+, Rickettsial homolog, mito protein domain, coexpression, MS/MS++	ENSG00000138777	Q9H2U2	334	1	SharedDomain	25		NoMitoHomolog	Homolog	75-100pure	chr4	106290233	106395227	14	31	541	31500000000	75	all 14	9	8.8	9.4	8.5	10.1	9.1	9.3	8.7	9.2	9.1	9.6	9	9.4	9.1	Mitochondria (Approved)
65005	78523	MRPL9	L9mt	mitochondrial ribosomal protein L9	MitoCarta3.0	literature, APEX_matrix, targetP signal, Rickettsial homolog, mito protein domain, induction, coexpression+, MS/MS	Matrix	Mitochondrial central dogma > Translation > Mitochondrial ribosome	Tmito	21.6235	0	1	literature, APEX_matrix, targetP signal, Rickettsial homolog, mito protein domain, induction, coexpression+, MS/MS	ENSG00000143436	Q9BYD2	267	2	SharedDomain	32	0.67	NoMitoHomolog	Ortholog	50-75ambig	chr1	151732122	151736040	14	21	215	4730000000	66	all 14	8.8	8.6	8.8	8.1	8.7	8.6	8.1	6.7	8.3	8.5	8.7	7.6	8.9	8.2	Mitochondria (Supported)
400916	103172	CHCHD10	C22orf16|FTDALS2|IMMD|MIX17A|N27C7-4|SMAJ	coiled-coil-helix-coiled-coil-helix domain containing 10	MitoCarta3.0	literature, targetP signal, yeast mito homolog+, mito protein domain, induction, coexpression++	IMS	0	Tmito	21.6206	0	1	literature, targetP signal, yeast mito homolog+, mito protein domain, induction, coexpression++	ENSG00000250479|ENSG00000273607	Q8WYQ3	142	2	SharedDomain	46	5.24	OrthologMitoLowConf	NoHomolog		chr22	24108020	24110141																					Mitochondria (Supported)
10352	70560	WARS2	NEMMLAS|TrpRS|mtTrpRS	tryptophanyl tRNA synthetase 2, mitochondrial	MitoCarta3.0	literature, APEX_matrix, targetP signal, yeast mito homolog++, Rickettsial homolog, mito protein domain, coexpression, MS/MS	Matrix	Mitochondrial central dogma > Translation > mt-tRNA synthetases	Tmito	21.6195	0	1	literature, APEX_matrix, targetP signal, yeast mito homolog++, Rickettsial homolog, mito protein domain, coexpression, MS/MS	ENSG00000116874	Q9UGM6	360	2	SharedDomain	5		OrthologMitoHighConf	Ortholog	25-50ambig	chr1	119573838	119683295	9	18	63	621000000	44	cerebrum, cerebellum, brainstem, kidney, skeletalmuscle, adipose, largeintestine, placenta, testis	7.6	7.5	7.8		8.1			7.2	7.5		8.3		7.8	7.8	Mitochondria (Supported)
60386	67283	SLC25A19	DNC|MCPHA|MUP1|THMD3|THMD4|TPC	solute carrier family 25 member 19	MitoCarta3.0	literature, yeast mito homolog++, mito protein domain+, induction, coexpression, MS/MS	MIM	Metabolism > Vitamin metabolism > Vitamin B1 metabolism | Small molecule transport > SLC25A family	Tmito	21.6162	0	1	literature, yeast mito homolog++, mito protein domain+, induction, coexpression, MS/MS	ENSG00000125454	Q9HC21	320		MitoDomain	16	0.95	OrthologMitoHighConf	NoHomolog	25-50ambig	chr17	73269060	73285530	4	11	27	329000000	45	cerebellum, spinalcord, adipose, testis		7.4		7.6					8.2					8
84869	234309	CBR4	SDR45C1	carbonyl reductase 4	MitoCarta3.0	literature, APEX_matrix, Rickettsial homolog, mito protein domain, induction, coexpression+, MS/MS++	Matrix	Metabolism > Lipid metabolism > Type II fatty acid synthesis	Tmito	21.6019	0	1	literature, APEX_matrix, Rickettsial homolog, mito protein domain, induction, coexpression+, MS/MS++	ENSG00000145439	Q8N4T8	237	4	SharedDomain	37	1.05	NoMitoHomolog	Homolog	75-100pure	chr4	169908741	169931468	14	20	423	19400000000	76	all 14	9.1	9.1	9.2	8.9	9.4	9.6	9.1	8.3	9.1	8.5	8.9	8.6	9.2	9.3
91689	69029	SMDT1	C22orf32|DDDD|EMRE	single-pass membrane protein with aspartate rich tail 1	MitoCarta3.0	literature, targetP signal, mito protein domain+, induction, coexpression+, MS/MS	MIM	Signaling > Calcium homeostasis > Calcium cycle | Small molecule transport > Calcium uniporter	Tmito	21.5638	0	1	literature, targetP signal, mito protein domain+, induction, coexpression+, MS/MS	ENSG00000183172|ENSG00000272835|ENSG00000272901|ENSG00000274112	Q9H4I9	107	2	MitoDomain	38	0.97	NoMitoHomolog	NoHomolog	50-75ambig	chr22	42475694	42480288	11	4	82	1250000000	51	cerebrum, cerebellum, brainstem, spinalcord, kidney, adipose, smallintestine, largeintestine, stomach, placenta, testis	8.7	8.1	7.6	6.9	7.3				7.2	8.6	7.8	7.5	7.9	7	Mitochondria (Supported)
3029	14651	HAGH	GLO2|GLX2|GLXII|HAGH1	hydroxyacylglutathione hydrolase	MitoCarta3.0	literature, APEX_matrix, targetP signal+, mito protein domain, induction, coexpression, MS/MS++	Matrix	Metabolism > Detoxification > ROS and glutathione metabolism	Tmito	21.5442	0	1	literature, APEX_matrix, targetP signal+, mito protein domain, induction, coexpression, MS/MS++	ENSG00000063854	Q16775	308	1	SharedDomain	11	3.34	NoMitoHomolog	NoHomolog	50-75pure	chr16	1859103	1877195	12	17	155	2380000000	63	cerebrum, cerebellum, brainstem, spinalcord, kidney, liver, adipose, smallintestine, largeintestine, stomach, placenta, testis	8	7.6	7.9	8.2	8.7	8.7			8.3	8.4	7.9	7.3	8.1	8.5
1346	12865	COX7A1	COX7A|COX7AH|COX7AM	cytochrome c oxidase subunit 7A1	MitoCarta3.0	literature, targetP signal, mito protein domain+, induction, coexpression, MS/MS+	MIM	OXPHOS > Complex IV > CIV subunits | OXPHOS > OXPHOS subunits	Tmito	21.5213	0	1	literature, targetP signal, mito protein domain+, induction, coexpression, MS/MS+	ENSG00000161281	P24310	79	2	MitoDomain	19	6.03	NoMitoHomolog	NoHomolog	25-50pure	chr19	36641823	36643771	13	6	167	5790000000	44	cerebrum, brainstem, spinalcord, kidney, liver, heart, skeletalmuscle, adipose, smallintestine, largeintestine, stomach, placenta, testis	7.7		8	7.3	8.2	7.4	9	9	8.2	9.1	7.2	9.2	7.5	8.3
92170	212508	MTG1	GTP|GTPBP7	mitochondrial ribosome associated GTPase 1	MitoCarta3.0	literature, APEX_matrix, targetP signal, yeast mito homolog++, Rickettsial homolog, mito protein domain, coexpression+, MS/MS	Matrix	Mitochondrial central dogma > Translation > Mitochondrial ribosome assembly	Tmito	21.5122	0	1	literature, APEX_matrix, targetP signal, yeast mito homolog++, Rickettsial homolog, mito protein domain, coexpression+, MS/MS	ENSG00000148824	Q9BT17	334	3	SharedDomain	35		OrthologMitoHighConf	Homolog	25-50ambig	chr10	135207620	135234174	2	6	7	46800000	29	largeintestine, testis											7.2			7.5	Mitochondria (Supported)
84987	66379	COX14	C12orf62|PCAG1	cytochrome c oxidase assembly factor COX14	MitoCarta3.0	literature, GFP, mito protein domain+, induction, coexpression++, MS/MS+	MIM	Mitochondrial central dogma > Translation > Translation factors | OXPHOS > Complex IV > CIV assembly factors | OXPHOS > OXPHOS assembly factors	Tmito	21.5055	0	1	literature, GFP, mito protein domain+, induction, coexpression++, MS/MS+	ENSG00000178449	Q96I36	57		MitoDomain	48	1.13	NoMitoHomolog	NoHomolog	75-100ambig	chr12	50505763	50514240	8	6	30	1790000000	81	cerebrum, cerebellum, brainstem, spinalcord, kidney, heart, smallintestine, testis	8.3	7.4	7.6	6.1	8.3		7.5			9				8.3	Mitochondria (Supported)
55967	66414	NDUFA12	B17.2|DAP13|MC1DN23	NADH:ubiquinone oxidoreductase subunit A12	MitoCarta3.0	literature, APEX_matrix, Rickettsial homolog, coexpression++, MS/MS++	MIM	OXPHOS > Complex I > CI subunits | OXPHOS > OXPHOS subunits	Tmito	21.467	0	1	literature, APEX_matrix, Rickettsial homolog, coexpression++, MS/MS++	ENSG00000184752	Q9UI09	145	5	NA	47		NoMitoHomolog	Ortholog	75-100pure	chr12	95365103	95397489	14	22	765	80900000000	87	all 14	9.9	9.7	10.1	9.4	10.2	9.6	9.8	9.6	9.6	9.7	9.8	9.6	9.6	9.3	Mitochondria (Supported)
51021	66242	MRPS16	CGI-132|COXPD2|MRP-S16|RPMS16	mitochondrial ribosomal protein S16	MitoCarta3.0	literature, APEX_matrix, targetP signal, yeast mito homolog++, Rickettsial homolog, mito protein domain, MS/MS+	Matrix	Mitochondrial central dogma > Translation > Mitochondrial ribosome	Tmito	21.4649	0	1	literature, APEX_matrix, targetP signal, yeast mito homolog++, Rickettsial homolog, mito protein domain, MS/MS+	ENSG00000182180	Q9Y3D3	137	2	SharedDomain	NA		OrthologMitoHighConf	Ortholog	75-100ambig	chr10	75008600	75012451	14	10	158	3570000000	83	all 14	8.4	8.1	8.3	8.1	8.2	8.5	7.3	7.3	8.2	8.6	8.8	8	8.9	8.4	Cytosol;Mitochondria (Supported)
80298	74238	MTERF2	MTERFD3|mTERFL	mitochondrial transcription termination factor 2	MitoCarta3.0	literature, APEX_matrix, targetP signal+, mito protein domain+, induction, coexpression, MS/MS	Matrix	Mitochondrial central dogma > mtDNA maintenance > mtDNA nucleoid	Tmito	21.4143	0	1	literature, APEX_matrix, targetP signal+, mito protein domain+, induction, coexpression, MS/MS	ENSG00000120832	Q49AM1	385	1	MitoDomain	22	1.06	NoMitoHomolog	NoHomolog	25-50ambig	chr12	107371068	107380944	10	11	35	390000000	36	cerebrum, cerebellum, brainstem, spinalcord, liver, heart, skeletalmuscle, adipose, largeintestine, testis	7.1	7.9	7.8	6.8		7.2	7.9	7.9	7		7.3			7.1
144363	67636	ETFRF1	LYRM5	electron transfer flavoprotein regulatory factor 1	MitoCarta3.0	mito protein domain+, induction, coexpression, MS/MS++	Matrix	Metabolism > Electron carriers > Q-linked reactions, other	Tpossible_mito	21.348	0	1	mito protein domain+, induction, coexpression, MS/MS++	ENSG00000205707	Q6IPR1	90		MitoDomain	26	1.73	NoMitoHomolog	NoHomolog	75-100pure	chr12	25348149	25357949	11	16	157	1630000000	88	cerebrum, brainstem, spinalcord, kidney, liver, heart, adipose, smallintestine, largeintestine, stomach, placenta	6.9		7.6	7	8.2	8.5	8.2		8.8	7.8	7.6	7.9	7.8
2820	14571	GPD2	GDH2|GPDM|mGDH|mGPDH	glycerol-3-phosphate dehydrogenase 2	MitoCarta3.0	literature, APEX_IMS, yeast mito homolog++, mito protein domain, coexpression, MS/MS++	MIM	Metabolism > Carbohydrate metabolism > Glycerol phosphate shuttle | Metabolism > Electron carriers > Q-linked reactions, other	Tmito	21.2901	0	1	literature, APEX_IMS, yeast mito homolog++, mito protein domain, coexpression, MS/MS++	ENSG00000115159	P43304	727	4	SharedDomain	15		OrthologMitoHighConf	NoHomolog	75-100pure	chr2	157291964	157442915	13	69	2761	140000000000	91	cerebrum, cerebellum, brainstem, spinalcord, kidney, liver, skeletalmuscle, adipose, smallintestine, largeintestine, stomach, placenta, testis	10.2	9.8	10.1	10.1	9.9	9.6		10.3	10.3	10.1	9.8	9.9	9.7	9.9
4705	67273	NDUFA10	CI-42KD|CI-42k|MC1DN22	NADH:ubiquinone oxidoreductase subunit A10	MitoCarta3.0	literature, targetP signal, mito protein domain, coexpression++, MS/MS++	MIM	OXPHOS > Complex I > CI subunits | OXPHOS > OXPHOS subunits	Tmito	21.261	0	1	literature, targetP signal, mito protein domain, coexpression++, MS/MS++	ENSG00000130414	O95299	355	2	SharedDomain	46		NoMitoHomolog	NoHomolog	75-100pure	chr2	240896788	240964819	14	39	1704	170000000000	88	all 14	10.1	10	10.3	9.9	10.4	9.6	10.3	10.2	10.1	10	9.9	9.9	10.1	9.6	Mitochondria (Supported)
4718	68197	NDUFC2	B14.5b|CI-B14.5b|HLC-1|NADHDH2	NADH:ubiquinone oxidoreductase subunit C2	MitoCarta3.0	literature, APEX_IMS, mito protein domain+, coexpression++, MS/MS++	MIM	OXPHOS > Complex I > CI subunits | OXPHOS > OXPHOS subunits	Tmito	21.219	0	1	literature, APEX_IMS, mito protein domain+, coexpression++, MS/MS++	ENSG00000151366	O95298	119		MitoDomain	46		NoMitoHomolog	NoHomolog	75-100pure	chr11	77779392	77791265	14	17	716	79500000000	81	all 14	9.9	9.8	10	9.6	10.1	9.7	9.5	9.2	9.6	9.8	9.8	9.7	9.5	9.3	Mitochondria (Supported)
81892	380773	SLIRP	C14orf156|DC50|PD04872	SRA stem-loop interacting RNA binding protein	MitoCarta3.0	literature, APEX_matrix, GFP, targetP signal+, mito protein domain, induction, coexpression, MS/MS++	Matrix	Mitochondrial central dogma > mtRNA metabolism > mtRNA stability and decay | Mitochondrial central dogma > Translation	Tmito	21.211	0	1	literature, APEX_matrix, GFP, targetP signal+, mito protein domain, induction, coexpression, MS/MS++	ENSG00000119705	Q9GZT3	109	1	SharedDomain	11	1.03	NoMitoHomolog	NoHomolog	75-100pure	chr14	78174413	78183941	14	20	317	12100000000	96	all 14	8.8	8.3	8.4	8.7	9.2	9.2	8.5	8.1	8.9	9.1	9.3	8.9	9.2	8.7	Mitochondria (Supported)
4508	17705	MT-ATP6	ATPase6|MTATP6	ATP synthase F0 subunit 6	MitoCarta3.0	literature, yeast mito homolog++, Rickettsial homolog, mito protein domain+, MS/MS+	MIM	OXPHOS > Complex V > CV subunits | OXPHOS > OXPHOS subunits	Tmito	21.1221	0	1	literature, yeast mito homolog++, Rickettsial homolog, mito protein domain+, MS/MS+	ENSG00000198899	P00846	226		MitoDomain	NA		OrthologMitoHighConf	Ortholog	25-50pure	chrM	8527	9207	14	4	267	7530000000	26	all 14	9.1	8.9	9.2	7.8	8.6	8.2	8.5	9.1	8.3	8.7	8.2	8.4	8.2	8.3
4513	17709	MT-CO2	COII|MTCO2	cytochrome c oxidase subunit II	MitoCarta3.0	literature, APEX_IMS, APEX_matrix, yeast mito homolog++, Rickettsial homolog, mito protein domain+, MS/MS+	MIM	OXPHOS > Complex IV > CIV subunits | OXPHOS > OXPHOS subunits	Tmito	21.1221	0	1	literature, APEX_IMS, APEX_matrix, yeast mito homolog++, Rickettsial homolog, mito protein domain+, MS/MS+	ENSG00000198712	P00403	227		MitoDomain	NA		OrthologMitoHighConf	Ortholog	25-50pure	chrM	7586	8269	14	10	2001	442000000000	45	all 14	10.6	10.5	10.7	10.5	10.7	10.4	10.7	9.9	10.3	10.5	10.6	10.4	10.3	10
29090	67105	TIMM21	C18orf55|HSPC154|TIM21	translocase of inner mitochondrial membrane 21	MitoCarta3.0	APEX_IMS, GFP, yeast mito homolog++, mito protein domain+, coexpression, MS/MS	MIM	Mitochondrial central dogma > Translation > Translation factors | Protein import, sorting and homeostasis > Protein import and sorting > TIM23 presequence pathway | OXPHOS > Complex IV > CIV assembly factors | OXPHOS > OXPHOS assembly factors	Tmito	21.0878	0	1	APEX_IMS, GFP, yeast mito homolog++, mito protein domain+, coexpression, MS/MS	ENSG00000075336	Q9BVV7	248	5	MitoDomain	22		OrthologMitoHighConf	NoHomolog	25-50ambig	chr18	71815745	71826204	12	12	113	1610000000	40	cerebrum, cerebellum, brainstem, spinalcord, liver, heart, skeletalmuscle, adipose, largeintestine, stomach, placenta, testis	7.6	7.4	8.1	7.7		8.6	8.3	7.7	8.4		8.4	7.4	7.6	8.1
4702	68375	NDUFA8	CI-19KD|CI-PGIV|PGIV	NADH:ubiquinone oxidoreductase subunit A8	MitoCarta3.0	literature, APEX_IMS, mito protein domain, induction, coexpression++, MS/MS++	MIM	OXPHOS > Complex I > CI subunits | OXPHOS > OXPHOS subunits	Tmito	21.0863	0	1	literature, APEX_IMS, mito protein domain, induction, coexpression++, MS/MS++	ENSG00000119421	P51970	172		SharedDomain	48	1.84	NoMitoHomolog	NoHomolog	75-100pure	chr9	124906337	124922098	14	19	847	133000000000	89	all 14	10.3	9.9	10.4	9.8	10.2	9.9	10.1	9.4	9.7	10	9.9	9.8	9.8	9.4	Mitochondria (Supported)
2744	14660	GLS	AAD20|CASGID|EIEE71|GAC|GAM|GDPAG|GLS1|KGA	glutaminase	MitoCarta3.0	literature, APEX_matrix, targetP signal+, Rickettsial homolog, mito protein domain+, MS/MS++	MIM	Metabolism > Amino acid metabolism > Glutamate metabolism	Tmito	20.9853	0	1	literature, APEX_matrix, targetP signal+, Rickettsial homolog, mito protein domain+, MS/MS++	ENSG00000115419	O94925	669	1	MitoDomain	1	0.43	NoMitoHomolog	Homolog	50-75pure	chr2	191745546	191830270	13	42	1022	43800000000	66	cerebrum, cerebellum, brainstem, spinalcord, kidney, heart, skeletalmuscle, adipose, smallintestine, largeintestine, stomach, placenta, testis	10.2	9.8	9.8	9.6	9.4		6.7	8.6	8.7	9.4	9.3	7.9	9.2	8.7	Mitochondria (Supported)
54539	104130	NDUFB11	CI-ESSS|ESSS|MC1DN30|NP17.3|Np15|P17.3	NADH:ubiquinone oxidoreductase subunit B11	MitoCarta3.0	literature, APEX_IMS, APEX_matrix, targetP signal+, coexpression++, MS/MS++	MIM	OXPHOS > Complex I > CI subunits | OXPHOS > OXPHOS subunits	Tmito	20.8256	0	1	literature, APEX_IMS, APEX_matrix, targetP signal+, coexpression++, MS/MS++	ENSG00000147123	Q9NX14	163	1	NA	48		NoMitoHomolog	NoHomolog	50-75pure	chrX	47001614	47004609	14	11	663	43200000000	56	all 14	9.6	9.5	9.7	9.2	9.9	9.3	9.4	9.2	9.3	9.5	9.5	9.6	9.2	8.8	Mitochondria (Approved)
55526	209692	DHTKD1	AMOXAD|CMT2Q	dehydrogenase E1 and transketolase domain containing 1	MitoCarta3.0	APEX_matrix, targetP signal, yeast mito homolog+, Rickettsial homolog, mito protein domain+, MS/MS	Matrix	Metabolism > Amino acid metabolism > Lysine metabolism	Tmito	20.7995	0	1	APEX_matrix, targetP signal, yeast mito homolog+, Rickettsial homolog, mito protein domain+, MS/MS	ENSG00000181192	Q96HY7	919	2	MitoDomain	NA		OrthologMitoLowConf	Homolog	50-75ambig	chr10	12110915	12165227	6	41	217	5180000000	58	cerebrum, kidney, liver, adipose, placenta, testis	6.9				9.3	9.1			9				8.2	8.7	Mitochondria (Supported)
51011	68126	FAHD2A	CGI-105	fumarylacetoacetate hydrolase domain containing 2A	MitoCarta3.0	APEX_matrix, targetP signal, mito protein domain, induction, coexpression, MS/MS++	Matrix	0	Tmito	20.747	0	1	APEX_matrix, targetP signal, mito protein domain, induction, coexpression, MS/MS++	ENSG00000115042	Q96GK7	314	2	SharedDomain	15	1	HomologMitoLowConf	NoHomolog	75-100pure	chr2	96068447	96078879	14	21	293	15000000000	78	all 14	9.1	8.7	9	9.1	9.4	8.5	8.8	7.7	9.4	8.4	8.7	8.5	7.8	9.6
7923	14979	HSD17B8	D6S2245E|FABG|FABGL|H2-KE6|HKE6|KE6|RING2|SDR30C1|dJ1033B10.9	hydroxysteroid 17-beta dehydrogenase 8	MitoCarta3.0	APEX_matrix, targetP signal+, Rickettsial homolog, mito protein domain, coexpression, MS/MS++	Matrix	Metabolism > Lipid metabolism > Type II fatty acid synthesis | Metabolism > Lipid metabolism > Cholesterol, bile acid, steroid synthesis	Tmito	20.727	0	1	APEX_matrix, targetP signal+, Rickettsial homolog, mito protein domain, coexpression, MS/MS++	ENSG00000112474|ENSG00000204228|ENSG00000225312|ENSG00000228357|ENSG00000228712|ENSG00000232357	Q92506	261	1	SharedDomain	21		NoMitoHomolog	Homolog	50-75pure	chr6	33172413	33174608	14	14	270	17800000000	72	all 14	9.2	9	9.2	8.9	9.3	9.6	9.1	8.4	9.2	8.4	8.9	8.7	8.9	9.2
84681	68917	HINT2	HIT-17	histidine triad nucleotide binding protein 2	MitoCarta3.0	APEX_matrix, targetP signal+, Rickettsial homolog, mito protein domain, coexpression, MS/MS++	Matrix	Metabolism > Lipid metabolism > Cholesterol, bile acid, steroid synthesis	Tmito	20.727	0	1	APEX_matrix, targetP signal+, Rickettsial homolog, mito protein domain, coexpression, MS/MS++	ENSG00000137133	Q9BX68	163	1	SharedDomain	22		NoMitoHomolog	Homolog	50-75pure	chr9	35812956	35815042	14	14	653	54600000000	75	all 14	9.3	9.2	9.5	9.3	10.2	10	9.3	8.4	9.6	9.5	9.7	9.4	9.2	9.4	Mitochondria (Enhanced)
64969	77721	MRPS5	MRP-S5|S5mt	mitochondrial ribosomal protein S5	MitoCarta3.0	literature, APEX_matrix, yeast mito homolog++, Rickettsial homolog, mito protein domain, induction, coexpression, MS/MS	Matrix	Mitochondrial central dogma > Translation > Mitochondrial ribosome	Tmito	20.6794	0	1	literature, APEX_matrix, yeast mito homolog++, Rickettsial homolog, mito protein domain, induction, coexpression, MS/MS	ENSG00000144029	P82675	430		SharedDomain	19	2.95	OrthologMitoHighConf	Homolog	25-50ambig	chr2	95752951	95787754	11	17	101	1820000000	33	cerebrum, kidney, liver, heart, skeletalmuscle, adipose, smallintestine, largeintestine, stomach, placenta, testis	7.1				8.3	8.1	8.5	6.9	8	8.3	8.6	8.1	8.5	7.7	Mitochondria (Supported)
221545	69662	C6orf136	-	chromosome 6 open reading frame 136	MitoCarta3.0	targetP signal, induction, coexpression++, MS/MS+	Matrix	0	Tpossible_mito	20.67	0	1	targetP signal, induction, coexpression++, MS/MS+	ENSG00000204564|ENSG00000206487|ENSG00000224120|ENSG00000233164|ENSG00000233641|ENSG00000237012|ENSG00000237100	Q5SQH8	496	2	NA	45	2.65	NoMitoHomolog	NoHomolog	25-50pure	chr6	30614815	30620987	14	14	224	4810000000	41	all 14	9	8.9	9.1	8.8	8.2	7.7	7.8	8.1	8.1	7.6	8.2	7.8	7.6	8.2
283377	66701	SPRYD4	-	SPRY domain containing 4	MitoCarta3.0	APEX_matrix, GFP, targetP signal+, mito protein domain, coexpression+, MS/MS++	Matrix	0	Tmito	20.623	0	1	APEX_matrix, GFP, targetP signal+, mito protein domain, coexpression+, MS/MS++	ENSG00000176422	Q8WW59	207	1	SharedDomain	35	0.15	NoMitoHomolog	NoHomolog	75-100pure	chr12	56862300	56864767	14	20	257	7450000000	78	all 14	8.8	8.6	9.1	8.5	8.4	8.9	8.5	8.6	8.3	8.5	9	8.3	8.8	8.9	Nucleoplasm (Approved)
387787	67164	LIPT2	-	lipoyl(octanoyl) transferase 2	MitoCarta3.0	targetP signal, yeast mito homolog, Rickettsial homolog, mito protein domain, coexpression, MS/MS	Matrix	Metabolism > Lipid metabolism > Lipoate insertion	Tpossible_mito	20.6189	0	1	targetP signal, yeast mito homolog, Rickettsial homolog, mito protein domain, coexpression, MS/MS	ENSG00000175536	A6NK58	231	2	SharedDomain	22		HomologMitoHighConf	Ortholog	50-75ambig	chr11	74202922	74204755	9	14	66	828000000	67	cerebrum, cerebellum, brainstem, spinalcord, skeletalmuscle, adipose, largeintestine, placenta, testis	8.1	8	7.4	7.3				6.9	8.2		8.2		7.9	8.1	Vesicles (Approved)
1666	67460	DECR1	DECR|NADPH|SDR18C1	2,4-dienoyl-CoA reductase 1	MitoCarta3.0	literature, APEX_matrix, targetP signal, Rickettsial homolog, mito protein domain, coexpression+, MS/MS++	Matrix	Metabolism > Lipid metabolism > Fatty acid oxidation	Tmito	20.6061	0	1	literature, APEX_matrix, targetP signal, Rickettsial homolog, mito protein domain, coexpression+, MS/MS++	ENSG00000104325	Q16698	335	2	SharedDomain	39		NoMitoHomolog	Homolog	75-100pure	chr8	91013579	91064227	14	28	1762	116000000000	84	all 14	8.8	8.5	8.9	9.4	10.1	10.2	10.3	9	10.4	10	9.9	9.4	9.9	9.7	Mitochondria (Supported)
64949	99045	MRPS26	C20orf193|GI008|MRP-S13|MRP-S26|MRPS13|NY-BR-87|RPMS13|dJ534B8.3	mitochondrial ribosomal protein S26	MitoCarta3.0	literature, APEX_matrix, targetP signal, mito protein domain+, induction, coexpression, MS/MS+	Matrix	Mitochondrial central dogma > Translation > Mitochondrial ribosome	Tmito	20.5582	0	1	literature, APEX_matrix, targetP signal, mito protein domain+, induction, coexpression, MS/MS+	ENSG00000125901	Q9BYN8	205	2	MitoDomain	10	0.86	NoMitoHomolog	NoHomolog	75-100ambig	chr20	3026674	3028896	14	21	220	6230000000	79	all 14	8.8	8.6	8.7	8.6	8.5	8.5	8.2	7.6	8.7	8.5	9.2	8.3	8.9	8.1	Mitochondria (Supported)
10166	18408	SLC25A15	D13S327|HHH|LNC-HC|ORC1|ORNT1	solute carrier family 25 member 15	MitoCarta3.0	literature, yeast mito homolog+, mito protein domain+, coexpression, MS/MS++	MIM	Metabolism > Amino acid metabolism > Urea cycle | Small molecule transport > SLC25A family	Tmito	20.4855	0	1	literature, yeast mito homolog+, mito protein domain+, coexpression, MS/MS++	ENSG00000102743	Q9Y619	301		MitoDomain	8		OrthologMitoLowConf	NoHomolog	75-100pure	chr13	41363546	41386596	7	20	257	14200000000	84	spinalcord, kidney, liver, adipose, smallintestine, largeintestine, placenta				7.7	8.9	9.9			7.6	9.7	7.9		8.8
4731	78330	NDUFV3	CI-10k|CI-9KD	NADH:ubiquinone oxidoreductase subunit V3	MitoCarta3.0	literature, APEX_matrix, targetP signal, induction, coexpression++, MS/MS++	MIM	OXPHOS > Complex I > CI subunits | OXPHOS > OXPHOS subunits	Tmito	20.4205	0	1	literature, APEX_matrix, targetP signal, induction, coexpression++, MS/MS++	ENSG00000160194	P56181	473	3	NA	45	0.58	NoMitoHomolog	NoHomolog	50-75pure	chr21	44313377	44329773	14	29	384	6820000000	65	all 14	8.3	8	8.6	8.8	9.2	8.3	7	7.4	9.2	8.7	8.8	8.7	8.1	8.5	Mitochondria (Enhanced)
670	68021	BPHL	BPH-RP|MCNAA|VACVASE	biphenyl hydrolase like	MitoCarta3.0	targetP signal+, Rickettsial homolog, mito protein domain, coexpression, MS/MS++	Matrix	Metabolism > Detoxification > Xenobiotic metabolism	Tpossible_mito	20.4068	0	1	targetP signal+, Rickettsial homolog, mito protein domain, coexpression, MS/MS++	ENSG00000137274	Q86WA6	291	1	SharedDomain	14		NoMitoHomolog	Homolog	75-100pure	chr6	3118925	3153432	14	31	755	70500000000	81	all 14	9.8	9.6	9.9	9.6	10.1	10.4	8.6	8.3	9.6	9	9.1	9	9.5	9.2	Mitochondria (Approved)
30968	66592	STOML2	HSPC108|SLP-2	stomatin like 2	MitoCarta3.0	literature, APEX_matrix, targetP signal+, Rickettsial homolog, mito protein domain, coexpression, MS/MS++	MIM	Protein import, sorting and homeostasis > Protein homeostasis	Tmito	20.4068	0	1	literature, APEX_matrix, targetP signal+, Rickettsial homolog, mito protein domain, coexpression, MS/MS++	ENSG00000165283	Q9UJZ1	356	1	SharedDomain	16		NoMitoHomolog	Homolog	75-100pure	chr9	35099772	35103192	14	28	465	21000000000	83	all 14	9	8.7	9.2	8.7	9.3	8.8	8.3	8.8	9.4	9.1	9.2	8.7	9.8	9.2	Cytosol;Plasma membrane (Supported)
22921	76467	MSRB2	CBS-1|CBS1|CGI-131|MSRB|PILB	methionine sulfoxide reductase B2	MitoCarta3.0	APEX_matrix, targetP signal, yeast mito homolog+, mito protein domain, coexpression, MS/MS++	Matrix	Metabolism > Detoxification > ROS and glutathione metabolism | Metabolism > Sulfur metabolism	Tmito	20.2816	0	1	APEX_matrix, targetP signal, yeast mito homolog+, mito protein domain, coexpression, MS/MS++	ENSG00000148450	Q9Y3D2	182	2	SharedDomain	7	0.38	OrthologMitoLowConf	NoHomolog	50-75pure	chr10	23384426	23410942	13	12	154	2280000000	60	cerebrum, cerebellum, brainstem, spinalcord, kidney, liver, heart, skeletalmuscle, adipose, largeintestine, stomach, placenta, testis	8.5	8.3	8.7	8.3	8.5	7.6	8	7.7	8.3		8	7.9	7.9	7.7
114294	80907	LACTB	G24|MRPL56	lactamase beta	MitoCarta3.0	literature, APEX_IMS, targetP signal+, Rickettsial homolog, mito protein domain, coexpression, MS/MS++	IMS	Protein import, sorting and homeostasis > Protein homeostasis > Proteases | Metabolism > Lipid metabolism > Phospholipid metabolism	Tmito	20.2415	0	1	literature, APEX_IMS, targetP signal+, Rickettsial homolog, mito protein domain, coexpression, MS/MS++	ENSG00000103642	P83111	547	1	SharedDomain	5		NoMitoHomolog	Ortholog	50-75pure	chr15	63413998	63434264	14	34	333	10100000000	61	all 14	9	8.5	8.1	8	9.2	9.1	7.6	8.8	8.2	8.1	7.9	7.7	8.9	9.6	Mitochondria (Supported)
10452	53333	TOMM40	C19orf1|D19S1177E|PER-EC1|PEREC1|TOM40	translocase of outer mitochondrial membrane 40	MitoCarta3.0	literature, yeast mito homolog+, mito protein domain+, coexpression, MS/MS++	MOM	Protein import, sorting and homeostasis > Protein import and sorting > TOM	Tmito	20.2397	0	1	literature, yeast mito homolog+, mito protein domain+, coexpression, MS/MS++	ENSG00000130204	O96008	361		MitoDomain	5	0.45	OrthologMitoLowConf	NoHomolog	50-75pure	chr19	45394476	45406946	10	17	186	5300000000	68	cerebrum, spinalcord, kidney, skeletalmuscle, adipose, smallintestine, largeintestine, stomach, placenta, testis	8.4			8	8.2			7.3	8.5	8.4	8.8	8.5	9.4	8.9	Mitochondria (Enhanced)
114789	227731	SLC25A25	MCSC|PCSCL|SCAMC-2	solute carrier family 25 member 25	MitoCarta3.0	literature, yeast mito homolog+, mito protein domain+, coexpression, MS/MS++	MIM	Metabolism > Nucleotide metabolism > Nucleotide import | Signaling > Calcium homeostasis > EF hand proteins | Small molecule transport > SLC25A family	Tmito	20.2397	0	1	literature, yeast mito homolog+, mito protein domain+, coexpression, MS/MS++	ENSG00000148339	Q6KCM7	503		MitoDomain	6	-0.33	OrthologMitoLowConf	NoHomolog	50-75pure	chr9	130830478	130871537	8	25	100	2670000000	59	cerebrum, brainstem, spinalcord, liver, adipose, smallintestine, largeintestine, placenta	8.1		8.9	9.1		6.9			8	6.9	8.4		8.3		Mitochondria;Vesicles (Supported)
203054	268822	ADCK5	-	aarF domain containing kinase 5	MitoCarta3.0	targetP signal, yeast mito homolog+, Rickettsial homolog, mito protein domain, induction, coexpression, MS/MS	unknown	0	Tpossible_mito	20.2277	0	1	targetP signal, yeast mito homolog+, Rickettsial homolog, mito protein domain, induction, coexpression, MS/MS	ENSG00000173137|ENSG00000285451	Q3MIX3	580	2	SharedDomain	7	0.77	OrthologMitoLowConf	Homolog	0-25pure	chr8	145597703	145618453	3	5	11	22500000	9	cerebrum, largeintestine, testis	6.4										7.1			6.9	Cytosol;Plasma membrane (Approved)
80724	71985	ACAD10	-	acyl-CoA dehydrogenase family member 10	MitoCarta3.0	APEX_matrix, targetP signal+, mito protein domain+, coexpression, MS/MS++	Matrix	Metabolism > Lipid metabolism > Fatty acid oxidation	Tmito	20.1818	0	1	APEX_matrix, targetP signal+, mito protein domain+, coexpression, MS/MS++	ENSG00000111271	Q6JQN1	1090	1	MitoDomain	9		NoMitoHomolog	NoHomolog	50-75pure	chr12	112123856	112194911	12	56	395	13500000000	57	cerebrum, spinalcord, kidney, liver, heart, skeletalmuscle, adipose, smallintestine, largeintestine, stomach, placenta, testis	8.2			7	9.7	8.9	9.3	8.4	9.4	8.7	8.7	9.1	8.2	8.7
23078	219189	VWA8	KIAA0564|P7BP2	von Willebrand factor A domain containing 8	MitoCarta3.0	APEX_matrix, targetP signal, mito protein domain, coexpression+, MS/MS++	Matrix	0	Tmito	20.1591	0	1	APEX_matrix, targetP signal, mito protein domain, coexpression+, MS/MS++	ENSG00000102763	A3KMH1	1905	2	SharedDomain	32	0.33	HomologMitoLowConf	NoHomolog	75-100pure	chr13	42140960	42535221	14	161	3053	89800000000	77	all 14	9.1	9.3	9.6	8.5	10.6	9.8	9.4	9.8	9.5	9.2	10.1	9.6	9.3	9.6	Lipid droplets;Vesicles (Approved)
60492	66365	CCDC90B	MDS011|MDS025	coiled-coil domain containing 90B	MitoCarta3.0	literature, APEX_matrix, targetP signal+, yeast mito homolog+, mito protein domain+, MS/MS	MIM	0	Tmito	20.1315	0	1	literature, APEX_matrix, targetP signal+, yeast mito homolog+, mito protein domain+, MS/MS	ENSG00000137500	Q9GZT6	254	1	MitoDomain	2		OrthologMitoLowConf	NoHomolog	50-75ambig	chr11	82970134	82997450	14	22	218	3980000000	68	all 14	8.3	8.2	8	8.4	8.6	7.5	8.4	7.3	9	8.4	8.9	8.3	8.5	8	Mitochondria (Enhanced)
55735	230935	DNAJC11	dJ126A5.1	DnaJ heat shock protein family (Hsp40) member C11	MitoCarta3.0	GFP, yeast mito homolog+, Rickettsial homolog, mito protein domain, coexpression, MS/MS++	MOM	Protein import, sorting and homeostasis > Protein import and sorting | Mitochondrial dynamics and surveillance > Intramitochondrial membrane interactions	Tmito	20.0999	0	1	GFP, yeast mito homolog+, Rickettsial homolog, mito protein domain, coexpression, MS/MS++	ENSG00000007923	Q9NVH1	559		SharedDomain	20		OrthologMitoLowConf	Homolog	50-75pure	chr1	6694227	6761966	14	38	682	11200000000	67	all 14	9.4	8.8	8.9	9	8	8.7	8.3	8.5	8.9	8.2	9.1	8.6	9.1	9.3	Cytosol (Approved)
84266	66400	ALKBH7	ABH7|SPATA11|UNQ6002	alkB homolog 7	MitoCarta3.0	APEX_matrix, targetP signal, mito protein domain, induction, coexpression++, MS/MS	Matrix	0	Tmito	20.0806	0	1	APEX_matrix, targetP signal, mito protein domain, induction, coexpression++, MS/MS	ENSG00000125652	Q9BT30	221	2	SharedDomain	42	1.86	NoMitoHomolog	NoHomolog	25-50ambig	chr19	6372443	6375261	4	5	13	96800000	40	cerebellum, brainstem, largeintestine, testis		7.3	7								7.4			7.6	Mitochondria (Supported)
2731	104174	GLDC	GCE|GCSP|HYGN1	glycine decarboxylase	MitoCarta3.0	literature, APEX_matrix, targetP signal, yeast mito homolog, mito protein domain+, coexpression, MS/MS++	Matrix	Metabolism > Amino acid metabolism > Glycine metabolism | Metabolism > Amino acid metabolism > Glycine cleavage system	Tmito	20.0566	0	1	literature, APEX_matrix, targetP signal, yeast mito homolog, mito protein domain+, coexpression, MS/MS++	ENSG00000178445	P23378	1020	3	MitoDomain	9		HomologMitoHighConf	NoHomolog	50-75pure	chr9	6532463	6645692	6	55	391	8460000000	54	cerebrum, cerebellum, kidney, liver, adipose, placenta	8.9	9			9.3	9.5			7.7				9.1		Mitochondria (Supported)
347411	245347	MPC1L	SLC54A3	mitochondrial pyruvate carrier 1 like	MitoCarta3.0	targetP signal, yeast mito homolog+, mito protein domain+, MS/MS++	MIM	Metabolism > Carbohydrate metabolism > Gluconeogenesis | Metabolism > Carbohydrate metabolism > Pyruvate metabolism | Metabolism > Carbohydrate metabolism > TCA-associated | Small molecule transport	Tpossible_mito	20.0388	0	1	targetP signal, yeast mito homolog+, mito protein domain+, MS/MS++	ENSG00000238205	P0DKB6	136	3	MitoDomain	NA		OrthologMitoLowConf	NoHomolog	50-75pure	chrX	40482817	40483391	1	7	108	8110000000	69	testis														9.9
117145	75778	THEM4	CTMP	thioesterase superfamily member 4	MitoCarta3.0	literature, APEX_matrix, targetP signal+, yeast mito homolog, mito protein domain, induction, MS/MS++	MIM	Metabolism > Lipid metabolism	Tmito	19.9875	0	1	literature, APEX_matrix, targetP signal+, yeast mito homolog, mito protein domain, induction, MS/MS++	ENSG00000159445	Q5T1C6	240	1	SharedDomain	3	1.4	HomologMitoHighConf	NoHomolog	50-75pure	chr1	151843342	151882361	11	14	221	10200000000	53	cerebrum, cerebellum, brainstem, spinalcord, kidney, liver, adipose, smallintestine, largeintestine, placenta, testis	9.3	9.3	9.5	9.1	8.4	8.2			6.8	7.3	8		8	8.9
6742	381760	SSBP1	Mt-SSB|SOSS-B1|SSBP|mtSSB	single stranded DNA binding protein 1	MitoCarta3.0	literature, APEX_matrix, targetP signal, yeast mito homolog++, Rickettsial homolog, mito protein domain, MS/MS	Matrix	Mitochondrial central dogma > mtDNA maintenance > mtDNA replication | Mitochondrial central dogma > mtDNA maintenance > mtDNA nucleoid	Tmito	19.9351	0	1	literature, APEX_matrix, targetP signal, yeast mito homolog++, Rickettsial homolog, mito protein domain, MS/MS	ENSG00000106028|ENSG00000262771	Q04837	148	2	SharedDomain	NA		OrthologMitoHighConf	Ortholog	50-75ambig	chr7	141438120	141450288	14	14	483	18200000000	73	all 14	9	8.8	8.9	8.8	9.3	9.2	8.8	8.1	8.9	9.3	9.3	8.7	9.6	9.2	Mitochondria (Supported)
51264	94064	MRPL27	L27mt	mitochondrial ribosomal protein L27	MitoCarta3.0	literature, APEX_matrix, targetP signal, yeast mito homolog++, Rickettsial homolog, mito protein domain, MS/MS	Matrix	Mitochondrial central dogma > Translation > Mitochondrial ribosome	Tmito	19.9351	0	1	literature, APEX_matrix, targetP signal, yeast mito homolog++, Rickettsial homolog, mito protein domain, MS/MS	ENSG00000108826	Q9P0M9	148	2	SharedDomain	NA		OrthologMitoHighConf	Ortholog	50-75ambig	chr17	48445227	48450562	14	11	124	3420000000	68	all 14	8.3	8	8.2	7.8	8.4	8.5	7.7	7.3	8.2	8.6	8.8	7.1	8.9	8.5
150274	100900	HSCB	DNAJC20|HSC20|JAC1	HscB mitochondrial iron-sulfur cluster cochaperone	MitoCarta3.0	APEX_matrix, GFP, targetP signal, yeast mito homolog++, Rickettsial homolog, mito protein domain, MS/MS	Matrix	Metabolism > Metals and cofactors > Fe-S cluster biosynthesis	Tmito	19.9351	0	1	APEX_matrix, GFP, targetP signal, yeast mito homolog++, Rickettsial homolog, mito protein domain, MS/MS	ENSG00000100209	Q8IWL3	235	2	SharedDomain	1		OrthologMitoHighConf	Ortholog	50-75ambig	chr22	29138042	29153496	10	14	100	1430000000	61	cerebrum, cerebellum, brainstem, spinalcord, skeletalmuscle, adipose, largeintestine, stomach, placenta, testis	8.4	8.1	8.2	8.2				6.5	8.2		8.5	7.6	7.9	8	Cytosol;Mitochondria;Nucleoplasm (Supported)
55173	64657	MRPS10	MRP-S10|PNAS-122	mitochondrial ribosomal protein S10	MitoCarta3.0	literature, APEX_matrix, targetP signal, yeast mito homolog++, Rickettsial homolog, mito protein domain, MS/MS++	Matrix	Mitochondrial central dogma > Translation > Mitochondrial ribosome	Tmito	19.918	0	1	literature, APEX_matrix, targetP signal, yeast mito homolog++, Rickettsial homolog, mito protein domain, MS/MS++	ENSG00000048544	P82664	201	3	SharedDomain	NA		OrthologMitoHighConf	Homolog	50-75pure	chr6	42174538	42185633	14	14	155	3500000000	66	all 14	8.5	8.2	8.4	8.1	8.4	8.3	7.9	7.8	8.6	8.5	9	7.6	8.4	8.1	Mitochondria (Approved)
205	11639	AK4	AK 4|AK3|AK3L1|AK3L2	adenylate kinase 4	MitoCarta3.0	APEX_matrix, yeast mito homolog++, Rickettsial homolog, mito protein domain, MS/MS++	Matrix	Metabolism > Nucleotide metabolism > Nucleotide synthesis and processing	Tmito	19.9135	0	1	APEX_matrix, yeast mito homolog++, Rickettsial homolog, mito protein domain, MS/MS++	ENSG00000162433	P27144	223	4	SharedDomain	3		OrthologMitoHighConf	Homolog	75-100pure	chr1	65613231	65697828	14	18	397	43200000000	91	all 14	9.8	9.7	9.5	9	10.4	9.3	8.9	6.6	7.2	8.6	8.2	8.8	9	7.2	Mitochondria (Supported)
55210	108888	ATAD3A	HAYOS|PHRINL	ATPase family AAA domain containing 3A	MitoCarta3.0	APEX_IMS, APEX_matrix, GFP, Rickettsial homolog, mito protein domain+, coexpression, MS/MS++	MIM	Mitochondrial central dogma > mtDNA maintenance > mtDNA nucleoid | Mitochondrial dynamics and surveillance > Organelle contact sites | Mitochondrial dynamics and surveillance > Intramitochondrial membrane interactions	Tmito	19.9009	0	1	APEX_IMS, APEX_matrix, GFP, Rickettsial homolog, mito protein domain+, coexpression, MS/MS++	ENSG00000197785	Q9NVI7	634		MitoDomain	10		HomologMitoLowConf	Homolog	75-100pure	chr1	1447522	1470067	14	60	1063	37400000000	77	all 14	9.3	8.8	9.2	9.2	9.7	9.6	8.7	9	9.6	9.2	9.7	9.4	9.7	9.5	Mitochondria (Supported)
51253	56280	MRPL37	L2mt|L37mt|MRP-L2|MRP-L37|MRPL2|RPML2	mitochondrial ribosomal protein L37	MitoCarta3.0	literature, APEX_matrix, targetP signal, mito protein domain, induction, coexpression+, MS/MS++	Matrix	Mitochondrial central dogma > Translation > Mitochondrial ribosome	Tmito	19.8663	0	1	literature, APEX_matrix, targetP signal, mito protein domain, induction, coexpression+, MS/MS++	ENSG00000116221	Q9BZE1	423	3	SharedDomain	30	1.5	NoMitoHomolog	NoHomolog	50-75pure	chr1	54665839	54684056	9	25	88	1390000000	55	kidney, liver, heart, adipose, smallintestine, largeintestine, stomach, placenta, testis					8.1	7.4	7.3		7.8	8.3	8.6	7.3	8.7	7.8	Mitochondria (Supported)
80142	96979	PTGES2	C9orf15|GBF-1|GBF1|PGES2|mPGES-2	prostaglandin E synthase 2	MitoCarta3.0	literature, APEX_IMS, APEX_matrix, targetP signal, mito protein domain, induction, coexpression+, MS/MS++	MIM	Metabolism > Lipid metabolism > Eicosanoid metabolism	Tmito	19.8663	0	1	literature, APEX_IMS, APEX_matrix, targetP signal, mito protein domain, induction, coexpression+, MS/MS++	ENSG00000148334	Q9H7Z7	377	3	SharedDomain	39	2.22	NoMitoHomolog	NoHomolog	50-75pure	chr9	130882971	130890741	14	24	331	8520000000	69	all 14	8.5	8.1	8.6	8.7	8.7	8.3	8.4	7.7	9.1	8.9	9.1	8.5	9.1	9	Mitochondria (Approved)
10587	26462	TXNRD2	GCCD5|SELZ|TR|TR-BETA|TR3|TRXR2	thioredoxin reductase 2	MitoCarta3.0	literature, APEX_matrix, targetP signal+, Rickettsial homolog, mito protein domain, coexpression, MS/MS++	Matrix	Metabolism > Detoxification > ROS and glutathione metabolism | Metabolism > Detoxification > Selenoproteins	Tmito	19.853	0	1	literature, APEX_matrix, targetP signal+, Rickettsial homolog, mito protein domain, coexpression, MS/MS++	ENSG00000184470	Q9NNW7	524	1	SharedDomain	8		HomologMitoLowConf	Homolog	50-75pure	chr22	19863040	19929515	12	25	193	3940000000	52	cerebrum, spinalcord, kidney, liver, heart, skeletalmuscle, adipose, smallintestine, largeintestine, stomach, placenta, testis	7.8			7.1	8.4	8.8	8.2	8.2	8.8	8.9	7.3	8.4	8.8	8.5	Mitochondria (Supported)
54988	272428	ACSM5	-	acyl-CoA synthetase medium chain family member 5	MitoCarta3.0	literature, targetP signal+, Rickettsial homolog, mito protein domain, coexpression, MS/MS++	Matrix	Metabolism > Lipid metabolism > Fatty acid oxidation | Metabolism > Detoxification > Xenobiotic metabolism	Tmito	19.853	0	1	literature, targetP signal+, Rickettsial homolog, mito protein domain, coexpression, MS/MS++	ENSG00000183549	Q6NUN0	579	1	SharedDomain	8		HomologMitoLowConf	Homolog	50-75pure	chr16	20420855	20452281	5	26	156	7750000000	60	kidney, liver, adipose, smallintestine, largeintestine					9.4	9.7			8.2	6.7	7.5				Vesicles (Uncertain)
55847	52637	CISD1	C10orf70|MDS029|ZCD1|mitoNEET	CDGSH iron sulfur domain 1	MitoCarta3.0	literature, mito protein domain, induction, coexpression++, MS/MS++	MOM	Metabolism > Metals and cofactors > Fe-S cluster biosynthesis | Metabolism > Metals and cofactors > Fe-S-containing proteins	Tmito	19.8223	0	1	literature, mito protein domain, induction, coexpression++, MS/MS++	ENSG00000122873	Q9NZ45	108		SharedDomain	46	1.22	NoMitoHomolog	NoHomolog	75-100pure	chr10	60028861	60049019	14	17	558	48400000000	92	all 14	9.8	9.5	9.8	9.3	9.9	9.7	9	8.9	9.5	9.3	9.4	9	9.3	9.7	Mitochondria (Supported)
64975	107733	MRPL41	BMRP|MRP-L27|MRPL27|PIG3|RPML27	mitochondrial ribosomal protein L41	MitoCarta3.0	literature, APEX_matrix, yeast mito homolog++, mito protein domain, induction, MS/MS++	Matrix	Mitochondrial central dogma > Translation > Mitochondrial ribosome	Tmito	19.7869	0	1	literature, APEX_matrix, yeast mito homolog++, mito protein domain, induction, MS/MS++	ENSG00000182154	Q8IXM3	137	4	SharedDomain	NA	0.89	OrthologMitoHighConf	NoHomolog	50-75pure	chr9	140446308	140447007	14	15	174	4370000000	75	all 14	8.4	8.2	8.4	8.2	8.4	8.6	7.7	7.1	8.3	8.6	8.9	8	8.9	8.8	Mitochondria (Supported)
54996	67247	MTARC2	MARC2|MOSC2	mitochondrial amidoxime reducing component 2	MitoCarta3.0	literature, targetP signal, mito protein domain+, induction, coexpression, MS/MS++	MOM	Metabolism > Metals and cofactors > Molybdenum cofactor synthesis and proteins | Metabolism > Detoxification > Xenobiotic metabolism | Metabolism > Detoxification > Amidoxime reducing complex	Tmito	19.7768	0	1	literature, targetP signal, mito protein domain+, induction, coexpression, MS/MS++	ENSG00000117791	Q969Z3	335	3	MitoDomain	9	0.83	NoMitoHomolog	NoHomolog	50-75pure	chr1	220921675	220957596	14	27	1039	71500000000	65	all 14	9.2	8.9	9.1	8.3	10	9.9	7.7	8.6	10.1	10.3	9.5	8.8	9.9	9.7
64968	121022	MRPS6	C21orf101|MRP-S6|RPMS6|S6mt	mitochondrial ribosomal protein S6	MitoCarta3.0	literature, APEX_matrix, yeast mito homolog++, Rickettsial homolog, mito protein domain, MS/MS++	Matrix	Mitochondrial central dogma > Translation > Mitochondrial ribosome	Tmito	19.7396	0	1	literature, APEX_matrix, yeast mito homolog++, Rickettsial homolog, mito protein domain, MS/MS++	ENSG00000243927	P82932	125		SharedDomain	2		OrthologMitoHighConf	Ortholog	75-100pure	chr21	35445822	35515334	14	11	237	4570000000	80	all 14	8.4	8.1	8.6	8.1	8.7	8.5	7.4	7.2	8.3	8.7	8.9	8	9	8.5	Mitochondria (Supported)
6150	19935	MRPL23	L23MRP|RPL23|RPL23L	mitochondrial ribosomal protein L23	MitoCarta3.0	literature, APEX_matrix, targetP signal, yeast mito homolog++, mito protein domain, MS/MS++	Matrix	Mitochondrial central dogma > Translation > Mitochondrial ribosome	Tmito	19.7219	0	1	literature, APEX_matrix, targetP signal, yeast mito homolog++, mito protein domain, MS/MS++	ENSG00000214026|ENSG00000288141	Q16540	153	2	SharedDomain	NA		OrthologMitoHighConf	NoHomolog	75-100pure	chr11	1968501	1977839	14	11	183	6560000000	84	all 14	8.7	8.7	8.7	8.4	8.9	8.6	8.1	8	8.5	8.4	9.2	8.3	8.8	8.6	Mitochondria (Supported)
58472	59010	SQOR	CGI-44|PRO1975|SQR|SQRDL	sulfide quinone oxidoreductase	MitoCarta3.0	literature, targetP signal, yeast mito homolog++, mito protein domain, MS/MS++	MIM	Metabolism > Electron carriers > Q-linked reactions, other | Metabolism > Sulfur metabolism	Tmito	19.7219	0	1	literature, targetP signal, yeast mito homolog++, mito protein domain, MS/MS++	ENSG00000137767	Q9Y6N5	450	2	SharedDomain	3		OrthologMitoHighConf	NoHomolog	75-100pure	chr15	45923345	45983492	11	45	1000	56100000000	88	spinalcord, kidney, liver, heart, skeletalmuscle, adipose, smallintestine, largeintestine, stomach, placenta, testis				7.6	9.6	9	8.1	8.4	9.2	10.1	10.4	9.3	10	9	Mitochondria (Supported)
6341	52892	SCO1	SCOD1	synthesis of cytochrome C oxidase 1	MitoCarta3.0	literature, APEX_IMS, APEX_matrix, targetP signal, yeast mito homolog+, Rickettsial homolog, mito protein domain, MS/MS++	MIM	OXPHOS > Complex IV > CIV assembly factors | Metabolism > Metals and cofactors > Copper metabolism | OXPHOS > OXPHOS assembly factors	Tmito	19.7152	0	1	literature, APEX_IMS, APEX_matrix, targetP signal, yeast mito homolog+, Rickettsial homolog, mito protein domain, MS/MS++	ENSG00000133028	O75880	301	2	SharedDomain	4		OrthologMitoLowConf	Homolog	50-75pure	chr17	10583648	10600885	12	15	135	3150000000	60	cerebrum, cerebellum, brainstem, spinalcord, liver, heart, adipose, smallintestine, largeintestine, stomach, placenta, testis	8.7	8.4	8.7	8.3		8.4	7.6		7.8	8.3	8.9	8.1	8.2	8.2
23464	26912	GCAT	KBL	glycine C-acetyltransferase	MitoCarta3.0	literature, targetP signal, yeast mito homolog+, Rickettsial homolog, mito protein domain, MS/MS++	unknown	Metabolism > Amino acid metabolism > Glycine metabolism	Tmito	19.7152	0	1	literature, targetP signal, yeast mito homolog+, Rickettsial homolog, mito protein domain, MS/MS++	ENSG00000100116	O75600	445	2	SharedDomain	2		OrthologMitoLowConf	Homolog	50-75pure	chr22	38203911	38213183	10	20	203	6370000000	65	brainstem, spinalcord, kidney, liver, adipose, smallintestine, largeintestine, stomach, placenta, testis			7.4	7.8	8.8	9.3			8	8.8	8.1	8.9	9.3	8.4	Nucleoplasm (Supported)
25902	270685	MTHFD1L	FTHFSDC1|MTC1THFS|dJ292B18.2	methylenetetrahydrofolate dehydrogenase (NADP+ dependent) 1 like	MitoCarta3.0	literature, APEX_matrix, targetP signal, yeast mito homolog+, Rickettsial homolog, mito protein domain, MS/MS++	Matrix	Metabolism > Vitamin metabolism > Folate and 1-C metabolism	Tmito	19.7152	0	1	literature, APEX_matrix, targetP signal, yeast mito homolog+, Rickettsial homolog, mito protein domain, MS/MS++	ENSG00000120254	Q6UB35	979	2	SharedDomain	3		OrthologMitoLowConf	Homolog	50-75pure	chr6	151186814	151423023	12	65	1172	32900000000	70	cerebrum, cerebellum, brainstem, spinalcord, kidney, liver, adipose, smallintestine, largeintestine, stomach, placenta, testis	9.7	9.7	9.7	8.7	7.1	6.6			9.1	8.4	9.6	8.5	9.7	9.8	Mitochondria (Supported)
10455	23986	ECI2	ACBD2|DRS-1|DRS1|HCA88|PECI|dJ1013A10.3	enoyl-CoA delta isomerase 2	MitoCarta3.0	literature, APEX_matrix, targetP signal+, mito protein domain, coexpression+, MS/MS++	Matrix	Metabolism > Lipid metabolism > Fatty acid oxidation	Tmito	19.6922	0	1	literature, APEX_matrix, targetP signal+, mito protein domain, coexpression+, MS/MS++	ENSG00000198721	O75521	394	1	SharedDomain	32	0.36	NoMitoHomolog	NoHomolog	50-75pure	chr6	4115926	4135831	14	26	279	12200000000	63	all 14	8.1	8.1	8.6	7.7	9.4	9.4	9.2	8.7	9.3	8.5	8.4	8.3	8.9	9	Mitochondria;Peroxisomes (Enhanced)
7381	67530	UQCRB	MC3DN3|QCR7|QP-C|QPC|UQBC|UQBP|UQCR6|UQPC	ubiquinol-cytochrome c reductase binding protein	MitoCarta3.0	literature, APEX_matrix, yeast mito homolog++, mito protein domain+, MS/MS++	MIM	OXPHOS > Complex III > CIII subunits | OXPHOS > OXPHOS subunits	Tmito	19.6799	0	1	literature, APEX_matrix, yeast mito homolog++, mito protein domain+, MS/MS++	ENSG00000156467	P14927	140		MitoDomain	NA		OrthologMitoHighConf	NoHomolog	75-100pure	chr8	97238903	97247862	14	27	1241	158000000000	97	all 14	10.1	9.9	10.3	9.6	10.4	10.1	9.9	9.5	9.9	10.2	10.1	9.9	9.8	9.9
10476	71679	ATP5PD	APT5H|ATP5H|ATPQ	ATP synthase peripheral stalk subunit d	MitoCarta3.0	literature, APEX_matrix, yeast mito homolog++, mito protein domain+, MS/MS++	MIM	OXPHOS > Complex V > CV subunits | OXPHOS > OXPHOS subunits	Tmito	19.6799	0	1	literature, APEX_matrix, yeast mito homolog++, mito protein domain+, MS/MS++	ENSG00000167863	O75947	161		MitoDomain	NA		OrthologMitoHighConf	NoHomolog	75-100pure	chr17	73034954	73043074	14	26	2253	458000000000	97	all 14	10.7	10.4	10.8	10.4	10.6	10.6	10.7	10.1	10.4	10.5	10.6	10.4	10.4	10	Mitochondria (Supported)
10632	27425	ATP5MG	ATP5JG|ATP5L	ATP synthase membrane subunit g	MitoCarta3.0	literature, APEX_matrix, yeast mito homolog++, mito protein domain+, MS/MS++	MIM	OXPHOS > Complex V > CV subunits | OXPHOS > OXPHOS subunits | Mitochondrial dynamics and surveillance > Cristae formation	Tmito	19.6799	0	1	literature, APEX_matrix, yeast mito homolog++, mito protein domain+, MS/MS++	ENSG00000167283	O75964	103		MitoDomain	NA		OrthologMitoHighConf	NoHomolog	75-100pure	chr11	118272103	118280562	14	15	676	213000000000	97	all 14	10.2	10	10.1	10	10.9	10.1	10	9.2	9.8	10.1	10.2	10	9.9	9.7	Mitochondria (Supported)
131076	381045	CCDC58	-	coiled-coil domain containing 58	MitoCarta3.0	APEX_IMS, yeast mito homolog++, mito protein domain+, MS/MS++	IMS	0	Tmito	19.6799	0	1	APEX_IMS, yeast mito homolog++, mito protein domain+, MS/MS++	ENSG00000160124	Q4VC31	144		MitoDomain	NA		OrthologMitoHighConf	NoHomolog	75-100pure	chr3	122078435	122102074	14	14	181	3800000000	81	all 14	8.4	8	7.8	7.6	8.6	9	7.4	7.5	8.3	8.2	8	7.7	9	8.6	Mitochondria (Approved)
64087	78038	MCCC2	MCCB	methylcrotonoyl-CoA carboxylase 2	MitoCarta3.0	literature, targetP signal, Rickettsial homolog, mito protein domain, coexpression+, MS/MS++	Matrix	Metabolism > Amino acid metabolism > Branched-chain amino acid metabolism	Tmito	19.6753	0	1	literature, targetP signal, Rickettsial homolog, mito protein domain, coexpression+, MS/MS++	ENSG00000131844|ENSG00000275300|ENSG00000281742	Q9HCC0	563	2	SharedDomain	31		NoMitoHomolog	Homolog	50-75pure	chr5	70883114	70954530	14	41	1013	56000000000	74	all 14	9	8.5	9.1	9	10	9.6	9.5	9.3	10.2	9	9.3	9.9	9.2	9.6	Mitochondria (Enhanced)
84693	73724	MCEE	GLOD2|MCE	methylmalonyl-CoA epimerase	MitoCarta3.0	targetP signal, induction, coexpression++, MS/MS++	Matrix	Metabolism > Carbohydrate metabolism > Propanoate metabolism | Metabolism > Lipid metabolism > Fatty acid oxidation	Tpossible_mito	19.672	0	1	targetP signal, induction, coexpression++, MS/MS++	ENSG00000124370	Q96PE7	176	2	NonMitoDomain	40	1.39	NoMitoHomolog	NoHomolog	50-75pure	chr2	71336805	71357394	14	7	197	5990000000	56	all 14	8.4	8.3	8.3	8.2	9.1	9	8.5	7.2	8.7	8.4	8.9	8.8	8.3	8.2	Nucleoli (Approved)
4337	56738	MOCS1	MIG11|MOCOD|MOCS1A|MOCS1B	molybdenum cofactor synthesis 1	MitoCarta3.0	APEX_matrix, targetP signal+, Rickettsial homolog, mito protein domain+, MS/MS+	Matrix	Metabolism > Metals and cofactors > Molybdenum cofactor synthesis and proteins	Tmito	19.6691	0	1	APEX_matrix, targetP signal+, Rickettsial homolog, mito protein domain+, MS/MS+	ENSG00000124615	Q9NZB8	385	1	MitoDomain	2		NoMitoHomolog	Ortholog	25-50pure	chr6	39872033	39902290	7	27	151	1780000000	49	cerebrum, liver, adipose, smallintestine, largeintestine, stomach, placenta	7.3					8.9			8.5	8.5	8.1	7.4	8.4		Cytosol (Approved)
4594	17850	MMUT	MCM|MUT	methylmalonyl-CoA mutase	MitoCarta3.0	literature, APEX_matrix, targetP signal, mito protein domain+, coexpression, MS/MS++	Matrix	Metabolism > Carbohydrate metabolism > Propanoate metabolism | Metabolism > Lipid metabolism > Fatty acid oxidation | Metabolism > Vitamin metabolism > Vitamin B12 metabolism	Tmito	19.6453	0	1	literature, APEX_matrix, targetP signal, mito protein domain+, coexpression, MS/MS++	ENSG00000146085	P22033	750	3	MitoDomain	27		NoMitoHomolog	NoHomolog	75-100pure	chr6	49398072	49431041	14	49	1126	54200000000	77	all 14	9.1	9.1	9	9	10.2	10	9.1	8.8	10	8.9	9.7	9.7	9.1	9.3	Cytosol (Approved)
92014	230125	SLC25A51	CG7943|MCART1	solute carrier family 25 member 51	MitoCarta3.0	GFP, yeast mito homolog+, mito protein domain+, coexpression, MS/MS++	MIM	Metabolism > Metals and cofactors > NAD biosynthesis and metabolism | Small molecule transport > SLC25A family	Tmito	19.5547	0	1	GFP, yeast mito homolog+, mito protein domain+, coexpression, MS/MS++	ENSG00000122696	Q9H1U9	297		MitoDomain	8		OrthologMitoLowConf	NoHomolog	50-75pure	chr9	37887593	37904350	13	19	190	3920000000	56	cerebrum, cerebellum, brainstem, spinalcord, kidney, liver, heart, adipose, smallintestine, largeintestine, stomach, placenta, testis	8.7	8.5	8.2	8.8	8.6	7.7	7.7		8.7	8.4	8.5	7.7	8.8	8.2	Mitochondria (Approved)
6687	234847	SPG7	CAR|CMAR|PGN|SPG5C	SPG7 matrix AAA peptidase subunit, paraplegin	MitoCarta3.0	literature, targetP signal, Rickettsial homolog, mito protein domain+, coexpression+, MS/MS	MIM	Protein import, sorting and homeostasis > Protein homeostasis > Proteases	Tmito	19.5533	0	1	literature, targetP signal, Rickettsial homolog, mito protein domain+, coexpression+, MS/MS	ENSG00000197912	Q9UQ90	795	3	MitoDomain	32		HomologMitoLowConf	Homolog	25-50ambig	chr16	89574804	89624174	13	36	193	2220000000	48	cerebrum, cerebellum, brainstem, spinalcord, kidney, liver, skeletalmuscle, adipose, smallintestine, largeintestine, stomach, placenta, testis	8	7.7	7.9	7.8	8.2	8		7.6	8	7.3	8.9	8.1	8.2	8.6
518	228033	ATP5MC3	ATP5G3|P3	ATP synthase membrane subunit c locus 3	MitoCarta3.0	literature, targetP signal, yeast mito homolog+, Rickettsial homolog, mito protein domain, coexpression++	MIM	OXPHOS > Complex V > CV subunits | OXPHOS > OXPHOS subunits	Tmito	19.5524	0	1	literature, targetP signal, yeast mito homolog+, Rickettsial homolog, mito protein domain, coexpression++	ENSG00000154518	P48201	142	2	SharedDomain	48		OrthologMitoLowConf	Homolog		chr2	176040985	176046490
84896	67979	ATAD1	AFDC1|FNP001|HKPX4|Msp1|THORASE	ATPase family AAA domain containing 1	MitoCarta3.0	yeast mito homolog++, Rickettsial homolog, mito protein domain, coexpression, MS/MS++	MOM	Protein import, sorting and homeostasis > Protein homeostasis > Proteases	Tpossible_mito	19.4339	0	1	yeast mito homolog++, Rickettsial homolog, mito protein domain, coexpression, MS/MS++	ENSG00000138138|ENSG00000283024	Q8NBU5	361		SharedDomain	6		OrthologMitoHighConf	Homolog	50-75pure	chr10	89512874	89577917	12	20	157	4640000000	56	cerebrum, cerebellum, brainstem, spinalcord, kidney, heart, skeletalmuscle, adipose, largeintestine, stomach, placenta, testis	8.6	8.5	8.9	8.4	8.9		8.1	8.9	8.2		8.6	7.2	8.3	8.8	Nucleoli (Approved)
92106	218885	OXNAD1	-	oxidoreductase NAD binding domain containing 1	MitoCarta3.0	APEX_matrix, GFP, mito protein domain, coexpression++, MS/MS++	Matrix	0	Tmito	19.3897	0	1	APEX_matrix, GFP, mito protein domain, coexpression++, MS/MS++	ENSG00000154814	Q96HP4	312	4	SharedDomain	44		HomologMitoLowConf	NoHomolog	50-75pure	chr3	16306666	16347594	10	20	87	892000000	55	cerebrum, spinalcord, liver, heart, adipose, smallintestine, largeintestine, stomach, placenta, testis	7.2			7.5		7.6	8.4		8	7.6	8.3	7.5	8.3	7	Nucleoplasm (Approved)
26164	52856	MTG2	GTPBP5|ObgH1|dJ1005F21.2	mitochondrial ribosome associated GTPase 2	MitoCarta3.0	literature, APEX_matrix, targetP signal+, yeast mito homolog+, Rickettsial homolog, mito protein domain, coexpression	Matrix	Mitochondrial central dogma > Translation > Mitochondrial ribosome assembly	Tmito	19.3602	0	1	literature, APEX_matrix, targetP signal+, yeast mito homolog+, Rickettsial homolog, mito protein domain, coexpression	ENSG00000101181	Q9H4K7	406	1	SharedDomain	23		OrthologMitoLowConf	Homolog	0-25ambig	chr20	60758080	60777810	2	2	4	35400000	7	largeintestine, placenta											7.3		7.2
55157	226539	DARS2	ASPRS|LBSL|MT-ASPRS|mtAspRS	aspartyl-tRNA synthetase 2, mitochondrial	MitoCarta3.0	APEX_matrix, targetP signal, yeast mito homolog++, Rickettsial homolog, mito protein domain, coexpression, MS/MS	Matrix	Mitochondrial central dogma > Translation > mt-tRNA synthetases	Tmito	19.3589	0	1	APEX_matrix, targetP signal, yeast mito homolog++, Rickettsial homolog, mito protein domain, coexpression, MS/MS	ENSG00000117593	Q6PI48	645	2	SharedDomain	8		OrthologMitoHighConf	Homolog	25-50ambig	chr1	173793796	173827682	12	23	121	1700000000	42	cerebrum, cerebellum, brainstem, spinalcord, kidney, skeletalmuscle, adipose, smallintestine, largeintestine, stomach, placenta, testis	8.2	7.8	7.9	8	7.9			7.3	8	7.8	8.7	7.4	8.3	8.4	Mitochondria (Supported)
51258	66493	MRPL51	CDA09|HSPC241|MRP64|bMRP64	mitochondrial ribosomal protein L51	MitoCarta3.0	literature, APEX_matrix, targetP signal, mito protein domain+, coexpression, MS/MS++	Matrix	Mitochondrial central dogma > Translation > Mitochondrial ribosome	Tmito	19.3408	0	1	literature, APEX_matrix, targetP signal, mito protein domain+, coexpression, MS/MS++	ENSG00000111639	Q4U2R6	128	2	MitoDomain	17		NoMitoHomolog	NoHomolog	50-75pure	chr12	6601315	6602471	13	12	102	2140000000	56	cerebrum, cerebellum, spinalcord, kidney, liver, heart, skeletalmuscle, adipose, smallintestine, largeintestine, stomach, placenta, testis	7.9	7.5		7.7	8.3	8.1	8.6	8.1	8.2	8.4	8.5	8	8.4	8	Mitochondria (Supported)
5091	18563	PC	PCB	pyruvate carboxylase	MitoCarta3.0	literature, targetP signal, Rickettsial homolog, mito protein domain, coexpression, MS/MS++	Matrix	Metabolism > Carbohydrate metabolism > Gluconeogenesis | Metabolism > Carbohydrate metabolism > TCA-associated | Metabolism > Vitamin metabolism > Biotin utilizing proteins	Tmito	19.3217	0	1	literature, targetP signal, Rickettsial homolog, mito protein domain, coexpression, MS/MS++	ENSG00000173599	P11498	1178	2	SharedDomain	20		NoMitoHomolog	Homolog	75-100pure	chr11	66615996	66725847	14	107	8023	1050000000000	80	all 14	10.5	10.7	10.8	9.7	11.6	11	8.5	10.1	11.5	9.5	10.2	10.7	10.1	10.5	Mitochondria (Enhanced)
171425	69634	CLYBL	CLB	citramalyl-CoA lyase	MitoCarta3.0	APEX_matrix, targetP signal+, induction, coexpression+, MS/MS++	Matrix	Metabolism > Carbohydrate metabolism > Itaconate metabolism	Tmito	19.28	0	1	APEX_matrix, targetP signal+, induction, coexpression+, MS/MS++	ENSG00000125246	Q8N0X4	340	1	NonMitoDomain	35	0.69	NoMitoHomolog	NoHomolog	75-100pure	chr13	100258917	100545018	14	35	733	34000000000	85	all 14	8.7	8.4	9	8.9	9.8	9.2	9.4	8.5	10	9.2	9.5	9.4	9.2	9	Cytosol (Approved)
50640	67452	PNPLA8	IPLA2-2|IPLA2G|MMLA|PNPLA-gamma|iPLA2gamma	patatin like phospholipase domain containing 8	MitoCarta3.0	APEX_matrix, Rickettsial homolog, induction, coexpression++, MS/MS+	MIM	Metabolism > Lipid metabolism > Cardiolipin synthesis | Metabolism > Lipid metabolism > Phospholipid metabolism	Tmito	19.2324	0	1	APEX_matrix, Rickettsial homolog, induction, coexpression++, MS/MS+	ENSG00000135241	Q9NP80	782	4	NonMitoDomain	40	0.67	NoMitoHomolog	Ortholog	25-50pure	chr7	108110865	108168605	8	29	96	763000000	39	cerebrum, cerebellum, brainstem, spinalcord, liver, adipose, largeintestine, testis	8.3	8	7.6	7.9		7.4			8.2		7.4			8.1	Cytosol;Nucleoplasm (Approved)
23417	56690	MLYCD	MCD	malonyl-CoA decarboxylase	MitoCarta3.0	literature, APEX_matrix, targetP signal+, mito protein domain, coexpression++, MS/MS	Matrix	Metabolism > Lipid metabolism	Tmito	19.2305	0	1	literature, APEX_matrix, targetP signal+, mito protein domain, coexpression++, MS/MS	ENSG00000103150	O95822	493	1	SharedDomain	40	0.35	NoMitoHomolog	NoHomolog	50-75ambig	chr16	83932729	83949787	13	23	115	2190000000	53	cerebrum, cerebellum, brainstem, spinalcord, kidney, liver, heart, skeletalmuscle, adipose, smallintestine, largeintestine, stomach, placenta	7.3	6.7	6.9	7.6	8.8	8.4	8.5	7.4	8.6	8.3	6.8	8.3	7.9
100996939	66459	PYURF	PREY	PIGY upstream reading frame	MitoCarta3.0	targetP signal+, induction, coexpression++, MS/MS	unknown	0	Tpossible_mito	19.1515	0	1	targetP signal+, induction, coexpression++, MS/MS	ENSG00000145337	Q96I23	114	1	NonMitoDomain	41	1.62	NoMitoHomolog	NoHomolog	50-75ambig	chr4	89442128	89444952	11	5	40	232000000	70	cerebrum, cerebellum, brainstem, spinalcord, liver, heart, skeletalmuscle, adipose, largeintestine, stomach, placenta	6.9	7.1	7	6.4		7.4	7.7	7.8	7.2		7	6.6	7.5		Nucleoplasm (Approved)
10245	21855	TIMM17B	DXS9822|JM3|TIM17B	translocase of inner mitochondrial membrane 17B	MitoCarta3.0	literature, APEX_IMS, yeast mito homolog+, mito protein domain+, coexpression, MS/MS+	MIM	Protein import, sorting and homeostasis > Protein import and sorting > TIM23 presequence pathway	Tmito	19.1438	0	1	literature, APEX_IMS, yeast mito homolog+, mito protein domain+, coexpression, MS/MS+	ENSG00000126768	O60830	222		MitoDomain	10	-0.12	OrthologMitoLowConf	NoHomolog	75-100ambig	chrX	48750729	48755426	14	14	167	4700000000	95	all 14	8.3	8.2	8.3	8	8.9	8.5	7.9	8	8.5	8.2	8.7	8.6	8.9	8.8	Microtubules (Approved)
64983	75398	MRPL32	HSPC283|L32mt|MRP-L32|bMRP-59b	mitochondrial ribosomal protein L32	MitoCarta3.0	literature, APEX_matrix, yeast mito homolog++, Rickettsial homolog, mito protein domain, coexpression, MS/MS	Matrix	Mitochondrial central dogma > Translation > Mitochondrial ribosome	Tmito	19.1186	0	1	literature, APEX_matrix, yeast mito homolog++, Rickettsial homolog, mito protein domain, coexpression, MS/MS	ENSG00000106591	Q9BYC8	188		SharedDomain	20		OrthologMitoHighConf	Ortholog	25-50ambig	chr7	42971938	42977453	12	11	70	1050000000	46	cerebrum, brainstem, spinalcord, liver, heart, skeletalmuscle, adipose, smallintestine, largeintestine, stomach, placenta, testis	7.7		7.7	7.1		8	7.2	6.7	7.8	8	8.3	7.3	8.3	8.3
115286	67582	SLC25A26	COXPD28|SAMC	solute carrier family 25 member 26	MitoCarta3.0	literature, yeast mito homolog++, mito protein domain+, coexpression, MS/MS	MIM	Small molecule transport > SLC25A family	Tmito	19.0589	0	1	literature, yeast mito homolog++, mito protein domain+, coexpression, MS/MS	ENSG00000144741|ENSG00000282739	Q70HW3	274		MitoDomain	22		OrthologMitoHighConf	NoHomolog	25-50ambig	chr3	66119284	66429351	6	8	30	323000000	42	cerebrum, cerebellum, adipose, largeintestine, placenta, testis	8	7.9							8		7.3		7.2	7.5	Mitochondria (Supported)
58510	56189	PRODH2	HSPOX1|HYPDH	proline dehydrogenase 2	MitoCarta3.0	targetP signal, yeast mito homolog+, mito protein domain+, MS/MS+	MIM	Metabolism > Amino acid metabolism > Glyoxylate metabolism | Metabolism > Electron carriers > Q-linked reactions, other	Tpossible_mito	19.0243	0	1	targetP signal, yeast mito homolog+, mito protein domain+, MS/MS+	ENSG00000250799	Q9UF12	536	2	MitoDomain	2		OrthologMitoLowConf	NoHomolog	25-50pure	chr19	36290891	36304201	2	19	32	588000000	46	kidney, liver					8	8.7									Nucleoplasm (Approved)
56954	52633	NIT2	HEL-S-8a	nitrilase family member 2	MitoCarta3.0	Rickettsial homolog, mito protein domain, coexpression, MS/MS++	unknown	Metabolism > Detoxification	Tpossible_mito	18.9854	0	1	Rickettsial homolog, mito protein domain, coexpression, MS/MS++	ENSG00000114021	Q9NQR4	276	5	SharedDomain	11		HomologMitoLowConf	Ortholog	75-100pure	chr3	100053561	100074478	11	19	101	3140000000	87	cerebellum, spinalcord, kidney, liver, skeletalmuscle, adipose, smallintestine, largeintestine, stomach, placenta, testis		7.1		7.8	9.1	9		7	8.4	7.9	8	7.3	8.3	8	Cytosol (Supported)
112812	68165	FDX2	FDX1L|MEOAL	ferredoxin 2	MitoCarta3.0	APEX_matrix, targetP signal, yeast mito homolog+, Rickettsial homolog, mito protein domain, coexpression, MS/MS	Matrix	Metabolism > Metals and cofactors > Heme synthesis and processing | Metabolism > Metals and cofactors > Fe-S cluster biosynthesis | Metabolism > Metals and cofactors > Fe-S-containing proteins	Tmito	18.774	0	1	APEX_matrix, targetP signal, yeast mito homolog+, Rickettsial homolog, mito protein domain, coexpression, MS/MS	ENSG00000267673	Q6P4F2	183	2	SharedDomain	13		OrthologMitoLowConf	Homolog	25-50ambig	chr19	10420890	10426691	11	7	57	886000000	47	cerebrum, cerebellum, brainstem, spinalcord, liver, skeletalmuscle, adipose, largeintestine, stomach, placenta, testis	8.3	8	8	7.7		7.7		6.9	8.1		7.8	7.3	7.9	8.1
4200	107029	ME2	ODS1	malic enzyme 2	MitoCarta3.0	literature, APEX_matrix, targetP signal, yeast mito homolog+, Rickettsial homolog, mito protein domain, MS/MS++	Matrix	Metabolism > Carbohydrate metabolism > TCA-associated	Tmito	18.7687	0	1	literature, APEX_matrix, targetP signal, yeast mito homolog+, Rickettsial homolog, mito protein domain, MS/MS++	ENSG00000082212	P23368	584	3	SharedDomain	1		OrthologMitoLowConf	Homolog	75-100pure	chr18	48405431	48476162	12	43	1037	54800000000	89	cerebrum, cerebellum, brainstem, spinalcord, kidney, heart, adipose, smallintestine, largeintestine, stomach, placenta, testis	9.3	8.6	9.1	9.2	8.1		8.3		8.9	10.5	10	9.3	9.4	9.7	Mitochondria (Supported)
7284	233870	TUFM	COXPD4|EF-TuMT|EFTU|P43	Tu translation elongation factor, mitochondrial	MitoCarta3.0	literature, APEX_matrix, targetP signal, yeast mito homolog+, Rickettsial homolog, mito protein domain, MS/MS++	Matrix	Mitochondrial central dogma > Translation > Translation factors	Tmito	18.7687	0	1	literature, APEX_matrix, targetP signal, yeast mito homolog+, Rickettsial homolog, mito protein domain, MS/MS++	ENSG00000178952	P49411	455	3	SharedDomain	NA		OrthologMitoLowConf	Homolog	75-100pure	chr16	28853731	28857729	14	37	1935	110000000000	76	all 14	9.7	9.1	9.7	9.7	10.1	9.7	10	9.6	9.9	10.2	10	9.9	10.2	9.6	Mitochondria (Enhanced)
1339	12862	COX6A2	COX6AH|COXVIAH	cytochrome c oxidase subunit 6A2	MitoCarta3.0	literature, targetP signal, yeast mito homolog+, mito protein domain+, induction, coexpression	MIM	OXPHOS > Complex IV > CIV subunits | OXPHOS > OXPHOS subunits	Tmito	18.761	0	1	literature, targetP signal, yeast mito homolog+, mito protein domain+, induction, coexpression	ENSG00000156885	Q02221	97	3	MitoDomain	9	0.68	OrthologMitoLowConf	NoHomolog	25-50crude	chr16	31439051	31439749	2	2	94	4210000000	42	heart, skeletalmuscle							9.5	8.9
10463	109108	SLC30A9	BILAPES|C4orf1|GAC63|HUEL|ZNT9	solute carrier family 30 member 9	MitoCarta3.0	APEX_matrix, targetP signal+, yeast mito homolog++, mito protein domain, induction, MS/MS	MIM	Small molecule transport	Tmito	18.7541	0	1	APEX_matrix, targetP signal+, yeast mito homolog++, mito protein domain, induction, MS/MS	ENSG00000014824	Q6PML9	568	1	SharedDomain	3	0.6	OrthologMitoHighConf	NoHomolog	0-25pure	chr4	41992522	42089551	9	10	42	294000000	19	cerebrum, cerebellum, brainstem, spinalcord, adipose, largeintestine, stomach, placenta, testis	7.5	7	7.8	8.1					7		6.6	6.9	7.4	7.4
132001	68971	TAMM41	C3orf31|RAM41|TAM41	TAM41 mitochondrial translocator assembly and maintenance homolog	MitoCarta3.0	GFP, yeast mito homolog++, mito protein domain+, MS/MS++	MIM	Metabolism > Lipid metabolism > Cardiolipin synthesis | Metabolism > Lipid metabolism > Phospholipid metabolism	Tmito	18.7491	0	1	GFP, yeast mito homolog++, mito protein domain+, MS/MS++	ENSG00000144559|ENSG00000279643	Q96BW9	337		MitoDomain	4		OrthologMitoHighConf	NoHomolog	50-75pure	chr3	11831915	11888393	11	20	118	3070000000	62	cerebrum, cerebellum, brainstem, spinalcord, heart, skeletalmuscle, adipose, largeintestine, stomach, placenta, testis	8.3	8.4	8.8	7.7			7.6	7.6	8.1		8.5	7.8	8.5	9	Cytosol (Approved)
100287932	53600	TIMM23	TIM23	translocase of inner mitochondrial membrane 23	MitoCarta3.0	literature, APEX_IMS, yeast mito homolog++, mito protein domain+, MS/MS++	MIM	Protein import, sorting and homeostasis > Protein import and sorting > TIM23 presequence pathway	Tmito	18.7491	0	1	literature, APEX_IMS, yeast mito homolog++, mito protein domain+, MS/MS++	ENSG00000265354	O14925	209		MitoDomain	NA		OrthologMitoHighConf	NoHomolog	50-75pure	chr10	51592080	51623386	14	10	198	4110000000	62	all 14	8.5	8.3	8.5	8.2	8.4	8.7	8	7.9	8.6	8.1	8.7	8.2	8.8	8.5	Mitochondria (Supported)
55005	66084	RMND1	C6orf96|COXPD11|RMD1|bA351K16|bA351K16.3	required for meiotic nuclear division 1 homolog	MitoCarta3.0	literature, GFP, targetP signal, yeast mito homolog++, Rickettsial homolog, mito protein domain, MS/MS	MIM	Mitochondrial central dogma > mtRNA metabolism > mtRNA granules | Mitochondrial central dogma > Translation	Tmito	18.7339	0	1	literature, GFP, targetP signal, yeast mito homolog++, Rickettsial homolog, mito protein domain, MS/MS	ENSG00000155906	Q9NWS8	449	2	SharedDomain	NA		OrthologMitoHighConf	Ortholog	25-50ambig	chr6	151725896	151773316	10	17	64	797000000	37	cerebrum, cerebellum, brainstem, spinalcord, adipose, smallintestine, largeintestine, stomach, placenta, testis	7.8	7.8	8	7.7					7.8	7.2	7.9	7.7	7.6	8.5	Mitochondria (Supported)
9927	170731	MFN2	CMT2A|CMT2A2|CMT2A2A|CMT2A2B|CPRP1|HMSN6A|HSG|MARF	mitofusin 2	MitoCarta3.0	literature, mito protein domain+, induction, coexpression, MS/MS+	MOM	Mitochondrial dynamics and surveillance > Fusion | Mitochondrial dynamics and surveillance > Organelle contact sites	Tmito	18.7088	0	1	literature, mito protein domain+, induction, coexpression, MS/MS+	ENSG00000116688	O95140	757	4	MitoDomain	18	1.83	NoMitoHomolog	NoHomolog	25-50pure	chr1	12040237	12073572	10	26	177	1280000000	31	cerebrum, cerebellum, brainstem, spinalcord, liver, adipose, largeintestine, stomach, placenta, testis	7.9	8.7	8.7	8		7.5			7.9		7.3	6.7	7.2	7.5
728489	52838	DNLZ	C9orf151|HEP|HEP1|TIMM15|ZIM17|bA413M3.2	DNL-type zinc finger	MitoCarta3.0	APEX_matrix, targetP signal, yeast mito homolog++, mito protein domain+, MS/MS	Matrix	Protein import, sorting and homeostasis > Protein homeostasis > Chaperones	Tmito	18.6742	0	1	APEX_matrix, targetP signal, yeast mito homolog++, mito protein domain+, MS/MS	ENSG00000213221	Q5SXM8	178	2	MitoDomain	3		OrthologMitoHighConf	NoHomolog	25-50ambig	chr9	139256351	139258263	9	6	24	370000000	37	cerebrum, cerebellum, brainstem, heart, adipose, smallintestine, largeintestine, stomach, placenta	7.7	7.6	7.7				7		7.7	7.7	7.6	7.5	7.8		Mitochondria (Supported)
131474	72170	CHCHD4	MIA40|TIMM40	coiled-coil-helix-coiled-coil-helix domain containing 4	MitoCarta3.0	literature, APEX_IMS, yeast mito homolog++, mito protein domain, induction, coexpression, MS/MS+	IMS	Protein import, sorting and homeostasis > Protein import and sorting > MIA40	Tmito	18.6102	0	1	literature, APEX_IMS, yeast mito homolog++, mito protein domain, induction, coexpression, MS/MS+	ENSG00000163528	Q8N4Q1	155		SharedDomain	5	1.62	OrthologMitoHighConf	NoHomolog	25-50pure	chr3	14153576	14166371	11	6	65	1470000000	47	cerebrum, cerebellum, brainstem, spinalcord, skeletalmuscle, adipose, smallintestine, largeintestine, stomach, placenta, testis	8.5	8.1	8	8.1				7.3	8.1	8.1	7.8	7.8	8.3	8.3	Mitochondria (Supported)
4706	70316	NDUFAB1	ACP|ACP1|FASN2A|SDAP	NADH:ubiquinone oxidoreductase subunit AB1	MitoCarta3.0	literature, APEX_matrix, targetP signal+, yeast mito homolog, Rickettsial homolog, mito protein domain, MS/MS+	MIM	OXPHOS > Complex I > CI subunits | Metabolism > Lipid metabolism > Type II fatty acid synthesis | Metabolism > Metals and cofactors > Fe-S cluster biosynthesis | OXPHOS > OXPHOS subunits	Tmito	18.5522	0	1	literature, APEX_matrix, targetP signal+, yeast mito homolog, Rickettsial homolog, mito protein domain, MS/MS+	ENSG00000004779	O14561	156	1	SharedDomain	NA		HomologMitoHighConf	Ortholog	25-50pure	chr16	23592334	23607639	14	8	430	22100000000	28	all 14	9.4	9	9.3	8.2	9.6	9.2	9.1	8.7	9.3	9.3	8.8	8.8	8.9	9.5	Mitochondria (Supported)
116285	117147	ACSM1	BUCS1|MACS1	acyl-CoA synthetase medium chain family member 1	MitoCarta3.0	literature, targetP signal, Rickettsial homolog, mito protein domain, coexpression, MS/MS++	Matrix	Metabolism > Lipid metabolism > Fatty acid oxidation	Tmito	18.4477	0	1	literature, targetP signal, Rickettsial homolog, mito protein domain, coexpression, MS/MS++	ENSG00000166743	Q08AH1	577	2	SharedDomain	9		HomologMitoLowConf	Homolog	75-100pure	chr16	20634558	20702578	4	37	377	59700000000	78	spinalcord, kidney, liver, smallintestine				7.3	10.4	10.5				7.2
493753	76178	COA5	6330578E17Rik|C2orf64|CEMCOX3|Pet191	cytochrome c oxidase assembly factor 5	MitoCarta3.0	literature, APEX_IMS, yeast mito homolog++, mito protein domain+, induction, MS/MS	IMS	OXPHOS > Complex IV > CIV assembly factors | OXPHOS > OXPHOS assembly factors	Tmito	18.4367	0	1	literature, APEX_IMS, yeast mito homolog++, mito protein domain+, induction, MS/MS	ENSG00000183513	Q86WW8	74		MitoDomain	3	1.23	OrthologMitoHighConf	NoHomolog	50-75ambig	chr2	99215785	99224981	3	5	13	61100000	68	adipose, placenta, testis									6.4				7.4	7.5	Mitochondria (Supported)
27235	71883	COQ2	CL640|COQ10D1|MSA1|PHB:PPT	coenzyme Q2, polyprenyltransferase	MitoCarta3.0	literature, targetP signal, yeast mito homolog++, Rickettsial homolog, mito protein domain, coexpression+	MIM	Metabolism > Metals and cofactors > Coenzyme Q metabolism	Tmito	18.3569	0	1	literature, targetP signal, yeast mito homolog++, Rickettsial homolog, mito protein domain, coexpression+	ENSG00000173085	Q96H96	421	3	SharedDomain	35		OrthologMitoHighConf	Ortholog		chr4	84184976	84206067																					Cytosol (Approved)
57107	71365	PDSS2	C6orf210|COQ10D3|COQ1B|DLP1|bA59I9.3|hDLP1	decaprenyl diphosphate synthase subunit 2	MitoCarta3.0	literature, APEX_matrix, targetP signal, yeast mito homolog+, Rickettsial homolog, mito protein domain, coexpression+	MIM	Metabolism > Metals and cofactors > Coenzyme Q metabolism	Tmito	18.3085	0	1	literature, APEX_matrix, targetP signal, yeast mito homolog+, Rickettsial homolog, mito protein domain, coexpression+	ENSG00000164494	Q86YH6	399	2	SharedDomain	32		OrthologMitoLowConf	Homolog	0-25ambig	chr6	107473760	107780779	2	5	10	34800000	17	smallintestine, largeintestine										7.2	7.3				Cytosol (Enhanced)
1962	74147	EHHADH	ECHD|FRTS3|L-PBE|LBFP|LBP|MFE1|PBFE	enoyl-CoA hydratase and 3-hydroxyacyl CoA dehydrogenase	MitoCarta3.0	yeast mito homolog+, Rickettsial homolog, mito protein domain, coexpression, MS/MS+	unknown	Metabolism > Lipid metabolism	Tpossible_mito	18.2869	0	1	yeast mito homolog+, Rickettsial homolog, mito protein domain, coexpression, MS/MS+	ENSG00000113790	Q08426	723	5	SharedDomain	10		OrthologMitoLowConf	Homolog	75-100ambig	chr3	184908411	184971886	7	61	911	204000000000	82	spinalcord, kidney, liver, adipose, smallintestine, largeintestine, placenta				6.5	11.2	10.6			8.6	7.5	7.5		7.2
4722	68349	NDUFS3	CI-30|MC1DN8	NADH:ubiquinone oxidoreductase core subunit S3	MitoCarta3.0	literature, APEX_matrix, targetP signal+, Rickettsial homolog, mito protein domain, MS/MS++	MIM	OXPHOS > Complex I > CI subunits | OXPHOS > OXPHOS subunits	Tmito	18.2867	0	1	literature, APEX_matrix, targetP signal+, Rickettsial homolog, mito protein domain, MS/MS++	ENSG00000213619|ENSG00000285387	O75489	264	1	SharedDomain	NA		NoMitoHomolog	Ortholog	75-100pure	chr11	47600561	47606115	14	29	1855	191000000000	84	all 14	10.4	10.4	10.5	10.2	10.2	9.9	10.3	9.6	9.9	9.9	9.8	9.9	9.9	9.6	Mitochondria (Supported)
23456	56199	ABCB10	EST20237|M-ABC2|MTABC2	ATP binding cassette subfamily B member 10	MitoCarta3.0	literature, APEX_matrix, yeast mito homolog+, Rickettsial homolog, mito protein domain, induction, coexpression, MS/MS+	MIM	Metabolism > Metals and cofactors > Heme synthesis and processing | Small molecule transport > ABC transporters	Tmito	18.2703	0	1	literature, APEX_matrix, yeast mito homolog+, Rickettsial homolog, mito protein domain, induction, coexpression, MS/MS+	ENSG00000135776	Q9NRK6	738		SharedDomain	6	0.5	OrthologMitoLowConf	Homolog	25-50pure	chr1	229652328	229694442	11	23	107	1650000000	39	cerebellum, spinalcord, liver, heart, skeletalmuscle, adipose, smallintestine, largeintestine, stomach, placenta, testis		7.3		7.4		8	7.8	8	8.4	8.5	8.2	8.3	8.5	8.1
1160	76722	CKMT2	SMTCK	creatine kinase, mitochondrial 2	MitoCarta3.0	literature, targetP signal, mito protein domain, induction, coexpression, MS/MS++	MIM	Metabolism > Nucleotide metabolism > Creatine metabolism	Tmito	18.2617	0	1	literature, targetP signal, mito protein domain, induction, coexpression, MS/MS++	ENSG00000131730	P17540	419	3	SharedDomain	10	5.24	NoMitoHomolog	NoHomolog	75-100pure	chr5	80529138	80562217	11	33	1460	182000000000	76	cerebrum, cerebellum, brainstem, spinalcord, heart, skeletalmuscle, adipose, smallintestine, largeintestine, stomach, placenta	9.6	9	9.8	9.8			10.9	10.6	8.6	10.4	10	9.8	8.9
64432	64658	MRPS25	MRP-S25|RPMS25	mitochondrial ribosomal protein S25	MitoCarta3.0	literature, APEX_matrix, targetP signal, mito protein domain, induction, coexpression, MS/MS++	Matrix	Mitochondrial central dogma > Translation > Mitochondrial ribosome	Tmito	18.2617	0	1	literature, APEX_matrix, targetP signal, mito protein domain, induction, coexpression, MS/MS++	ENSG00000131368	P82663	173	3	SharedDomain	10	1.97	NoMitoHomolog	NoHomolog	75-100pure	chr3	15090018	15106816	14	19	165	2660000000	85	all 14	8.5	8.2	8.2	8	7.9	8	7.2	7	8.3	8.1	8.9	7.9	8.6	8.1	Mitochondria (Supported)
28976	229211	ACAD9	MC1DN20|NPD002	acyl-CoA dehydrogenase family member 9	MitoCarta3.0	literature, APEX_matrix, targetP signal+, mito protein domain+, MS/MS++	MIM	OXPHOS > Complex I > CI assembly factors | OXPHOS > OXPHOS assembly factors	Tmito	18.227	0	1	literature, APEX_matrix, targetP signal+, mito protein domain+, MS/MS++	ENSG00000177646	Q9H845	621	1	MitoDomain	2		NoMitoHomolog	NoHomolog	75-100pure	chr3	128598332	128631957	14	55	988	50400000000	76	all 14	9.4	9	9.4	9.5	9.7	9.1	9.3	9.6	9.9	9.6	9.6	9.8	9.6	9.5	Mitochondria (Enhanced)
51241	66272	COX16	C14orf112|HSPC203|hCOX16	cytochrome c oxidase assembly factor COX16	MitoCarta3.0	APEX_IMS, GFP, yeast mito homolog++, mito protein domain+, MS/MS+	MIM	OXPHOS > Complex IV > CIV assembly factors | OXPHOS > OXPHOS assembly factors	Tmito	18.1871	0	1	APEX_IMS, GFP, yeast mito homolog++, mito protein domain+, MS/MS+	ENSG00000133983	Q9P0S2	106	5	MitoDomain	NA		OrthologMitoHighConf	NoHomolog	75-100ambig	chr14	70791797	70826448	6	9	40	349000000	75	kidney, liver, adipose, largeintestine, placenta, testis					8.1	7.6			7.5		7.9		7.7	7.2	Mitochondria (Supported)
125228	108654	FAM210A	C18orf19|HsT2329	family with sequence similarity 210 member A	MitoCarta3.0	GFP, targetP signal, induction, coexpression++, MS/MS	MIM	0	Tmito	18.1771	0	1	GFP, targetP signal, induction, coexpression++, MS/MS	ENSG00000177150	Q96ND0	272	2	NA	42	0.87	NoMitoHomolog	NoHomolog	50-75ambig	chr18	13663345	13726591	14	19	414	8750000000	60	all 14	9.2	9	9.3	8.8	8.8	8.4	8.8	8.6	8.4	8.6	8.6	8.3	8.5	8.2	Golgi apparatus;Mitochondria;Nucleoplasm (Approved)
55856	66834	ACOT13	HT012|PNAS-27|THEM2	acyl-CoA thioesterase 13	MitoCarta3.0	mito protein domain, induction, coexpression, MS/MS++	Matrix	Metabolism > Lipid metabolism	Tpossible_mito	18.1718	0	1	mito protein domain, induction, coexpression, MS/MS++	ENSG00000112304	Q9NPJ3	140	5	SharedDomain	27	1.82	NoMitoHomolog	NoHomolog	75-100pure	chr6	24667262	24705295	14	17	859	74100000000	89	all 14	9.8	9.7	9.8	9.5	10.3	9.8	9.8	8.9	9.2	9.6	9.5	9.7	9.4	9.4	Cell Junctions (Approved)
1374	12894	CPT1A	CPT1|CPT1-L|L-CPT1	carnitine palmitoyltransferase 1A	MitoCarta3.0	literature, yeast mito homolog+, mito protein domain, induction, coexpression, MS/MS++	MOM	Metabolism > Lipid metabolism > Fatty acid oxidation | Metabolism > Metals and cofactors > Carnitine synthesis and transport | Metabolism > Metals and cofactors > Carnitine shuttle	Tmito	18.158	0	1	literature, yeast mito homolog+, mito protein domain, induction, coexpression, MS/MS++	ENSG00000110090	P50416	773		SharedDomain	9	0.75	OrthologMitoLowConf	NoHomolog	50-75pure	chr11	68522087	68609399	14	49	1722	57600000000	64	all 14	8.2	8.5	8.8	8.6	10.4	10	7.8	8.6	8.9	9.3	9.9	9.5	9.3	9.5	Mitochondria (Supported)
10901	28200	DHRS4	CR|NRDR|PHCR|PSCD|SCAD-SRL|SDR-SRL|SDR25C1|SDR25C2	dehydrogenase/reductase 4	MitoCarta3.0	targetP signal, Rickettsial homolog, mito protein domain, coexpression, MS/MS++	Matrix	Metabolism > Vitamin metabolism > Vitamin A metabolism	Tpossible_mito	18.0707	0	1	targetP signal, Rickettsial homolog, mito protein domain, coexpression, MS/MS++	ENSG00000157326|ENSG00000284807	Q9BTZ2	278	2	SharedDomain	16		NoMitoHomolog	Homolog	75-100pure	chr14	24422943	24438488	14	26	489	33700000000	88	all 14	9.1	8.9	9.5	9	10	10	9.3	8.1	9.2	9.2	9	8.6	8.8	9.2	Vesicles (Approved)
153768	77619	PRELID2	-	PRELI domain containing 2	MitoCarta3.0	yeast mito homolog+, mito protein domain+, induction, coexpression, MS/MS	IMS	0	Tpossible_mito	18.0411	0	1	yeast mito homolog+, mito protein domain+, induction, coexpression, MS/MS	ENSG00000186314	Q8N945	189		MitoDomain	8	0.91	OrthologMitoLowConf	NoHomolog	25-50ambig	chr5	145135906	145214932	2	5	8	37200000	38	largeintestine, stomach											7.4	7			Nucleoplasm (Approved)
79587	71941	CARS2	COXPD27|cysRS	cysteinyl-tRNA synthetase 2, mitochondrial	MitoCarta3.0	APEX_matrix, targetP signal, Rickettsial homolog, mito protein domain, coexpression++, MS/MS	Matrix	Mitochondrial central dogma > Translation > mt-tRNA synthetases	Tmito	18.0124	0	1	APEX_matrix, targetP signal, Rickettsial homolog, mito protein domain, coexpression++, MS/MS	ENSG00000134905	Q9HA77	564	2	SharedDomain	43		NoMitoHomolog	Homolog	25-50ambig	chr13	111293756	111358480	9	20	70	717000000	45	cerebrum, heart, skeletalmuscle, adipose, smallintestine, largeintestine, stomach, placenta, testis	7.6						8	8	8.2	7.7	7.6	7.1	7.8	8.2	Mitochondria;Nucleoplasm (Approved)
2631	14467	NIPSNAP2	GBAS	nipsnap homolog 2	MitoCarta3.0	literature, APEX_matrix, targetP signal+, induction, coexpression, MS/MS++	Matrix	Mitochondrial dynamics and surveillance > Mitophagy | Mitochondrial dynamics and surveillance > Autophagy	Tmito	18.0086	0	1	literature, APEX_matrix, targetP signal+, induction, coexpression, MS/MS++	ENSG00000146729	O75323	286	1	NonMitoDomain	19	1.52	NoMitoHomolog	NoHomolog	75-100pure	chr7	56032269	56067875	14	21	763	66800000000	76	all 14	10	9.8	10	9.5	8.9	9.1	10.3	9.3	9.3	9	9.2	9.5	9.6	9.6	Mitochondria (Supported)
4713	66916	NDUFB7	B18|CI-B18	NADH:ubiquinone oxidoreductase subunit B7	MitoCarta3.0	literature, APEX_IMS, APEX_matrix, induction, coexpression++, MS/MS++	MIM	OXPHOS > Complex I > CI subunits | OXPHOS > OXPHOS subunits	Tmito	17.9816	0	1	literature, APEX_IMS, APEX_matrix, induction, coexpression++, MS/MS++	ENSG00000099795	P17568	137		NA	47	1.46	NoMitoHomolog	NoHomolog	75-100pure	chr19	14676889	14682889	14	21	678	52900000000	91	all 14	9.7	9.5	9.7	9.6	9.7	9.4	9.7	9.4	9.6	9.6	9.6	9.5	9.4	9.5
125988	224904	MICOS13	C19orf70|MIC13|P117|QIL1	mitochondrial contact site and cristae organizing system subunit 13	MitoCarta3.0	induction, coexpression++, MS/MS++	MIM	Mitochondrial dynamics and surveillance > Cristae formation > MICOS complex	Tpossible_mito	17.9816	0	1	induction, coexpression++, MS/MS++	ENSG00000174917	Q5XKP0	118		NA	42	0.72	NoMitoHomolog	NoHomolog	75-100pure	chr19	5678432	5680911	14	14	528	16800000000	93	all 14	9.1	8.7	8.8	8.7	9.7	9	8.9	8.5	9	9	9	8.8	9.1	9.3	Mitochondria (Supported)
51022	69367	GLRX2	CGI-133|GRX2	glutaredoxin 2	MitoCarta3.0	literature, targetP signal+, yeast mito homolog, Rickettsial homolog, mito protein domain, coexpression, MS/MS	Matrix	Metabolism > Metals and cofactors > Fe-S-containing proteins | Metabolism > Vitamin metabolism > Vitamin C metabolism | Metabolism > Detoxification > ROS and glutathione metabolism	Tmito	17.9483	0	1	literature, targetP signal+, yeast mito homolog, Rickettsial homolog, mito protein domain, coexpression, MS/MS	ENSG00000023572	Q9NS18	165	1	SharedDomain	6		HomologMitoHighConf	Homolog	50-75ambig	chr1	193065594	193075244	8	7	57	428000000	64	cerebrum, cerebellum, brainstem, spinalcord, skeletalmuscle, largeintestine, placenta, testis	7.9	7.2	7.8	7.6				7			7.3		8.2	7.6	Nucleoplasm (Supported)
10884	59054	MRPS30	MRP-S30|PAP|PDCD9|S30mt	mitochondrial ribosomal protein S30	MitoCarta3.0	literature, APEX_matrix, targetP signal, mito protein domain, induction, coexpression, MS/MS++	Matrix	Mitochondrial central dogma > Translation > Mitochondrial ribosome	Tmito	17.9441	0	1	literature, APEX_matrix, targetP signal, mito protein domain, induction, coexpression, MS/MS++	ENSG00000112996	Q9NP92	439	2	SharedDomain	10	0.64	NoMitoHomolog	NoHomolog	50-75pure	chr5	44809026	44815618	12	21	151	1830000000	52	cerebrum, cerebellum, spinalcord, kidney, heart, skeletalmuscle, adipose, smallintestine, largeintestine, stomach, placenta, testis	8	7.5		7.4	8		7.4	7.7	8.1	8.6	8.3	7.5	8.8	8.1
9997	100126824	SCO2	CEMCOX1|ECGF1|Gliostatin|MYP6|PD-ECGF|SCO1L|TP|TYMP|TdRPase	synthesis of cytochrome C oxidase 2	MitoCarta3.0	literature, APEX_IMS, targetP signal+, yeast mito homolog+, Rickettsial homolog, mito protein domain, MS/MS	MIM	OXPHOS > Complex IV > CIV assembly factors | Metabolism > Metals and cofactors > Copper metabolism | OXPHOS > OXPHOS assembly factors	Tmito	17.9306	0	1	literature, APEX_IMS, targetP signal+, yeast mito homolog+, Rickettsial homolog, mito protein domain, MS/MS	ENSG00000284194	O43819	266	1	SharedDomain	NA		OrthologMitoLowConf	Homolog	50-75ambig	chr22	50961996	50964868	14	14	118	1990000000	68	all 14	8.5	8.3	8.5	8.3	8	8.1	7.4	6.7	7.7	7.5	8.5	8	8.3	7.7	Mitochondria (Approved)
3028	15108	HSD17B10	17b-HSD10|ABAD|CAMR|DUPXp11.22|ERAB|HADH2|HCD2|HSD10MD|MHBD|MRPP2|MRX17|MRX31|MRXS10|SCHAD|SDR5C1	hydroxysteroid 17-beta dehydrogenase 10	MitoCarta3.0	literature, APEX_matrix, Rickettsial homolog, mito protein domain, induction, coexpression, MS/MS++	Matrix	Mitochondrial central dogma > mtRNA metabolism > mtRNA granules | Mitochondrial central dogma > mtRNA metabolism > Polycistronic mtRNA processing | Mitochondrial central dogma > mtRNA metabolism > mt-tRNA modifications | Metabolism > Lipid metabolism > Fatty acid oxidation | Metabolism > Lipid metabolism > Cholesterol, bile acid, steroid synthesis | Metabolism > Amino acid metabolism > Branched-c…	Tmito	17.883	0	1	literature, APEX_matrix, Rickettsial homolog, mito protein domain, induction, coexpression, MS/MS++	ENSG00000072506	Q99714	261		SharedDomain	25	0.66	NoMitoHomolog	Homolog	75-100pure	chrX	53458205	53461323	14	22	2396	194000000000	96	all 14	10.2	10.1	10.2	10	10.2	10.6	10	9.2	10.1	9.9	10.1	10.3	10.2	10
79731	244141	NARS2	DFNB94|SLM5|asnRS	asparaginyl-tRNA synthetase 2, mitochondrial	MitoCarta3.0	GFP, targetP signal, yeast mito homolog++, Rickettsial homolog, mito protein domain, coexpression	Matrix	Mitochondrial central dogma > Translation > mt-tRNA synthetases	Tmito	17.8532	0	1	GFP, targetP signal, yeast mito homolog++, Rickettsial homolog, mito protein domain, coexpression	ENSG00000137513	Q96I59	477	2	SharedDomain	16		OrthologMitoHighConf	Homolog	0-25ambig	chr11	78147006	78285909	5	6	16	411000000	17	spinalcord, adipose, largeintestine, stomach, placenta				7.6					7.5		8.4	7.8	7.6		Mitochondria;Nucleoplasm (Approved)
285367	101122	RPUSD3	-	RNA pseudouridine synthase D3	MitoCarta3.0	APEX_matrix, targetP signal, yeast mito homolog++, Rickettsial homolog, mito protein domain, coexpression	Matrix	Mitochondrial central dogma > mtRNA metabolism > mtRNA granules | Mitochondrial central dogma > mtRNA metabolism > mt-rRNA modifications	Tmito	17.8532	0	1	APEX_matrix, targetP signal, yeast mito homolog++, Rickettsial homolog, mito protein domain, coexpression	ENSG00000156990	Q6P087	351	2	SharedDomain	10		OrthologMitoHighConf	Homolog	0-25ambig	chr3	9879532	9885702	1	2	2	18700000	9	largeintestine											7.3				Nucleoplasm (Approved)
6821	211389	SUOX	-	sulfite oxidase	MitoCarta3.0	APEX_IMS, targetP signal, mito protein domain+, coexpression, MS/MS++	IMS	Metabolism > Metals and cofactors > Molybdenum cofactor synthesis and proteins | Metabolism > Sulfur metabolism	Tmito	17.8457	0	1	APEX_IMS, targetP signal, mito protein domain+, coexpression, MS/MS++	ENSG00000139531	P51687	545	2	MitoDomain	6		NoMitoHomolog	NoHomolog	50-75pure	chr12	56391042	56399309	12	29	391	17700000000	64	cerebrum, brainstem, spinalcord, kidney, liver, skeletalmuscle, adipose, smallintestine, largeintestine, stomach, placenta, testis	8		7.5	7.3	9.1	9.7		8.7	9	9.2	6.4	8.7	9.9	8
1757	192166	SARDH	BPR-2|DMGDHL1|SAR|SARD|SDH	sarcosine dehydrogenase	MitoCarta3.0	literature, targetP signal+, mito protein domain, coexpression, MS/MS++	Matrix	Metabolism > Amino acid metabolism > Glycine metabolism | Metabolism > Vitamin metabolism > Choline and betaine metabolism | Metabolism > Vitamin metabolism > Folate and 1-C metabolism	Tmito	17.7797	0	1	literature, targetP signal+, mito protein domain, coexpression, MS/MS++	ENSG00000123453	Q9UL12	918	1	SharedDomain	7		HomologMitoLowConf	NoHomolog	75-100pure	chr9	136528683	136605077	12	67	1951	232000000000	83	cerebrum, cerebellum, brainstem, spinalcord, kidney, liver, adipose, smallintestine, largeintestine, stomach, placenta, testis	8.5	8.8	9	8.3	11	11.1			9.2	8.9	8.6	8.9	8.8	9.2	Mitochondria (Approved)
10247	15473	RIDA	HRSP12|P14.5|PSP|UK114|hp14.5	reactive intermediate imine deaminase A homolog	MitoCarta3.0	APEX_matrix, yeast mito homolog++, mito protein domain, coexpression, MS/MS+	Matrix	0	Tmito	17.7683	0	1	APEX_matrix, yeast mito homolog++, mito protein domain, coexpression, MS/MS+	ENSG00000132541	P52758	137	4	SharedDomain	10		OrthologMitoHighConf	NoHomolog	75-100ambig	chr8	99114566	99129418	13	14	224	36100000000	96	cerebrum, cerebellum, brainstem, spinalcord, kidney, liver, heart, adipose, smallintestine, largeintestine, stomach, placenta, testis	8.1	8	8.9	8.6	10.5	9.7	7.1		8.7	7.9	8.2	8.3	8.1	7.5
1351	12868	COX8A	COX|COX8|COX8-2|COX8L|VIII|VIII-L	cytochrome c oxidase subunit 8A	MitoCarta3.0	literature, targetP signal, mito protein domain+, coexpression+, MS/MS	MIM	OXPHOS > Complex IV > CIV subunits | OXPHOS > OXPHOS subunits	Tmito	17.7556	0	1	literature, targetP signal, mito protein domain+, coexpression+, MS/MS	ENSG00000176340	P10176	69	2	MitoDomain	31		NoMitoHomolog	NoHomolog	50-75ambig	chr11	63742078	63744015	3	2	7	30400000	62	stomach, placenta, testis												6.3	7.1	7.2
6697	20751	SPR	SDR38C1	sepiapterin reductase	MitoCarta3.0	Rickettsial homolog, mito protein domain, induction, coexpression, MS/MS++	unknown	Metabolism > Metals and cofactors > Tetrahydrobiopterin synthesis	Tpossible_mito	17.7302	0	1	Rickettsial homolog, mito protein domain, induction, coexpression, MS/MS++	ENSG00000116096	P35270	261	5	SharedDomain	15	1.33	NoMitoHomolog	Homolog	50-75pure	chr2	73114511	73119289	11	17	97	2170000000	74	cerebrum, cerebellum, brainstem, spinalcord, kidney, liver, heart, skeletalmuscle, adipose, largeintestine, stomach	8.5	8.4	8.9	8.4	8.3	8	8.3	6.3	6.9		7.3	7.6			Cytosol;Nucleoplasm (Supported)
4358	17527	MPV17	CMT2EE|MTDPS6|SYM1	mitochondrial inner membrane protein MPV17	MitoCarta3.0	literature, yeast mito homolog+, mito protein domain, coexpression, MS/MS++	MIM	Small molecule transport	Tmito	17.715	0	1	literature, yeast mito homolog+, mito protein domain, coexpression, MS/MS++	ENSG00000115204	P39210	176	4	SharedDomain	9		OrthologMitoLowConf	NoHomolog	75-100pure	chr2	27532359	27545969	14	9	194	3630000000	81	all 14	8.2	7.9	8.3	7.9	9	8.5	8.1	7.6	8.7	7.8	8.1	8	8.9	7.8
284273	225791	ZADH2	PRG-3	zinc binding alcohol dehydrogenase domain containing 2	MitoCarta3.0	mito protein domain, induction, coexpression+, MS/MS++	unknown	Metabolism > Lipid metabolism > Eicosanoid metabolism	Tpossible_mito	17.667	0	1	mito protein domain, induction, coexpression+, MS/MS++	ENSG00000180011	Q8N4Q0	377	4	SharedDomain	30	1.09	NoMitoHomolog	NoHomolog	50-75pure	chr18	72909277	72921281	14	21	387	16800000000	72	all 14	8.6	8.6	8.8	8.3	9.2	9	8.9	8.9	9.3	8.8	9.3	9.1	9.4	9.4	Nucleoplasm (Approved)
29074	67681	MRPL18	HSPC071|L18mt|MRP-L18	mitochondrial ribosomal protein L18	MitoCarta3.0	literature, APEX_matrix, targetP signal+, Rickettsial homolog, mito protein domain, coexpression, MS/MS	Matrix	Mitochondrial central dogma > Translation > Mitochondrial ribosome	Tmito	17.6657	0	1	literature, APEX_matrix, targetP signal+, Rickettsial homolog, mito protein domain, coexpression, MS/MS	ENSG00000112110	Q9H0U6	180	1	SharedDomain	26		NoMitoHomolog	Ortholog	25-50ambig	chr6	160211491	160219461	14	8	106	1890000000	36	all 14	8.3	8	8.3	7.6	8.1	8.1	7.6	7.3	8.2	7.9	8.7	7.6	8.2	8.1
219	72535	ALDH1B1	ALDH5|ALDHX	aldehyde dehydrogenase 1 family member B1	MitoCarta3.0	literature, APEX_matrix, targetP signal, yeast mito homolog+, mito protein domain, MS/MS++	Matrix	Metabolism > Detoxification > Xenobiotic metabolism	Tmito	17.6418	0	1	literature, APEX_matrix, targetP signal, yeast mito homolog+, mito protein domain, MS/MS++	ENSG00000137124	P30837	517	2	SharedDomain	1		OrthologMitoLowConf	NoHomolog	75-100pure	chr9	38392660	38398662	14	48	1467	173000000000	78	all 14	8.3	8.2	7.6	8	9.4	9.8	8.3	7.7	9.4	11.1	10.5	9	10	9.9	Mitochondria (Supported)
118487	66121	CHCHD1	C10orf34|C2360|MRP-S37	coiled-coil-helix-coiled-coil-helix domain containing 1	MitoCarta3.0	GFP, targetP signal, yeast mito homolog+, mito protein domain, coexpression+, MS/MS	MIM	Mitochondrial central dogma > Translation > Mitochondrial ribosome	Tmito	17.6292	0	1	GFP, targetP signal, yeast mito homolog+, mito protein domain, coexpression+, MS/MS	ENSG00000172586	Q96BP2	118	3	SharedDomain	31		OrthologMitoLowConf	NoHomolog	50-75ambig	chr10	75541807	75543406	12	6	67	1870000000	54	cerebrum, cerebellum, spinalcord, kidney, liver, skeletalmuscle, adipose, smallintestine, largeintestine, stomach, placenta, testis	8.1	7.2		7.6	8.6	8.4		7	8	8	8.5	7.6	8.5	8	Mitochondria;Nucleoplasm (Supported)
1678	30058	TIMM8A	DDP|DDP1|DFN1|MTS|TIM8	translocase of inner mitochondrial membrane 8A	MitoCarta3.0	literature, yeast mito homolog+, mito protein domain+, MS/MS++	MIM	Protein import, sorting and homeostasis > Protein homeostasis > Chaperones | Protein import, sorting and homeostasis > Protein import and sorting	Tmito	17.5999	0	1	literature, yeast mito homolog+, mito protein domain+, MS/MS++	ENSG00000126953	O60220	97		MitoDomain	NA		OrthologMitoLowConf	NoHomolog	75-100pure	chrX	100600643	100603957	14	8	164	7720000000	93	all 14	8.5	8.5	8.9	8.8	8.6	9.1	7.3	7.2	8.8	9	8.8	8.7	8.8	8.8	Mitochondria (Supported)
7419	22335	VDAC3	HD-VDAC3|VDAC-3	voltage dependent anion channel 3	MitoCarta3.0	literature, yeast mito homolog+, mito protein domain+, MS/MS++	MOM	Signaling > Calcium homeostasis > Mitochondrial permeability transition pore | Small molecule transport	Tmito	17.5999	0	1	literature, yeast mito homolog+, mito protein domain+, MS/MS++	ENSG00000078668	Q9Y277	284		MitoDomain	NA		OrthologMitoLowConf	NoHomolog	75-100pure	chr8	42249278	42263455	14	25	2048	167000000000	80	all 14	10.1	9.7	10.1	10.3	9.8	9.5	10.1	9.6	9.9	10.1	10.2	9.6	10.2	10.6	Mitochondria (Supported)
29957	229731	SLC25A24	APC1|SCAMC-1|SCAMC1	solute carrier family 25 member 24	MitoCarta3.0	literature, APEX_IMS, yeast mito homolog+, mito protein domain+, MS/MS++	MIM	Metabolism > Nucleotide metabolism > Nucleotide import | Signaling > Calcium homeostasis > EF hand proteins | Small molecule transport > SLC25A family	Tmito	17.5999	0	1	literature, APEX_IMS, yeast mito homolog+, mito protein domain+, MS/MS++	ENSG00000085491|ENSG00000284468	Q6NUK1	477		MitoDomain	2		OrthologMitoLowConf	NoHomolog	75-100pure	chr1	108677343	108742980	6	41	481	26600000000	80	adipose, smallintestine, largeintestine, stomach, placenta, testis									8.7	10.2	9.8	8.5	9.6	7.9	Mitochondria (Enhanced)
51660	55951	MPC1	BRP44L|CGI-129|MPYCD|SLC54A1	mitochondrial pyruvate carrier 1	MitoCarta3.0	GFP, yeast mito homolog+, mito protein domain+, MS/MS++	MIM	Metabolism > Carbohydrate metabolism > Gluconeogenesis | Metabolism > Carbohydrate metabolism > Pyruvate metabolism | Metabolism > Carbohydrate metabolism > TCA-associated | Small molecule transport	Tmito	17.5999	0	1	GFP, yeast mito homolog+, mito protein domain+, MS/MS++	ENSG00000060762	Q9Y5U8	109		MitoDomain	NA		OrthologMitoLowConf	NoHomolog	75-100pure	chr6	166778407	166796501	14	14	1072	76800000000	95	all 14	9.8	9.5	9.9	9.6	10.3	10	9.5	9	9.9	9.6	9.6	9.7	9.2	8.5	Mitochondria (Enhanced)
79751	68267	SLC25A22	EIEE3|GC-1|GC1|NET44	solute carrier family 25 member 22	MitoCarta3.0	literature, yeast mito homolog+, mito protein domain+, MS/MS++	MIM	Small molecule transport > SLC25A family	Tmito	17.5999	0	1	literature, yeast mito homolog+, mito protein domain+, MS/MS++	ENSG00000177542	Q9H936	323		MitoDomain	2		OrthologMitoLowConf	NoHomolog	75-100pure	chr11	790474	798269	13	20	711	44000000000	80	cerebrum, cerebellum, brainstem, spinalcord, kidney, liver, heart, adipose, smallintestine, largeintestine, stomach, placenta, testis	10.1	9.9	9.9	9.6	8.1	9.5	6.5		9.4	9.3	8.7	8.2	9.1	8.7	Mitochondria (Approved)
83447	73333	SLC25A31	AAC4|ANT 4|ANT4|SFEC35kDa	solute carrier family 25 member 31	MitoCarta3.0	literature, yeast mito homolog+, mito protein domain+, MS/MS++	MIM	Metabolism > Nucleotide metabolism > Nucleotide import | Signaling > Calcium homeostasis > Mitochondrial permeability transition pore | Small molecule transport > SLC25A family	Tmito	17.5999	0	1	literature, yeast mito homolog+, mito protein domain+, MS/MS++	ENSG00000151475	Q9H0C2	315		MitoDomain	2		OrthologMitoLowConf	NoHomolog	75-100pure	chr4	128651554	128695447	14	31	2126	461000000000	88	all 14	10.5	10.4	10.7	10.6	10.6	10.1	10.7	10.4	10.3	10.7	10.5	10.5	10.4	10.6	Mitochondria (Enhanced)
83733	71803	SLC25A18	GC2	solute carrier family 25 member 18	MitoCarta3.0	literature, yeast mito homolog+, mito protein domain+, MS/MS++	MIM	Small molecule transport > SLC25A family	Tmito	17.5999	0	1	literature, yeast mito homolog+, mito protein domain+, MS/MS++	ENSG00000182902	Q9H1K4	315		MitoDomain	2		OrthologMitoLowConf	NoHomolog	75-100pure	chr22	18043182	18073647	12	23	496	25600000000	80	cerebrum, cerebellum, brainstem, spinalcord, kidney, liver, adipose, smallintestine, largeintestine, stomach, placenta, testis	9.8	9.6	9.9	9.4	7.7	8.9			8.9	8.9	8.2	7.8	8.6	9.1
51095	70047	TRNT1	CCA1|CGI-47|MtCCA|RPEM|SIFD	tRNA nucleotidyl transferase 1	MitoCarta3.0	literature, targetP signal, yeast mito homolog, Rickettsial homolog, mito protein domain, induction, MS/MS	Matrix	Mitochondrial central dogma > mtRNA metabolism > mt-tRNA modifications	Tmito	17.5943	0	1	literature, targetP signal, yeast mito homolog, Rickettsial homolog, mito protein domain, induction, MS/MS	ENSG00000072756	Q96Q11	434	2	SharedDomain	4	0.96	HomologMitoHighConf	Ortholog	25-50ambig	chr3	3168599	3190706	4	13	27	451000000	35	spinalcord, adipose, placenta, testis				7.2					7.5				8.4	8.1	Mitochondria (Supported)
3416	15925	IDE	INSULYSIN	insulin degrading enzyme	MitoCarta3.0	literature, APEX_matrix, targetP signal, Rickettsial homolog, mito protein domain+, coexpression, MS/MS+	Matrix	Protein import, sorting and homeostasis > Protein homeostasis > Proteases	Tmito	17.5759	0	1	literature, APEX_matrix, targetP signal, Rickettsial homolog, mito protein domain+, coexpression, MS/MS+	ENSG00000119912	P14735	1019	3	MitoDomain	17		NoMitoHomolog	Homolog	25-50pure	chr10	94211440	94333852	12	32	146	1860000000	36	cerebrum, cerebellum, brainstem, kidney, liver, skeletalmuscle, adipose, smallintestine, largeintestine, stomach, placenta, testis	7.5	7.8	7.9		8.9	7.7		7.2	7.5	7.9	8.5	8	8.1	8.2
373156	76263	GSTK1	GST|GST 13-13|GST13|GST13-13|GSTK1-1|hGSTK1	glutathione S-transferase kappa 1	MitoCarta3.0	literature, mito protein domain+, coexpression+, MS/MS++	Matrix	Metabolism > Detoxification > Xenobiotic metabolism	Tmito	17.5601	0	1	literature, mito protein domain+, coexpression+, MS/MS++	ENSG00000197448	Q9Y2Q3	282		MitoDomain	39		NoMitoHomolog	NoHomolog	75-100pure	chr7	142960521	142966222	14	23	637	34200000000	93	all 14	8.9	9	9.1	8.7	9.8	10	9.5	8	9.3	9.2	9.2	9.5	8.1	9.2	Peroxisomes (Supported)
57176	68915	VARS2	COXPD20|VALRS|VARS2L|VARSL	valyl-tRNA synthetase 2, mitochondrial	MitoCarta3.0	APEX_matrix, targetP signal, Rickettsial homolog, mito protein domain, coexpression, MS/MS++	Matrix	Mitochondrial central dogma > Translation > mt-tRNA synthetases	Tmito	17.5169	0	1	APEX_matrix, targetP signal, Rickettsial homolog, mito protein domain, coexpression, MS/MS++	ENSG00000137411|ENSG00000206476|ENSG00000223494|ENSG00000230985|ENSG00000234032|ENSG00000236178	Q5ST30	1093	2	SharedDomain	6		HomologMitoLowConf	Homolog	50-75pure	chr6	30881981	30894235	13	44	320	4280000000	51	cerebrum, cerebellum, brainstem, spinalcord, kidney, liver, skeletalmuscle, adipose, smallintestine, largeintestine, stomach, placenta, testis	8.7	8.6	8.7	7	8.8	7.9		8.1	8.4	7.2	9	7.8	8.6	8.3	Mitochondria (Approved)
3336	15528	HSPE1	CPN10|EPF|GROES|HSP10	heat shock protein family E (Hsp10) member 1	MitoCarta3.0	literature, APEX_IMS, APEX_matrix, yeast mito homolog++, Rickettsial homolog, mito protein domain, MS/MS++	Matrix	Protein import, sorting and homeostasis > Protein homeostasis > Chaperones	Tmito	17.479	0	1	literature, APEX_IMS, APEX_matrix, yeast mito homolog++, Rickettsial homolog, mito protein domain, MS/MS++	ENSG00000115541	P61604	102		SharedDomain	4		OrthologMitoHighConf	Homolog	75-100pure	chr2	198364720	198368187	14	27	1756	301000000000	99	all 14	10.1	9.9	10.2	9.8	11	10.5	9.8	8.9	10.3	10.5	10.4	10	10.4	10.2
116541	66047	MRPL54	L54mt|MRP-L54	mitochondrial ribosomal protein L54	MitoCarta3.0	literature, APEX_matrix, yeast mito homolog++, mito protein domain, coexpression, MS/MS+	Matrix	Mitochondrial central dogma > Translation > Mitochondrial ribosome	Tmito	17.4674	0	1	literature, APEX_matrix, yeast mito homolog++, mito protein domain, coexpression, MS/MS+	ENSG00000183617	Q6P161	138	4	SharedDomain	15		OrthologMitoHighConf	NoHomolog	25-50pure	chr19	3762664	3767563	13	6	58	890000000	50	cerebrum, cerebellum, brainstem, spinalcord, kidney, liver, skeletalmuscle, adipose, smallintestine, largeintestine, stomach, placenta, testis	7.5	7.3	7.4	7.1	8.1	8		6.7	7.7	7.9	8.3	7	8.2	7.9	Mitochondria (Approved)
64978	60441	MRPL38	HSPC262|L38MT|MRP-L3|MRP-L38|RPML3	mitochondrial ribosomal protein L38	MitoCarta3.0	APEX_matrix, targetP signal, mito protein domain, coexpression++, MS/MS+	Matrix	Mitochondrial central dogma > Translation > Mitochondrial ribosome	Tmito	17.4383	0	1	APEX_matrix, targetP signal, mito protein domain, coexpression++, MS/MS+	ENSG00000204316	Q96DV4	380	2	SharedDomain	47		NoMitoHomolog	NoHomolog	25-50pure	chr17	73894723	73901181	8	11	30	550000000	26	cerebrum, spinalcord, heart, smallintestine, largeintestine, stomach, placenta, testis	7.3			7.2			7.3			8	8.2	7.3	8.1	7.9	Mitochondria (Supported)
3396	68572	MRPL58	DS-1|DS1|ICT1|MRP-L58	mitochondrial ribosomal protein L58	MitoCarta3.0	APEX_matrix, GFP, targetP signal+, mito protein domain, induction, coexpression, MS/MS	Matrix	Mitochondrial central dogma > Translation > Mitochondrial ribosome | Mitochondrial central dogma > Translation > Translation factors	Tmito	17.4104	0	1	APEX_matrix, GFP, targetP signal+, mito protein domain, induction, coexpression, MS/MS	ENSG00000167862	Q14197	206	1	SharedDomain	22	0.89	NoMitoHomolog	NoHomolog	50-75ambig	chr17	73008779	73017356	14	13	141	2760000000	54	all 14	8.2	8.2	8.4	8.2	8.1	8	7.9	7.3	8.4	8.2	8.9	7.8	8.4	8	Mitochondria;Nucleoplasm (Supported)
23787	56462	MTCH1	CGI-64|PIG60|PSAP|SLC25A49	mitochondrial carrier 1	MitoCarta3.0	literature, yeast mito homolog+, mito protein domain+, MS/MS++	MOM	Small molecule transport > SLC25A family	Tmito	17.3541	0	1	literature, yeast mito homolog+, mito protein domain+, MS/MS++	ENSG00000137409	Q9NZJ7	389		MitoDomain	2	-0.28	OrthologMitoLowConf	NoHomolog	50-75pure	chr6	36935910	36954327	12	19	311	4690000000	52	cerebrum, cerebellum, brainstem, spinalcord, kidney, heart, adipose, smallintestine, largeintestine, stomach, placenta, testis	9	8.6	9	8.6	8.2		7.3		8.6	7.9	8.5	7.9	8.8	8.2
51499	69076	TRIAP1	HSPC132|MDM35|P53CSV|WF-1	TP53 regulated inhibitor of apoptosis 1	MitoCarta3.0	literature, yeast mito homolog++, mito protein domain, induction, MS/MS++	IMS	Metabolism > Lipid metabolism > Cardiolipin synthesis | Metabolism > Lipid metabolism > Phospholipid metabolism	Tmito	17.3524	0	1	literature, yeast mito homolog++, mito protein domain, induction, MS/MS++	ENSG00000170855	O43715	76		SharedDomain	3	1.25	OrthologMitoHighConf	NoHomolog	50-75pure	chr12	120881763	120884215	3	6	9	70100000	61	adipose, stomach, placenta									7.6			6.9	7.3		Mitochondria;Nucleoplasm (Approved)
55037	69956	PTCD3	MRP-S39	pentatricopeptide repeat domain 3	MitoCarta3.0	literature, APEX_matrix, targetP signal+, mito protein domain+, MS/MS++	Matrix	Mitochondrial central dogma > Translation > Mitochondrial ribosome | Mitochondrial central dogma > Translation > Mitochondrial ribosome assembly	Tmito	17.2962	0	1	literature, APEX_matrix, targetP signal+, mito protein domain+, MS/MS++	ENSG00000132300	Q96EY7	689	1	MitoDomain	NA		NoMitoHomolog	NoHomolog	50-75pure	chr2	86333304	86369280	14	46	447	7980000000	65	all 14	8.5	8.3	8.3	8.5	9	8.7	7.3	8.3	8.8	9	9.3	8.4	9	8.6	Mitochondria (Supported)
1352	70383	COX10	-	cytochrome c oxidase assembly factor heme A:farnesyltransferase COX10	MitoCarta3.0	literature, yeast mito homolog, Rickettsial homolog, mito protein domain, induction, coexpression++	MIM	OXPHOS > Complex IV > CIV assembly factors | Metabolism > Metals and cofactors > Heme synthesis and processing | OXPHOS > OXPHOS assembly factors	Tmito	17.2748	0	1	literature, yeast mito homolog, Rickettsial homolog, mito protein domain, induction, coexpression++	ENSG00000006695	Q12887	443	5	SharedDomain	46	1.25	HomologMitoHighConf	Homolog		chr17	13972718	14111996																					Mitochondria (Supported)
8165	11640	AKAP1	AKAP|AKAP121|AKAP149|AKAP84|D-AKAP1|PPP1R43|PRKA1|SAKAP84|TDRD17	A-kinase anchoring protein 1	MitoCarta3.0	literature, mito protein domain, induction, coexpression++, MS/MS+	MOM	Signaling > cAMP-PKA signaling	Tmito	17.2637	0	1	literature, mito protein domain, induction, coexpression++, MS/MS+	ENSG00000121057	Q92667	903		SharedDomain	41	1.88	NoMitoHomolog	NoHomolog	25-50pure	chr17	55162552	55198710	3	18	58	688000000	33	cerebellum, skeletalmuscle, testis		7.3						6.2						8.8	Mitochondria (Supported)
55178	67390	MRM3	RMTL1|RNMTL1	mitochondrial rRNA methyltransferase 3	MitoCarta3.0	APEX_matrix, GFP, targetP signal+, mito protein domain+, induction, coexpression	Matrix	Mitochondrial central dogma > mtRNA metabolism > mt-rRNA modifications | Mitochondrial central dogma > Translation > Mitochondrial ribosome assembly	Tmito	17.2624	0	1	APEX_matrix, GFP, targetP signal+, mito protein domain+, induction, coexpression	ENSG00000171861	Q9HC36	420	1	MitoDomain	25	1.83	NoMitoHomolog	NoHomolog		chr17	685512	695741																					Mitochondria (Supported)
204	11637	AK2	ADK2	adenylate kinase 2	MitoCarta3.0	literature, APEX_IMS, Rickettsial homolog, mito protein domain, coexpression+, MS/MS++	IMS	Metabolism > Nucleotide metabolism > Nucleotide synthesis and processing	Tmito	17.2313	0	1	literature, APEX_IMS, Rickettsial homolog, mito protein domain, coexpression+, MS/MS++	ENSG00000004455	P54819	239		SharedDomain	35		HomologMitoLowConf	Homolog	75-100pure	chr1	33473540	33502512	14	24	1178	79100000000	84	all 14	9	8.9	9.1	8.8	9.8	10.2	8.8	8	10.1	10	9.4	9.1	10.1	10.1
54968	70397	TMEM70	MC5DN2	transmembrane protein 70	MitoCarta3.0	literature, APEX_matrix, mito protein domain+, coexpression++, MS/MS	MIM	OXPHOS > Complex I > CI assembly factors | OXPHOS > Complex V > CV assembly factors | OXPHOS > OXPHOS assembly factors	Tmito	17.2263	0	1	literature, APEX_matrix, mito protein domain+, coexpression++, MS/MS	ENSG00000175606	Q9BUB7	260	4	MitoDomain	46	0.33	NoMitoHomolog	NoHomolog	0-25pure	chr8	74888376	74895018	13	5	78	918000000	13	cerebrum, cerebellum, brainstem, spinalcord, liver, heart, skeletalmuscle, adipose, smallintestine, largeintestine, stomach, placenta, testis	8.1	7.7	8.3	7.6		7.6	7.6	7.6	8	7.8	8	7.6	7.5	7.7	Mitochondria (Supported)
84273	56412	NOA1	C4orf14|MTG3|hAtNOS1|hNOA1|mAtNOS1	nitric oxide associated 1	MitoCarta3.0	literature, APEX_matrix, targetP signal+, yeast mito homolog++, mito protein domain, coexpression	MIM	Mitochondrial central dogma > mtRNA metabolism > mtRNA granules | Mitochondrial central dogma > Translation > Mitochondrial ribosome assembly	Tmito	17.1851	0	1	literature, APEX_matrix, targetP signal+, yeast mito homolog++, mito protein domain, coexpression	ENSG00000084092	Q8NC60	698	1	SharedDomain	17		OrthologMitoHighConf	NoHomolog	0-25ambig	chr4	57829515	57843826	2	7	9	70100000	12	adipose, largeintestine									7.3		7.7				Mitochondria (Supported)
63933	76137	MCUR1	C6orf79|CCDC90A|FMP32	mitochondrial calcium uniporter regulator 1	MitoCarta3.0	APEX_matrix, yeast mito homolog+, mito protein domain+, induction, MS/MS	MIM	0	Tmito	17.1844	0	1	APEX_matrix, yeast mito homolog+, mito protein domain+, induction, MS/MS	ENSG00000050393	Q96AQ8	359	5	MitoDomain	NA	1.22	OrthologMitoLowConf	NoHomolog	25-50ambig	chr6	13786780	13814792	12	22	120	2390000000	40	cerebrum, cerebellum, brainstem, spinalcord, kidney, heart, skeletalmuscle, adipose, smallintestine, largeintestine, stomach, placenta	7.7	7.8	8	7.9	8.8		8.2	6.9	8.8	8.4	8.4	8.1	7.7
51522	66154	TMEM14C	C6orf53|HSPC194|MSTP073|NET26|bA421M1.6	transmembrane protein 14C	MitoCarta3.0	literature, mito protein domain+, induction, coexpression, MS/MS+	MIM	0	Tmito	17.1833	0	1	literature, mito protein domain+, induction, coexpression, MS/MS+	ENSG00000111843|ENSG00000284936	Q9P0S9	112		MitoDomain	10	0.93	HomologMitoLowConf	NoHomolog	75-100ambig	chr6	10723147	10731362	14	6	232	4440000000	97	all 14	8.5	8.6	8.2	7.4	8.9	8.7	7.6	8	8.5	8.8	8.6	8.5	8.5	8.2
4717	66377	NDUFC1	KFYI	NADH:ubiquinone oxidoreductase subunit C1	MitoCarta3.0	literature, targetP signal+, mito protein domain+, coexpression++	MIM	OXPHOS > Complex I > CI subunits | OXPHOS > OXPHOS subunits	Tmito	17.1335	0	1	literature, targetP signal+, mito protein domain+, coexpression++	ENSG00000109390	O43677	76	1	MitoDomain	49		NoMitoHomolog	NoHomolog		chr4	140211070	140223705																					Mitochondria (Supported)
51318	66223	MRPL35	L35mt|MRP-L35	mitochondrial ribosomal protein L35	MitoCarta3.0	literature, APEX_matrix, targetP signal, mito protein domain, induction, coexpression++	Matrix	Mitochondrial central dogma > Translation > Mitochondrial ribosome	Tmito	17.0797	0	1	literature, APEX_matrix, targetP signal, mito protein domain, induction, coexpression++	ENSG00000132313	Q9NZE8	188	2	SharedDomain	48	1.71	NoMitoHomolog	NoHomolog	0-25ambig	chr2	86426555	86440477	2	5	8	122000000	20	largeintestine, testis											7.6			7.9
4696	66091	NDUFA3	B9|CI-B9	NADH:ubiquinone oxidoreductase subunit A3	MitoCarta3.0	literature, induction, coexpression++, MS/MS++	MIM	OXPHOS > Complex I > CI subunits | OXPHOS > OXPHOS subunits	Tmito	17.0508	0	1	literature, induction, coexpression++, MS/MS++	ENSG00000170906|ENSG00000273642|ENSG00000274359|ENSG00000275605|ENSG00000275724|ENSG00000276061|ENSG00000276220|ENSG00000276766|ENSG00000277722|ENSG00000278365	O95167	84		NA	48	0.79	NoMitoHomolog	NoHomolog	50-75pure	chr19	54606159	54610281	14	7	397	16800000000	67	all 14	9.2	9.1	9.3	8.7	9.5	8.9	8.9	8.8	9	9.1	9	9.1	8.8	8.7
23590	56075	PDSS1	COQ1|COQ10D2|COQ1A|DPS|SPS|TPRT|TPT|TPT 1|hDPS1	decaprenyl diphosphate synthase subunit 1	MitoCarta3.0	APEX_matrix, targetP signal, yeast mito homolog+, Rickettsial homolog, mito protein domain, coexpression	MIM	Metabolism > Metals and cofactors > Coenzyme Q metabolism	Tmito	17.0241	0	1	APEX_matrix, targetP signal, yeast mito homolog+, Rickettsial homolog, mito protein domain, coexpression	ENSG00000148459	Q5T2R2	415	2	SharedDomain	20		OrthologMitoLowConf	Homolog	0-25ambig	chr10	26986594	27035726	4	4	11	60700000	13	skeletalmuscle, largeintestine, placenta, testis								6.4			7.7		6.5	6.1	Cytosol (Approved)
8034	73132	SLC25A16	D10S105E|GDA|GDC|HGT.1|ML7|hML7	solute carrier family 25 member 16	MitoCarta3.0	literature, yeast mito homolog+, mito protein domain+, coexpression, MS/MS	MIM	Small molecule transport > SLC25A family	Tmito	16.9789	0	1	literature, yeast mito homolog+, mito protein domain+, coexpression, MS/MS	ENSG00000122912	P16260	332		MitoDomain	23		OrthologMitoLowConf	NoHomolog	25-50ambig	chr10	70242089	70287280	9	12	33	359000000	34	cerebrum, brainstem, spinalcord, liver, adipose, largeintestine, stomach, placenta, testis	7.1		8.2	7		7.5			7.4		7.6	6.7	7.6	7.6	Mitochondria (Approved)
154791	66117	FMC1	C7orf55|HSPC268	formation of mitochondrial complex V assembly factor 1 homolog	MitoCarta3.0	literature, APEX_matrix, targetP signal, induction, coexpression++, MS/MS	Matrix	OXPHOS > Complex V > CV assembly factors | OXPHOS > OXPHOS assembly factors	Tmito	16.9759	0	1	literature, APEX_matrix, targetP signal, induction, coexpression++, MS/MS	ENSG00000164898	0	113	2	NA	48	1.19	NoMitoHomolog	NoHomolog	25-50ambig	chr7	139025877	139031065	13	6	77	2130000000	49	cerebrum, cerebellum, brainstem, spinalcord, kidney, liver, heart, adipose, smallintestine, largeintestine, stomach, placenta, testis	8	7.7	8.3	8.1	8.3	8.1	7.9		8.1	8.2	8.6	8.5	8.1	7.9	Mitochondria (Approved)
6296	20216	ACSM3	SA|SAH	acyl-CoA synthetase medium chain family member 3	MitoCarta3.0	literature, targetP signal+, Rickettsial homolog, mito protein domain, MS/MS++	Matrix	Metabolism > Lipid metabolism > Fatty acid oxidation	Tmito	16.9674	0	1	literature, targetP signal+, Rickettsial homolog, mito protein domain, MS/MS++	ENSG00000005187	Q53FZ2	586	1	SharedDomain	3		HomologMitoLowConf	Homolog	50-75pure	chr16	20775311	20808479	6	42	359	28200000000	67	kidney, liver, adipose, smallintestine, largeintestine, stomach					10.3	9.2			9.1	5.9	9.7	6.6
137682	76947	NDUFAF6	C8orf38|FRTS5|MC1DN17	NADH:ubiquinone oxidoreductase complex assembly factor 6	MitoCarta3.0	literature, targetP signal, mito protein domain, induction, coexpression++, MS/MS	MIM	OXPHOS > Complex I > CI assembly factors | OXPHOS > OXPHOS assembly factors	Tmito	16.9393	0	1	literature, targetP signal, mito protein domain, induction, coexpression++, MS/MS	ENSG00000156170	Q330K2	333	3	SharedDomain	44	1.31	NoMitoHomolog	NoHomolog	25-50ambig	chr8	96037213	96070944	5	9	22	169000000	35	adipose, smallintestine, largeintestine, placenta, testis									7.2	7.8	7.2		7.3	7.7
7350	22227	UCP1	SLC25A7|UCP	uncoupling protein 1	MitoCarta3.0	literature, yeast mito homolog+, mito protein domain+, coexpression, MS/MS	MIM	Small molecule transport > SLC25A family	Tmito	16.9291	0	1	literature, yeast mito homolog+, mito protein domain+, coexpression, MS/MS	ENSG00000109424	P25874	307		MitoDomain	16		OrthologMitoLowConf	NoHomolog	50-75ambig	chr4	141481049	141489959	1	15	41	1170000000	61	adipose									9.1
94081	14057	SFXN1	SLC56A1|TCC	sideroflexin 1	MitoCarta3.0	literature, mito protein domain+, coexpression, MS/MS++	MIM	Metabolism > Amino acid metabolism > Serine metabolism | Metabolism > Vitamin metabolism > Folate and 1-C metabolism | Small molecule transport > Sideroflexins	Tmito	16.8968	0	1	literature, mito protein domain+, coexpression, MS/MS++	ENSG00000164466	Q9H9B4	322		MitoDomain	14		HomologMitoLowConf	NoHomolog	75-100pure	chr5	174905513	174955621	13	26	992	58800000000	81	cerebrum, cerebellum, brainstem, spinalcord, kidney, liver, skeletalmuscle, adipose, smallintestine, largeintestine, stomach, placenta, testis	9.6	9.2	9.3	9	10.1	9.5		6.9	10	9.9	9.5	9	9.9	9.5	Mitochondria (Enhanced)
51218	73046	GLRX5	C14orf87|FLB4739|GRX5|PR01238|PRO1238|PRSA|SIDBA3|SPAHGC	glutaredoxin 5	MitoCarta3.0	literature, APEX_matrix, yeast mito homolog+, Rickettsial homolog, mito protein domain, coexpression, MS/MS+	Matrix	Metabolism > Metals and cofactors > Fe-S cluster biosynthesis | Metabolism > Metals and cofactors > Fe-S-containing proteins	Tmito	16.8965	0	1	literature, APEX_matrix, yeast mito homolog+, Rickettsial homolog, mito protein domain, coexpression, MS/MS+	ENSG00000182512	Q86SX6	157	4	SharedDomain	7		OrthologMitoLowConf	Homolog	25-50pure	chr14	96001322	96011055	14	8	223	10900000000	39	all 14	8.6	8.5	8.7	8.6	9.2	9.2	8.2	8	9.1	9	9	8.8	9.2	8.9	Mitochondria (Supported)
138428	329384	PTRH1	C9orf115|PTH1	peptidyl-tRNA hydrolase 1 homolog	MitoCarta3.0	APEX_matrix, GFP, targetP signal, yeast mito homolog++, Rickettsial homolog, mito protein domain, MS/MS	Matrix	0	Tmito	16.8566	0	1	APEX_matrix, GFP, targetP signal, yeast mito homolog++, Rickettsial homolog, mito protein domain, MS/MS	ENSG00000187024	Q86Y79	214	3	SharedDomain	1		OrthologMitoHighConf	Ortholog	25-50ambig	chr9	130476226	130477936	5	4	21	298000000	34	cerebrum, cerebellum, brainstem, largeintestine, placenta	7.2	7.3	7.3								7.3		8.4
64963	67994	MRPS11	HCC-2|MRP-S11|S11mt	mitochondrial ribosomal protein S11	MitoCarta3.0	literature, targetP signal, Rickettsial homolog, mito protein domain, induction, coexpression, MS/MS	Matrix	Mitochondrial central dogma > Translation > Mitochondrial ribosome	Tmito	16.8275	0	1	literature, targetP signal, Rickettsial homolog, mito protein domain, induction, coexpression, MS/MS	ENSG00000181991	P82912	194	2	SharedDomain	13	0.77	NoMitoHomolog	Homolog	50-75ambig	chr15	89010683	89021861	14	11	124	1860000000	64	all 14	8.2	7.8	7.8	7.3	8.4	8.1	7.7	7.7	8	7.8	8.5	7.7	8.6	8.3	Mitochondria (Supported)
63929	321003	XPNPEP3	APP3|ICP55|NPHPL1	X-prolyl aminopeptidase 3	MitoCarta3.0	literature, APEX_matrix, yeast mito homolog, Rickettsial homolog, mito protein domain, coexpression, MS/MS+	Matrix	Protein import, sorting and homeostasis > Protein import and sorting > Preprotein cleavage | Protein import, sorting and homeostasis > Protein homeostasis > Proteases	Tmito	16.7746	0	1	literature, APEX_matrix, yeast mito homolog, Rickettsial homolog, mito protein domain, coexpression, MS/MS+	ENSG00000196236	Q9NQH7	507	4	SharedDomain	20		HomologMitoHighConf	Homolog	25-50pure	chr22	41253084	41328823	8	14	55	709000000	39	cerebrum, liver, adipose, smallintestine, largeintestine, stomach, placenta, testis	7.2					7.6			8.5	7	6.9	7.3	8.2	8.2
54704	381511	PDP1	PDH|PDP|PDPC|PPM2A|PPM2C	pyruvate dehyrogenase phosphatase catalytic subunit 1	MitoCarta3.0	literature, APEX_matrix, targetP signal, yeast mito homolog+, mito protein domain, MS/MS++	MIM	Metabolism > Carbohydrate metabolism > Pyruvate metabolism	Tmito	16.711	0	1	literature, APEX_matrix, targetP signal, yeast mito homolog+, mito protein domain, MS/MS++	ENSG00000164951	Q9P0J1	562	2	SharedDomain	2		OrthologMitoLowConf	NoHomolog	50-75pure	chr8	94929082	94938296	10	24	61	1220000000	53	cerebrum, cerebellum, spinalcord, skeletalmuscle, adipose, smallintestine, largeintestine, stomach, placenta, testis	7.4	7		7.5				9	7.7	7.1	7	6.7	6.8	8.2	Nucleoplasm (Supported)
1632	13177	ECI1	DCI	enoyl-CoA delta isomerase 1	MitoCarta3.0	literature, APEX_matrix, targetP signal, mito protein domain, coexpression+, MS/MS++	Matrix	Metabolism > Lipid metabolism > Fatty acid oxidation	Tmito	16.6712	0	1	literature, APEX_matrix, targetP signal, mito protein domain, coexpression+, MS/MS++	ENSG00000167969	P42126	302	2	SharedDomain	32		NoMitoHomolog	NoHomolog	50-75pure	chr16	2289872	2301602	14	23	1275	124000000000	68	all 14	9.3	9.1	9.5	9.6	9.8	10.5	10.3	9.1	10.4	9.9	9.8	9.9	9.8	9.6	Mitochondria (Enhanced)
89874	217593	SLC25A21	MTDPS18|ODC|ODC1	solute carrier family 25 member 21	MitoCarta3.0	literature, yeast mito homolog+, mito protein domain+, MS/MS++	MIM	Metabolism > Amino acid metabolism | Small molecule transport > SLC25A family	Tmito	16.6691	0	1	literature, yeast mito homolog+, mito protein domain+, MS/MS++	ENSG00000183032	Q9BQT8	299		MitoDomain	NA		OrthologMitoLowConf	NoHomolog	50-75pure	chr14	37147125	37641865	4	15	28	1910000000	56	spinalcord, kidney, liver, testis				7.1	8.5	8.2								9.1
123096	214663	SLC25A29	C14orf69|CACL|ORNT3	solute carrier family 25 member 29	MitoCarta3.0	literature, yeast mito homolog+, mito protein domain+, MS/MS++	MIM	Metabolism > Amino acid metabolism > Lysine metabolism | Small molecule transport > SLC25A family	Tmito	16.6691	0	1	literature, yeast mito homolog+, mito protein domain+, MS/MS++	ENSG00000197119	Q8N8R3	303		MitoDomain	2		OrthologMitoLowConf	NoHomolog	50-75pure	chr14	100757452	100772860	2	15	67	2600000000	73	placenta, testis													9.4	7.7
283130	107375	SLC25A45	-	solute carrier family 25 member 45	MitoCarta3.0	yeast mito homolog+, mito protein domain+, MS/MS++	MIM	Small molecule transport > SLC25A family	Tpossible_mito	16.6691	0	1	yeast mito homolog+, mito protein domain+, MS/MS++	ENSG00000162241	Q8N413	288		MitoDomain	2		OrthologMitoLowConf	NoHomolog	50-75pure	chr11	65142662	65151172	6	17	147	4800000000	74	liver, adipose, smallintestine, stomach, placenta, testis						8.2			6.5	9.4		7.1	6.9	9.3	Nucleoplasm (Approved)
57001	71238	SDHAF3	ACN9|DC11|LYRM10|Sdh7	succinate dehydrogenase complex assembly factor 3	MitoCarta3.0	targetP signal, yeast mito homolog++, coexpression+, MS/MS	Matrix	OXPHOS > Complex II > CII assembly factors | OXPHOS > OXPHOS assembly factors	Tpossible_mito	16.6673	0	1	targetP signal, yeast mito homolog++, coexpression+, MS/MS	ENSG00000196636	Q9NRP4	125	3	NA	32		OrthologMitoHighConf	NoHomolog	25-50ambig	chr7	96745904	96811075	2	4	7	24300000	38	adipose, testis									6.5					7.3	Mitochondria (Approved)
51012	66390	PRELID3B	C20orf45|SLMO2|dJ543J19.5	PRELI domain containing 3B	MitoCarta3.0	GFP, yeast mito homolog+, mito protein domain+, induction, coexpression	IMS	Metabolism > Lipid metabolism > Phospholipid metabolism	Tmito	16.6353	0	1	GFP, yeast mito homolog+, mito protein domain+, induction, coexpression	ENSG00000101166	Q9Y3B1	194		MitoDomain	25	1.69	OrthologMitoLowConf	NoHomolog		chr20	57608199	57617901																					Nucleoplasm (Approved)
51629	68066	SLC25A39	CGI-69|CGI69	solute carrier family 25 member 39	MitoCarta3.0	literature, yeast mito homolog+, mito protein domain+, induction, coexpression	MIM	Small molecule transport > SLC25A family	Tmito	16.6353	0	1	literature, yeast mito homolog+, mito protein domain+, induction, coexpression	ENSG00000013306	Q9BZJ4	359		MitoDomain	21	2.03	OrthologMitoLowConf	NoHomolog		chr17	42396992	42402217
4709	66495	NDUFB3	B12|CI-B12|MC1DN25	NADH:ubiquinone oxidoreductase subunit B3	MitoCarta3.0	literature, APEX_IMS, APEX_matrix, mito protein domain+, coexpression+, MS/MS++	MIM	OXPHOS > Complex I > CI subunits | OXPHOS > OXPHOS subunits	Tmito	16.6293	0	1	literature, APEX_IMS, APEX_matrix, mito protein domain+, coexpression+, MS/MS++	ENSG00000119013	O43676	98		MitoDomain	33		NoMitoHomolog	NoHomolog	50-75pure	chr2	201936461	201950473	14	10	270	33900000000	73	all 14	9.5	9.3	9.6	9.1	9.9	9.4	9.3	8.9	9.3	9.5	9.3	9.2	9	8.9
25996	104444	REXO2	CGI-114|REX2|RFN|SFN	RNA exonuclease 2	MitoCarta3.0	APEX_matrix, targetP signal, yeast mito homolog++, mito protein domain, MS/MS+	Matrix	Mitochondrial central dogma > mtRNA metabolism > mtRNA stability and decay	Tmito	16.5842	0	1	APEX_matrix, targetP signal, yeast mito homolog++, mito protein domain, MS/MS+	ENSG00000076043	Q9Y3B8	237	2	SharedDomain	4	-0.57	OrthologMitoHighConf	NoHomolog	25-50pure	chr11	114310107	114321000	14	12	161	3790000000	48	all 14	8.8	8.6	8.8	8.3	7.2	8.2	7.1	7	8.6	8.1	8.5	8	8.9	7.6	Mitochondria (Supported)
2628	67092	GATM	AGAT|AT|CCDS3|FRTS1	glycine amidinotransferase	MitoCarta3.0	literature, targetP signal, mito protein domain+, MS/MS++	Matrix	Metabolism > Nucleotide metabolism > Creatine metabolism	Tmito	16.5759	0	1	literature, targetP signal, mito protein domain+, MS/MS++	ENSG00000171766	P50440	423	2	MitoDomain	2	-0.53	NoMitoHomolog	NoHomolog	75-100pure	chr15	45653321	45670980	6	47	1010	136000000000	87	spinalcord, kidney, liver, stomach, placenta, testis				7.5	9.9	7.7						7.1	11.1	9.3	Mitochondria (Supported)
26515	14356	TIMM10B	FXC1|TIM10B|Tim9b	translocase of inner mitochondrial membrane 10B	MitoCarta3.0	literature, APEX_IMS, yeast mito homolog+, mito protein domain+, MS/MS+	MIM	Protein import, sorting and homeostasis > Protein homeostasis > Chaperones | Protein import, sorting and homeostasis > Protein import and sorting	Tmito	16.5126	0	1	literature, APEX_IMS, yeast mito homolog+, mito protein domain+, MS/MS+	ENSG00000132286	Q9Y5J6	103	4	MitoDomain	4		OrthologMitoLowConf	NoHomolog	75-100ambig	chr11	6502676	6505911	12	10	77	769000000	93	cerebrum, cerebellum, brainstem, spinalcord, kidney, liver, heart, adipose, largeintestine, stomach, placenta, testis	8.2	8	8.1	7.9	7.9	6.8	6		7.6		7.7	6.8	7.4	7.9
54938	71984	SARS2	SARS|SARSM|SERS|SYS|SerRS|SerRSmt|mtSerRS	seryl-tRNA synthetase 2, mitochondrial	MitoCarta3.0	literature, APEX_matrix, targetP signal, yeast mito homolog++, Rickettsial homolog, mito protein domain, MS/MS	Matrix	Mitochondrial central dogma > Translation > mt-tRNA synthetases	Tmito	16.4733	0	1	literature, APEX_matrix, targetP signal, yeast mito homolog++, Rickettsial homolog, mito protein domain, MS/MS	ENSG00000104835|ENSG00000283104	Q9NP81	520	2	SharedDomain	3		OrthologMitoHighConf	Homolog	25-50ambig	chr19	39405903	39421536	7	22	66	803000000	48	skeletalmuscle, adipose, smallintestine, largeintestine, stomach, placenta, testis								7.5	7.7	8.5	7.9	7.1	8.5	6.7	Mitochondria;Nucleoplasm (Uncertain)
55349	218865	CHDH	-	choline dehydrogenase	MitoCarta3.0	APEX_matrix, targetP signal+, mito protein domain, coexpression, MS/MS++	MIM	Metabolism > Amino acid metabolism > Glycine metabolism | Metabolism > Vitamin metabolism > Choline and betaine metabolism | Metabolism > Vitamin metabolism > Folate and 1-C metabolism | Metabolism > Electron carriers > Q-linked reactions, other	Tmito	16.4719	0	1	APEX_matrix, targetP signal+, mito protein domain, coexpression, MS/MS++	ENSG00000016391	Q8NE62	594	1	SharedDomain	14		NoMitoHomolog	NoHomolog	50-75pure	chr3	53850323	53880420	9	43	926	72100000000	73	spinalcord, kidney, liver, adipose, smallintestine, largeintestine, stomach, placenta, testis				7.6	10.5	10			9.5	10.2	9.7	8.8	9.7	9.5
78988	67840	MRPL57	MRP63|bMRP63	mitochondrial ribosomal protein L57	MitoCarta3.0	literature, APEX_matrix, targetP signal, mito protein domain+, coexpression, MS/MS+	Matrix	Mitochondrial central dogma > Translation > Mitochondrial ribosome	Tmito	16.449	0	1	literature, APEX_matrix, targetP signal, mito protein domain+, coexpression, MS/MS+	ENSG00000173141	Q9BQC6	102	2	MitoDomain	10		NoMitoHomolog	NoHomolog	25-50pure	chr13	21750371	21753220	9	5	38	1000000000	37	cerebrum, spinalcord, kidney, liver, adipose, smallintestine, largeintestine, placenta, testis	7.9			7.3	7.9	8			7.8	8.2	8.4		8.3	7.9	Mitochondria (Supported)
414919	223665	C8orf82	-	chromosome 8 open reading frame 82	MitoCarta3.0	APEX_matrix, targetP signal, coexpression+, MS/MS++	Matrix	0	Tmito	16.4463	0	1	APEX_matrix, targetP signal, coexpression+, MS/MS++	ENSG00000213563	Q6P1X6	216	2	NA	34	0.44	NoMitoHomolog	NoHomolog	75-100pure	chr8	145751602	145754458	14	13	256	6010000000	82	all 14	8.3	8.1	8.7	8.4	9	8.7	8.7	8.1	9.1	8.2	8.4	8.5	7.8	8.9	Nucleoplasm (Approved)
124454	67417	EARS2	COXPD12|MSE1|gluRS|mtGlnRS	glutamyl-tRNA synthetase 2, mitochondrial	MitoCarta3.0	literature, APEX_matrix, GFP, targetP signal, yeast mito homolog++, Rickettsial homolog, mito protein domain, coexpression	Matrix	Mitochondrial central dogma > Translation > mt-tRNA synthetases	Tmito	16.3581	0	1	literature, APEX_matrix, GFP, targetP signal, yeast mito homolog++, Rickettsial homolog, mito protein domain, coexpression	ENSG00000103356	Q5JPH6	523	2	SharedDomain	8		OrthologMitoHighConf	Homolog	0-25ambig	chr16	23533333	23568696	3	9	15	198000000	23	adipose, largeintestine, placenta									7.7		7.3		8.1		Mitochondria (Supported)
9380	76238	GRHPR	GLXR|GLYD|PH2	glyoxylate and hydroxypyruvate reductase	MitoCarta3.0	APEX_matrix, targetP signal, yeast mito homolog, mito protein domain, coexpression, MS/MS++	Matrix	Metabolism > Amino acid metabolism > Glyoxylate metabolism	Tmito	16.3466	0	1	APEX_matrix, targetP signal, yeast mito homolog, mito protein domain, coexpression, MS/MS++	ENSG00000137106	Q9UBQ7	328	3	SharedDomain	10		HomologMitoHighConf	NoHomolog	50-75pure	chr9	37422706	37436986	13	20	159	6390000000	59	cerebrum, cerebellum, brainstem, spinalcord, kidney, liver, heart, skeletalmuscle, adipose, largeintestine, stomach, placenta, testis	7.6	7.3	8.8	7.5	9.4	8.7	7.8	8.2	9		8.1	8.3	8.9	8.7	Cytosol (Approved)
123263	69606	MTFMT	COXPD15|FMT1|MC1DN27	mitochondrial methionyl-tRNA formyltransferase	MitoCarta3.0	literature, APEX_matrix, targetP signal+, yeast mito homolog++, Rickettsial homolog, mito protein domain, coexpression	Matrix	Mitochondrial central dogma > Translation > fMet processing | Metabolism > Vitamin metabolism > Folate and 1-C metabolism	Tmito	16.2791	0	1	literature, APEX_matrix, targetP signal+, yeast mito homolog++, Rickettsial homolog, mito protein domain, coexpression	ENSG00000103707	Q96DP5	389	1	SharedDomain	9		OrthologMitoHighConf	Homolog		chr15	65293849	65321977																					Nucleoplasm (Approved)
79810	68927	PTCD2	-	pentatricopeptide repeat domain 2	MitoCarta3.0	literature, mito protein domain+, induction, coexpression, MS/MS	Matrix	Mitochondrial central dogma > mtRNA metabolism > mtRNA granules | Mitochondrial central dogma > mtRNA metabolism > Polycistronic mtRNA processing	Tmito	16.2788	0	1	literature, mito protein domain+, induction, coexpression, MS/MS	ENSG00000049883	Q8WV60	388	4	MitoDomain	13	2.2	NoMitoHomolog	NoHomolog	25-50ambig	chr5	71616193	71655180	3	14	22	230000000	33	smallintestine, largeintestine, placenta										7.2	8.2		7.6
55862	52665	ECHDC1	HEL-S-76|MMCD|dJ351K20.2	ethylmalonyl-CoA decarboxylase 1	MitoCarta3.0	yeast mito homolog+, Rickettsial homolog, mito protein domain, coexpression, MS/MS+	unknown	Metabolism > Lipid metabolism	Tnon_mito	16.2579	0	1	yeast mito homolog+, Rickettsial homolog, mito protein domain, coexpression, MS/MS+	ENSG00000093144	Q9NTX5	307		SharedDomain	16		OrthologMitoLowConf	Homolog	75-100ambig	chr6	127609856	127664754	7	20	48	2250000000	79	brainstem, spinalcord, liver, adipose, largeintestine, placenta, testis			7.8	7.3		7.8			9.3		7.5		7.1	8.2	Vesicles (Approved)
23438	70791	HARS2	HARSL|HARSR|HO3|HisRS|PRLTS2	histidyl-tRNA synthetase 2, mitochondrial	MitoCarta3.0	literature, APEX_matrix, GFP, targetP signal, Rickettsial homolog, mito protein domain, coexpression, MS/MS+	Matrix	Mitochondrial central dogma > Translation > mt-tRNA synthetases	Tmito	16.1202	0.001	1	literature, APEX_matrix, GFP, targetP signal, Rickettsial homolog, mito protein domain, coexpression, MS/MS+	ENSG00000112855	P49590	506	2	SharedDomain	10		HomologMitoLowConf	Homolog	25-50pure	chr5	140071010	140078903	8	24	56	790000000	43	cerebellum, skeletalmuscle, adipose, smallintestine, largeintestine, stomach, placenta, testis		5.8						7	7.7	7.9	7.8	6.9	8.7	7.5	Cytosol (Approved)
4697	17992	NDUFA4	CI-9k|CI-MLRQ|COXFA4|MLRQ	NDUFA4 mitochondrial complex associated	MitoCarta3.0	literature, mito protein domain, coexpression++, MS/MS++	MIM	OXPHOS > Complex IV > CIV subunits | OXPHOS > OXPHOS subunits	Tmito	16.014	0.001	1	literature, mito protein domain, coexpression++, MS/MS++	ENSG00000189043	O00483	81		SharedDomain	47		NoMitoHomolog	NoHomolog	75-100pure	chr7	10971579	10979813	14	17	1532	170000000000	99	all 14	10.2	10.1	10.1	9.7	10.6	10.1	10	9.3	10	10.2	9.9	10	9.8	9.4	Mitochondria (Supported)
51079	67184	NDUFA13	B16.6|CDA016|CGI-39|GRIM-19|GRIM19|MC1DN28	NADH:ubiquinone oxidoreductase subunit A13	MitoCarta3.0	literature, APEX_IMS, mito protein domain, coexpression++, MS/MS++	MIM	OXPHOS > Complex I > CI subunits | OXPHOS > OXPHOS subunits	Tmito	16.014	0.001	1	literature, APEX_IMS, mito protein domain, coexpression++, MS/MS++	ENSG00000186010	Q9P0J0	144		SharedDomain	40		NoMitoHomolog	NoHomolog	75-100pure	chr19	19627018	19639013	14	20	744	113000000000	75	all 14	10	9.8	10.2	9.9	10.2	9.7	9.9	9.4	9.8	9.9	10	10	9.7	9.7	Mitochondria (Supported)
128240	246703	NAXE	AIBP|APOA1BP|PEBEL|YJEFN1	NAD(P)HX epimerase	MitoCarta3.0	APEX_matrix, targetP signal, mito protein domain, coexpression, MS/MS++	Matrix	Metabolism > Metals and cofactors > NAD biosynthesis and metabolism	Tmito	16.0079	0.001	1	APEX_matrix, targetP signal, mito protein domain, coexpression, MS/MS++	ENSG00000163382	Q8NCW5	288	2	SharedDomain	10		HomologMitoLowConf	NoHomolog	50-75pure	chr1	156561557	156564091	14	13	320	17500000000	54	all 14	9.4	9.2	9.5	9.1	8.9	9.2	8.6	8.3	9	8.7	8.8	8.5	9.2	9.2	Nucleoplasm (Enhanced)
8834	216821	TMEM11	C17orf35|PM1|PMI	transmembrane protein 11	MitoCarta3.0	GFP, targetP signal, mito protein domain+, induction, coexpression, MS/MS	MIM	Mitochondrial dynamics and surveillance	Tmito	15.95	0.001	1	GFP, targetP signal, mito protein domain+, induction, coexpression, MS/MS	ENSG00000178307	P17152	192	3	MitoDomain	13	0.53	NoMitoHomolog	NoHomolog	25-50ambig	chr17	21101262	21117908	14	13	237	8310000000	48	all 14	9.2	8.9	9.2	8.6	8.6	8.5	8.1	8.6	8.7	7.7	9	8.5	8.8	8.4	Mitochondria (Supported)
83642	223776	SELENOO	SELO	selenoprotein O	MitoCarta3.0	targetP signal+, yeast mito homolog, mito protein domain+, coexpression	Matrix	Metabolism > Detoxification > Selenoproteins	Tnon_mito	15.9471	0.001	1	targetP signal+, yeast mito homolog, mito protein domain+, coexpression	ENSG00000073169	Q9BVL4	669	1	MitoDomain	7		HomologMitoHighConf	NoHomolog	0-25ambig	chr22	50639407	50656045	9	7	35	357000000	14	spinalcord, liver, skeletalmuscle, adipose, smallintestine, largeintestine, stomach, placenta, testis				7.5		8.2		6.7	7.2	6.8	8	7.3	6.6	6.8
162417	217214	NAGS	AGAS|ARGA	N-acetylglutamate synthase	MitoCarta3.0	literature, targetP signal, yeast mito homolog++, mito protein domain+, MS/MS	Matrix	Metabolism > Amino acid metabolism > Urea cycle	Tmito	15.9375	0.003	1	literature, targetP signal, yeast mito homolog++, mito protein domain+, MS/MS	ENSG00000161653	Q8N159	534	3	MitoDomain	4		OrthologMitoHighConf	NoHomolog	0-25pure	chr17	42082031	42086436	1	8	12	173000000	20	liver						8.2									Mitochondria (Supported)
3295	15488	HSD17B4	DBP|MFE-2|MFP-2|MPF-2|PRLTS1|SDR8C1	hydroxysteroid 17-beta dehydrogenase 4	MitoCarta3.0	Rickettsial homolog, mito protein domain+, induction, coexpression	unknown	Metabolism > Lipid metabolism	Tpossible_mito	15.9229	0.003	1	Rickettsial homolog, mito protein domain+, induction, coexpression	ENSG00000133835	P51659	761	4	MitoDomain	12	0.69	NoMitoHomolog	Homolog	50-75crude	chr5	118788137	118878030	6	44	541	26500000000	67	kidney, liver, adipose, largeintestine, stomach, testis					10	10.2			9.2		7.4	7.6		8.9	Peroxisomes (Enhanced)
55471	73694	NDUFAF7	C2orf56|MidA|PRO1853	NADH:ubiquinone oxidoreductase complex assembly factor 7	MitoCarta3.0	APEX_matrix, GFP, targetP signal, Rickettsial homolog, mito protein domain+, coexpression, MS/MS	MIM	OXPHOS > Complex I > CI assembly factors | OXPHOS > OXPHOS assembly factors	Tmito	15.9113	0.003	1	APEX_matrix, GFP, targetP signal, Rickettsial homolog, mito protein domain+, coexpression, MS/MS	ENSG00000003509	Q7L592	441	3	MitoDomain	9		NoMitoHomolog	Ortholog	25-50ambig	chr2	37458773	37476303	9	14	40	639000000	39	cerebrum, brainstem, spinalcord, kidney, adipose, largeintestine, stomach, placenta, testis	7.3		7.7	7.8	7.9				7.9		7.9	7.6	8.2	7.9
4942	18242	OAT	GACR|HOGA|OATASE|OKT	ornithine aminotransferase	MitoCarta3.0	literature, APEX_matrix, targetP signal+, mito protein domain, coexpression, MS/MS++	Matrix	Metabolism > Amino acid metabolism > Proline metabolism	Tmito	15.9076	0.003	1	literature, APEX_matrix, targetP signal+, mito protein domain, coexpression, MS/MS++	ENSG00000065154	P04181	439	1	SharedDomain	6		NoMitoHomolog	NoHomolog	75-100pure	chr10	126085871	126107545	14	36	1279	130000000000	78	all 14	8.9	8.3	8.6	8.9	9.2	10.4	8.9	8.8	9.4	10.9	9.7	9.5	10	9.5	Mitochondria (Supported)
54534	28028	MRPL50	MRP-L50	mitochondrial ribosomal protein L50	MitoCarta3.0	literature, APEX_matrix, targetP signal, mito protein domain+, coexpression+, MS/MS	Matrix	Mitochondrial central dogma > Translation > Mitochondrial ribosome	Tmito	15.8783	0.003	1	literature, APEX_matrix, targetP signal, mito protein domain+, coexpression+, MS/MS	ENSG00000136897	Q8N5N7	158	3	MitoDomain	36		NoMitoHomolog	NoHomolog	50-75ambig	chr9	104152248	104160919	13	11	90	2420000000	74	cerebrum, cerebellum, brainstem, spinalcord, kidney, liver, skeletalmuscle, adipose, smallintestine, largeintestine, stomach, placenta, testis	7.6	7.9	7.6	7.7	8.3	8.4		7.1	8.1	8.2	8.8	7.8	8.6	8.5
1349	66142	COX7B	APLCC|LSDMCA2	cytochrome c oxidase subunit 7B	MitoCarta3.0	literature, targetP signal, mito protein domain+, induction, MS/MS+	MIM	OXPHOS > Complex IV > CIV subunits | OXPHOS > OXPHOS subunits	Tmito	15.8766	0.003	1	literature, targetP signal, mito protein domain+, induction, MS/MS+	ENSG00000131174	P24311	80	2	MitoDomain	NA	1.44	NoMitoHomolog	NoHomolog	25-50pure	chrX	77154960	77160881	12	5	239	2140000000	34	cerebrum, cerebellum, brainstem, spinalcord, kidney, liver, heart, adipose, smallintestine, largeintestine, stomach, placenta	8	8.4	7.6	7.2	8.3	7.6	9		7.9	8	7.1	8.4	8
57038	109093	RARS2	ArgRS|DALRD2|PCH6|PRO1992|RARSL	arginyl-tRNA synthetase 2, mitochondrial	MitoCarta3.0	literature, APEX_matrix, GFP, Rickettsial homolog, mito protein domain, coexpression, MS/MS++	Matrix	Mitochondrial central dogma > Translation > mt-tRNA synthetases	Tmito	15.794	0.003	1	literature, APEX_matrix, GFP, Rickettsial homolog, mito protein domain, coexpression, MS/MS++	ENSG00000146282	Q5T160	578	5	SharedDomain	10		HomologMitoLowConf	Homolog	50-75pure	chr6	88224095	88299735	14	36	277	3160000000	67	all 14	7.8	7.7	7.6	7.9	8.7	7	7.1	7.9	8.5	8.4	8.9	8.3	8.2	8.8
339229	66431	OXLD1	C17orf90	oxidoreductase like domain containing 1	MitoCarta3.0	targetP signal, yeast mito homolog, mito protein domain+, coexpression+	unknown	0	Tpossible_mito	15.7643	0.003	1	targetP signal, yeast mito homolog, mito protein domain+, coexpression+	ENSG00000204237	Q5BKU9	147	3	MitoDomain	37		HomologMitoHighConf	NoHomolog	0-25ambig	chr17	79632065	79633618	3	2	8	26000000	11	adipose, largeintestine, stomach									7.2		6.6	6.7			Cytosol;Vesicles (Approved)
51110	212442	LACTB2	CGI-83	lactamase beta 2	MitoCarta3.0	targetP signal, yeast mito homolog+, mito protein domain, induction, MS/MS+	Matrix	Mitochondrial central dogma > mtRNA metabolism > mtRNA stability and decay	Tpossible_mito	15.7502	0.003	1	targetP signal, yeast mito homolog+, mito protein domain, induction, MS/MS+	ENSG00000147592	Q53H82	288	3	SharedDomain	NA	1.2	OrthologMitoLowConf	NoHomolog	25-50pure	chr8	71549500	71581447	4	15	80	8960000000	43	kidney, liver, largeintestine, stomach					9.9	8.8					7.8	7.4			Cytosol (Supported)
126328	69875	NDUFA11	B14.7|CI-B14.7|MC1DN14	NADH:ubiquinone oxidoreductase subunit A11	MitoCarta3.0	literature, APEX_IMS, mito protein domain+, induction, MS/MS++	MIM	OXPHOS > Complex I > CI subunits | OXPHOS > OXPHOS subunits	Tmito	15.7163	0.003	1	literature, APEX_IMS, mito protein domain+, induction, MS/MS++	ENSG00000174886	Q86Y39	228		MitoDomain	2	1.8	NoMitoHomolog	NoHomolog	75-100pure	chr19	5891286	5904024	14	10	516	22600000000	94	all 14	9.3	9.2	9.5	9.1	9.3	9.1	8.9	9.2	9.1	9.3	9	9	9.3	9.1	Mitochondria (Uncertain)
54998	66077	AURKAIP1	AIP|AKIP|MRP-S38	aurora kinase A interacting protein 1	MitoCarta3.0	GFP, targetP signal, yeast mito homolog++, mito protein domain, coexpression+	Matrix	Mitochondrial central dogma > Translation > Mitochondrial ribosome	Tmito	15.6543	0.003	1	GFP, targetP signal, yeast mito homolog++, mito protein domain, coexpression+	ENSG00000175756	Q9NWT8	199	2	SharedDomain	38	0.38	OrthologMitoHighConf	NoHomolog		chr1	1309109	1310818																					Mitochondria;Nucleoplasm (Supported)
79145	66433	CHCHD7	COX23	coiled-coil-helix-coiled-coil-helix domain containing 7	MitoCarta3.0	yeast mito homolog, induction, coexpression, MS/MS+	IMS	Metabolism > Metals and cofactors > Copper metabolism	Tpossible_mito	15.6465	0.003	1	yeast mito homolog, induction, coexpression, MS/MS+	ENSG00000170791	Q9BUK0	110	5	NA	15	2.91	HomologMitoHighConf	NoHomolog	75-100ambig	chr8	57124314	57131176	4	7	14	242000000	79	cerebrum, smallintestine, placenta, testis	6.8									8.3			7.4	7.2	Cell Junctions (Approved)
6472	108037	SHMT2	GLYA|HEL-S-51e|SHMT	serine hydroxymethyltransferase 2	MitoCarta3.0	literature, APEX_matrix, targetP signal, Rickettsial homolog, mito protein domain, coexpression, MS/MS++	Matrix	Metabolism > Amino acid metabolism > Serine metabolism | Metabolism > Amino acid metabolism > Glycine metabolism | Metabolism > Vitamin metabolism > Folate and 1-C metabolism	Tmito	15.6448	0.003	1	literature, APEX_matrix, targetP signal, Rickettsial homolog, mito protein domain, coexpression, MS/MS++	ENSG00000182199	P34897	504	2	SharedDomain	8		NoMitoHomolog	Homolog	50-75pure	chr12	57623355	57628718	12	36	407	33600000000	75	cerebrum, brainstem, spinalcord, kidney, liver, skeletalmuscle, adipose, smallintestine, largeintestine, stomach, placenta, testis	7.4		7.9	7.7	10.1	9.7		7.7	8.9	9.3	8.7	8.4	10.1	8.7	Mitochondria (Enhanced)
10797	17768	MTHFD2	NMDMC	methylenetetrahydrofolate dehydrogenase (NADP+ dependent) 2, methenyltetrahydrofolate cyclohydrolase	MitoCarta3.0	literature, APEX_matrix, targetP signal, yeast mito homolog+, Rickettsial homolog, mito protein domain, MS/MS	Matrix	Metabolism > Vitamin metabolism > Folate and 1-C metabolism	Tmito	15.5945	0.003	1	literature, APEX_matrix, targetP signal, yeast mito homolog+, Rickettsial homolog, mito protein domain, MS/MS	ENSG00000065911	P13995	350	2	SharedDomain	4		OrthologMitoLowConf	Homolog	50-75ambig	chr2	74425689	74442424	3	11	22	418000000	51	spinalcord, placenta, testis				6.7									8.5	8.1
51115	66302	RMDN1	CGI-90|FAM82B|RMD-1|RMD1	regulator of microtubule dynamics 1	MitoCarta3.0	APEX_IMS, targetP signal+, induction, coexpression, MS/MS	MOM	0	Tmito	15.5828	0.003	1	APEX_IMS, targetP signal+, induction, coexpression, MS/MS	ENSG00000176623	Q96DB5	314	1	NA	17	2.64	NoMitoHomolog	NoHomolog	50-75ambig	chr8	87484577	87521009	14	20	221	8080000000	54	all 14	8.9	8.8	8.8	8.4	8.5	9.2	8.6	8.1	9.1	8.7	8.1	8.8	8.8	8.6	Centrosome (Supported)
1373	227231	CPS1	CPSASE1|PHN	carbamoyl-phosphate synthase 1	MitoCarta3.0	literature, APEX_matrix, targetP signal, Rickettsial homolog, mito protein domain, MS/MS++	Matrix	Metabolism > Amino acid metabolism > Urea cycle	Tmito	15.5621	0.003	1	literature, APEX_matrix, targetP signal, Rickettsial homolog, mito protein domain, MS/MS++	ENSG00000021826	P31327	1506	2	SharedDomain	NA		HomologMitoLowConf	Homolog	75-100pure	chr2	211342405	211543831	11	151	7887	1250000000000	79	cerebellum, brainstem, spinalcord, liver, heart, skeletalmuscle, adipose, smallintestine, largeintestine, stomach, placenta		8.5	8.8	9.7		12	8	7	9.2	11	9.5	9.7	9.3		Nucleoli (Supported)
64928	68463	MRPL14	L14mt|L32mt|MRP-L14|MRP-L32|MRPL32|RMPL32|RPML32	mitochondrial ribosomal protein L14	MitoCarta3.0	literature, APEX_matrix, targetP signal, Rickettsial homolog, mito protein domain, coexpression+, MS/MS	Matrix	Mitochondrial central dogma > Translation > Mitochondrial ribosome	Tmito	15.5546	0.003	1	literature, APEX_matrix, targetP signal, Rickettsial homolog, mito protein domain, coexpression+, MS/MS	ENSG00000180992	Q6P1L8	145	2	SharedDomain	30		NoMitoHomolog	Homolog	50-75ambig	chr6	44081372	44095191	14	11	145	3860000000	61	all 14	8.4	8.2	8.4	7.9	8	8.5	7.6	7.4	8.3	8.6	8.9	7.9	8.9	8.6	Mitochondria (Supported)
51250	67851	MTRES1	C6orf203|HSPC230|PRED31	mitochondrial transcription rescue factor 1	MitoCarta3.0	GFP, induction, coexpression++, MS/MS+	Matrix	Mitochondrial central dogma > mtRNA metabolism > Transcription | Mitochondrial central dogma > Translation	Tmito	15.423	0.003	1	GFP, induction, coexpression++, MS/MS+	ENSG00000130349	Q9P0P8	245		NA	41	2.5	NoMitoHomolog	NoHomolog	25-50pure	chr6	107349375	107372790	14	18	234	3130000000	48	all 14	8.6	8.3	8.7	8.3	8.6	7.7	8.4	7.7	8.2	8	8.6	7.9	8.3	8.2
112724	108841	RDH13	SDR7C3	retinol dehydrogenase 13	MitoCarta3.0	yeast mito homolog+, Rickettsial homolog, mito protein domain, induction, MS/MS	MIM	Metabolism > Vitamin metabolism > Vitamin A metabolism	Tpossible_mito	15.4199	0.003	1	yeast mito homolog+, Rickettsial homolog, mito protein domain, induction, MS/MS	ENSG00000160439|ENSG00000273944|ENSG00000274418|ENSG00000274504|ENSG00000275474|ENSG00000276341|ENSG00000276684|ENSG00000276826|ENSG00000278149|ENSG00000278284	Q8NBN7	331		SharedDomain	0	2.35	OrthologMitoLowConf	Homolog	50-75ambig	chr19	55555691	55580914	9	18	69	886000000	53	cerebrum, cerebellum, brainstem, spinalcord, adipose, largeintestine, stomach, placenta, testis	7.1	7	7.5	7.4					8.5		7.3	7.2	8.6	8	Cytosol;Mitochondria (Supported)
79979	215201	TRMT2B	CXorf34|dJ341D10.3	tRNA methyltransferase 2 homolog B	MitoCarta3.0	GFP, targetP signal, Rickettsial homolog, mito protein domain+, induction, coexpression	Matrix	Mitochondrial central dogma > mtRNA metabolism > mt-tRNA modifications | Mitochondrial central dogma > mtRNA metabolism > mt-rRNA modifications	Tmito	15.4155	0.003	1	GFP, targetP signal, Rickettsial homolog, mito protein domain+, induction, coexpression	ENSG00000188917	Q96GJ1	504	2	MitoDomain	14	0.5	NoMitoHomolog	Homolog		chrX	100264333	100307105																					Nucleoplasm (Approved)
64951	64660	MRPS24	HSPC335|MRP-S24|S24mt|bMRP-47|bMRP47	mitochondrial ribosomal protein S24	MitoCarta3.0	literature, APEX_matrix, induction, coexpression++, MS/MS	Matrix	Mitochondrial central dogma > Translation > Mitochondrial ribosome	Tmito	15.3646	0.003	1	literature, APEX_matrix, induction, coexpression++, MS/MS	ENSG00000062582	Q96EL2	167	4	NA	47	0.52	NoMitoHomolog	NoHomolog	50-75ambig	chr7	43906156	43909145	13	8	97	2210000000	52	cerebrum, cerebellum, brainstem, spinalcord, kidney, liver, skeletalmuscle, adipose, smallintestine, largeintestine, stomach, placenta, testis	8.2	7.9	8.1	7.9	8.1	8.4		7.2	8.1	8.4	8.6	7.6	8.6	8.2
28958	52469	COA3	CCDC56|COX25|HSPC009|MITRAC12	cytochrome c oxidase assembly factor 3	MitoCarta3.0	APEX_IMS, APEX_matrix, mito protein domain+, coexpression, MS/MS++	MIM	Mitochondrial central dogma > Translation > Translation factors | OXPHOS > Complex IV > CIV assembly factors | OXPHOS > OXPHOS assembly factors	Tmito	15.3448	0.003	1	APEX_IMS, APEX_matrix, mito protein domain+, coexpression, MS/MS++	ENSG00000183978	Q9Y2R0	106		MitoDomain	22		NoMitoHomolog	NoHomolog	50-75pure	chr17	40949635	40950743	14	9	282	10300000000	53	all 14	8.9	8.7	9	8.8	9.3	8.7	8.2	7.6	8.6	8.7	9.3	8.9	8.9	8.4	Mitochondria (Supported)
2936	14782	GSR	GR|GSRD|HEL-75|HEL-S-122m	glutathione-disulfide reductase	MitoCarta3.0	literature, APEX_matrix, targetP signal, Rickettsial homolog, mito protein domain, MS/MS++	Matrix	Metabolism > Detoxification > ROS and glutathione metabolism	Tmito	15.3163	0.003	1	literature, APEX_matrix, targetP signal, Rickettsial homolog, mito protein domain, MS/MS++	ENSG00000104687	P00390	522	2	SharedDomain	4	-0.34	HomologMitoLowConf	Homolog	50-75pure	chr8	30535579	30585486	10	22	105	2400000000	55	spinalcord, kidney, liver, skeletalmuscle, adipose, smallintestine, largeintestine, stomach, placenta, testis				7.2	8.8	7.8		8.4	7.9	8.8	7.5	7.7	8.7	8.1	Cytosol (Supported)
2021	13804	ENDOG	-	endonuclease G	MitoCarta3.0	literature, APEX_IMS, mito protein domain, coexpression++, MS/MS	IMS	Mitochondrial central dogma > mtDNA maintenance > mtDNA stability and decay | Mitochondrial central dogma > mtRNA metabolism > mtRNA stability and decay | Mitochondrial dynamics and surveillance > Apoptosis	Tmito	15.269	0.003	1	literature, APEX_IMS, mito protein domain, coexpression++, MS/MS	ENSG00000167136	Q14249	297	4	SharedDomain	42		HomologMitoLowConf	NoHomolog	50-75ambig	chr9	131580778	131584955	14	18	182	4710000000	68	all 14	8.6	8.2	8.7	8.6	8	9.1	8.1	7.5	7.9	8.7	8.5	8.1	8.8	7.6
587	12036	BCAT2	BCAM|BCATM|BCT2|HVLI|PP18	branched chain amino acid transaminase 2	MitoCarta3.0	literature, APEX_matrix, targetP signal, Rickettsial homolog, mito protein domain, coexpression, MS/MS++	Matrix	Metabolism > Amino acid metabolism > Branched-chain amino acid metabolism	Tmito	15.2627	0.003	1	literature, APEX_matrix, targetP signal, Rickettsial homolog, mito protein domain, coexpression, MS/MS++	ENSG00000105552	O15382	392	3	SharedDomain	10		NoMitoHomolog	Homolog	50-75pure	chr19	49298318	49314320	12	27	487	73000000000	59	cerebrum, cerebellum, brainstem, kidney, heart, skeletalmuscle, adipose, smallintestine, largeintestine, stomach, placenta, testis	7.9	7.3	8.1		9.8		9.7	9.5	10.3	8.8	9.3	10	9.7	10.3	Mitochondria (Supported)
79736	68550	TEFM	C17orf42	transcription elongation factor, mitochondrial	MitoCarta3.0	APEX_matrix, targetP signal, induction, coexpression++, MS/MS	Matrix	Mitochondrial central dogma > mtRNA metabolism > Transcription	Tmito	15.0986	0.003	1	APEX_matrix, targetP signal, induction, coexpression++, MS/MS	ENSG00000172171	Q96QE5	360	3	NA	46	1.14	NoMitoHomolog	NoHomolog	25-50ambig	chr17	29226000	29233286	8	12	40	408000000	45	liver, heart, skeletalmuscle, adipose, largeintestine, stomach, placenta, testis						7.6	7.4	6.6	7.6		7.9	6.6	8.2	7.8	Mitochondria (Enhanced)
80221	264895	ACSF2	ACSMW|AVYV493	acyl-CoA synthetase family member 2	MitoCarta3.0	APEX_matrix, targetP signal+, Rickettsial homolog, mito protein domain, MS/MS++	Matrix	Metabolism > Lipid metabolism > Fatty acid oxidation	Tmito	15.0953	0.003	1	APEX_matrix, targetP signal+, Rickettsial homolog, mito protein domain, MS/MS++	ENSG00000167107	Q96CM8	640	1	SharedDomain	NA		NoMitoHomolog	Homolog	50-75pure	chr17	48503518	48552206	13	51	2005	121000000000	74	cerebrum, cerebellum, brainstem, spinalcord, kidney, liver, heart, adipose, smallintestine, largeintestine, stomach, placenta, testis	9.3	9.1	9.6	9.9	8.5	10.5	8.3		9.7	9.5	10.7	9.6	9.8	9.9	Cytosol;Nucleoplasm (Approved)
55687	72026	TRMU	LCAL3|MTO2|MTU1|TRMT|TRMT1	tRNA mitochondrial 2-thiouridylase	MitoCarta3.0	literature, APEX_matrix, yeast mito homolog++, Rickettsial homolog, mito protein domain, coexpression	Matrix	Mitochondrial central dogma > mtRNA metabolism > mt-tRNA modifications	Tmito	15.0407	0.003	1	literature, APEX_matrix, yeast mito homolog++, Rickettsial homolog, mito protein domain, coexpression	ENSG00000100416	O75648	421	4	SharedDomain	12		OrthologMitoHighConf	Homolog	0-25ambig	chr22	46731297	46753237	3	4	6	20100000	16	adipose, largeintestine, placenta									6.7		6.9		6.8		Mitochondria (Supported)
56945	64655	MRPS22	C3orf5|COXPD5|GIBT|GK002|MRP-S22|ODG7|RPMS22	mitochondrial ribosomal protein S22	MitoCarta3.0	literature, APEX_matrix, mito protein domain+, induction, coexpression, MS/MS	Matrix	Mitochondrial central dogma > Translation > Mitochondrial ribosome	Tmito	15.0324	0.003	1	literature, APEX_matrix, mito protein domain+, induction, coexpression, MS/MS	ENSG00000175110	P82650	360		MitoDomain	27	1.47	NoMitoHomolog	NoHomolog	50-75ambig	chr3	139062860	139075887	14	26	230	6780000000	73	all 14	8.4	8.3	8.7	7.3	8.9	7.6	8.1	8.3	8.7	8.8	9.1	8	9.2	8.5	Mitochondria (Supported)
51056	66988	LAP3	HEL-S-106|LAP|LAPEP|PEPS	leucine aminopeptidase 3	MitoCarta3.0	APEX_matrix, targetP signal+, Rickettsial homolog, coexpression, MS/MS++	Matrix	Protein import, sorting and homeostasis > Protein homeostasis > Proteases	Tmito	15.0096	0.003	1	APEX_matrix, targetP signal+, Rickettsial homolog, coexpression, MS/MS++	ENSG00000002549	P28838	519	1	NonMitoDomain	12		NoMitoHomolog	Homolog	50-75pure	chr4	17578926	17609590	14	32	536	9560000000	69	all 14	8	7.4	8.1	7.7	9.1	8.9	8.2	8.2	9.2	9.2	8.4	8.4	9.4	9	Cytosol (Supported)
2746	14661	GLUD1	GDH|GDH1|GLUD	glutamate dehydrogenase 1	MitoCarta3.0	literature, APEX_matrix, Rickettsial homolog, mito protein domain, coexpression, MS/MS++	Matrix	Metabolism > Amino acid metabolism > Glutamate metabolism | Metabolism > Amino acid metabolism > GABA metabolism	Tmito	14.9838	0.003	1	literature, APEX_matrix, Rickettsial homolog, mito protein domain, coexpression, MS/MS++	ENSG00000148672	P00367	558	5	SharedDomain	9	0.36	HomologMitoLowConf	Homolog	50-75pure	chr10	88809958	88854776	14	49	4225	459000000000	74	all 14	10.6	10.1	10.8	10.5	10.5	11	9.3	9.3	10.4	10.8	10.1	9.9	10.8	9.6	Mitochondria (Supported)
3155	15356	HMGCL	HL	3-hydroxy-3-methylglutaryl-CoA lyase	MitoCarta3.0	literature, APEX_matrix, targetP signal+, mito protein domain, coexpression, MS/MS++	Matrix	Metabolism > Carbohydrate metabolism > Ketone metabolism | Metabolism > Amino acid metabolism > Branched-chain amino acid metabolism	Tmito	14.9768	0.003	1	literature, APEX_matrix, targetP signal+, mito protein domain, coexpression, MS/MS++	ENSG00000117305	P35914	325	1	SharedDomain	5		NoMitoHomolog	NoHomolog	50-75pure	chr1	24128366	24151949	14	19	572	29200000000	60	all 14	8.6	8.3	8.3	8.5	9.8	9.9	8.6	7.2	9.1	9.3	9.6	8.7	9.5	9.2
2272	14198	FHIT	AP3Aase|FRA3B	fragile histidine triad diadenosine triphosphatase	MitoCarta3.0	yeast mito homolog, Rickettsial homolog, mito protein domain, MS/MS++	Matrix	Metabolism > Nucleotide metabolism > Nucleotide synthesis and processing	Tnon_mito	14.9656	0.003	1	yeast mito homolog, Rickettsial homolog, mito protein domain, MS/MS++	ENSG00000189283	P49789	147	4	SharedDomain	4		HomologMitoHighConf	Homolog	75-100pure	chr3	59735035	61237133	12	15	139	2080000000	79	cerebrum, cerebellum, brainstem, spinalcord, kidney, liver, adipose, smallintestine, largeintestine, stomach, placenta, testis	8.1	8.1	8.2	8	8.7	8.2			8.5	7.2	8.7	7.2	7.6	7.9	Nucleoli fibrillar center;Plasma membrane (Approved)
51650	14548	MRPS33	CGI-139|MRP-S33|PTD003|S33mt	mitochondrial ribosomal protein S33	MitoCarta3.0	literature, targetP signal, mito protein domain+, MS/MS++	Matrix	Mitochondrial central dogma > Translation > Mitochondrial ribosome	Tmito	14.9601	0.004	1	literature, targetP signal, mito protein domain+, MS/MS++	ENSG00000090263	Q9Y291	106	2	MitoDomain	NA		NoMitoHomolog	NoHomolog	50-75pure	chr7	140705960	140714781	13	7	80	1680000000	54	cerebrum, cerebellum, brainstem, spinalcord, kidney, liver, skeletalmuscle, adipose, smallintestine, largeintestine, stomach, placenta, testis	8.1	8.1	8.2	7.6	8.2	8.2		7	7.9	8.3	8.4	7.7	8.2	8.1
80224	76826	NUBPL	C14orf127|IND1|MC1DN21|huInd1	nucleotide binding protein like	MitoCarta3.0	literature, targetP signal, Rickettsial homolog, mito protein domain, coexpression+, MS/MS+	Matrix	OXPHOS > Complex I > CI assembly factors | Metabolism > Metals and cofactors > Fe-S cluster biosynthesis | Metabolism > Metals and cofactors > Fe-S-containing proteins | OXPHOS > OXPHOS assembly factors	Tmito	14.9062	0.004	1	literature, targetP signal, Rickettsial homolog, mito protein domain, coexpression+, MS/MS+	ENSG00000151413	Q8TB37	319	3	SharedDomain	39		NoMitoHomolog	Homolog	25-50pure	chr14	32030590	32330429	6	11	31	453000000	36	spinalcord, adipose, largeintestine, stomach, placenta, testis				7.3					8.4		7.5	7.1	7.6	7.9	Mitochondria (Approved)
57226	108755	LYRM2	DJ122O8.2	LYR motif containing 2	MitoCarta3.0	APEX_matrix, GFP, targetP signal+, mito protein domain+, coexpression, MS/MS	Matrix	OXPHOS > Complex I > CI assembly factors | OXPHOS > OXPHOS assembly factors	Tmito	14.8599	0.004	1	APEX_matrix, GFP, targetP signal+, mito protein domain+, coexpression, MS/MS	ENSG00000083099	Q9NU23	88	1	MitoDomain	6		NoMitoHomolog	NoHomolog	25-50ambig	chr6	90341942	90348474	4	4	17	61700000	28	heart, adipose, largeintestine, placenta							6.7		7.5		7.2		7.1		Cytosol (Approved)
255027	93734	MPV17L	M-LPH|MLPH1|MLPH2|MPV17L1	MPV17 mitochondrial inner membrane protein like	MitoCarta3.0	targetP signal, yeast mito homolog+, mito protein domain, MS/MS++	MIM	Small molecule transport	Tpossible_mito	14.8338	0.004	1	targetP signal, yeast mito homolog+, mito protein domain, MS/MS++	ENSG00000156968|ENSG00000261130|ENSG00000275543|ENSG00000282074	Q2QL34	196	3	SharedDomain	3		OrthologMitoLowConf	NoHomolog	50-75pure	chr16	15489610	15503543	6	11	89	5970000000	60	cerebrum, cerebellum, brainstem, spinalcord, kidney, liver	8.3	8.2	7.5	7.2	9.7	7.8									Vesicles (Supported)
90480	102060	GADD45GIP1	CKBBP2|CKbetaBP2|CRIF1|MRP-L59|PLINP|PLINP-1|PRG6|Plinp1	GADD45G interacting protein 1	MitoCarta3.0	APEX_matrix, GFP, targetP signal, coexpression+, MS/MS++	Matrix	Mitochondrial central dogma > Translation > Mitochondrial ribosome	Tmito	14.8305	0.004	1	APEX_matrix, GFP, targetP signal, coexpression+, MS/MS++	ENSG00000179271	Q8TAE8	222	2	NA	34		NoMitoHomolog	NoHomolog	50-75pure	chr19	13064969	13068068	14	13	122	2670000000	53	all 14	8.5	8.4	8.5	8.2	8.4	8.2	7.8	7.1	8.1	8.4	8.3	7.4	8.6	8.2	Mitochondria (Enhanced)
7019	21780	TFAM	MTDPS15|MTTF1|MTTFA|TCF6|TCF6L1|TCF6L2|TCF6L3	transcription factor A, mitochondrial	MitoCarta3.0	literature, APEX_matrix, targetP signal, mito protein domain, induction, MS/MS++	Matrix	Mitochondrial central dogma > mtDNA maintenance > mtDNA replication | Mitochondrial central dogma > mtDNA maintenance > mtDNA nucleoid | Mitochondrial central dogma > mtRNA metabolism > Transcription	Tmito	14.8274	0.004	1	literature, APEX_matrix, targetP signal, mito protein domain, induction, MS/MS++	ENSG00000108064	Q00059	246	2	SharedDomain	3	1.62	NoMitoHomolog	NoHomolog	50-75pure	chr10	60144902	60158990	14	25	461	16900000000	66	all 14	9.4	8.9	9.4	9.2	9.3	9.2	8.9	8	8.9	8.7	9.3	8.5	9.1	8.7	Mitochondria (Enhanced)
5832	56454	ALDH18A1	ADCL3|ARCL3A|GSAS|P5CS|PYCS|SPG9|SPG9A|SPG9B	aldehyde dehydrogenase 18 family member A1	MitoCarta3.0	literature, Rickettsial homolog, mito protein domain, coexpression, MS/MS++	Matrix	Metabolism > Amino acid metabolism > Proline metabolism	Tmito	14.6874	0.004	1	literature, Rickettsial homolog, mito protein domain, coexpression, MS/MS++	ENSG00000059573	P54886	795	5	SharedDomain	5		NoMitoHomolog	Ortholog	50-75pure	chr10	97365685	97416567	11	57	1281	47500000000	70	cerebrum, cerebellum, brainstem, spinalcord, skeletalmuscle, adipose, smallintestine, largeintestine, stomach, placenta, testis	9	9.1	8.9	9				7.7	8.2	10.4	9.6	8.7	10.1	8.8	Mitochondria (Supported)
54995	71147	OXSM	CEM1|FASN2D|KASI|KS	3-oxoacyl-ACP synthase, mitochondrial	MitoCarta3.0	literature, APEX_matrix, targetP signal, Rickettsial homolog, mito protein domain, MS/MS++	Matrix	Metabolism > Lipid metabolism > Type II fatty acid synthesis	Tmito	14.6313	0.004	1	literature, APEX_matrix, targetP signal, Rickettsial homolog, mito protein domain, MS/MS++	ENSG00000151093	Q9NWU1	459	2	SharedDomain	4		HomologMitoLowConf	Homolog	50-75pure	chr3	25831562	25836025	7	15	54	851000000	53	liver, heart, adipose, smallintestine, largeintestine, placenta, testis						8	7.2		8.2	7.3	8.2		7.8	8.5	Cytosol;Mitochondria (Approved)
56267	229905	KYAT3	CCBL2|KAT3|KATIII	kynurenine aminotransferase 3	MitoCarta3.0	APEX_matrix, targetP signal, Rickettsial homolog, mito protein domain, MS/MS++	Matrix	Metabolism > Amino acid metabolism > Kynurenine metabolism | Metabolism > Metals and cofactors > NAD biosynthesis and metabolism	Tmito	14.6313	0.004	1	APEX_matrix, targetP signal, Rickettsial homolog, mito protein domain, MS/MS++	ENSG00000137944	Q6YP21	454	2	SharedDomain	2		HomologMitoLowConf	Homolog	50-75pure	chr1	89401455	89458643	10	20	121	4960000000	53	spinalcord, kidney, liver, heart, adipose, smallintestine, largeintestine, stomach, placenta, testis				7.9	9.3	8.8	8.2		8.4	7.3	7.4	8.9	7.7	8.9	Cytosol;Nucleoli (Approved)
80222	71807	TARS2	COXPD21|TARSL1|thrRS	threonyl-tRNA synthetase 2, mitochondrial	MitoCarta3.0	APEX_matrix, targetP signal, Rickettsial homolog, mito protein domain, MS/MS++	Matrix	Mitochondrial central dogma > Translation > mt-tRNA synthetases	Tmito	14.6313	0.004	1	APEX_matrix, targetP signal, Rickettsial homolog, mito protein domain, MS/MS++	ENSG00000143374	Q9BW92	718	2	SharedDomain	4		HomologMitoLowConf	Homolog	50-75pure	chr1	150459839	150480085	13	34	224	3110000000	56	cerebrum, cerebellum, brainstem, spinalcord, kidney, liver, skeletalmuscle, adipose, smallintestine, largeintestine, stomach, placenta, testis	8.3	8.3	7.8	8.1	8.4	8.2		7.7	8.5	7.3	8.8	7.7	8.6	8.8	Cytosol;Nucleoplasm (Approved)
9238	21379	TBRG4	CPR2|FASTKD4	transforming growth factor beta regulator 4	MitoCarta3.0	literature, APEX_matrix, targetP signal+, coexpression, MS/MS++	Matrix	Mitochondrial central dogma > mtRNA metabolism > Polycistronic mtRNA processing | Mitochondrial central dogma > mtRNA metabolism > mtRNA stability and decay	Tmito	14.6312	0.004	1	literature, APEX_matrix, targetP signal+, coexpression, MS/MS++	ENSG00000136270	Q969Z0	642	1	NA	10		NoMitoHomolog	NoHomolog	50-75pure	chr7	45139698	45151346	14	38	404	7350000000	67	all 14	8.2	8	8.3	8.5	8.1	7.9	8.4	8.7	8.8	8.9	9.3	8.7	9.1	8.9	Mitochondria (Enhanced)
157378	74868	TMEM65	-	transmembrane protein 65	MitoCarta3.0	literature, APEX_matrix, targetP signal+, coexpression, MS/MS++	MIM	0	Tmito	14.6312	0.004	1	literature, APEX_matrix, targetP signal+, coexpression, MS/MS++	ENSG00000164983	Q6PI78	240	1	NA	10		NoMitoHomolog	NoHomolog	50-75pure	chr8	125323158	125384940	13	14	246	13700000000	58	cerebrum, cerebellum, brainstem, spinalcord, kidney, heart, skeletalmuscle, adipose, smallintestine, largeintestine, stomach, placenta, testis	9.5	9.3	9.7	9.1	8.3		8.5	8	8.6	8.2	8.3	7.4	8.5	8.3	Nucleoplasm (Approved)
140823	67067	ROMO1	C20orf52|MTGM|MTGMP|bA353C18.2	reactive oxygen species modulator 1	MitoCarta3.0	literature, APEX_IMS, yeast mito homolog++, mito protein domain+, MS/MS	MIM	Protein import, sorting and homeostasis > Protein import and sorting > TIM23 presequence pathway | Small molecule transport	Tmito	14.6285	0.004	1	literature, APEX_IMS, yeast mito homolog++, mito protein domain+, MS/MS	ENSG00000125995	P60602	79		MitoDomain	NA		OrthologMitoHighConf	NoHomolog	50-75ambig	chr20	34287231	34288902	11	4	72	367000000	68	cerebrum, cerebellum, brainstem, spinalcord, liver, skeletalmuscle, adipose, smallintestine, stomach, placenta, testis	7.9	7.7	7.5	7		7.3		6.2	7.8	7.7		7.6	7.3	7.1
25824	54683	PRDX5	ACR1|AOEB166|B166|HEL-S-55|PLP|PMP20|PRDX6|PRXV|SBBI10|prx-V	peroxiredoxin 5	MitoCarta3.0	literature, APEX_matrix, targetP signal, mito protein domain, induction, MS/MS++	Matrix	Metabolism > Detoxification > ROS and glutathione metabolism	Tmito	14.4942	0.004	1	literature, APEX_matrix, targetP signal, mito protein domain, induction, MS/MS++	ENSG00000126432	P30044	214	2	SharedDomain	2	0.95	NoMitoHomolog	NoHomolog	75-100pure	chr11	64085559	64089295	14	19	1558	271000000000	80	all 14	10.5	10.3	10.7	10.4	10.8	10	9.9	9.4	10.1	10	10	10.2	9.7	10	Mitochondria (Enhanced)
29103	66148	DNAJC15	DNAJD1|HSD18|MCJ	DnaJ heat shock protein family (Hsp40) member C15	MitoCarta3.0	GFP, mito protein domain, induction, coexpression, MS/MS+	MIM	Protein import, sorting and homeostasis > Protein import and sorting > Import motor	Tmito	14.4932	0.004	1	GFP, mito protein domain, induction, coexpression, MS/MS+	ENSG00000120675	Q9Y5T4	150		SharedDomain	29	3.03	HomologMitoLowConf	NoHomolog	75-100ambig	chr13	43597361	43683306	8	10	47	865000000	78	cerebrum, spinalcord, liver, adipose, smallintestine, largeintestine, placenta, testis	6.9			7.3		5.7			7.6	7.6	4.7		7.5	8.9
79568	68115	MAIP1	C2orf47	matrix AAA peptidase interacting protein 1	MitoCarta3.0	GFP, targetP signal, induction, coexpression, MS/MS+	Matrix	Protein import, sorting and homeostasis > Protein homeostasis > Chaperones	Tmito	14.4625	0.004	1	GFP, targetP signal, induction, coexpression, MS/MS+	ENSG00000162972	Q8WWC4	291	2	NA	28	1.41	NoMitoHomolog	NoHomolog	25-50pure	chr2	200820039	200828847	14	12	232	4500000000	50	all 14	8.8	8.6	8.5	8.3	8.5	8.7	8.3	7.8	8.6	8.1	8.7	8	8.6	8.7	Mitochondria (Approved)
25994	56295	HIGD1A	HIG1|RCF1a	HIG1 hypoxia inducible domain family member 1A	MitoCarta3.0	literature, APEX_IMS, mito protein domain+, induction, MS/MS++	MIM	OXPHOS > Complex IV > CIV assembly factors | OXPHOS > OXPHOS assembly factors | OXPHOS > Respirasome assembly	Tmito	14.4522	0.004	1	literature, APEX_IMS, mito protein domain+, induction, MS/MS++	ENSG00000181061	Q9Y241	107		MitoDomain	1	0.94	NoMitoHomolog	NoHomolog	75-100pure	chr3	42824399	42846027	14	9	257	9210000000	98	all 14	8.8	8.5	8.6	8.6	8.8	8.3	8.3	8.2	8.4	8.7	9.7	8.6	8.7	8.2	Mitochondria;Nucleoplasm (Supported)
283951	214489	C16orf91	CCSMST1|URLC5|gs103	chromosome 16 open reading frame 91	MitoCarta3.0	APEX_IMS, targetP signal+, induction, coexpression, MS/MS	IMS	0	Tmito	14.3685	0.004	1	APEX_IMS, targetP signal+, induction, coexpression, MS/MS	ENSG00000174109	Q4G0I0	132	1	NA	21	1.28	NoMitoHomolog	NoHomolog	25-50ambig	chr16	1469744	1470801	6	3	18	289000000	38	brainstem, spinalcord, adipose, largeintestine, placenta, testis			7.4	7.7					7.1		8		8	7.3
89941	214952	RHOT2	ARHT2|C16orf39|MIRO-2|MIRO2|RASL	ras homolog family member T2	MitoCarta3.0	literature, mito protein domain+, induction, coexpression	MOM	Signaling > Calcium homeostasis > EF hand proteins | Mitochondrial dynamics and surveillance > Trafficking	Tmito	14.3175	0.004	1	literature, mito protein domain+, induction, coexpression	ENSG00000140983	Q8IXI1	618		MitoDomain	27	2.28	HomologMitoLowConf	NoHomolog	25-50crude	chr16	718082	724174	13	13	135	3080000000	30	cerebrum, cerebellum, brainstem, spinalcord, kidney, liver, skeletalmuscle, adipose, smallintestine, largeintestine, stomach, placenta, testis	8.5	8.3	8.5	8.4	8.6	7.8		7.5	8.3	7.1	8.7	7.9	8.4	8.6	Mitochondria (Supported)
9673	229517	SLC25A44	-	solute carrier family 25 member 44	MitoCarta3.0	yeast mito homolog+, mito protein domain+, induction, MS/MS	MIM	Metabolism > Amino acid metabolism > Branched-chain amino acid metabolism | Small molecule transport > SLC25A family	Tpossible_mito	14.296	0.004	1	yeast mito homolog+, mito protein domain+, induction, MS/MS	ENSG00000160785	Q96H78	322		MitoDomain	1	0.52	OrthologMitoLowConf	NoHomolog	0-25pure	chr1	156163722	156182587	1	2	2	4280000	13	placenta													6.6		Mitochondria (Approved)
51179	56185	HAO2	GIG16|HAOX2	hydroxyacid oxidase 2	MitoCarta3.0	yeast mito homolog+, Rickettsial homolog, mito protein domain, coexpression, MS/MS	unknown	Metabolism > Lipid metabolism	Tpossible_mito	14.2925	0.004	1	yeast mito homolog+, Rickettsial homolog, mito protein domain, coexpression, MS/MS	ENSG00000116882	Q9NYQ3	351		SharedDomain	6		OrthologMitoLowConf	Ortholog	25-50ambig	chr1	119911401	119936751	3	14	53	5750000000	36	kidney, largeintestine, testis					9.8						6.3			6.8
5018	69089	OXA1L	OXA1	OXA1L mitochondrial inner membrane protein	MitoCarta3.0	literature, APEX_matrix, targetP signal, yeast mito homolog+, Rickettsial homolog, mito protein domain, coexpression	MIM	Protein import, sorting and homeostasis > Protein import and sorting > OXA | Mitochondrial central dogma > Translation	Tmito	14.278	0.004	1	literature, APEX_matrix, targetP signal, yeast mito homolog+, Rickettsial homolog, mito protein domain, coexpression	ENSG00000155463	Q15070	495	2	SharedDomain	9		OrthologMitoLowConf	Homolog	0-25ambig	chr14	23235730	23240998	10	10	64	873000000	19	cerebrum, brainstem, spinalcord, kidney, heart, adipose, smallintestine, largeintestine, placenta, testis	7.5		7.7	7.2	8		7.7		8.3	7.9	8		8.3	7.6	Mitochondria (Supported)
91137	67453	SLC25A46	HMSN6B	solute carrier family 25 member 46	MitoCarta3.0	yeast mito homolog++, mito protein domain+, induction	MOM	Small molecule transport > SLC25A family | Mitochondrial dynamics and surveillance > Fission | Mitochondrial dynamics and surveillance > Intramitochondrial membrane interactions	Tpossible_mito	14.2347	0.004	1	yeast mito homolog++, mito protein domain+, induction	ENSG00000164209	Q96AG3	418		MitoDomain	1	1.02	OrthologMitoHighConf	NoHomolog	0-25ambig	chr5	110074753	110098484	4	8	30	316000000	23	cerebrum, spinalcord, adipose, placenta	8.1			7.9					7.4				7.9		Mitochondria (Supported)
57665	105014	RDH14	PAN2|SDR7C4	retinol dehydrogenase 14	MitoCarta3.0	yeast mito homolog+, Rickettsial homolog, mito protein domain, coexpression, MS/MS	Membrane	Metabolism > Vitamin metabolism > Vitamin A metabolism	Tpossible_mito	14.212	0.004	1	yeast mito homolog+, Rickettsial homolog, mito protein domain, coexpression, MS/MS	ENSG00000240857	Q9HBH5	336		SharedDomain	15	0.37	OrthologMitoLowConf	Homolog	25-50ambig	chr2	18735988	18741959	9	13	57	620000000	35	cerebrum, cerebellum, brainstem, spinalcord, smallintestine, largeintestine, stomach, placenta, testis	8.3	7.7	8	7.4						7.1	7.8	6.9	7.7	8	Nucleoplasm (Approved)
9556	70257	ATP5MPL	6.8PL|C14orf2|MLQ|MP68|PLPM	ATP synthase membrane subunit 6.8PL	MitoCarta3.0	induction, coexpression++, MS/MS+	MIM	OXPHOS > Complex V > CV subunits | OXPHOS > OXPHOS subunits	Tpossible_mito	14.159	0.004	1	induction, coexpression++, MS/MS+	ENSG00000156411	P56378	75		NA	43	0.74	NoMitoHomolog	NoHomolog	25-50pure	chr14	104378624	104387903	12	4	384	16700000000	36	cerebrum, cerebellum, brainstem, spinalcord, kidney, liver, heart, adipose, smallintestine, largeintestine, stomach, placenta	9.3	9	9.3	8.8	9.2	9.2	8.9		8.6	9.4	8.5	9.4	9.1		Mitochondria (Supported)
11238	56078	CA5B	CA-VB|CAVB	carbonic anhydrase 5B	MitoCarta3.0	literature, targetP signal, mito protein domain, coexpression, MS/MS++	Matrix	Metabolism > Amino acid metabolism > Urea cycle	Tmito	14.1358	0.004	1	literature, targetP signal, mito protein domain, coexpression, MS/MS++	ENSG00000169239	Q9Y2D0	317	2	SharedDomain	10		NoMitoHomolog	NoHomolog	50-75pure	chrX	15756411	15805748	7	18	129	14700000000	52	cerebellum, spinalcord, kidney, adipose, stomach, placenta, testis		7		7.6	8.1				10.1			8.2	7.5	9	Mitochondria (Supported)
80347	71743	COASY	DPCK|NBIA6|NBP|PCH12|PPAT|UKR1|pOV-2	Coenzyme A synthase	MitoCarta3.0	APEX_matrix, targetP signal, mito protein domain, coexpression, MS/MS++	Matrix	Metabolism > Metals and cofactors > Coenzyme A metabolism	Tmito	14.1358	0.004	1	APEX_matrix, targetP signal, mito protein domain, coexpression, MS/MS++	ENSG00000068120	Q13057	593	2	SharedDomain	12		NoMitoHomolog	NoHomolog	50-75pure	chr17	40714091	40718299	12	25	186	6760000000	59	cerebrum, cerebellum, brainstem, spinalcord, kidney, liver, adipose, smallintestine, largeintestine, stomach, placenta, testis	7.6	7.5	8.2	8.2	9.6	8.9			8.7	7.8	8.6	8.5	7.8	8.4
284106	217149	CISD3	MiNT|Miner2	CDGSH iron sulfur domain 3	MitoCarta3.0	APEX_matrix, targetP signal, mito protein domain, coexpression, MS/MS++	Matrix	Metabolism > Metals and cofactors > Fe-S cluster biosynthesis | Metabolism > Metals and cofactors > Fe-S-containing proteins	Tmito	14.1358	0.004	1	APEX_matrix, targetP signal, mito protein domain, coexpression, MS/MS++	ENSG00000274768|ENSG00000277972	P0C7P0	127	2	SharedDomain	12		NoMitoHomolog	NoHomolog	50-75pure	chr17	36886509	36891858	14	13	303	9810000000	69	all 14	8.5	8	8.7	8.4	9.1	8.9	8.5	7.9	8.9	9.2	9.4	7.9	8.9	8.1
2954	14874	GSTZ1	GSTZ1-1|MAAI|MAAID|MAI	glutathione S-transferase zeta 1	MitoCarta3.0	APEX_matrix, mito protein domain, coexpression, MS/MS++	Matrix	Metabolism > Detoxification > Xenobiotic metabolism	Tmito	14.1262	0.004	1	APEX_matrix, mito protein domain, coexpression, MS/MS++	ENSG00000100577	O43708	216	4	SharedDomain	11		HomologMitoLowConf	NoHomolog	75-100pure	chr14	77787229	77797940	14	17	352	14400000000	83	all 14	9.2	9	9.3	9.2	9.4	9.3	8.7	8.1	8.9	8.2	8.8	8.4	8.8	8.2	Cytosol (Approved)
125965	333182	COX6B2	COXVIB2|CT59	cytochrome c oxidase subunit 6B2	MitoCarta3.0	literature, yeast mito homolog+, mito protein domain+, MS/MS+	MIM	OXPHOS > Complex IV > CIV subunits | OXPHOS > OXPHOS subunits	Tmito	14.0781	0.004	1	literature, yeast mito homolog+, mito protein domain+, MS/MS+	ENSG00000160471	Q6YFQ2	88		MitoDomain	2		OrthologMitoLowConf	NoHomolog	75-100ambig	chr19	55861069	55866182	1	7	26	5210000000	88	testis														9.7	Cytosol;Nucleoplasm;Plasma membrane (Approved)
51031	67201	GLOD4	C17orf25|CGI-150|HC71	glyoxalase domain containing 4	MitoCarta3.0	APEX_matrix, targetP signal+, coexpression, MS/MS++	Matrix	0	Tmito	14.0669	0.004	1	APEX_matrix, targetP signal+, coexpression, MS/MS++	ENSG00000167699	Q9HC38	298	1	NA	6		NoMitoHomolog	NoHomolog	75-100pure	chr17	662548	685571	13	23	200	4890000000	82	cerebrum, cerebellum, brainstem, spinalcord, kidney, liver, heart, adipose, smallintestine, largeintestine, stomach, placenta, testis	8.5	7.9	8.3	8.3	8.6	8.3	8.4		8.9	8.4	8.9	8.6	8.9	8.3	Cytosol (Approved)
30	235674	ACAA1	ACAA|PTHIO|THIO	acetyl-CoA acyltransferase 1	MitoCarta3.0	yeast mito homolog++, Rickettsial homolog, mito protein domain, coexpression	unknown	Metabolism > Lipid metabolism	Tpossible_mito	14.0449	0.004	1	yeast mito homolog++, Rickettsial homolog, mito protein domain, coexpression	ENSG00000060971	P09110	424	5	SharedDomain	5		OrthologMitoHighConf	Homolog	50-75crude	chr3	38164200	38178733	8	23	305	19300000000	66	kidney, liver, adipose, smallintestine, largeintestine, stomach, placenta, testis					9.6	10.2			8.4	6.8	6.8	6.9	6.7	8.2	Peroxisomes (Enhanced)
54677	74114	CROT	COT	carnitine O-octanoyltransferase	MitoCarta3.0	yeast mito homolog+, mito protein domain, induction, coexpression, MS/MS	unknown	Metabolism > Lipid metabolism > Fatty acid oxidation	Tpossible_mito	14.0373	0.004	1	yeast mito homolog+, mito protein domain, induction, coexpression, MS/MS	ENSG00000005469	Q9UKG9	640		SharedDomain	7	0.65	OrthologMitoLowConf	NoHomolog	50-75ambig	chr7	86974950	87029112	2	40	177	17300000000	61	kidney, liver					10.1	9.7									Vesicles (Approved)
64146	68023	PDF	-	peptide deformylase, mitochondrial	MitoCarta3.0	APEX_matrix, Rickettsial homolog, mito protein domain+, coexpression, MS/MS	Matrix	Mitochondrial central dogma > Translation > fMet processing | Protein import, sorting and homeostasis > Protein homeostasis	Tmito	14.0367	0.004	1	APEX_matrix, Rickettsial homolog, mito protein domain+, coexpression, MS/MS	ENSG00000258429	Q9HBH1	243		MitoDomain	14		NoMitoHomolog	Ortholog	25-50ambig	chr16	69362523	69364498	7	8	33	410000000	45	cerebrum, heart, skeletalmuscle, adipose, largeintestine, placenta, testis	7.5						7.5	7.3	7.5		7.9		8.3	7.2	Mitochondria (Approved)
90639	68033	COX19	-	cytochrome c oxidase assembly factor COX19	MitoCarta3.0	yeast mito homolog, mito protein domain, induction, coexpression+, MS/MS	IMS	OXPHOS > Complex IV > CIV assembly factors | Metabolism > Metals and cofactors > Copper metabolism | OXPHOS > OXPHOS assembly factors	Tpossible_mito	13.9987	0.004	1	yeast mito homolog, mito protein domain, induction, coexpression+, MS/MS	ENSG00000240230	Q49B96	90		SharedDomain	39	0.92	HomologMitoHighConf	NoHomolog	25-50ambig	chr7	1004485	1015235	2	3	4	7950000	25	liver, placenta						6							6.8		Cytosol (Supported)
275	434437	AMT	GCE|GCST|GCVT|NKH	aminomethyltransferase	MitoCarta3.0	targetP signal+, mito protein domain, MS/MS++	Matrix	Metabolism > Amino acid metabolism > Glycine metabolism | Metabolism > Amino acid metabolism > Glycine cleavage system | Metabolism > Vitamin metabolism > Folate and 1-C metabolism	Tpossible_mito	13.9633	0.004	1	targetP signal+, mito protein domain, MS/MS++	ENSG00000145020	P48728	403	1	SharedDomain	NA		HomologMitoLowConf	NoHomolog	50-75pure	chr3	49454210	49460111	8	21	79	2090000000	60	cerebrum, brainstem, spinalcord, kidney, liver, largeintestine, stomach, placenta	7.4		7.2	7	8.8	8.7					7.8	7.5	8.9		Mitochondria (Supported)
55066	319518	PDPR	PDP3	pyruvate dehydrogenase phosphatase regulatory subunit	MitoCarta3.0	APEX_matrix, targetP signal+, mito protein domain, MS/MS++	Matrix	Metabolism > Carbohydrate metabolism > Pyruvate metabolism	Tmito	13.9633	0.004	1	APEX_matrix, targetP signal+, mito protein domain, MS/MS++	ENSG00000090857	Q8NCN5	879	1	SharedDomain	NA		HomologMitoLowConf	NoHomolog	50-75pure	chr16	70147528	70195184	11	50	488	13300000000	61	cerebrum, cerebellum, brainstem, spinalcord, heart, skeletalmuscle, adipose, largeintestine, stomach, placenta, testis	8.9	9	9.2	8.6			8	9.7	8.4		8.8	8.3	7.8	9.4	Mitochondria (Approved)
57486	75805	NLN	AGTBP|EP24.16|MEP|MOP	neurolysin	MitoCarta3.0	literature, APEX_matrix, targetP signal+, mito protein domain, MS/MS++	Matrix	Protein import, sorting and homeostasis > Protein homeostasis > Proteases	Tmito	13.9633	0.004	1	literature, APEX_matrix, targetP signal+, mito protein domain, MS/MS++	ENSG00000123213	Q9BYT8	704	1	SharedDomain	4		HomologMitoLowConf	NoHomolog	50-75pure	chr5	65018022	65125111	13	37	194	3430000000	52	cerebrum, cerebellum, brainstem, spinalcord, kidney, liver, skeletalmuscle, adipose, smallintestine, largeintestine, stomach, placenta, testis	8.2	8.1	7.7	8.2	8.2	7.6		6.8	9	8.3	8.7	7.7	8.4	8.9	Mitochondria (Approved)
51027	69168	BOLA1	CGI-143	bolA family member 1	MitoCarta3.0	GFP, Rickettsial homolog, mito protein domain, coexpression, MS/MS++	Matrix	Metabolism > Metals and cofactors > Fe-S cluster biosynthesis | Metabolism > Metals and cofactors > Fe-S-containing proteins	Tmito	13.9219	0.004	1	GFP, Rickettsial homolog, mito protein domain, coexpression, MS/MS++	ENSG00000178096	Q9Y3E2	137	5	SharedDomain	18		NoMitoHomolog	Homolog	50-75pure	chr1	149871154	149872348	13	8	83	899000000	67	cerebrum, brainstem, spinalcord, kidney, liver, heart, skeletalmuscle, adipose, smallintestine, largeintestine, stomach, placenta, testis	7.1		7.6	7.6	7.9	8.3	6.5	6.6	8.3	7.7	7.7	7.4	8	8
212	11656	ALAS2	ALAS-E|ALASE|ANH1|ASB|SIDBA1|XLDPP|XLEPP|XLSA	5'-aminolevulinate synthase 2	MitoCarta3.0	literature, yeast mito homolog+, Rickettsial homolog, mito protein domain+, coexpression	Matrix	Metabolism > Metals and cofactors > Heme synthesis and processing	Tmito	13.85	0.004	1	literature, yeast mito homolog+, Rickettsial homolog, mito protein domain+, coexpression	ENSG00000158578	P22557	587	5	MitoDomain	5		OrthologMitoLowConf	Homolog		chrX	55035487	55057497
134266	17714	GRPEL2	Mt-GrpE#2	GrpE like 2, mitochondrial	MitoCarta3.0	literature, APEX_matrix, targetP signal+, Rickettsial homolog, mito protein domain+	Matrix	Protein import, sorting and homeostasis > Protein import and sorting > Import motor | Metabolism > Metals and cofactors > Fe-S cluster biosynthesis	Tmito	13.8497	0.004	1	literature, APEX_matrix, targetP signal+, Rickettsial homolog, mito protein domain+	ENSG00000164284	Q8TAA5	225	1	MitoDomain	3		HomologMitoLowConf	Homolog	0-25ambig	chr5	148724976	148734146	1	3	4	28900000	16	placenta													7.5		Mitochondria (Enhanced)
501	110695	ALDH7A1	ATQ1|EPD|PDE	aldehyde dehydrogenase 7 family member A1	MitoCarta3.0	literature, APEX_matrix, targetP signal, yeast mito homolog, mito protein domain, MS/MS++	Matrix	Metabolism > Amino acid metabolism > Lysine metabolism | Metabolism > Amino acid metabolism > Glycine metabolism | Metabolism > Vitamin metabolism > Choline and betaine metabolism | Metabolism > Vitamin metabolism > Folate and 1-C metabolism | Metabolism > Detoxification > ROS and glutathione metabolism	Tmito	13.8432	0.004	1	literature, APEX_matrix, targetP signal, yeast mito homolog, mito protein domain, MS/MS++	ENSG00000164904	P49419	539	2	SharedDomain	2		HomologMitoHighConf	NoHomolog	50-75pure	chr5	125877532	125931082	12	36	390	27900000000	74	cerebrum, cerebellum, brainstem, spinalcord, kidney, liver, adipose, smallintestine, largeintestine, stomach, placenta, testis	8.3	8	8.6	8.3	10	10			8.9	8.7	7	8.6	9.6	9.4	Mitochondria (Supported)
27440	214932	HDHD5	CECR5	haloacid dehalogenase like hydrolase domain containing 5	MitoCarta3.0	APEX_matrix, targetP signal, yeast mito homolog, mito protein domain, MS/MS++	Matrix	0	Tmito	13.8432	0.004	1	APEX_matrix, targetP signal, yeast mito homolog, mito protein domain, MS/MS++	ENSG00000069998	Q9BXW7	423	2	SharedDomain	NA		HomologMitoHighConf	NoHomolog	50-75pure	chr22	17618409	17646177	9	19	113	3830000000	56	cerebellum, kidney, liver, skeletalmuscle, adipose, largeintestine, stomach, placenta, testis		7			8.2	8.2		7.7	8		8.1	7.6	8.1	9.5	Mitochondria (Approved)
2671	11692	GFER	ALR|ERV1|HERV1|HPO|HPO1|HPO2|HSS|MMCHD|MPMCD	growth factor, augmenter of liver regeneration	MitoCarta3.0	literature, GFP, yeast mito homolog++, mito protein domain, coexpression, MS/MS	IMS	Protein import, sorting and homeostasis > Protein import and sorting > MIA40	Tmito	13.8041	0.004	1	literature, GFP, yeast mito homolog++, mito protein domain, coexpression, MS/MS	ENSG00000127554	P55789	205		SharedDomain	11		OrthologMitoHighConf	NoHomolog	50-75ambig	chr16	2034149	2037750	12	15	163	2330000000	61	cerebrum, cerebellum, brainstem, spinalcord, kidney, liver, adipose, smallintestine, largeintestine, stomach, placenta, testis	8.8	8.5	8.6	7.9	7.8	8.7			8	7.3	7.6	6.9	8.1	7.9	Cytosol;Mitochondria (Enhanced)
83943	93757	IMMP2L	IMMP2L-IT1|IMP2|IMP2-LIKE	inner mitochondrial membrane peptidase subunit 2	MitoCarta3.0	literature, yeast mito homolog++, mito protein domain, coexpression, MS/MS	MIM	Protein import, sorting and homeostasis > Protein import and sorting > Preprotein cleavage | Protein import, sorting and homeostasis > Protein homeostasis > Proteases	Tmito	13.8041	0.004	1	literature, yeast mito homolog++, mito protein domain, coexpression, MS/MS	ENSG00000184903	Q96T52	175		SharedDomain	19		OrthologMitoHighConf	NoHomolog	50-75ambig	chr7	110303105	111202573	7	10	26	383000000	58	cerebellum, brainstem, liver, skeletalmuscle, adipose, largeintestine, testis		7.3	7.1			7.6		6.6	7.6		7.3			8.4	Mitochondria (Approved)
84701	84682	COX4I2	COX4|COX4-2|COX4B|COX4L2|COXIV-2|dJ857M17.2	cytochrome c oxidase subunit 4I2	MitoCarta3.0	literature, targetP signal, yeast mito homolog++, mito protein domain+	MIM	OXPHOS > Complex IV > CIV subunits | OXPHOS > OXPHOS subunits	Tmito	13.7961	0.004	1	literature, targetP signal, yeast mito homolog++, mito protein domain+	ENSG00000131055	Q96KJ9	171	3	MitoDomain	NA		OrthologMitoHighConf	NoHomolog	0-25ambig	chr20	30225690	30232800	7	4	21	74100000	13	cerebrum, spinalcord, heart, adipose, largeintestine, stomach, placenta	7.3			6.7			7		5		6.5	7.5	6.2
54148	27393	MRPL39	C21orf92|L39mt|L5mt|MRP-L5|MRPL5|MSTP003|PRED22|PRED66|RPML5	mitochondrial ribosomal protein L39	MitoCarta3.0	literature, APEX_matrix, targetP signal, Rickettsial homolog, induction, coexpression, MS/MS	Matrix	Mitochondrial central dogma > Translation > Mitochondrial ribosome	Tmito	13.7805	0.004	1	literature, APEX_matrix, targetP signal, Rickettsial homolog, induction, coexpression, MS/MS	ENSG00000154719	Q9NYK5	353	3	NA	13	1.09	HomologMitoLowConf	Homolog	25-50ambig	chr21	26957967	26979801	13	19	128	3820000000	47	cerebrum, cerebellum, brainstem, kidney, liver, heart, skeletalmuscle, adipose, smallintestine, largeintestine, stomach, placenta, testis	8.2	8.1	8.3		8.4	7.8	7.8	8	8.6	8.5	8.9	7.7	9	8.5
51166	23923	AADAT	KAT2|KATII|KYAT2	aminoadipate aminotransferase	MitoCarta3.0	targetP signal, Rickettsial homolog, mito protein domain, coexpression, MS/MS++	Matrix	Metabolism > Amino acid metabolism > Lysine metabolism	Tpossible_mito	13.7676	0.004	1	targetP signal, Rickettsial homolog, mito protein domain, coexpression, MS/MS++	ENSG00000109576	Q8N5Z0	429	3	SharedDomain	8		NoMitoHomolog	Homolog	50-75pure	chr4	170981372	171011538	2	24	168	30500000000	53	kidney, liver					10.4	9.5									Plasma membrane (Approved)
65991	67391	FUNDC2	DC44|HCBP6|HCC3|PD03104	FUN14 domain containing 2	MitoCarta3.0	mito protein domain+, MS/MS++	MOM	Mitochondrial dynamics and surveillance > Organelle contact sites | Signaling	Tpossible_mito	13.7634	0.004	1	mito protein domain+, MS/MS++	ENSG00000165775	Q9BWH2	189	4	MitoDomain	0	0.27	NoMitoHomolog	NoHomolog	75-100pure	chrX	154255063	154285191	12	14	246	4990000000	77	cerebrum, cerebellum, brainstem, spinalcord, kidney, heart, skeletalmuscle, adipose, largeintestine, stomach, placenta, testis	8.5	8.5	8.7	8.5	9.1		8.4	8.9	8.8		8.3	7.7	8.5	8.2
10434	18777	LYPLA1	APT-1|APT1|LPL-I|LPL1|hAPT1	lysophospholipase 1	MitoCarta3.0	Rickettsial homolog, mito protein domain, coexpression, MS/MS++	unknown	Metabolism > Lipid metabolism | Signaling	Tpossible_mito	13.7631	0.004	1	Rickettsial homolog, mito protein domain, coexpression, MS/MS++	ENSG00000120992	O75608	230	4	SharedDomain	9		NoMitoHomolog	Homolog	75-100pure	chr8	54958926	55014577	14	14	204	9900000000	77	all 14	8.6	8.4	8.9	8.8	9.6	9.1	8.5	7.7	8.5	8.7	8.8	8.6	8.6	8.2	Cytosol;Nucleoplasm (Approved)
5161		PDHA2	PDHAL	pyruvate dehydrogenase E1 subunit alpha 2	MitoCarta3.0	targetP signal+, yeast mito homolog+, Rickettsial homolog, mito protein domain+	Matrix	Metabolism > Carbohydrate metabolism > Pyruvate metabolism	Tpossible_mito	13.7592	0.004	1	targetP signal+, yeast mito homolog+, Rickettsial homolog, mito protein domain+	ENSG00000163114	P29803	388	1	MitoDomain			OrthologMitoLowConf	Homolog		chr4	96761238	96762625																					Mitochondria (Supported)
54516	108853	MTRF1L	HMRF1L|MRF1L|mtRF1a	mitochondrial translational release factor 1 like	MitoCarta3.0	literature, targetP signal+, yeast mito homolog+, Rickettsial homolog, mito protein domain	Matrix	Mitochondrial central dogma > Translation > Translation factors	Tmito	13.7285	0.004	1	literature, targetP signal+, yeast mito homolog+, Rickettsial homolog, mito protein domain	ENSG00000112031	Q9UGC7	380	1	SharedDomain	4		OrthologMitoLowConf	Homolog	0-25ambig	chr6	153308399	153323925	1	2	2	2570000	10	testis														6.4
84705	70359	GTPBP3	COXPD23|GTPBG3|MSS1|MTGP1|THDF1	GTP binding protein 3, mitochondrial	MitoCarta3.0	literature, APEX_matrix, targetP signal+, yeast mito homolog+, Rickettsial homolog, mito protein domain	Matrix	Mitochondrial central dogma > mtRNA metabolism > mt-tRNA modifications | Metabolism > Vitamin metabolism > Folate and 1-C metabolism	Tmito	13.7285	0.004	1	literature, APEX_matrix, targetP signal+, yeast mito homolog+, Rickettsial homolog, mito protein domain	ENSG00000130299	Q969Y2	524	1	SharedDomain	4		OrthologMitoLowConf	Homolog	0-25ambig	chr19	17445790	17453540	1	2	4	24900000	8	largeintestine											7.4				Mitochondria (Supported)
441024	665563	MTHFD2L	-	methylenetetrahydrofolate dehydrogenase (NADP+ dependent) 2 like	MitoCarta3.0	literature, targetP signal+, yeast mito homolog+, Rickettsial homolog, mito protein domain	Matrix	Metabolism > Vitamin metabolism > Folate and 1-C metabolism	Tmito	13.7285	0.004	1	literature, targetP signal+, yeast mito homolog+, Rickettsial homolog, mito protein domain	ENSG00000163738	Q9H903	347	1	SharedDomain	1		OrthologMitoLowConf	Homolog	0-25ambig	chr4	75023828	75168814	2	4	7	95900000	12	spinalcord, placenta				7									7.9
10730	27377	YME1L1	FTSH|MEG4|OPA11|PAMP|YME1L	YME1 like 1 ATPase	MitoCarta3.0	literature, APEX_IMS, Rickettsial homolog, mito protein domain+, MS/MS+	MIM	Protein import, sorting and homeostasis > Protein homeostasis > Proteases	Tmito	13.7265	0.004	1	literature, APEX_IMS, Rickettsial homolog, mito protein domain+, MS/MS+	ENSG00000136758	Q96TA2	773	5	MitoDomain	4		HomologMitoLowConf	Homolog	25-50pure	chr10	27399039	27443349	12	23	117	1330000000	33	cerebrum, cerebellum, brainstem, spinalcord, kidney, skeletalmuscle, adipose, smallintestine, largeintestine, stomach, placenta, testis	7.5	7.4	7.2	8.1	8.4			7.3	7.9	7.8	8.2	7.5	8.6	8.1	Mitochondria (Supported)
10965	171210	ACOT2	CTE-IA|CTE1A|MTE1|PTE2|PTE2A|ZAP128	acyl-CoA thioesterase 2	MitoCarta3.0	literature, mito protein domain, induction, coexpression, MS/MS++	Matrix	Metabolism > Lipid metabolism	Tmito	13.6365	0.004	1	literature, mito protein domain, induction, coexpression, MS/MS++	ENSG00000119673	P49753	483	4	SharedDomain	8	1.24	NoMitoHomolog	NoHomolog	50-75pure	chr14	74035762	74042362	14	24	449	22500000000	60	all 14	8.1	7.5	8.1	8.6	9.5	9.1	9.9	8.9	9.5	8.9	8.8	8.9	9.5	8.4	Mitochondria (Approved)
84334	68020	COA8	APOP|APOP1|APOPT1|C14orf153	cytochrome c oxidase assembly factor 8	MitoCarta3.0	literature, targetP signal, mito protein domain+, coexpression+	MIM	OXPHOS > Complex IV > CIV assembly factors | OXPHOS > OXPHOS assembly factors	Tmito	13.5535	0.004	1	literature, targetP signal, mito protein domain+, coexpression+	ENSG00000256053	Q96IL0	206	2	MitoDomain	32		NoMitoHomolog	NoHomolog	0-25ambig	chr14	104029298	104057236	2	3	4	25400000	18	largeintestine, placenta											7.2		6.9
326625	77697	MMAB	ATR|CFAP23|cblB|cob	metabolism of cobalamin associated B	MitoCarta3.0	APEX_matrix, GFP, targetP signal, coexpression, MS/MS++	Matrix	Metabolism > Vitamin metabolism > Vitamin B12 metabolism	Tmito	13.5461	0.004	1	APEX_matrix, GFP, targetP signal, coexpression, MS/MS++	ENSG00000139428	Q96EY8	250	2	NA	29		NoMitoHomolog	NoHomolog	50-75pure	chr12	109991520	110011358	13	14	176	2720000000	70	cerebrum, cerebellum, brainstem, spinalcord, kidney, liver, heart, skeletalmuscle, adipose, largeintestine, stomach, placenta, testis	8.8	8.7	8.6	8.3	7.7	8.4	7.6	7.7	8.6		7.9	7.9	7.7	7.1	Mitochondria (Approved)
5498	19044	PPOX	PPO|V290M|VP	protoporphyrinogen oxidase	MitoCarta3.0	literature, APEX_matrix, yeast mito homolog++, mito protein domain, coexpression, MS/MS	MIM	Metabolism > Metals and cofactors > Heme synthesis and processing	Tmito	13.5423	0.004	1	literature, APEX_matrix, yeast mito homolog++, mito protein domain, coexpression, MS/MS	ENSG00000143224	P50336	477	4	SharedDomain	6		OrthologMitoHighConf	NoHomolog	25-50ambig	chr1	161136180	161141010	9	12	42	534000000	34	cerebrum, spinalcord, liver, adipose, smallintestine, largeintestine, stomach, placenta, testis	7.4			7		7.5			7.9	7.9	7.6	7.4	8.3	7.6	Vesicles (Supported)
5825	19299	ABCD3	ABC43|CBAS5|PMP70|PXMP1|ZWS2	ATP binding cassette subfamily D member 3	MitoCarta3.0	GFP, targetP signal, Rickettsial homolog, mito protein domain, induction, coexpression	Membrane	Small molecule transport > ABC transporters	Tmito	13.5303	0.004	1	GFP, targetP signal, Rickettsial homolog, mito protein domain, induction, coexpression	ENSG00000117528	P28288	659	2	SharedDomain	12	1.36	NoMitoHomolog	Homolog	50-75crude	chr1	94883932	94984219	5	49	476	14300000000	67	kidney, liver, adipose, placenta, testis					9.8	9.8			8.2				7	8.4	Peroxisomes (Enhanced)
23410	64384	SIRT3	SIR2L3	sirtuin 3	MitoCarta3.0	literature, APEX_matrix, mito protein domain, induction, coexpression, MS/MS+	Matrix	Metabolism > Metals and cofactors > NAD biosynthesis and metabolism | Signaling	Tmito	13.5038	0.004	1	literature, APEX_matrix, mito protein domain, induction, coexpression, MS/MS+	ENSG00000142082	Q9NTG7	399	4	SharedDomain	18	1.81	NoMitoHomolog	NoHomolog	25-50pure	chr11	215029	236362	13	11	80	776000000	38	cerebrum, cerebellum, brainstem, spinalcord, kidney, liver, heart, adipose, smallintestine, largeintestine, stomach, placenta, testis	7.8	7.5	7.7	8.1	8	8.4	7.9		7.1	6.9	7.4	7.1	7	6.7
197257	52815	LDHD	DLACD|DLD	lactate dehydrogenase D	MitoCarta3.0	literature, yeast mito homolog+, mito protein domain, MS/MS++	MIM	Metabolism > Carbohydrate metabolism	Tmito	13.493	0.004	1	literature, yeast mito homolog+, mito protein domain, MS/MS++	ENSG00000166816	Q86WU2	507	5	SharedDomain	4		OrthologMitoLowConf	NoHomolog	50-75pure	chr16	75145757	75150670	7	24	391	35600000000	56	kidney, liver, heart, adipose, stomach, placenta, testis					10.5	9.6	7.2		8.9			8.5	8.7	8.6	Cytosol (Approved)
[truncated: 531 more rows]

## Sheet: B Human All Genes
HumanGeneID	MouseOrthologGeneID	Symbol	Synonyms	Description	MitoCarta3.0_List	MitoCarta3.0_Evidence	MitoCarta3.0_SubMitoLocalization	MitoCarta3.0_MitoPathways	TrainingDataset	MitoCarta2.0_Score	MitoCarta2.0_FDR	MitoCarta2.0_List	MitoCarta2.0_Evidence	EnsemblGeneID_mapping_version_20200130	UniProt	ProteinLength	TargetP_Score	MitoDomain_Score	CoexpressionGnfN50_Score	PGC_Induction_Score	YeastMitoHomolog_Score	RickettsiaHomolog_Score	MSMS_Score	hg19_Chromosome	hg19_Start	hg19_Stop	MSMS_NUM_TISSUES	MSMS_NUM_PEPTIDES_UNIQUE	MSMS_NUM_SPECTRA	MSMS_TOTAL_INTENSITY	MSMS_PERCENT_COVERAGE	Tissues	cerebrum_total_peak_intensity_log10	cerebellum_total_peak_intensity_log10	brainstem_total_peak_intensity_log10	spinalcord_total_peak_intensity_log10	kidney_total_peak_intensity_log10	liver_total_peak_intensity_log10	heart_total_peak_intensity_log10	skeletalmuscle_total_peak_intensity_log10	adipose_total_peak_intensity_log10	smallintestine_total_peak_intensity_log10	largeintestine_total_peak_intensity_log10	stomach_total_peak_intensity_log10	placenta_total_peak_intensity_log10	testis_total_peak_intensity_log10	HPA_Main_Location_2020 (Reliability)
[truncated: 19,247 more rows]

[truncated: 1 more sheets: C MitoPathways]
