# Supplementary material for: Network analysis combined with experimental assessment to explore the therapeutic mechanisms of New Shenqi Pills formula targeting mitochondria on senile diabetes mellitus
Source: Front Pharmacol. 2024 Jun 12;15:1339758. doi: 10.3389/fphar.2024.1339758 (PMC11211868; doi:10.3389/fphar.2024.1339758)
Supplement: Supplementary file 1 [file DataSheet1.ZIP › Appendix 1-Data of network analysis/intersection.xlsx]

## Sheet: Sheet 1
Only senile diabetes	Only Drug	senile diabetes AND Drug	Mitochondrial intersection
ABCC8	SCN5A	INSR	ALDH2
GCK	PDE3A	PPARG	ACACA
INS	MMP8	IL6	CAT
HNF1A	CHEK1	SLC2A4	BAX
KCNJ11	NCOA2	VEGFA	FASN
HNF4A	OPRD1	TNF	UCP2
WFS1	ADRA1A	PON1	SOD1
HNF1B	PKIA	IGF2	MAOB
PDX1	LTA4H	NOS3	MT-ND1
NEUROD1	CHRM5	ALB	MAOA
PAX4	CHRM3	MT-ND1	CASP9
ACE	ADRA1D	AKR1B1	CASP8
ENPP1	ADRA1B	APOB	BCL2L1
TCF7L2	CTRB1	CRP	BCL2
AKT2	ADRA2A	UCP2	CASP3
SLC2A2	ADH1C	APP
IRS1	TOP2A	CAT
HFE	TOP1	ICAM1
SLC30A8	RELA	MPO
RETN	RB1	SOD1
CDKAL1	NUF2	CCL2
APOE	MMP1	DPP4
LOC126862549	MCL1	CDKN2A
LIPC	ERBB2	SERPINE1
IGF2BP2	CDKN1A	TGFB1
PTPN22	CCND1	AKT1
PVT1	BIRC5	IL10
IRS2	ADCY2	IL1B
MTNR1B	GABRA2	ADRB2
CDKN2B-AS1	GABRA3	PPARA
PPP1R3A	GABRA6	GSTM1
C12orf43	GABRA5	TP53
PTPN1	IGHG1	CXCL8
MIR29A	ADH1B	CAV1
LMNA	LYZ	CETP
MT-TL1	cobT	MMP9
NIDDM4	CAMC	IGFBP3
CAPN10	KCNH2	MMP2
ADIPOQ	CHRM4	SIRT1
MIR126	CHRNA2	NOS2
TBC1D4	HAS2	STAT1
MEG3	DGAT2	IL4
GAS5	NR1I2	VCAM1
IL6-AS1	ABCC2	MAPK1
LOC126859963	EIF6	IFNG
RBPJ	IL1	CTNNB1
EIF2AK3	AHSA1	SELE
APPL1	ELK1	PRKCB
CTLA4	POR	MTOR
WRN	RUNX1T1	NR3C1
MAPK8IP1	MYC	MAPK8
HLA-DQB1	PTGER3	PTEN
MIR125A	DUOX2	SELP
HFE-AS1	SULT1E1	PLAT
RBPJL	CYP1B1	CXCL10
MC4R	ABCG2	HMOX1
HMGA1	PSMD3	PTGS2
IL2RA	CXCL11	GSK3B
GPD2	DCAF5	PIK3CG
MIR34A	NR1I3	FOS
LOC110121472	CHEK2	IL2
LEP	CLDN4	PLAU
GCG	CHUK	G6PD
HLA-DRB1	RASSF1	ACHE
MIR29C	E2F1	ESR1
SOD2	E2F2	ALDH2
EPO	ACP3	MAPK14
SOCS1	CD4LG	MGAM
MIAT	IRF1	THBD
SPINK1	ERBB3	HIF1A
BSCL2	DIO1	TNFRSF1A
PRMT7	PCOLCE	NFE2L2
LEPR	NKX3-1	CYP3A4
IGF1	RASA1	SPP1
IAPP	GSTM2	PPARD
AGER	PPP3CA	TNFRSF1B
MIR21	AKR1C3	AR
LINC01370	ATP5F1B	MTTP
LOC126807011	HSD3B2	PARP1
BDNF-AS	HSD3B1	IL1A
POMC	HSP9AA1	F3
IL1RN	CDK2	KDR
WFDC21P	PIM1	ESR2
MIR206	CALM2	HSP90AA1
MIR657	TOP2B	GJA1
AHI1-DT	LACTBL1	JUN
MAPT	PIK3CD	NFKBIA
PDZRN3-AS1	TOP2	HTR2A
STAT3	F10	OLR1
MTHFR	HERC5	GSTP1
FTO	ACPP	PRKCA
GAD2	CALM	HK2
MIR146A	CYP450	HSPA5
GHRL	HTR3A	PRSS1
PTPRN	ADRA2C	OPRM1
H19	RXRB	IKBKB
MIR17	KCNMA1	ACACA
MIR26B	ATP5B	NR3C2
MIR197	MT-ND6	MMP3
LPL	TRPV1	ADRB1
MIR155	RXRG	SLC6A2
PCSK1	GLB1	CASP3
ADRB3	ALDH3A1	CYP1A2
UCP3	ABCC4	F7
CP	KCNK10	CD40LG
TTR	PTGES2	ABCG1
AGPAT2	KCNK2	FASN
GAD1	MMP10	CTSD
TF	ABAT	BCL2
CCR5	ADH1A	NCF1
MT-TK	DPEP1	NCOA1
TH	CALM1	ALOX5
MIR210		PYGM
PSEN1		EGFR
MIR140		PECAM1
MIR145		PTGS1
SLC2A1		RXRA
APOA1		SLPI
PLIN1		COL1A1
MIR30E		NQO1
BDNF		EGF
MIR192		MAOB
MIR22		XDH
AGT		SLC6A4
PIK3R1		AHR
MIR93		MAOA
SOD2-OT1		CASP8
GLP1R		CDK4
NEUROG3		MAP2
KCNQ1		CXCL1
VDR		CASP9
RBP4		MET
IGFBP1		TYR
PPARGC1A		HSPB1
AGTR1		PLA2G4A
HHEX		GRIA2
GCGR		SLC6A3
HAMP		MMP13
SST		CDK1
MIR216A		RAF1
MIR320A		XIAP
MIR106B		PGR
FOXC2		BAX
RRAD		PCNA
MIR15A		DRD1
LINC01672		RUNX2
IDE		CHRM1
BMP6		CA2
CDKN2B		CYP1A1
MIR132		TUBB1
VCP		CASP7
ATM		MDM2
LIPE		CHRM2
NPPB		C1R
SLC5A2		BCL2L1
GCKR		CCNA2
APOC3		CHRNA7
CD36		HSF1
AOC3		COL3A1
IGF1R		CCNB1
SHBG		GABRA1
GHR		NPEPPS
HP		ODC1
SERPINF1		CXCL2
NAMPT		PTGES
EDN1		SERPIND1
IL18
HMGCR
TLR4
CST3
CPE
NPY
VWF
GH1
REN
MIR143
MIR199A1
GRN
ABCA1
HBA1
LPA
PCBD1
GNAS
BGLAP
BMP2
MIR377
LEPQTL1
MIR181A2
JAZF1
MIR181C
PON2
FLT1
TNFRSF11B
MIR107
NAGLU
NPPA
LDLR
MIR27A
NPC1
MIR223
HLA-B
AQP7
GPT
BACE1
CCN2
FBN1
UCP1
GGT1
CALCA
SOX2-OT
ADIPOR1
CRYAA
MIR23A
ABCA4
CFTR
SERPINA3
PRL
MIR483
FGF2
NR0B2
MIRLET7D
MIF
MIR122
MLXIPL
FXN
PIK3CA
GSR
CNR1
GSTT1
FOXA2
NPHS1
PNPLA2
MIR20A
MIR181A1
MC3R
ST3GAL4
CAMK1D
LRP5
MIR148A
MIR30A
SGK1
FABP2
CASR
GIP
ACE2
MAP2K1
HLA-A
LTA
CERNA3
PLTP
IGFBP2
AHSG
KCNQ1OT1
CCK
NFKB1
LINC02605
IL17A
NOTCH2
MIR15B
NGF
BCHE
GAPDH
FABP4
MIR130A
CDKN3
RARRES2
TG
MIR142
PRKAA2
KCNJ5
F2
FGF21
DNAJC6
AGRP
PPARGC1B
MIR134
ADIPOR2
MIR221
ACP1
PEA15
B2M
LCN2
NOS1
MIR29B1
FGFR1
TERT
SORD
ANGPT2
CCL5
GAL
HSPA4
PGF
SNCA
G6PC1
F5
COG2
SLC2A3
BACE1-AS
FOXO1
APLN
SREBF1
CYP19A1
CSF1R
GBA1
SLC17A5
LINC01772
PRKAA1
MYH9
NLRP3
CYP2E1
MIRLET7A1
MIR150
ITLN1
CTSB
AMBP
MIR133B
MIR212
UMOD
CYBA
ADM
NTS
MIR214
BCYRN1
APOA4
EPHA2
TPO
FNDC5
PYY
SOCS3
ADAMTS9
IGF2R
GNB3
H2AC18
GPX1
APOC1
PLA2G7
BAIAP2L1
APOA2
SNHG3
TXNIP
APOC2
NR1H2
GFPT1
MIR493HG
HSD11B1
SOD3
MIRLET7I
GFAP
FOXM1
ANGPTL4
RPS27A
HRAS
IL6R
FAS
ENSG00000276919
GPR35
XIST
MIR146B
SLC5A1
FN1
MEF2A
SERPINC1
PCK1
KNG1
ISL1
SRC
PNPLA3
GYS1
FADS1
OXT
CYP2D6
MIR128-1
PRKCZ
TMX2-CTNND1
RAC1
PTPN2
LCAT
PCK2
KL
C3
MIR511
GLO1
BBS10
MBL2
NDUFS4
MIR298
FFAR1
SLC40A1
MT-ATP6
CD40
GC
POLG
DRD2
SERPINA12
MIR328
LNPEP
MIR23B
LOC106694315
BRAF
CXCL12
CS
UNC5C
PSEN2
UTS2
TIMP3
CYP27B1
LOC106694316
HSPA1A
MIRLET7B
MIR486-1
CBS
PLA2G6
CCR6
MIR144
HGF
RHO
RPS6KB1
TIMP1
ACACB
AGTR2
PRKCD
GIPR
ONECUT1
EP300
C10orf55
CREBBP
MIR151A
PLG
OGT
INPPL1
CREB1
STYX
MIR193A
MOK
SCT
MIR33B
FGB
TXN
MIR195
MIR9-1
MIR30B
TLR2
MIR342
HSD11B2
PDCD1
PRKAB1
MIR532
CFH
MAPK10
ELN
SELL
CHAT
MIR335
COMT
STX1A
CYP11B2
LINC01080
MIR363
MIR182
LPIN1
EXT2
DMPK
HMGB1
MIR18A
MIR455
SIRT3
SERPINA1
PRPH2
PDP1
MIR378A
MIR28
MIR196A1
ZMPSTE24
PWAR1
DIO2
FABP3
SCARB1
FASLG
PCSK2
CNTF
CPT1A
MIR424
CRH
SP1
PIK3CB
TKT
USF1
MIR574
TGFB2
PCSK9
TNFSF11
SAA1
HSPA8
SI
GFPT2
MIR423
CAPN5
LOC106627981
THBS1
PDE5A
ICOSLG
NOX4
SLC5A4
CNR2
REG1A
APOH
FADS2
PRKAB2
CYP17A1
PNLIP
STUB1
ANXA5
H6PD
MIR24-1
TREM2
ALOX5AP
SCD
MIR19B1
ENSG00000258081
MK280073-023
NOTCH3
PTPRC
PAX6
NRF1
KRT18
STEAP4
MIR34C
DNAH8
PRKAR1A
PSMB8
MIR130B
MIR98
CYP21A2
STAR
ADORA1
CPT2
GK
ABCA7
CCL11
PRNP
XBP1
FGF23
PDE3B
SMAD4
TRIB3
SOX2
PDK4
FGF19
LIPG
MIR200B
HDAC9
CYP2C9
PBX1
GPX3
CISH
SHC1
LINC00504
LINC02882
ARF4-AS1
LINC01258
LINC01725
LINC02955
LINC02895
ENSG00000230490
ENSG00000245768
ENSG00000250519
ENSG00000235450
ENSG00000251216
LOC101927560
ENSG00000253288
lnc-IQCM-2
lnc-HMGXB4-8
MK280073-022
MK280073-008
MK280073-013
MK280073-020
MK280073-001
MK280073-007
MK280073-018
lnc-LRP5L-15
MK280073-002
MK280073-003
MK280073-004
MK280073-005
MK280073-006
MK280073-009
MK280073-010
MK280073-011
MK280073-012
MK280073-014
MK280073-015
MK280073-016
MK280073-017
MK280073-019
MK280073-021
MK280073-024
TGIF1
FOXO3
JAK2
PRKACA
HMCN1
MIR127
MT-ND2
PDGFB
CNBP
SDHB
TRE-TTC3-1
CLU
S100B
GPR119
CLPS
SORBS1
GLUL
CD274
CCKAR
PTS
AQP1
CEBPA
BLOC1S1
CHI3L1
NR1H3
TSC2
MIP
LOC126805793
MT2A
F8
CSN1S1
TAC1
XRCC4
IGFBP7
CSF1
GRB14
ERCC6
MIR193B
TFAM
MIR133A1
MYD88
KRAS
ESRRA
ACTB
RPE65
NR1H4
CASP1
MT-TQ
LPXN
CD63
CDH23
TFAP2B
KLK1
LINC-ROR
IL23A
STX4
IL1R1
GPD1
MIR25
TGFBI
CARS1
AQP4
FLNB
FSCN2
LMNB2
CHMP2B
FST
IRAK1
MIR203A
MIR181D
PTH
TFAP2A
DUSP2
DBP
SORL1
MSTN
SLC27A1
UTS2R
LEPROT
DNMT1
SULT1A3
FABP12
PSMD9
LRP6
MIR339
MB
TERC
MMP14
BAZ1B
MIR497
THBS2
MIR204
PTPN11
MSBP1
C4A
F9
SERPINA6
NTRK1
LRP1
CD8A
ACSL1
VTN
IL1RAP
C9orf72
MIR188
CCL3
DUSP1
UNC13A
FKBP6
CD79A
AZGP1
CPQ
TBL2
PLEK
MIRLET7F1
USH2A
MIR451A
MYLK
DRD4
MTHFD1
MIR139
GOT1
PLIN2
CAPN2
PLIN3
GOT2
PDPK1
GPAM
CSNK2A1
ATXN2
POLR2D
GYS2
ENSG00000277577
GNRH1
ITGA2
MIR148B
IL13
C5AR2
AQP9
CALR
CD4
BMP7
SOST
IL6ST
SIK2
BCL7B
PARK7
RHOA
DGAT1
KCNJ15
CD59
MIR33A
IMPG2
MIR185
MSR1
GUSB
PTPRF
MIR409
CSF2
TEK
MIR338
SERPINI1
TNFRSF10A
ERCC4
DANCR
NTRK2
NOTCH1
SNAP23
THRB
TBP
SCP2
ADCY1
OTX2
RBP3
TRH
TCF3
BEST1
EIF2S1
SCARB2
MIR382
TMEM106B
CD28
SYP
NFYA
MIR205
PRKN
CLIP2
TOM1
GTF2I
CELF1
EYS
TWNK
NGFR
DRD3
FURIN
WNT1
MIR136
GRIA4
TFRC
PRKCG
HCRT
HTT
NTF3
MERTK
SATB2
SLC25A24
PTGDS
MGP
OGG1
P2RX7
SLC11A2
CYCS
PDE6A
EIF4H
CRB1
PFKM
RHEB
VLDLR
HTR1A
SLC25A4
ATRIP
CHGA
CDH5
TPH1
MIRLET7G
GAS1
CXCR3
A2M
GTF2IRD2
VPS37D
SCN1A
COL18A1
RLBP1
ENSG00000275307
ENSG00000276965
IMPG1
HBA2
TGM2
MIR10A
NBAS
PRPF31
PCNT
CEP290
XRCC1
MYOD1
LRP2
RDH12
MAPK3
NR2E3
MIR211
TLR3
LIMK1
LRAT
MIR100
HRC
CNGA3
ERCC1
MYO7A
RFC2
GTF2IRD1
BUD23
DNAJC30
METTL27
TMEM270
COL1A2
VIP
UCHL1
HTR2C
FUS
TLR8
ERCC8
SOAT1
TLR9
EMSLR
NDUFAF2
CA4
AGBL5
AIF1
RETNLB
APEX1
DDIT3
PPIG
MME
ALPL
CFHR1
CYP2C19
LOX
SYNGAP1
GDNF
ADCYAP1
COL2A1
ERCC2
ITGB3
COX5A
CFB
CDK5
PTX3
CD80
GAP43
RS1
EGR1
GLA
MKI67
PRTN3
MT-TR
FTH1
TOR1A
FGF1
DBH
VEGFB
ITGB2
TP63
SMAD3
CHIT1
ADAM17
LIF
FMR1
ROM1
ALOX12
SCN8A
CRYGS
PDE6B
CXCR4
ZFAS1
NAT2
DLG4
ADAM10
CSF3
TBK1
CCR1
BMP4
PINK1
CX3CR1
POLR3A
CCR2
TGFBR1
ERBB4
SFTA3
GJB2
TSPO
GHSR
KIF11
PLA2G2A
CRX
SQSTM1
RP1L1
NEFL
ABCC6
IREB2
SLC2A10
WRAP53
NR4A1
GRB2
POLG2
CDH2
MIR124-1
CALCR
MMP7
RPGR
MTR
APOD
RBBP8
IFNA1
IL5
VEGFC
P4HA2
CAMK2G
GSK3A
NRL
DKK1
DNM1
MT-RNR1
MIR186
NAA10
FYN
TARDBP
KLF4
AGRN
TALDO1
NRG1
DCN
OPA3
FAAH
CYP24A1
TYMS
PIEZO1
MSH3
PSENEN
DNASE1
IGFBP4
MELTF
MAP3K5
CRYGB
LTF
ATXN1
EDA
HSPB2
CFHR3
SMAD2
ELANE
CCR3
ABCB1
TNNT2
CCNE1
EPHX1
PDE4A
BANF1
ATP13A2
CTSL
HSPG2
PTHLH
MTUS1
IL7
ARMS2
VIM
VDAC1
GLUD1
LRRK2
ADORA2A
SPARC
SMARCA2
LAMP1
CAPN3
FTL
NR4A2
PEMT
SRR
CAPN1
GSTM3
CTSH
GRIA1
PREP
CD68
CR1
TLX1NB
MIR330
GSN
APOL1
HTRA1
MFGE8
CALB1
EIF2AK2
CCL4
SNHG1
STARD13
CSTB
CFD
CASP2
GJA8
MIR425
CRYGD
CRYAB
MIR485
BACE2
MIR373
APBB1
FLOT1
COL4A4
NTRK3
CRHR1
MIR501
YWHAQ
MTNR1A
FLVCR1
ABL1
XYLT2
RDH5
TJP1
PIN1
FLT4
ENO2
RTEL1
MIR503
GRK2
HPRT1
AEBP1
PCSK1N
CD44
CXCR2
TRA-TGC7-1
TRA-TGC5-1
PLCG1
EDNRB
SMPD1
SLC18A2
CTNNA3
CRYBB2
ERCC8-AS1
PDGFRB
P4HB
CD86
BIN1
NID1
NPM1
ANXA6
COL8A1
SIRT6
SERPINF2
TOMM40
SNAP25
SBDS
EFEMP1
AATF
GATA1
RPGRIP1
F13A1
LRPAP1
SLC34A1
RAB5A
PVALB
ECE1
ADCY10
P2RY12
POSTN
CFI
GRIN2B
MTX2
PLAUR
LCT
ITM2B
SMARCA4
AMH
MIR361
DIABLO
OPTN
CAST
DCAF8
DYRK1A
PEPD
TRAF6
MIR331
MEF2C
MAP3K3
PWAR4
BFSP2
RHOD
NEFH
SYN1
USH1C
GRIN2A
CDR1
NES
MIR369
PICALM
PTPA
RPS6KA3
ALPP
CIB1
ACTC1
PON3
SLC1A3
MIR320B1
C5
CDH1
PGGHG
JAK1
PEBP1
HCCAT5
PLD2
DNAJC13
OGDH
RGS4
FDFT1
APLNR
EFNA5
SCARNA5
LDHC
FZD4
CTNND2
FGFR2
PPP2R2B
BECN1
SERPINE2
VPS13B
CHM
CNGB3
MMP12
HMOX2
ABCA2
HBEGF
CD55
NCF2
GSTO1
DST
EFNA1
C2
SFRP4
FCGR3A
SKIC2
DPYSL2
JPH4
DCX
MIR874
CDK5R1
SRF
BLVRB
LRP8
MSRA
TLR7
PTH1R
ICAM5
IDO1
PLS3
HSF4
TPI1
MIR1-2
MIR149
GALR1
CSK
VPS13C
SLC1A2
ACP5
SNCAIP
KITLG
COL5A1
PGM1
TCP1
IGHE
VEGFD
FEN1
C5AR1
IFNGR1
IL9
ITGA1
MYO18A
ITIH4
BLMH
SERPINB2
IL1RAPL2
CTC1
LRG1
UBXN11
ITGB4
MARCKS
NTF4
CD2AP
LIG1
CRYBB1
IL1R2
SNCG
MAT1A
EIF4E
HRH1
ADAMTSL1
FPR2
OPN4
KIT
GABRE
MTHFD1L
MYOC
EDN3
FTMT
CMKLR1
VAMP2
DDX39B
CA1
HNRNPA1
GHRHR
DDB1
RD3
IGFBP5
ATG7
SYK
TNFRSF11A
FSHR
ATP7A
EXOSC2
CTSK
CYLD
MIR675
MIR208B
TFPI
DICER1
FUCA1
NFATC1
RCAN1
NPC2
RARB
HRH3
DKC1
NHP2
NOP10
TINF2
GRIA3
PDGFA
PHF1
GALK1
COQ2
ADAM9
GDF6
RAPGEF1
TRPM7
BLZF1
TMPO
ALAD
LSS
ALDH9A1
CHRNB2
APBB2
FECH
CALB2
HSPB8
BAD
CYP46A1
MEOX2
C1S
AKR1A1
NTN1
SDC2
PDGFC
ATXN3
GPR151
SOX6
MYOCD
SLC22A5
APBA1
RTN4
BCL2L11
SRSF6
YY1
UBB
CH25H
CLSTN1
PGBD3
LOC126860933
GUCY2D
HSD17B10
HM13
CFP
THRA
BAK1
PDYN
PTGER4
NCSTN
MFAP2
HYOU1
PTK2B
PARN
USB1
SV2A
GJA3
AHSP
IL3
RELN
FBLN5
RMRP
RBFOX3
CAV3
BHMT
C4B
SAA4
MYBPC3
GUCA1A
STMN1
MAP1B
HERPUD1
CSNK1D
DCTN1
ASS1
GAA
MAN2A1
PLEKHA1
P2RY2
GLRX
APLP1
MIR184
DDIT4
PAX3
ADNP
BPTF
CDX2
TFCP2
SORT1
GNAI1
EEF2
ENSG00000274760
ENSG00000277967
FBN3
RNF217-AS1
PLP1
LINGO2
LTBP4
QPCT
TMEM175
DBN1
RAPGEF3
UBQLN1
SYT1
TTLL5
S100G
LTBP1
INSL3
CHCHD10
GNAT2
APLP2
HSPB6
MIR491
XPA
SEMG1
LACTB
APH1A
POLR2A
GTPBP1
MC1R
EPHA1
NCL
PCBP4
AAAS
HDAC6
KLK6
VSX2
CTRL
CAPN9
ELOVL4
MFSD8
CYP27A1
ADAM12
RAD51
PPT2
CD46
IL11
SLC18A3
JPH3
FGFR3
PAWR
LORICRIN
SPPL2A
RAD52
CRAT
SERPINA7
MTAP
SNHG5
RTN1
IBSP
DLST
GALR3
GALR2
INA
KRT10
TENM4
TCEA3
PAG1
SNAI2
GRIN1
DNTT
HTR6
MITF
LAMP2
CTSS
GRM2
SLC5A7
NEFM
LIG3
CD74
LAMA1
CACNA1G
WLS
SERPINB1
SCG2
XPC
DDR1
SLC5A6
GALNT3
SESN2
ENO1
IER3
DHCR24
MBP
VPS35
MIR187
CCL17
DSP
SPAST
CASP4
RAB3A
BCO2
NFIB
LIFR
NLN
RABEP1
NPAS3
PAX5
NHERF1
MIR138-1
SFRP1
DAB1
VKORC1
RPS6KA1
NEIL1
IDUA
MIR659
MIR550A1
IL17RC
P2RX4
MAP2K2
GPI
CRLF3
RPA1
OTOF
APOC4-APOC2
MX1
NME1
PRKACB
ATP6V0A2
HAGH
BMPR1A
ITGA6
GPC1
RETREG1
KCNJ6
NOG
CACNG4
CFHR2
MIR505
MAT2A
SCN11A
RECQL4
PDIA2
CDR1-AS
USP7
NECTIN2
C3AR1
EDAR
CDKL5
ASGR1
CNP
FBN2
SMN2
ATF2
PLOD1
PTK2
NHLRC1
TNFSF13B
CPAMD8
TIA1
CHCHD2
ZNF503-AS1
MIR4516
ATR
AMPH
MYO5A
CSTA
MIR1-1
SUCLA2
RAB3GAP2
GORAB
GAB2
SMN1
ABCG4
MLANA
PHGDH
GABRR1
HNRNPA2B1
SLC22A11
ATN1
BMP1
LINC01618
IVL
APAF1
PZP
FCER2
AMFR
RDH8
MEPE
FKBP1A
DNAJC5
ARSA
MIR129-2
KRT14
TRP-AGG2-5
TRP-AGG2-6
TRP-AGG2-1
TRP-AGG2-2
TRP-AGG2-3
TRP-AGG2-4
TRP-AGG2-7
TRP-AGG2-8
POLI
LPAR1
TTF2
ATXN8OS
CLUAP1
COL5A2
SPRN
PTPRB
ICAM2
MPIG6B
LAMA2
IL9R
WNT3A
XAB2
UVSSA
XPNPEP1
DSTYK
H1-2
APCS
OS9
CES1
EXO1
STMN2
GABRR3
PXN
ANXA11
KNSTRN
RPS3A
CSNK1A1
CAVIN4
NXNL1
PHYH
SMPD2
STN1
MPP1
PDIA3
FGF9
GALT
SPG21
ERCC3
RNASE3
FLG
STK32B
TPPP3
MAP2K6
UNG
PRDM2
TPPP
RTN3
MSRB2
KANSL1
RAD51B
GJD2
IGLON5
LINC00323
LGSN
LAMC1
GRK1
ARR3
RCVRN
LOC654780
WHRN
ACD
SERPING1
SCN4A
CA10
TMC8
AZU1
KLK15
TRN-GTT2-1
TRN-GTT2-5
TRN-GTT2-6
TRN-GTT2-2
TRN-GTT2-3
TRN-GTT2-4
TRN-GTT2-7
TRN-GTT2-8
S100A6
PKN1
PRKRA
APEH
LOXL1
SPTB
LINC01587
H4C5
SLC17A7
HMGN1
MIR138-2
KLK11
AP2M1
SPP2
CEBPD
GTF2H5
PRDX2
NPY4R
LINC00339
FBXO7
DNASE2B
ATP6V1A
NAP1L4
EWSR1
KRT5
KCNB1
LGR4
WNT16
EPM2A
TYROBP
TTLL10
RBL2
GABRR2
TCEA2
OPTC
POLE3
CUL4A
CEP152
ZFP57
YIPF5
SUMO4
MIA3
MAFA
KLF11
ITPR3
IER3IP1
GLIS3
DUT
DNAJC3
CEL
BLK
AVPR2
AVP
AQP2
Approved
Symbol
TP53INP2
ANKRD23
SOX13
ATP5MD
