# Supplementary material for: Network analysis combined with experimental assessment to explore the therapeutic mechanisms of New Shenqi Pills formula targeting mitochondria on senile diabetes mellitus
Source: Front Pharmacol. 2024 Jun 12;15:1339758. doi: 10.3389/fphar.2024.1339758 (PMC11211868; doi:10.3389/fphar.2024.1339758)
Supplement: Supplementary file 1 [file DataSheet1.ZIP › Appendix 1-Data of network analysis/Peony bark.xls]

## Sheet: 全部成分
MOL001925	paeoniflorin_qt	68.18	0.4
MOL000211	Mairin	55.38	0.78
MOL000359	sitosterol	36.91	0.75
MOL000422	kaempferol	41.88	0.24
MOL000492	(+)-catechin	54.83	0.24
MOL007003	benzoyl paeoniflorin	31.14	0.54
MOL007369	4-O-methylpaeoniflorin_qt	67.24	0.43
MOL007374	5-[[5-(4-methoxyphenyl)-2-furyl]methylene]barbituric acid	43.44	0.3
MOL007382	mudanpioside-h_qt 2	42.36	0.37
MOL007384	paeonidanin_qt	65.31	0.35
MOL000098	quercetin	46.43	0.28

## Sheet: 有效成分靶点
MDP1	GSK3B	MOL007374
MDP1	ESR1	MOL007374
MDP2	RXRA	MOL000492
MDP2	PTGS2	MOL000492
MDP2	PTGS1	MOL000492
MDP2	NCOA2	MOL000492
MDP2	HAS2	MOL000492
MDP2	ESR1	MOL000492
MDP2	CAT	MOL000492
MDP3	VCAM1	MOL000422
MDP3	TNF	MOL000422
MDP3	STAT1	MOL000422
MDP3	SLC6A2	MOL000422
MDP3	SLC2A4	MOL000422
MDP3	SELE	MOL000422
MDP3	RELA	MOL000422
MDP3	PTGS2	MOL000422
MDP3	PTGS1	MOL000422
MDP3	PSMD3	MOL000422
MDP3	PRSS1	MOL000422
MDP3	PPP3CA	MOL000422
MDP3	PPARG	MOL000422
MDP3	PGR	MOL000422
MDP3	NR1I3	MOL000422
MDP3	NR1I2	MOL000422
MDP3	NOS2	MOL000422
MDP3	NCOA2	MOL000422
MDP3	MMP1	MOL000422
MDP3	MAPK8	MOL000422
MDP3	JUN	MOL000422
MDP3	INSR	MOL000422
MDP3	IKBKB	MOL000422
MDP3	ICAM1	MOL000422
MDP3	HMOX1	MOL000422
MDP3	HAS2	MOL000422
MDP3	GSTP1	MOL000422
MDP3	GSTM2	MOL000422
MDP3	GABRA1	MOL000422
MDP3	F7	MOL000422
MDP3	DIO1	MOL000422
MDP3	CYP3A4	MOL000422
MDP3	CYP1B1	MOL000422
MDP3	CYP1A2	MOL000422
MDP3	CYP1A1	MOL000422
MDP3	CHRM2	MOL000422
MDP3	CHRM1	MOL000422
MDP3	CASP3	MOL000422
MDP3	BCL2	MOL000422
MDP3	BAX	MOL000422
MDP3	AR	MOL000422
MDP3	ALOX5	MOL000422
MDP3	AKT1	MOL000422
MDP3	AKR1C3	MOL000422
MDP3	AHSA1	MOL000422
MDP3	AHR	MOL000422
MDP3	ADRA1B	MOL000422
MDP3	ACHE	MOL000422
MDP4	PGR	MOL000359
MDP4	NR3C2	MOL000359
MDP4	NCOA2	MOL000359
MDP5	PGR	MOL000211
MDP6	PTGS1	MOL000098
MDP6	AR	MOL000098
MDP6	PPARG	MOL000098
MDP6	PTGS2	MOL000098
MDP6	HSP90AA1	MOL000098
MDP6	PIK3CD	MOL000098
MDP6	NCOA2	MOL000098
MDP6	DPP4	MOL000098
MDP6	AKR1B1	MOL000098
MDP6	PRSS1	MOL000098
MDP6	TOP2	MOL000098
MDP6	THBD	MOL000098
MDP6	KCNH2	MOL000098
MDP6	SCN5A	MOL000098
MDP6	F10	MOL000098
MDP6	ADRB2	MOL000098
MDP6	MMP3	MOL000098
MDP6	F7	MOL000098
MDP6	NOS3	MOL000098
MDP6	RXRA	MOL000098
MDP6	ACHE	MOL000098
MDP6	GABRA1	MOL000098
MDP6	MAOB	MOL000098
MDP6	RELA	MOL000098
MDP6	EGFR	MOL000098
MDP6	AKT1	MOL000098
MDP6	VEGFA	MOL000098
MDP6	CCND1	MOL000098
MDP6	BCL2	MOL000098
MDP6	BCL2L1	MOL000098
MDP6	FOS	MOL000098
MDP6	CDKN1A	MOL000098
MDP6	EIF6	MOL000098
MDP6	BAX	MOL000098
MDP6	CASP9	MOL000098
MDP6	PLAU	MOL000098
MDP6	MMP2	MOL000098
MDP6	MMP9	MOL000098
MDP6	MAPK1	MOL000098
MDP6	IL10	MOL000098
MDP6	EGF	MOL000098
MDP6	RB1	MOL000098
MDP6	TNF	MOL000098
MDP6	JUN	MOL000098
MDP6	IL6	MOL000098
MDP6	CDKN2A	MOL000098
MDP6	AHSA1	MOL000098
MDP6	CASP3	MOL000098
MDP6	Tp53	MOL000098
MDP6	ELK1	MOL000098
MDP6	NFKBIA	MOL000098
MDP6	POR	MOL000098
MDP6	ODC1	MOL000098
MDP6	XDH	MOL000098
MDP6	CASP8	MOL000098
MDP6	TOP1	MOL000098
MDP6	RAF1	MOL000098
MDP6	SOD1	MOL000098
MDP6	PRKCA	MOL000098
MDP6	MMP1	MOL000098
MDP6	HIF1A	MOL000098
MDP6	STAT1	MOL000098
MDP6	RUNX1T1	MOL000098
MDP6	HERC5	MOL000098
MDP6	CDK2	MOL000098
MDP6	HSPA5	MOL000098
MDP6	ERBB2	MOL000098
MDP6	PPARG	MOL000098
MDP6	ACACA	MOL000098
MDP6	HMOX1	MOL000098
MDP6	CYP3A4	MOL000098
MDP6	CYP1A2	MOL000098
MDP6	CAV1	MOL000098
MDP6	MYC	MOL000098
MDP6	F3	MOL000098
MDP6	GJA1	MOL000098
MDP6	CYP1A1	MOL000098
MDP6	ICAM1	MOL000098
MDP6	IL1B	MOL000098
MDP6	CCL2	MOL000098
MDP6	SELE	MOL000098
MDP6	VCAM1	MOL000098
MDP6	PTGER3	MOL000098
MDP6	CXCL8	MOL000098
MDP6	PRKCB	MOL000098
MDP6	BIRC5	MOL000098
MDP6	DUOX2	MOL000098
MDP6	NOS3	MOL000098
MDP6	HSPB1	MOL000098
MDP6	TGFB1	MOL000098
MDP6	SULT1E1	MOL000098
MDP6	MGAM	MOL000098
MDP6	IL2	MOL000098
MDP6	NR1I2	MOL000098
MDP6	CYP1B1	MOL000098
MDP6	CCNB1	MOL000098
MDP6	PLAT	MOL000098
MDP6	THBD	MOL000098
MDP6	SERPINE1	MOL000098
MDP6	COL1A1	MOL000098
MDP6	IFNG	MOL000098
MDP6	ALOX5	MOL000098
MDP6	PTEN	MOL000098
MDP6	IL1A	MOL000098
MDP6	MPO	MOL000098
MDP6	TOP2A	MOL000098
MDP6	NCF1	MOL000098
MDP6	ABCG2	MOL000098
MDP6	HAS2	MOL000098
MDP6	GSTP1	MOL000098
MDP6	NFE2L2	MOL000098
MDP6	NQO1	MOL000098
MDP6	PARP1	MOL000098
MDP6	AHR	MOL000098
MDP6	PSMD3	MOL000098
MDP6	SLC2A4	MOL000098
MDP6	COL3A1	MOL000098
MDP6	TOP2A	MOL000098
MDP6	CXCL11	MOL000098
MDP6	CXCL2	MOL000098
MDP6	DCAF5	MOL000098
MDP6	NR1I3	MOL000098
MDP6	CHEK2	MOL000098
MDP6	INSR	MOL000098
MDP6	CLDN4	MOL000098
MDP6	PPARA	MOL000098
MDP6	PPARD	MOL000098
MDP6	HSF1	MOL000098
MDP6	CRP	MOL000098
MDP6	CXCL10	MOL000098
MDP6	CHUK	MOL000098
MDP6	SPP1	MOL000098
MDP6	RUNX2	MOL000098
MDP6	RASSF1	MOL000098
MDP6	E2F1	MOL000098
MDP6	E2F2	MOL000098
MDP6	ACPP	MOL000098
MDP6	CTSD	MOL000098
MDP6	IGFBP3	MOL000098
MDP6	IGF2	MOL000098
MDP6	CD40LG	MOL000098
MDP6	IRF1	MOL000098
MDP6	ERBB3	MOL000098
MDP6	PON1	MOL000098
MDP6	DIO1	MOL000098
MDP6	PCOLCE	MOL000098
MDP6	NPEPPS	MOL000098
MDP6	HK2	MOL000098
MDP6	NKX3-1	MOL000098
MDP6	RASA1	MOL000098
MDP6	GSTM1	MOL000098
MDP6	GSTM2	MOL000098
