# Supplementary material for: Network analysis combined with experimental assessment to explore the therapeutic mechanisms of New Shenqi Pills formula targeting mitochondria on senile diabetes mellitus
Source: Front Pharmacol. 2024 Jun 12;15:1339758. doi: 10.3389/fphar.2024.1339758 (PMC11211868; doi:10.3389/fphar.2024.1339758)
Supplement: Supplementary file 1 [file DataSheet1.ZIP › Appendix 1-Data of network analysis/Poria.xlsx]

## Sheet: 全部成分
MOL000273	(2R)-2-[(3S,5R,10S,13R,14R,16R,17R)-3,16-dihydroxy-4,4,10,13,14-pentamethyl-2,3,5,6,12,15,16,17-octahydro-1H-cyclopenta[a]phenanthren-17-yl]-6-methylhept-5-enoic acid	30.93	0.81
MOL000275	trametenolic acid	38.71	0.8
MOL000279	Cerevisterol	37.96	0.77
MOL000282	ergosta-7,22E-dien-3beta-ol	43.51	0.72
MOL000283	Ergosterol peroxide	40.36	0.81
MOL000296	hederagenin	36.91	0.75

## Sheet: 有效成分靶点
FL1	NR3C2	MOL000273
FL1	NCOA2	MOL000273
FL2	NR3C2	MOL000275
FL3	NR3C2	MOL000279
FL4	PGR	MOL000282
FL5	PGR	MOL000283
FL6	PGR	MOL000296
FL6	NCOA2	MOL000296
FL6	CHRM3	MOL000296
FL6	CHRM1	MOL000296
FL6	GABRA2	MOL000296
FL6	GABRA3	MOL000296
FL6	CHRM2	MOL000296
FL6	ADRA1B	MOL000296
FL6	GABRA1	MOL000296
FL6	GRIA2	MOL000296
FL6	GABRA6	MOL000296
FL6	GABRA5	MOL000296
FL6	IGHG1	MOL000296
FL6	ADH1B	MOL000296
FL6	ADH1C	MOL000296
FL6	LYZ	MOL000296
FL6	cobT	MOL000296
FL6	PTGS1	MOL000296
FL6	SCN5A	MOL000296
FL6	PTGS2	MOL000296
FL6	RXRA	MOL000296
FL6	PDE3A	MOL000296
FL6	SLC6A2	MOL000296
FL6	camC	MOL000296
