# Supplementary material for: Network analysis combined with experimental assessment to explore the therapeutic mechanisms of New Shenqi Pills formula targeting mitochondria on senile diabetes mellitus
Source: Front Pharmacol. 2024 Jun 12;15:1339758. doi: 10.3389/fphar.2024.1339758 (PMC11211868; doi:10.3389/fphar.2024.1339758)
Supplement: Supplementary file 1 [file DataSheet1.ZIP › Appendix 1-Data of network analysis/Purslane.xls]

## Sheet: 全部成分靶点
MOL001439	arachidonic acid		45.57	0.2
MOL003578	Cycloartenol		38.69	0.78
MOL002773	beta-carotene		37.18	0.58
MOL000358	beta-sitosterol		36.91	0.75
MOL000422	kaempferol		41.88	0.24
MOL005100	5,7-dihydroxy-2-(3-hydroxy-4-methoxyphenyl)chroman-4-one		47.74	0.27
MOL000006	luteolin		36.16	0.25
MOL006657	isobetanidin		59.73	0.52
MOL006662	isobetanin_qt		30.16	0.52
MOL000098	quercetin		46.43	0.28

## Sheet: 有效成分靶点
	MOL ID		target
MCX1	MOL001439	PTGS1	Prostaglandin G/H synthase 1
MCX1	MOL001439	PTGS2	Prostaglandin G/H synthase 2
MCX1	MOL001439	RXRA	Retinoic acid receptor RXR-alpha
MCX1	MOL001439	TRPV1	Transient receptor potential cation channel subfamily V member 1
MCX1	MOL001439	RXRG	Retinoic acid receptor RXR-gamma
MCX1	MOL001439	SLC6A2	Sodium-dependent noradrenaline transporter
MCX1	MOL001439	RELA	Transcription factor p65
MCX1	MOL001439	CCND1	G1/S-specific cyclin-D1
MCX1	MOL001439	MAPK1	Mitogen-activated protein kinase 1
MCX1	MOL001439	EGF	Pro-epidermal growth factor
MCX1	MOL001439	CASP3	Caspase-3
MCX1	MOL001439	PPARG	Peroxisome proliferator-activated receptor gamma
MCX1	MOL001439	G6PD	Glucose-6-phosphate 1-dehydrogenase
MCX1	MOL001439	TNFRSF1A	Tumor necrosis factor receptor superfamily member 1A
MCX1	MOL001439	PRKCB	Protein kinase C beta type
MCX1	MOL001439	PECAM1	Platelet endothelial cell adhesion molecule
MCX1	MOL001439	NOS3	Nitric oxide synthase, endothelial
MCX1	MOL001439	ALOX5	Arachidonate 5-lipoxygenase
MCX1	MOL001439	PLA2G4A	Cytosolic phospholipase A2
MCX1	MOL001439	SELP	P-selectin
MCX1	MOL001439	PTGES	Prostaglandin E synthase
MCX1	MOL001439	GLB1	Beta-galactosidase
MCX1	MOL001439	ALDH2	Aldehyde dehydrogenase, mitochondrial
MCX1	MOL001439	ALDH3A1	Aldehyde dehydrogenase, dimeric NADP-preferring
MCX1	MOL001439	UCP2	Mitochondrial uncoupling protein 2
MCX1	MOL001439	C1R	Complement C1r subcomponent
MCX1	MOL001439	CETP	Cholesteryl ester transfer protein
MCX1	MOL001439	ABCG1	ATP-binding cassette sub-family G member 1
MCX1	MOL001439	ABCC4	Multidrug resistance-associated protein 4
MCX1	MOL001439	KCNK10	Potassium channel subfamily K member 10
MCX1	MOL001439	TNFRSF1B	Tumor necrosis factor receptor superfamily member 1B
MCX1	MOL001439	PTGES2	Prostaglandin E synthase 2
MCX1	MOL001439	KCNK2	Potassium channel subfamily K member 2
MCX2	MOL003578	NR3C2	Mineralocorticoid receptor
MCX3	MOL002773	AKT1	RAC-alpha serine/threonine-protein kinase
MCX3	MOL002773	VEGFA	Vascular endothelial growth factor A
MCX3	MOL002773	BCL2	Apoptosis regulator Bcl-2
MCX3	MOL002773	CASP9	Caspase-9
MCX3	MOL002773	MMP2	72 kDa type IV collagenase
MCX3	MOL002773	JUN	Transcription factor AP-1
MCX3	MOL002773	CASP3	Caspase-3
MCX3	MOL002773	PTGS2	Prostaglandin G/H synthase 2
MCX3	MOL002773	CASP8	Caspase-8
MCX3	MOL002773	MMP1	Interstitial collagenase
MCX3	MOL002773	HMOX1	Heme oxygenase 1
MCX3	MOL002773	CYP3A4	Cytochrome P450 3A4
MCX3	MOL002773	CYP1A2	Cytochrome P450 1A2
MCX3	MOL002773	ALB	Serum albumin
MCX3	MOL002773	CAV1	Caveolin-1
MCX3	MOL002773	CTNNB1	Catenin beta-1
MCX3	MOL002773	MYC	Myc proto-oncogene protein
MCX3	MOL002773	CASP7	Caspase-7
MCX3	MOL002773	F3	Tissue factor
MCX3	MOL002773	GJA1	Gap junction alpha-1 protein
MCX3	MOL002773	MMP10	Stromelysin-2
MCX4	MOL000358	PGR	Progesterone receptor
MCX4	MOL000358	NCOA2	Nuclear receptor coactivator 2
MCX4	MOL000358	PTGS1	Prostaglandin G/H synthase 1
MCX4	MOL000358	PTGS2	Prostaglandin G/H synthase 2
MCX4	MOL000358	KCNH2	Potassium voltage-gated channel subfamily H member 2
MCX4	MOL000358	CHRM3	Muscarinic acetylcholine receptor M3
MCX4	MOL000358	CHRM1	Muscarinic acetylcholine receptor M1
MCX4	MOL000358	SCN5A	Sodium channel protein type 5 subunit alpha
MCX4	MOL000358	CHRM4	Muscarinic acetylcholine receptor M4
MCX4	MOL000358	PDE3A	CGMP-inhibited 3',5'-cyclic phosphodiesterase A
MCX4	MOL000358	ADRA1A	Alpha-1A adrenergic receptor
MCX4	MOL000358	CHRM2	Muscarinic acetylcholine receptor M2
MCX4	MOL000358	ADRA1B	Alpha-1B adrenergic receptor
MCX4	MOL000358	ADRB2	Beta-2 adrenergic receptor
MCX4	MOL000358	CHRNA2	Neuronal acetylcholine receptor subunit alpha-2
MCX4	MOL000358	SLC6A4	Sodium-dependent serotonin transporter
MCX4	MOL000358	OPRM1	Mu-type opioid receptor
MCX4	MOL000358	GABRA1	Gamma-aminobutyric acid receptor subunit alpha-1
MCX4	MOL000358	BCL2	Apoptosis regulator Bcl-2
MCX4	MOL000358	BAX	Apoptosis regulator BAX
MCX4	MOL000358	CASP9	Caspase-9
MCX4	MOL000358	JUN	Transcription factor AP-1
MCX4	MOL000358	CASP3	Caspase-3
MCX4	MOL000358	CASP8	Caspase-8
MCX4	MOL000358	PRKCA	Protein kinase C alpha type
MCX4	MOL000358	PON1	Serum paraoxonase/arylesterase 1
MCX4	MOL000358	MAP2	Microtubule-associated protein 2
MCX5	MOL000422	NOS2	Nitric oxide synthase, inducible
MCX5	MOL000422	PTGS1	Prostaglandin G/H synthase 1
MCX5	MOL000422	AR	Androgen receptor
MCX5	MOL000422	PTGS2	Prostaglandin G/H synthase 2
MCX5	MOL000422	NCOA2	Nuclear receptor coactivator 2
MCX5	MOL000422	PRSS1	Trypsin-1
MCX5	MOL000422	PGR	Progesterone receptor
MCX5	MOL000422	CHRM1	Muscarinic acetylcholine receptor M1
MCX5	MOL000422	ACHE	Acetylcholinesterase
MCX5	MOL000422	SLC6A2	Sodium-dependent noradrenaline transporter
MCX5	MOL000422	CHRM2	Muscarinic acetylcholine receptor M2
MCX5	MOL000422	ADRA1B	Alpha-1B adrenergic receptor
MCX5	MOL000422	GABRA1	Gamma-aminobutyric acid receptor subunit alpha-1
MCX5	MOL000422	F7	Coagulation factor VII
MCX5	MOL000422	RELA	Transcription factor p65
MCX5	MOL000422	IKBKB	Inhibitor of nuclear factor kappa-B kinase subunit beta
MCX5	MOL000422	AKT1	RAC-alpha serine/threonine-protein kinase
MCX5	MOL000422	BCL2	Apoptosis regulator Bcl-2
MCX5	MOL000422	BAX	Apoptosis regulator BAX
MCX5	MOL000422	TNF	Tumor necrosis factor
MCX5	MOL000422	JUN	Transcription factor AP-1
MCX5	MOL000422	AHSA1	Activator of 90 kDa heat shock protein ATPase homolog 1
MCX5	MOL000422	CASP3	Caspase-3
MCX5	MOL000422	MAPK8	Mitogen-activated protein kinase 8
MCX5	MOL000422	MMP1	Interstitial collagenase
MCX5	MOL000422	STAT1	Signal transducer and activator of transcription 1-alpha/beta
MCX5	MOL000422	PPARG	Peroxisome proliferator-activated receptor gamma
MCX5	MOL000422	HMOX1	Heme oxygenase 1
MCX5	MOL000422	CYP3A4	Cytochrome P450 3A4
MCX5	MOL000422	CYP1A2	Cytochrome P450 1A2
MCX5	MOL000422	CYP1A1	Cytochrome P450 1A1
MCX5	MOL000422	ICAM1	Intercellular adhesion molecule 1
MCX5	MOL000422	SELE	E-selectin
MCX5	MOL000422	VCAM1	Vascular cell adhesion protein 1
MCX5	MOL000422	NR1I2	Nuclear receptor subfamily 1 group I member 2
MCX5	MOL000422	CYP1B1	Cytochrome P450 1B1
MCX5	MOL000422	ALOX5	Arachidonate 5-lipoxygenase
MCX5	MOL000422	HAS2	Hyaluronan synthase 2
MCX5	MOL000422	GSTP1	Glutathione S-transferase P
MCX5	MOL000422	AHR	Aryl hydrocarbon receptor
MCX5	MOL000422	PSMD3	26S proteasome non-ATPase regulatory subunit 3
MCX5	MOL000422	SLC2A4	Solute carrier family 2, facilitated glucose transporter member 4
MCX5	MOL000422	NR1I3	Nuclear receptor subfamily 1 group I member 3
MCX5	MOL000422	INSR	Insulin receptor
MCX5	MOL000422	DIO1	Type I iodothyronine deiodinase
MCX5	MOL000422	PPP3CA	Serine/threonine-protein phosphatase 2B catalytic subunit alpha isoform
MCX5	MOL000422	GSTM1	Glutathione S-transferase Mu 1
MCX5	MOL000422	GSTM2	Glutathione S-transferase Mu 2
MCX5	MOL000422	AKR1C3	Aldo-keto reductase family 1 member C3
MCX5	MOL000422	SLPI	Antileukoproteinase
MCX6	MOL005100	PTGS1	Prostaglandin G/H synthase 1
MCX6	MOL005100	PTGS2	Prostaglandin G/H synthase 2
MCX6	MOL005100	SCN5A	Sodium channel protein type 5 subunit alpha
MCX6	MOL005100	NCOA2	Nuclear receptor coactivator 2
MCX6	MOL005100	NCOA1	Nuclear receptor coactivator 1
MCX7	MOL000006	PTGS1	Prostaglandin G/H synthase 1
MCX7	MOL000006	AR	Androgen receptor
MCX7	MOL000006	PTGS2	Prostaglandin G/H synthase 2
MCX7	MOL000006	PRSS1	Trypsin-1
MCX7	MOL000006	NCOA2	Nuclear receptor coactivator 2
MCX7	MOL000006	RELA	Transcription factor p65
MCX7	MOL000006	EGFR	Epidermal growth factor receptor
MCX7	MOL000006	AKT1	RAC-alpha serine/threonine-protein kinase
MCX7	MOL000006	VEGFA	Vascular endothelial growth factor A
MCX7	MOL000006	CCND1	G1/S-specific cyclin-D1
MCX7	MOL000006	BCL2L1	Bcl-2-like protein 1
MCX7	MOL000006	CDKN1A	Cyclin-dependent kinase inhibitor 1
MCX7	MOL000006	CASP9	Caspase-9
MCX7	MOL000006	MMP2	72 kDa type IV collagenase
MCX7	MOL000006	MMP9	Matrix metalloproteinase-9
MCX7	MOL000006	MAPK1	Mitogen-activated protein kinase 1
MCX7	MOL000006	IL10	Interleukin-10
MCX7	MOL000006	RB1	Retinoblastoma-associated protein
MCX7	MOL000006	TNF	Tumor necrosis factor
MCX7	MOL000006	JUN	Transcription factor AP-1
MCX7	MOL000006	IL6	Interleukin-6
MCX7	MOL000006	CASP3	Caspase-3
MCX7	MOL000006	TP53	Cellular tumor antigen p53
MCX7	MOL000006	NFKBIA	NF-kappa-B inhibitor alpha
MCX7	MOL000006	TOP1	DNA topoisomerase 1
MCX7	MOL000006	MDM2	E3 ubiquitin-protein ligase Mdm2
MCX7	MOL000006	MMP1	Interstitial collagenase
MCX7	MOL000006	PCNA	Proliferating cell nuclear antigen
MCX7	MOL000006	ERBB2	Receptor tyrosine-protein kinase erbB-2
MCX7	MOL000006	PPARG	Peroxisome proliferator-activated receptor gamma
MCX7	MOL000006	HMOX1	Heme oxygenase 1
MCX7	MOL000006	CASP7	Caspase-7
MCX7	MOL000006	ICAM1	Intercellular adhesion molecule 1
MCX7	MOL000006	MCL1	Induced myeloid leukemia cell differentiation protein Mcl-1
MCX7	MOL000006	BIRC5	Baculoviral IAP repeat-containing protein 5
MCX7	MOL000006	IL2	Interleukin-2
MCX7	MOL000006	CCNB1	G2/mitotic-specific cyclin-B1
MCX7	MOL000006	TYR	Tyrosinase
MCX7	MOL000006	IFNG	Interferon gamma
MCX7	MOL000006	IL4	Interleukin-4
MCX7	MOL000006	TOP2A	DNA topoisomerase 2-alpha
MCX7	MOL000006	GSTP1	Glutathione S-transferase P
MCX7	MOL000006	SLC2A4	Solute carrier family 2, facilitated glucose transporter member 4
MCX7	MOL000006	INSR	Insulin receptor
MCX7	MOL000006	CD40LG	CD40 ligand
MCX7	MOL000006	PTGES	Prostaglandin E synthase
MCX7	MOL000006	NUF2	Kinetochore protein Nuf2
MCX7	MOL000006	ADCY2	Adenylate cyclase type 2
MCX7	MOL000006	MET	Hepatocyte growth factor receptor
MCX8	MOL006657	NOS2	Nitric oxide synthase, inducible
MCX8	MOL006657	AR	Androgen receptor
MCX8	MOL006657	PTGS2	Prostaglandin G/H synthase 2
MCX8	MOL006657	PYGM	Glycogen phosphorylase, muscle form
MCX9	MOL006662	PTGS2	Prostaglandin G/H synthase 2
MCX9	MOL006662	PYGM	Glycogen phosphorylase, muscle form
MCX9	MOL000098	PTGS1	Prostaglandin G/H synthase 1
MCX9	MOL000098	AR	Androgen receptor
MCX9	MOL000098	PTGS2	Prostaglandin G/H synthase 2
MCX9	MOL000098	NCOA2	Nuclear receptor coactivator 2
MCX9	MOL000098	PRSS1	Trypsin-1
MCX9	MOL000098	KCNH2	Potassium voltage-gated channel subfamily H member 2
MCX9	MOL000098	SCN5A	Sodium channel protein type 5 subunit alpha
MCX9	MOL000098	ADRB2	Beta-2 adrenergic receptor
MCX9	MOL000098	MMP3	Stromelysin-1
MCX9	MOL000098	F7	Coagulation factor VII
MCX9	MOL000098	RXRA	Retinoic acid receptor RXR-alpha
MCX9	MOL000098	ACHE	Acetylcholinesterase
MCX9	MOL000098	GABRA1	Gamma-aminobutyric acid receptor subunit alpha-1
MCX9	MOL000098	MAOB	Amine oxidase [flavin-containing] B
MCX9	MOL000098	RELA	Transcription factor p65
MCX9	MOL000098	EGFR	Epidermal growth factor receptor
MCX9	MOL000098	AKT1	RAC-alpha serine/threonine-protein kinase
MCX9	MOL000098	VEGFA	Vascular endothelial growth factor A
MCX9	MOL000098	CCND1	G1/S-specific cyclin-D1
MCX9	MOL000098	BCL2	Apoptosis regulator Bcl-2
MCX9	MOL000098	BCL2L1	Bcl-2-like protein 1
MCX9	MOL000098	FOS	Proto-oncogene c-Fos
MCX9	MOL000098	CDKN1A	Cyclin-dependent kinase inhibitor 1
MCX9	MOL000098	EIF6	Eukaryotic translation initiation factor 6
MCX9	MOL000098	BAX	Apoptosis regulator BAX
MCX9	MOL000098	CASP9	Caspase-9
MCX9	MOL000098	PLAU	Urokinase-type plasminogen activator
MCX9	MOL000098	MMP2	72 kDa type IV collagenase
MCX9	MOL000098	MMP9	Matrix metalloproteinase-9
MCX9	MOL000098	MAPK1	Mitogen-activated protein kinase 1
MCX9	MOL000098	IL10	Interleukin-10
MCX9	MOL000098	EGF	Pro-epidermal growth factor
MCX9	MOL000098	RB1	Retinoblastoma-associated protein
MCX9	MOL000098	TNF	Tumor necrosis factor
MCX9	MOL000098	JUN	Transcription factor AP-1
MCX9	MOL000098	IL6	Interleukin-6
MCX9	MOL000098	AHSA1	Activator of 90 kDa heat shock protein ATPase homolog 1
MCX9	MOL000098	CASP3	Caspase-3
MCX9	MOL000098	TP53	Cellular tumor antigen p53
MCX9	MOL000098	ELK1	ETS domain-containing protein Elk-1
MCX9	MOL000098	NFKBIA	NF-kappa-B inhibitor alpha
MCX9	MOL000098	POR	NADPH--cytochrome P450 reductase
MCX9	MOL000098	ODC1	Ornithine decarboxylase
MCX9	MOL000098	CASP8	Caspase-8
MCX9	MOL000098	TOP1	DNA topoisomerase 1
MCX9	MOL000098	RAF1	RAF proto-oncogene serine/threonine-protein kinase
MCX9	MOL000098	SOD1	Superoxide dismutase [Cu-Zn]
MCX9	MOL000098	PRKCA	Protein kinase C alpha type
MCX9	MOL000098	MMP1	Interstitial collagenase
MCX9	MOL000098	HIF1A	Hypoxia-inducible factor 1-alpha
MCX9	MOL000098	STAT1	Signal transducer and activator of transcription 1-alpha/beta
MCX9	MOL000098	RUNX1T1	Protein CBFA2T1
MCX9	MOL000098	ERBB2	Receptor tyrosine-protein kinase erbB-2
MCX9	MOL000098	PPARG	Peroxisome proliferator-activated receptor gamma
MCX9	MOL000098	ACACA	Acetyl-CoA carboxylase 1
MCX9	MOL000098	HMOX1	Heme oxygenase 1
MCX9	MOL000098	CYP3A4	Cytochrome P450 3A4
MCX9	MOL000098	CYP1A2	Cytochrome P450 1A2
MCX9	MOL000098	CAV1	Caveolin-1
MCX9	MOL000098	MYC	Myc proto-oncogene protein
MCX9	MOL000098	F3	Tissue factor
MCX9	MOL000098	GJA1	Gap junction alpha-1 protein
MCX9	MOL000098	CYP1A1	Cytochrome P450 1A1
MCX9	MOL000098	ICAM1	Intercellular adhesion molecule 1
MCX9	MOL000098	IL1B	Interleukin-1 beta
MCX9	MOL000098	CCL2	C-C motif chemokine 2
MCX9	MOL000098	SELE	E-selectin
MCX9	MOL000098	VCAM1	Vascular cell adhesion protein 1
MCX9	MOL000098	PTGER3	Prostaglandin E2 receptor EP3 subtype
MCX9	MOL000098	CXCL8	Interleukin-8
MCX9	MOL000098	PRKCB	Protein kinase C beta type
MCX9	MOL000098	BIRC5	Baculoviral IAP repeat-containing protein 5
MCX9	MOL000098	DUOX2	Dual oxidase 2
MCX9	MOL000098	NOS3	Nitric oxide synthase, endothelial
MCX9	MOL000098	HSPB1	Heat shock protein beta-1
MCX9	MOL000098	IL2	Interleukin-2
MCX9	MOL000098	NR1I2	Nuclear receptor subfamily 1 group I member 2
MCX9	MOL000098	CYP1B1	Cytochrome P450 1B1
MCX9	MOL000098	CCNB1	G2/mitotic-specific cyclin-B1
MCX9	MOL000098	PLAT	Tissue-type plasminogen activator
MCX9	MOL000098	THBD	Thrombomodulin
MCX9	MOL000098	SERPINE1	Plasminogen activator inhibitor 1
MCX9	MOL000098	IFNG	Interferon gamma
MCX9	MOL000098	ALOX5	Arachidonate 5-lipoxygenase
MCX9	MOL000098	IL1A	Interleukin-1 alpha
MCX9	MOL000098	MPO	Myeloperoxidase
MCX9	MOL000098	TOP2A	DNA topoisomerase 2-alpha
MCX9	MOL000098	NCF1	Neutrophil cytosol factor 1
MCX9	MOL000098	HAS2	Hyaluronan synthase 2
MCX9	MOL000098	GSTP1	Glutathione S-transferase P
MCX9	MOL000098	NFE2L2	Nuclear factor erythroid 2-related factor 2
MCX9	MOL000098	PARP1	Poly [ADP-ribose] polymerase 1
MCX9	MOL000098	AHR	Aryl hydrocarbon receptor
MCX9	MOL000098	PSMD3	26S proteasome non-ATPase regulatory subunit 3
MCX9	MOL000098	SLC2A4	Solute carrier family 2, facilitated glucose transporter member 4
MCX9	MOL000098	CXCL11	C-X-C motif chemokine 11
MCX9	MOL000098	CXCL2	C-X-C motif chemokine 2
MCX9	MOL000098	DCAF5	DDB1- and CUL4-associated factor 5
MCX9	MOL000098	NR1I3	Nuclear receptor subfamily 1 group I member 3
MCX9	MOL000098	CHEK2	Serine/threonine-protein kinase Chk2
MCX9	MOL000098	INSR	Insulin receptor
MCX9	MOL000098	CLDN4	Claudin-4
MCX9	MOL000098	PPARA	Peroxisome proliferator-activated receptor alpha
MCX9	MOL000098	PPARD	Peroxisome proliferator-activated receptor delta
MCX9	MOL000098	HSF1	Heat shock factor protein 1
MCX9	MOL000098	CXCL10	C-X-C motif chemokine 10
MCX9	MOL000098	CHUK	Inhibitor of nuclear factor kappa-B kinase subunit alpha
MCX9	MOL000098	SPP1	Osteopontin
MCX9	MOL000098	RUNX2	Runt-related transcription factor 2
MCX9	MOL000098	RASSF1	Ras association domain-containing protein 1
MCX9	MOL000098	E2F1	Transcription factor E2F1
MCX9	MOL000098	E2F2	Transcription factor E2F2
MCX9	MOL000098	ACPP	Prostatic acid phosphatase
MCX9	MOL000098	CTSD	Cathepsin D
MCX9	MOL000098	IGFBP3	Insulin-like growth factor-binding protein 3
MCX9	MOL000098	IGF2	Insulin-like growth factor II
MCX9	MOL000098	CD40LG	CD40 ligand
MCX9	MOL000098	IRF1	Interferon regulatory factor 1
MCX9	MOL000098	ERBB3	Receptor tyrosine-protein kinase erbB-3
MCX9	MOL000098	PON1	Serum paraoxonase/arylesterase 1
MCX9	MOL000098	DIO1	Type I iodothyronine deiodinase
MCX9	MOL000098	PCOLCE	Procollagen C-endopeptidase enhancer 1
MCX9	MOL000098	NPEPPS	Puromycin-sensitive aminopeptidase
MCX9	MOL000098	HK2	Hexokinase-2
MCX9	MOL000098	NKX3-1	Homeobox protein Nkx-3.1
MCX9	MOL000098	RASA1	Ras GTPase-activating protein 1
MCX9	MOL000098	GSTM1	Glutathione S-transferase Mu 1
MCX9	MOL000098	GSTM2	Glutathione S-transferase Mu 2
