# Supplementary material for: Network analysis combined with experimental assessment to explore the therapeutic mechanisms of New Shenqi Pills formula targeting mitochondria on senile diabetes mellitus
Source: Front Pharmacol. 2024 Jun 12;15:1339758. doi: 10.3389/fphar.2024.1339758 (PMC11211868; doi:10.3389/fphar.2024.1339758)
Supplement: Supplementary file 1 [file DataSheet1.ZIP › Appendix 1-Data of network analysis/Rehmannia glutinosa.xlsx]

## Sheet: Sheet1
	MOL ID		target
Shengdi	MOL005043	campest-5-en-3beta-ol	Progesterone receptor	PGR	SD1
Shengdi	MOL012254	campesterol	Progesterone receptor	PGR	SD2
Shengdi	MOL005438	campesterol	Progesterone receptor	PGR	SD3
Shengdi	MOL000493	campesterol	Progesterone receptor	PGR	SD4
Shengdi	MOL000493	campesterol	Prostaglandin G/H synthase 1	PTGS1	SD4
Shengdi	MOL000493	campesterol	Prostaglandin G/H synthase 2	PTGS2	SD4
Shengdi	MOL000493	campesterol	Phosphatidylinositol-4,5-bisphosphate 3-kinase catalytic subunit, gamma isoform	PIK3CG	SD4
Shengdi	MOL000493	campesterol	Nuclear receptor coactivator 2	NCOA2	SD4
Shengdi	MOL000519	coniferin	Muscarinic acetylcholine receptor M3	CHRM3	SD5
Shengdi	MOL000519	coniferin	Muscarinic acetylcholine receptor M1	CHRM1	SD5
Shengdi	MOL000519	coniferin	Estrogen receptor	ESR1	SD5
Shengdi	MOL000519	coniferin	Androgen receptor	AR	SD5
Shengdi	MOL000519	coniferin	Sodium channel protein type 5 subunit alpha	SCN5A	SD5
Shengdi	MOL000519	coniferin	Peroxisome proliferator activated receptor gamma	PPARG	SD5
Shengdi	MOL000519	coniferin	Prostaglandin G/H synthase 2	PTGS2	SD5
Shengdi	MOL000519	coniferin	Carbonic anhydrase II	CA2	SD5
Shengdi	MOL000519	coniferin	CGMP-inhibited 3',5'-cyclic phosphodiesterase A	PDE3A	SD5
Shengdi	MOL000519	coniferin	Alpha-1B adrenergic receptor	ADRA1B	SD5
Shengdi	MOL000519	coniferin	Beta-2 adrenergic receptor	ADRB2	SD5
Shengdi	MOL000519	coniferin	Alpha-1D adrenergic receptor	ADRA1D	SD5
Shengdi	MOL000519	coniferin	Mu-type opioid receptor	OPRM1	SD5
Shengdi	MOL000519	coniferin	Cell division protein kinase 2	CDK2	SD5
Shengdi	MOL000519	coniferin	Beta-lactamase	DPEP1	SD5
Shengdi	MOL000519	coniferin	Neuronal acetylcholine receptor protein, alpha-7 chain	CHRNA7	SD5
Shengdi	MOL000519	coniferin	Ig gamma-1 chain C region	IGHG1	SD5
Shengdi	MOL000519	coniferin	Proto-oncogene serine/threonine-protein kinase Pim-1	PIM1	SD5
Shengdi	MOL000519	coniferin	Cyclin-A2	CCNA2	SD5
Shengdi	MOL000519	coniferin	Nuclear receptor coactivator 2	NCOA2	SD5
Shengdi	MOL000519	coniferin	Nuclear receptor coactivator 1	NCOA1	SD5
Shengdi	MOL007801	martynoside_qt	Trypsin-1	PRSS1	SD6
Shengdi	MOL007801	martynoside_qt	Cyclin-A2	CCNA2	SD6
Shengdi	MOL007826	martynoside_qt	Trypsin-1	PRSS1	SD7
Shengdi	MOL007826	martynoside_qt	Cyclin-A2	CCNA2	SD7
Shengdi	MOL006549	Acteoside_qt	Trypsin-1	PRSS1	SD8
Shengdi	MOL007779	kusaginin _qt	Trypsin-1	PRSS1	SD9
Shengdi	MOL007779	kusaginin _qt	Cyclin-A2	CCNA2	SD9
Shengdi	MOL007795	isoacteoside_qt	Coagulation factor VII	F7	SD10
Shengdi	MOL007795	isoacteoside_qt	Trypsin-1	PRSS1	SD10
Shengdi	MOL007795	isoacteoside_qt	Cyclin-A2	CCNA2	SD10
Shengdi	MOL001737	ICO	Prostaglandin G/H synthase 2	PTGS2	SD11
Shengdi	MOL001737	ICO	Cathepsin D	CTSD	SD11
Shengdi	MOL001737	ICO	Amine oxidase [flavin-containing] B	MAOB	SD11
Shengdi	MOL001737	ICO	Queuine tRNA-ribosyltransferase	#N/A	SD11
Shengdi	MOL001771	poriferast-5-en-3beta-ol	Progesterone receptor	PGR	SD12
Shengdi	MOL001771	poriferast-5-en-3beta-ol	Nuclear receptor coactivator 2	NCOA2	SD12
Shengdi	MOL000359	sitosterol	Progesterone receptor	PGR	SD13
Shengdi	MOL000359	sitosterol	Nuclear receptor coactivator 2	NCOA2	SD13
Shengdi	MOL000359	sitosterol	Mineralocorticoid receptor	NR3C2	SD13
Shengdi	MOL000357	Sitogluside	Progesterone receptor	PGR	SD14
Shengdi	MOL000357	Sitogluside	Prostaglandin G/H synthase 1	PTGS1	SD14
Shengdi	MOL000357	Sitogluside	Muscarinic acetylcholine receptor M3	CHRM3	SD14
Shengdi	MOL000357	Sitogluside	Potassium voltage-gated channel subfamily H member 2	KCNH2	SD14
Shengdi	MOL000357	Sitogluside	Muscarinic acetylcholine receptor M1	CHRM1	SD14
Shengdi	MOL000357	Sitogluside	Sodium channel protein type 5 subunit alpha	SCN5A	SD14
Shengdi	MOL000357	Sitogluside	Prostaglandin G/H synthase 2	PTGS2	SD14
Shengdi	MOL000357	Sitogluside	5-hydroxytryptamine receptor 3A	HTR3A	SD14
Shengdi	MOL000357	Sitogluside	Retinoic acid receptor RXR-alpha	RXRA	SD14
Shengdi	MOL000357	Sitogluside	CGMP-inhibited 3',5'-cyclic phosphodiesterase A	PDE3A	SD14
Shengdi	MOL000357	Sitogluside	Alpha-1B adrenergic receptor	ADRA1B	SD14
Shengdi	MOL000357	Sitogluside	Beta-2 adrenergic receptor	ADRB2	SD14
Shengdi	MOL000357	Sitogluside	Alpha-1D adrenergic receptor	ADRA1D	SD14
Shengdi	MOL000357	Sitogluside	Nuclear receptor coactivator 2	NCOA2	SD14
Shengdi	MOL000357	Sitogluside	Calmodulin	CALM1	SD14
Shengdi	MOL000093	daucosterol	Progesterone receptor	PGR	SD15
Shengdi	MOL008173	daucosterol_qt	Progesterone receptor	PGR	SD16
Shengdi	MOL008173	daucosterol_qt	Nuclear receptor coactivator 2	NCOA2	SD16
Shengdi	MOL000087	beta-sitosterol 3-O-glucoside	Progesterone receptor	PGR	SD17
Shengdi	MOL001525	Daucosterol	Progesterone receptor	PGR	SD18
Shengdi	MOL001525	Daucosterol	Nuclear receptor coactivator 2	NCOA2	SD18
Shengdi	MOL005399	alexandrin_qt	Progesterone receptor	PGR	SD19
Shengdi	MOL010585	Daucosterol_qt	Progesterone receptor	PGR	SD20
