# Supplementary material for: Network analysis combined with experimental assessment to explore the therapeutic mechanisms of New Shenqi Pills formula targeting mitochondria on senile diabetes mellitus
Source: Front Pharmacol. 2024 Jun 12;15:1339758. doi: 10.3389/fphar.2024.1339758 (PMC11211868; doi:10.3389/fphar.2024.1339758)
Supplement: Supplementary file 1 [file DataSheet1.ZIP › Appendix 1-Data of network analysis/Rhizoma dioscoreae.xls]

## Sheet: 全部成分
MOL001559	piperlonguminine	30.71	0.18
MOL001736	(-)-taxifolin	60.51	0.27
MOL000310	Denudatin B	61.47	0.38
MOL000322	Kadsurenone	54.72	0.38
MOL005429	hancinol	64.01	0.37
MOL005430	hancinone C	59.05	0.39
MOL005435	24-Methylcholest-5-enyl-3belta-O-glucopyranoside_qt	37.58	0.72
MOL005438	campesterol	37.58	0.71
MOL005440	Isofucosterol	43.78	0.76
MOL000449	Stigmasterol	43.83	0.76
MOL005458	Dioscoreside C_qt	36.38	0.87
MOL000546	diosgenin	80.88	0.81
MOL005461	Doradexanthin	38.16	0.54
MOL005463	Methylcimicifugoside_qt	31.69	0.24
MOL005465	AIDS180907	45.33	0.77

## Sheet: 有效成分靶点
SY1	CHRM1	MOL001559	Muscarinic acetylcholine receptor M1
SY1	RXRA	MOL001559	Retinoic acid receptor RXR-alpha
SY1	PDE3A	MOL001559	CGMP-inhibited 3',5'-cyclic phosphodiesterase A
SY1	ADRA1B	MOL001559	Alpha-1B adrenergic receptor
SY1	SLC6A3	MOL001559	Sodium-dependent dopamine transporter
SY1	ADRB2	MOL001559	Beta-2 adrenergic receptor
SY1	SLC6A4	MOL001559	Sodium-dependent serotonin transporter
SY1	LTA4H	MOL001559	Leukotriene A-4 hydrolase
SY1	MAOB	MOL001559	Amine oxidase [flavin-containing] B
SY2	PTGS1	MOL001736	Prostaglandin G/H synthase 1
SY2	PTGS2	MOL001736	Prostaglandin G/H synthase 2
SY3	PTGS1	MOL000322	Prostaglandin G/H synthase 1
SY3	CHRM3	MOL000322	Muscarinic acetylcholine receptor M3
SY3	KCNH2	MOL000322	Potassium voltage-gated channel subfamily H member 2
SY3	CHRM1	MOL000322	Muscarinic acetylcholine receptor M1
SY3	SCN5A	MOL000322	Sodium channel protein type 5 subunit alpha
SY3	CHRM5	MOL000322	Muscarinic acetylcholine receptor M5
SY3	PTGS2	MOL000322	Prostaglandin G/H synthase 2
SY3	ACHE	MOL000322	Acetylcholinesterase
SY3	CHRM2	MOL000322	Muscarinic acetylcholine receptor M2
SY3	ADRA1B	MOL000322	Alpha-1B adrenergic receptor
SY3	ADRB2	MOL000322	Beta-2 adrenergic receptor
SY3	ADRA1D	MOL000322	Alpha-1D adrenergic receptor
SY3	OPRM1	MOL000322	Mu-type opioid receptor
SY3	PRSS1	MOL000322	Trypsin-1
SY3	NCOA2	MOL000322	Nuclear receptor coactivator 2
SY3	NCOA1	MOL000322	Nuclear receptor coactivator 1
SY3	RXRA	MOL000322	Retinoic acid receptor RXR-alpha
SY3	PDE3A	MOL000322	CGMP-inhibited 3',5'-cyclic phosphodiesterase A
SY4	NOS2	MOL005430	Nitric oxide synthase, inducible
SY4	CHRM3	MOL005430	Muscarinic acetylcholine receptor M3
SY4	KCNH2	MOL005430	Potassium voltage-gated channel subfamily H member 2
SY4	CHRM1	MOL005430	Muscarinic acetylcholine receptor M1
SY4	ESR1	MOL005430	Estrogen receptor
SY4	SCN5A	MOL005430	Sodium channel protein type 5 subunit alpha
SY4	PTGS2	MOL005430	Prostaglandin G/H synthase 2
SY4	F7	MOL005430	Coagulation factor VII
SY4	PDE3A	MOL005430	CGMP-inhibited 3',5'-cyclic phosphodiesterase A
SY4	ADRA1B	MOL005430	Alpha-1B adrenergic receptor
SY4	ADRA1D	MOL005430	Alpha-1D adrenergic receptor
SY4	ESR2	MOL005430	Estrogen receptor beta
SY4	PRSS1	MOL005430	Trypsin-1
SY4	NCOA2	MOL005430	Nuclear receptor coactivator 2
SY4	NCOA1	MOL005430	Nuclear receptor coactivator 1
SY5	PGR	MOL005435	Progesterone receptor
SY5	PGR	MOL005438	Progesterone receptor
SY6	PGR	MOL005440	Progesterone receptor
SY6	NR3C2	MOL005440	Mineralocorticoid receptor
SY6	ABAT	MOL005440	4-aminobutyrate aminotransferase, mitochondrial
SY6	GABRA1	MOL005440	Gamma-aminobutyric acid receptor subunit alpha-1
SY6	ADH1C	MOL005440	Alcohol dehydrogenase 1C
SY6	ADH1A	MOL005440	Alcohol dehydrogenase 1A
SY6	NCOA2	MOL005440	Nuclear receptor coactivator 2
SY7	PGR	MOL000449	Progesterone receptor
SY7	NR3C2	MOL000449	Mineralocorticoid receptor
SY7	NCOA2	MOL000449	Nuclear receptor coactivator 2
SY7	ADH1C	MOL000449	Alcohol dehydrogenase 1C
SY7	RXRA	MOL000449	Retinoic acid receptor RXR-alpha
SY7	NCOA1	MOL000449	Nuclear receptor coactivator 1
SY7	PTGS1	MOL000449	Prostaglandin G/H synthase 1
SY7	PTGS2	MOL000449	Prostaglandin G/H synthase 2
SY7	ADRA2A	MOL000449	Alpha-2A adrenergic receptor
SY7	SLC6A2	MOL000449	Sodium-dependent noradrenaline transporter
SY7	SLC6A3	MOL000449	Sodium-dependent dopamine transporter
SY7	ADRB2	MOL000449	Beta-2 adrenergic receptor
SY7	PLAU	MOL000449	Urokinase-type plasminogen activator
SY7	LTA4H	MOL000449	Leukotriene A-4 hydrolase
SY7	MAOB	MOL000449	Amine oxidase [flavin-containing] B
SY7	MAOA	MOL000449	Amine oxidase [flavin-containing] A
SY7	CTRB1	MOL000449	Chymotrypsinogen B
SY7	CHRM3	MOL000449	Muscarinic acetylcholine receptor M3
SY7	CHRM1	MOL000449	Muscarinic acetylcholine receptor M1
SY7	ADRB1	MOL000449	Beta-1 adrenergic receptor
SY7	SCN5A	MOL000449	Sodium channel protein type 5 subunit alpha
SY7	ADRA1A	MOL000449	Alpha-1A adrenergic receptor
SY7	CHRM2	MOL000449	Muscarinic acetylcholine receptor M2
SY7	ADRA1B	MOL000449	Alpha-1B adrenergic receptor
SY7	GABRA1	MOL000449	Gamma-aminobutyric acid receptor subunit alpha-1
SY8	NR3C1	MOL005458	Glucocorticoid receptor
SY8	NCOA2	MOL005458	Nuclear receptor coactivator 2
SY8	PGR	MOL000546	Progesterone receptor
SY8	NR3C2	MOL000546	Mineralocorticoid receptor
SY8	RELA	MOL000546	Transcription factor p65
SY8	AKT1	MOL000546	RAC-alpha serine/threonine-protein kinase
SY8	VEGFA	MOL000546	Vascular endothelial growth factor A
SY8	CDKN1A	MOL000546	Cyclin-dependent kinase inhibitor 1
SY8	TP53	MOL000546	Cellular tumor antigen p53
SY8	PTGS2	MOL000546	Prostaglandin G/H synthase 2
SY8	FASN	MOL000546	Fatty acid synthase
SY8	SOD1	MOL000546	Superoxide dismutase [Cu-Zn]
SY8	CAT	MOL000546	Catalase
SY8	HIF1A	MOL000546	Hypoxia-inducible factor 1-alpha
SY8	NR1I2	MOL000546	Nuclear receptor subfamily 1 group I member 2
SY8	PLA2G4A	MOL000546	Cytosolic phospholipase A2
SY8	ABCC2	MOL000546	Canalicular multispecific organic anion transporter 1
SY8	MTOR	MOL000546	Serine/threonine-protein kinase mTOR
SY9	NOS2	MOL005465	Nitric oxide synthase, inducible
SY9	ESR1	MOL005465	Estrogen receptor
SY9	AR	MOL005465	Androgen receptor
SY9	PTGS2	MOL005465	Prostaglandin G/H synthase 2
SY9	F7	MOL005465	Coagulation factor VII
SY9	GSK3B	MOL005465	Glycogen synthase kinase-3 beta
SY9	CCNA2	MOL005465	Cyclin-A2
SY9	NCOA2	MOL005465	Nuclear receptor coactivator 2
SY9	NCOA1	MOL005465	Nuclear receptor coactivator 1
