# Supplementary material for: Network analysis combined with experimental assessment to explore the therapeutic mechanisms of New Shenqi Pills formula targeting mitochondria on senile diabetes mellitus
Source: Front Pharmacol. 2024 Jun 12;15:1339758. doi: 10.3389/fphar.2024.1339758 (PMC11211868; doi:10.3389/fphar.2024.1339758)
Supplement: Supplementary file 1 [file DataSheet1.ZIP › Appendix 1-Data of network analysis/Trigonella foenum-graecum .xlsx]

## Sheet: Sheet1
MOL_ID	molecule_name	ob	dl
MOL000546	diosgenin	80.8779	0.80979
MOL000358	beta-sitosterol	36.9139	0.75123
MOL002322	isovitexin	31.2946	0.71838
MOL000098	quercetin	46.4333	0.27525
MOL000006	luteolin	36.1626	0.24552
MOL000422	kaempferol	41.8822	0.24066
MOL000392	formononetin	69.6739	0.21202

## Sheet: Sheet2
MOL_ID	molecule_name	target_name	Gene Symbol
MOL000546	diosgenin	Transcription factor p65	RELA	HLB1
MOL000546	diosgenin	RAC-alpha serine\/threonine-protein kinase	AKT1	HLB1
MOL000546	diosgenin	Vascular endothelial growth factor A	VEGFA	HLB1
MOL000546	diosgenin	Cyclin-dependent kinase inhibitor 1	CDKN1A	HLB1
MOL000546	diosgenin	Cellular tumor antigen p53	TP53	HLB1
MOL000546	diosgenin	Prostaglandin G\/H synthase 2	PTGS2	HLB1
MOL000546	diosgenin	Fatty acid synthase	FASN	HLB1
MOL000546	diosgenin	Superoxide dismutase [Cu-Zn]	SOD1	HLB1
MOL000546	diosgenin	Catalase	CAT	HLB1
MOL000546	diosgenin	Hypoxia-inducible factor 1-alpha	HIF1A	HLB1
MOL000546	diosgenin	Nuclear receptor subfamily 1 group I member 2	NR1I2	HLB1
MOL000546	diosgenin	Cytosolic phospholipase A2	PLA2G4A	HLB1
MOL000546	diosgenin	Canalicular multispecific organic anion transporter 1	ABCC2	HLB1
MOL000546	diosgenin	Serine\/threonine-protein kinase mTOR	MTOR	HLB1
MOL000358	beta-sitosterol	Apoptosis regulator Bcl-2	BCL2	HLB2
MOL000358	beta-sitosterol	Apoptosis regulator BAX	BAX	HLB2
MOL000358	beta-sitosterol	Caspase-9	CASP9	HLB2
MOL000358	beta-sitosterol	Transcription factor AP-1	JUN	HLB2
MOL000358	beta-sitosterol	Caspase-3	CASP3	HLB2
MOL000358	beta-sitosterol	Caspase-8	CASP8	HLB2
MOL000358	beta-sitosterol	Protein kinase C alpha type	PRKCA	HLB2
MOL000358	beta-sitosterol	Transforming growth factor beta-1	TGFB1	HLB2
MOL000358	beta-sitosterol	Serum paraoxonase\/arylesterase 1	PON1	HLB2
MOL000358	beta-sitosterol	Microtubule-associated protein 2	MAP2	HLB2
MOL002322	isovitexin	Prostaglandin G\/H synthase 2	PTGS2	HLB3
MOL002322	isovitexin	Transcription factor p65	RELA	HLB3
MOL002322	isovitexin	Inhibitor of nuclear factor kappa-B kinase subunit beta	IKBKB	HLB3
MOL002322	isovitexin	Tumor necrosis factor	TNF	HLB3
MOL000098	quercetin	Prostaglandin G\/H synthase 1	PTGS1	HLB4
MOL000098	quercetin	Androgen receptor	AR	HLB4
MOL000098	quercetin	Prostaglandin G\/H synthase 2	PTGS2	HLB4
MOL000098	quercetin	Transcription factor p65	RELA	HLB4
MOL000098	quercetin	Epidermal growth factor receptor	EGFR	HLB4
MOL000098	quercetin	RAC-alpha serine\/threonine-protein kinase	AKT1	HLB4
MOL000098	quercetin	Vascular endothelial growth factor A	VEGFA	HLB4
MOL000098	quercetin	G1\/S-specific cyclin-D1	CCND1	HLB4
MOL000098	quercetin	Apoptosis regulator Bcl-2	BCL2	HLB4
MOL000098	quercetin	Bcl-2-like protein 1	BCL2L1	HLB4
MOL000098	quercetin	Proto-oncogene c-Fos	FOS	HLB4
MOL000098	quercetin	Cyclin-dependent kinase inhibitor 1	CDKN1A	HLB4
MOL000098	quercetin	Eukaryotic translation initiation factor 6	EIF6	HLB4
MOL000098	quercetin	Apoptosis regulator BAX	BAX	HLB4
MOL000098	quercetin	Caspase-9	CASP9	HLB4
MOL000098	quercetin	Urokinase-type plasminogen activator	PLAU	HLB4
MOL000098	quercetin	72 kDa type IV collagenase	MMP2	HLB4
MOL000098	quercetin	Matrix metalloproteinase-9	MMP9	HLB4
MOL000098	quercetin	Mitogen-activated protein kinase 1	MAPK1	HLB4
MOL000098	quercetin	Interleukin-10	IL1	HLB4
MOL000098	quercetin	Pro-epidermal growth factor	EGF	HLB4
MOL000098	quercetin	Retinoblastoma-associated protein	RB1	HLB4
MOL000098	quercetin	Tumor necrosis factor	TNF	HLB4
MOL000098	quercetin	Transcription factor AP-1	JUN	HLB4
MOL000098	quercetin	Interleukin-6	IL6	HLB4
MOL000098	quercetin	Cyclin-dependent kinase inhibitor 2A, isoforms 1\/2\/3	CDKN2A	HLB4
MOL000098	quercetin	Activator of 90 kDa heat shock protein ATPase homolog 1	AHSA1	HLB4
MOL000098	quercetin	Caspase-3	CASP3	HLB4
MOL000098	quercetin	Cellular tumor antigen p53	TP53	HLB4
MOL000098	quercetin	ETS domain-containing protein Elk-1	ELK1	HLB4
MOL000098	quercetin	NF-kappa-B inhibitor alpha	NFKBIA	HLB4
MOL000098	quercetin	NADPH--cytochrome P450 reductase	POR	HLB4
MOL000098	quercetin	Ornithine decarboxylase	ODC1	HLB4
MOL000098	quercetin	Xanthine dehydrogenase\/oxidase	XDH	HLB4
MOL000098	quercetin	Caspase-8	CASP8	HLB4
MOL000098	quercetin	DNA topoisomerase 1	TOP1	HLB4
MOL000098	quercetin	RAF proto-oncogene serine\/threonine-protein kinase	RAF1	HLB4
MOL000098	quercetin	Superoxide dismutase [Cu-Zn]	SOD1	HLB4
MOL000098	quercetin	Protein kinase C alpha type	PRKCA	HLB4
MOL000098	quercetin	Interstitial collagenase	MMP1	HLB4
MOL000098	quercetin	Hypoxia-inducible factor 1-alpha	HIF1A	HLB4
MOL000098	quercetin	Signal transducer and activator of transcription 1-alpha\/beta	STAT1	HLB4
MOL000098	quercetin	Protein CBFA2T1	RUNX1T1	HLB4
MOL000098	quercetin	Probable E3 ubiquitin-protein ligase HERC5		HLB4
MOL000098	quercetin	Cell division control protein 2 homolog	CDK1	HLB4
MOL000098	quercetin	78 kDa glucose-regulated protein	HSPA5	HLB4
MOL000098	quercetin	Receptor tyrosine-protein kinase erbB-2	ERBB2	HLB4
MOL000098	quercetin	Peroxisome proliferator-activated receptor gamma	PPARG	HLB4
MOL000098	quercetin	Acetyl-CoA carboxylase 1	ACACA	HLB4
MOL000098	quercetin	Heme oxygenase 1	HMOX1	HLB4
MOL000098	quercetin	Cytochrome P450 3A4	CYP3A4	HLB4
MOL000098	quercetin	Cytochrome P450 1A2	CYP1A2	HLB4
MOL000098	quercetin	Caveolin-1	CAV1	HLB4
MOL000098	quercetin	Myc proto-oncogene protein	MYC	HLB4
MOL000098	quercetin	Tissue factor	F3	HLB4
MOL000098	quercetin	Gap junction alpha-1 protein	GJA1	HLB4
MOL000098	quercetin	Cytochrome P450 1A1	CYP1A1	HLB4
MOL000098	quercetin	Intercellular adhesion molecule 1	ICAM1	HLB4
MOL000098	quercetin	Interleukin-1 beta	IL1B	HLB4
MOL000098	quercetin	C-C motif chemokine 2	CCL2	HLB4
MOL000098	quercetin	E-selectin	SELE	HLB4
MOL000098	quercetin	Vascular cell adhesion protein 1	VCAM1	HLB4
MOL000098	quercetin	Prostaglandin E2 receptor EP3 subtype	PTGER3	HLB4
MOL000098	quercetin	Interleukin-8	CXCL8	HLB4
MOL000098	quercetin	Protein kinase C beta type	PRKCB	HLB4
MOL000098	quercetin	Baculoviral IAP repeat-containing protein 5	BIRC5	HLB4
MOL000098	quercetin	Dual oxidase 2	DUOX2	HLB4
MOL000098	quercetin	Nitric oxide synthase, endothelial	NOS3	HLB4
MOL000098	quercetin	Heat shock protein beta-1	HSPB1	HLB4
MOL000098	quercetin	Transforming growth factor beta-1	TGFB1	HLB4
MOL000098	quercetin	Estrogen sulfotransferase	SULT1E1	HLB4
MOL000098	quercetin	Maltase-glucoamylase, intestinal	MGAM	HLB4
MOL000098	quercetin	Interleukin-2	IL2	HLB4
MOL000098	quercetin	Nuclear receptor subfamily 1 group I member 2	NR1I2	HLB4
MOL000098	quercetin	Cytochrome P450 1B1	CYP1B1	HLB4
MOL000098	quercetin	G2\/mitotic-specific cyclin-B1	CCNB1	HLB4
MOL000098	quercetin	Tissue-type plasminogen activator	PLAT	HLB4
MOL000098	quercetin	Thrombomodulin	THBD	HLB4
MOL000098	quercetin	Plasminogen activator inhibitor 1	SERPINE1	HLB4
MOL000098	quercetin	Collagen alpha-1(I) chain	COL1A1	HLB4
MOL000098	quercetin	Interferon gamma	IFNG	HLB4
MOL000098	quercetin	Arachidonate 5-lipoxygenase	ALOX5	HLB4
MOL000098	quercetin	Phosphatidylinositol-3,4,5-trisphosphate 3-phosphatase and dual-specificity protein phosphatase PTEN	PTEN	HLB4
MOL000098	quercetin	Interleukin-1 alpha	IL1A	HLB4
MOL000098	quercetin	Myeloperoxidase	MPO	HLB4
MOL000098	quercetin	DNA topoisomerase 2-alpha	TOP2A	HLB4
MOL000098	quercetin	Neutrophil cytosol factor 1	NCF1	HLB4
MOL000098	quercetin	ATP-binding cassette sub-family G member 2	ABCG2	HLB4
MOL000098	quercetin	Hyaluronan synthase 2	HAS2	HLB4
MOL000098	quercetin	Glutathione S-transferase P	GSTP1	HLB4
MOL000098	quercetin	Nuclear factor erythroid 2-related factor 2	NFE2L2	HLB4
MOL000098	quercetin	NAD(P)H dehydrogenase [quinone] 1	NQO1	HLB4
MOL000098	quercetin	Poly [ADP-ribose] polymerase 1	PARP1	HLB4
MOL000098	quercetin	Aryl hydrocarbon receptor	AHR	HLB4
MOL000098	quercetin	26S proteasome non-ATPase regulatory subunit 3	PSMD3	HLB4
MOL000098	quercetin	Solute carrier family 2, facilitated glucose transporter member 4	SLC2A4	HLB4
MOL000098	quercetin	Collagen alpha-1(III) chain	COL3A1	HLB4
MOL000098	quercetin	DNA gyrase subunit B		HLB4
MOL000098	quercetin	C-X-C motif chemokine 11	CXCL11	HLB4
MOL000098	quercetin	C-X-C motif chemokine 2	CXCL2	HLB4
MOL000098	quercetin	DDB1- and CUL4-associated factor 5	DCAF5	HLB4
MOL000098	quercetin	Nuclear receptor subfamily 1 group I member 3	NR1I3	HLB4
MOL000098	quercetin	Serine\/threonine-protein kinase Chk2	CHEK2	HLB4
MOL000098	quercetin	Insulin receptor	INSR	HLB4
MOL000098	quercetin	Claudin-4	CLDN4	HLB4
MOL000098	quercetin	Peroxisome proliferator-activated receptor alpha	PPARA	HLB4
MOL000098	quercetin	Peroxisome proliferator-activated receptor delta	PPARD	HLB4
MOL000098	quercetin	Heat shock factor protein 1	HSF1	HLB4
MOL000098	quercetin	C-reactive protein	CRP	HLB4
MOL000098	quercetin	C-X-C motif chemokine 10	CXCL1	HLB4
MOL000098	quercetin	Inhibitor of nuclear factor kappa-B kinase subunit alpha	CHUK	HLB4
MOL000098	quercetin	Osteopontin	SPP1	HLB4
MOL000098	quercetin	Runt-related transcription factor 2	RUNX2	HLB4
MOL000098	quercetin	Ras association domain-containing protein 1	RASSF1	HLB4
MOL000098	quercetin	Transcription factor E2F1	E2F1	HLB4
MOL000098	quercetin	Transcription factor E2F2	E2F2	HLB4
MOL000098	quercetin	Prostatic acid phosphatase	ACP3	HLB4
MOL000098	quercetin	Cathepsin D	CTSD	HLB4
MOL000098	quercetin	Insulin-like growth factor-binding protein 3	IGFBP3	HLB4
MOL000098	quercetin	Insulin-like growth factor II	IGF2	HLB4
MOL000098	quercetin	CD40 ligand	CD4LG	HLB4
MOL000098	quercetin	Interferon regulatory factor 1	IRF1	HLB4
MOL000098	quercetin	Receptor tyrosine-protein kinase erbB-3	ERBB3	HLB4
MOL000098	quercetin	Serum paraoxonase\/arylesterase 1	PON1	HLB4
MOL000098	quercetin	Type I iodothyronine deiodinase	DIO1	HLB4
MOL000098	quercetin	Procollagen C-endopeptidase enhancer 1	PCOLCE	HLB4
MOL000098	quercetin	Puromycin-sensitive aminopeptidase	NPEPPS	HLB4
MOL000098	quercetin	Hexokinase-2	HK2	HLB4
MOL000098	quercetin	Homeobox protein Nkx-3.1	NKX3-1	HLB4
MOL000098	quercetin	Ras GTPase-activating protein 1	RASA1	HLB4
MOL000098	quercetin	Peroxidase C1A		HLB4
MOL000098	quercetin	Glutathione S-transferase Mu 1	GSTM1	HLB4
MOL000098	quercetin	Glutathione S-transferase Mu 2	GSTM2	HLB4
MOL000006	luteolin	Androgen receptor	AR	HLB5
MOL000006	luteolin	Prostaglandin G\/H synthase 2	PTGS2	HLB5
MOL000006	luteolin	Transcription factor p65	RELA	HLB5
MOL000006	luteolin	Epidermal growth factor receptor	EGFR	HLB5
MOL000006	luteolin	RAC-alpha serine\/threonine-protein kinase	AKT1	HLB5
MOL000006	luteolin	Vascular endothelial growth factor A	VEGFA	HLB5
MOL000006	luteolin	G1\/S-specific cyclin-D1	CCND1	HLB5
MOL000006	luteolin	Bcl-2-like protein 1	BCL2L1	HLB5
MOL000006	luteolin	Cyclin-dependent kinase inhibitor 1	CDKN1A	HLB5
MOL000006	luteolin	Caspase-9	CASP9	HLB5
MOL000006	luteolin	72 kDa type IV collagenase	MMP2	HLB5
MOL000006	luteolin	Matrix metalloproteinase-9	MMP9	HLB5
MOL000006	luteolin	Mitogen-activated protein kinase 1	MAPK1	HLB5
MOL000006	luteolin	Interleukin-10	IL1	HLB5
MOL000006	luteolin	Retinoblastoma-associated protein	RB1	HLB5
MOL000006	luteolin	Cell division protein kinase 4	CDK4	HLB5
MOL000006	luteolin	Tumor necrosis factor	TNF	HLB5
MOL000006	luteolin	Transcription factor AP-1	JUN	HLB5
MOL000006	luteolin	Interleukin-6	IL6	HLB5
MOL000006	luteolin	Caspase-3	CASP3	HLB5
MOL000006	luteolin	Cellular tumor antigen p53	TP53	HLB5
MOL000006	luteolin	NF-kappa-B inhibitor alpha	NFKBIA	HLB5
MOL000006	luteolin	Xanthine dehydrogenase\/oxidase	XDH	HLB5
MOL000006	luteolin	DNA topoisomerase 1	TOP1	HLB5
MOL000006	luteolin	E3 ubiquitin-protein ligase Mdm2	MDM2	HLB5
MOL000006	luteolin	Amyloid beta A4 protein	APP	HLB5
MOL000006	luteolin	Interstitial collagenase	MMP1	HLB5
MOL000006	luteolin	Proliferating cell nuclear antigen	PCNA	HLB5
MOL000006	luteolin	Receptor tyrosine-protein kinase erbB-2	ERBB2	HLB5
MOL000006	luteolin	Peroxisome proliferator-activated receptor gamma	PPARG	HLB5
MOL000006	luteolin	Heme oxygenase 1	HMOX1	HLB5
MOL000006	luteolin	Caspase-7	CASP7	HLB5
MOL000006	luteolin	Intercellular adhesion molecule 1	ICAM1	HLB5
MOL000006	luteolin	Induced myeloid leukemia cell differentiation protein Mcl-1	MCL1	HLB5
MOL000006	luteolin	Baculoviral IAP repeat-containing protein 5	BIRC5	HLB5
MOL000006	luteolin	Interleukin-2	IL2	HLB5
MOL000006	luteolin	G2\/mitotic-specific cyclin-B1	CCNB1	HLB5
MOL000006	luteolin	Tyrosinase	TYR	HLB5
MOL000006	luteolin	Interferon gamma	IFNG	HLB5
MOL000006	luteolin	Interleukin-4	IL4	HLB5
MOL000006	luteolin	DNA topoisomerase 2-alpha	TOP2A	HLB5
MOL000006	luteolin	Glutathione S-transferase P	GSTP1	HLB5
MOL000006	luteolin	Baculoviral IAP repeat-containing protein 4	XIAP	HLB5
MOL000006	luteolin	Solute carrier family 2, facilitated glucose transporter member 4	SLC2A4	HLB5
MOL000006	luteolin	Insulin receptor	INSR	HLB5
MOL000006	luteolin	CD40 ligand	CD4LG	HLB5
MOL000006	luteolin	Prostaglandin E synthase	PTGES	HLB5
MOL000006	luteolin	Kinetochore protein Nuf2	NUF2	HLB5
MOL000006	luteolin	Adenylate cyclase type 2	ADCY2	HLB5
MOL000006	luteolin	Hepatocyte growth factor receptor	MET	HLB5
MOL000422	kaempferol	Nitric oxide synthase, inducible	NOS2	HLB6
MOL000422	kaempferol	Prostaglandin G\/H synthase 2	PTGS2	HLB6
MOL000422	kaempferol	Transcription factor p65	RELA	HLB6
MOL000422	kaempferol	Inhibitor of nuclear factor kappa-B kinase subunit beta	IKBKB	HLB6
MOL000422	kaempferol	RAC-alpha serine\/threonine-protein kinase	AKT1	HLB6
MOL000422	kaempferol	Apoptosis regulator Bcl-2	BCL2	HLB6
MOL000422	kaempferol	Apoptosis regulator BAX	BAX	HLB6
MOL000422	kaempferol	Tumor necrosis factor	TNF	HLB6
MOL000422	kaempferol	Transcription factor AP-1	JUN	HLB6
MOL000422	kaempferol	Activator of 90 kDa heat shock protein ATPase homolog 1	AHSA1	HLB6
MOL000422	kaempferol	Caspase-3	CASP3	HLB6
MOL000422	kaempferol	Mitogen-activated protein kinase 8	MAPK8	HLB6
MOL000422	kaempferol	Xanthine dehydrogenase\/oxidase	XDH	HLB6
MOL000422	kaempferol	Interstitial collagenase	MMP1	HLB6
MOL000422	kaempferol	Signal transducer and activator of transcription 1-alpha\/beta	STAT1	HLB6
MOL000422	kaempferol	Cell division control protein 2 homolog	CDK1	HLB6
MOL000422	kaempferol	Peroxisome proliferator-activated receptor gamma	PPARG	HLB6
MOL000422	kaempferol	Heme oxygenase 1	HMOX1	HLB6
MOL000422	kaempferol	Cytochrome P450 3A4	CYP3A4	HLB6
MOL000422	kaempferol	Cytochrome P450 1A2	CYP1A2	HLB6
MOL000422	kaempferol	Cytochrome P450 1A1	CYP1A1	HLB6
MOL000422	kaempferol	Intercellular adhesion molecule 1	ICAM1	HLB6
MOL000422	kaempferol	E-selectin	SELE	HLB6
MOL000422	kaempferol	Vascular cell adhesion protein 1	VCAM1	HLB6
MOL000422	kaempferol	Nuclear receptor subfamily 1 group I member 2	NR1I2	HLB6
MOL000422	kaempferol	Cytochrome P450 1B1	CYP1B1	HLB6
MOL000422	kaempferol	Arachidonate 5-lipoxygenase	ALOX5	HLB6
MOL000422	kaempferol	Hyaluronan synthase 2	HAS2	HLB6
MOL000422	kaempferol	Glutathione S-transferase P	GSTP1	HLB6
MOL000422	kaempferol	Aryl hydrocarbon receptor	AHR	HLB6
MOL000422	kaempferol	26S proteasome non-ATPase regulatory subunit 3	PSMD3	HLB6
MOL000422	kaempferol	Solute carrier family 2, facilitated glucose transporter member 4	SLC2A4	HLB6
MOL000422	kaempferol	Nuclear receptor subfamily 1 group I member 3	NR1I3	HLB6
MOL000422	kaempferol	Insulin receptor	INSR	HLB6
MOL000422	kaempferol	Type I iodothyronine deiodinase	DIO1	HLB6
MOL000422	kaempferol	Serine\/threonine-protein phosphatase 2B catalytic subunit alpha isoform	PPP3CA	HLB6
MOL000422	kaempferol	Peroxidase C1A		HLB6
MOL000422	kaempferol	Glutathione S-transferase Mu 1	GSTM1	HLB6
MOL000422	kaempferol	Glutathione S-transferase Mu 2	GSTM2	HLB6
MOL000422	kaempferol	Aldo-keto reductase family 1 member C3	AKR1C3	HLB6
MOL000422	kaempferol	Antileukoproteinase	SLPI	HLB6
MOL000392	formononetin	Estrogen receptor	ESR1	HLB7
MOL000392	formononetin	Estrogen receptor beta	ESR2	HLB7
MOL000392	formononetin	Transcription factor AP-1	JUN	HLB7
MOL000392	formononetin	Peroxisome proliferator-activated receptor gamma	PPARG	HLB7
MOL000392	formononetin	Interleukin-4	IL4	HLB7
MOL000392	formononetin	NAD-dependent deacetylase sirtuin-1	SIRT1	HLB7
MOL000392	formononetin	ATP synthase subunit beta, mitochondrial	ATP5F1B	HLB7
MOL000392	formononetin	NADH-ubiquinone oxidoreductase chain 6	MT-ND1	HLB7
MOL000392	formononetin	3 beta-hydroxysteroid dehydrogenase\/Delta 5-->4-isomerase type 2	HSD3B2	HLB7
MOL000392	formononetin	3 beta-hydroxysteroid dehydrogenase\/Delta 5-->4-isomerase type 1	HSD3B1	HLB7
