# Supplementary material for: Network analysis combined with experimental assessment to explore the therapeutic mechanisms of New Shenqi Pills formula targeting mitochondria on senile diabetes mellitus
Source: Front Pharmacol. 2024 Jun 12;15:1339758. doi: 10.3389/fphar.2024.1339758 (PMC11211868; doi:10.3389/fphar.2024.1339758)
Supplement: Supplementary file 1 [file DataSheet1.ZIP › Appendix 1-Data of network analysis/venn.xlsx]

## Sheet: Sheet1
DangShen	FuLing	GuiZhi	HuLuBa	HuangQi	MaChiXian	MuDanPi	ShanYao	ShanZhuYu	ShengDi	ZeXie
SCN5A	NR3C2	PTGS1	RELA	PTGS1	PTGS1	GSK3B	CHRM1	SLC6A4	PGR	PGR
OPRM1	NCOA2	PTGS2	AKT1	AR	PTGS2	ESR1	RXRA	SCN5A	PGR	NCOA2
ESR1	NR3C2	PGR	VEGFA	PPARG	RXRA	RXRA	PDE3A	PTGS2	PGR	NR3C2
PGR	NR3C2	NCOA2	CDKN1A	PTGS2	TRPV1	PTGS2	ADRA1B	PTGS1	PGR	NR3C1
NR3C2	PGR	PTGS1	TP53	HSP90AA1	RXRG	PTGS1	SLC6A3	PRSS1	PTGS1	NR3C1
RXRA	PGR	PTGS2	PTGS2	PIK3CD	SLC6A2	NCOA2	ADRB2	OPRM1	PTGS2	NR3C2
PTGS2	PGR	KCNH2	FASN	NCOA2	RELA	HAS2	SLC6A4	OPRD1	PIK3CG	NR3C1
PTGS1	NCOA2	CHRM3	SOD1	DPP4	CCND1	ESR1	LTA4H	NOS2	NCOA2	PTGS1
PRSS1	CHRM3	CHRM1	CAT	AKR1B1	MAPK1	CAT	MAOB	KCNH2	CHRM3	NR3C1
PDE3A	CHRM1	SCN5A	HIF1A	PRSS1	EGF	VCAM1	PTGS1	CHRM5	CHRM1
NOS2	GABRA2	CHRM4	NR1I2	TOP2	CASP3	TNF	PTGS2	CHRM4	ESR1
NCOA1	GABRA3	PDE3A	PLA2G4A	THBD	PPARG	STAT1	PTGS1	CHRM3	AR
MMP8	CHRM2	ADRA1A	ABCC2	KCNH2	G6PD	SLC6A2	CHRM3	CHRM1	SCN5A
MMP13	ADRA1B	CHRM2	MTOR	SCN5A	TNFRSF1A	SLC2A4	KCNH2	AR	PPARG
MAPK14	GABRA1	ADRA1B	BCL2	F10	PRKCB	SELE	CHRM1	ADRB2	PTGS2
GSK3B	GRIA2	ADRB2	BAX	ADRB2	PECAM1	RELA	SCN5A	ADRA2C	CA2
ESR2	GABRA6	CHRNA2	CASP9	MMP3	NOS3	PTGS2	CHRM5	ADRA1D	PDE3A
ESR1	GABRA5	SLC6A4	JUN	F7	ALOX5	PTGS1	PTGS2	ADRA1B	ADRA1B
CHEK1	IGHG1	OPRM1	CASP3	NOS3	PLA2G4A	PSMD3	ACHE	ACHE	ADRB2
CCNA2	ADH1B	GABRA1	CASP8	RXRA	SELP	PRSS1	CHRM2	NR3C2	ADRA1D
AR	ADH1C	BCL2	PRKCA	ACHE	PTGES	PPP3CA	ADRA1B	NR3C1	OPRM1
NR3C1	LYZ	BAX	TGFB1	GABRA1	GLB1	PPARG	ADRB2	PTGS2	CDK2
TUBB1	cobT	CASP9	PON1	MAOB	ALDH2	PGR	ADRA1D	PTGS1	DPEP1
NCOA2	PTGS1	JUN	MAP2	RELA	ALDH3A1	NR1I3	OPRM1	PRSS1	CHRNA7
RXRA	SCN5A	CASP3	PTGS2	EGFR	UCP2	NR1I2	PRSS1	NOS2	IGHG1
PTGS2	PTGS2	CASP8	RELA	AKT1	C1R	NOS2	NCOA2	NCOA2	PIM1
OPRM1	RXRA	PRKCA	IKBKB	VEGFA	CETP	NCOA2	NCOA1	PTGS2	CCNA2
OPRD1	PDE3A	PON1	TNF	CCND1	ABCG1	MMP1	RXRA	NCOA2	NCOA2
CHRM1	SLC6A2	MAP2	PTGS1	BCL2	ABCC4	MAPK8	PDE3A	PTGS2	NCOA1
ADRB2	CAMC	PGR	AR	BCL2L1	KCNK10	JUN	NOS2	NCOA2	PRSS1
ADRA1A		NCOA2	PTGS2	FOS	TNFRSF1B	INSR	CHRM3	SCN5A	CCNA2
ACHE		NR3C2	RELA	CDKN1A	PTGES2	IKBKB	KCNH2	CHRM3	PRSS1
PGR		PTGS1	EGFR	EIF6	KCNK2	ICAM1	CHRM1	ADRB2	CCNA2
NCOA2		ESR1	AKT1	BAX	NR3C2	HMOX1	ESR1	PGR	PRSS1
SCN5A		PTGS2	VEGFA	CASP9	AKT1	HAS2	SCN5A	NCOA2	PRSS1
RXRA		NCOA2	CCND1	PLAU	VEGFA	GSTP1	PTGS2	PTGS1	CCNA2
PTGS2		RXRA	BCL2	MMP2	BCL2	GSTM2	F7	NCOA2	F7
PTGS1		CAT	BCL2L1	MMP9	CASP9	GABRA1	PDE3A	PTGS2	PRSS1
PDE3A		HAS2	FOS	MAPK1	MMP2	F7	ADRA1B	PTGS1	CCNA2
GABRA1		PTGS1	CDKN1A	IL10	JUN	DIO1	ADRA1D	NCOA2	PTGS2
AR		ESR1	EIF6	EGF	CASP3	CYP3A4	ESR2	SLC6A3	CTSD
ADRB2		PTGS2	BAX	RB1	PTGS2	CYP1B1	PRSS1	SLC6A2	MAOB
ACHE		PTGS1	CASP9	TNF	CASP8	CYP1A2	NCOA2	SCN5A	#N/A
PGR		PTGS2	PLAU	JUN	MMP1	CYP1A1	NCOA1	RXRA	PGR
NR3C2		RXRA	MMP2	IL6	HMOX1	CHRM2	PGR	PTGS2	NCOA2
NCOA2		RELA	MMP9	CDKN2A	CYP3A4	CHRM1	PGR	PTGS1	PGR
SLC6A4		ICAM1	MAPK1	AHSA1	CYP1A2	CASP3	PGR	PLAU	NCOA2
SLC6A3		DGAT2	IL1	CASP3	ALB	BCL2	NR3C2	PGR	NR3C2
SCN5A		MTTP	EGF	Tp53	CAV1	BAX	ABAT	NR3C2	PGR
RXRA		APOB	RB1	ELK1	CTNNB1	AR	GABRA1	NCOA2	PTGS1
PTGS2			TNF	NFKBIA	MYC	ALOX5	ADH1C	NCOA1	CHRM3
PTGS1			JUN	POR	CASP7	AKT1	ADH1A	MAOB	KCNH2
PRSS1			IL6	ODC1	F3	AKR1C3	NCOA2	MAOA	CHRM1
PKIA			CDKN2A	XDH	GJA1	AHSA1	PGR	LTA4H	SCN5A
PDE3A			AHSA1	CASP8	MMP10	AHR	NR3C2	GABRA1	PTGS2
OPRM1			CASP3	TOP1	PGR	ADRA1B	NCOA2	CTRB1	HTR3A
NOS2			TP53	RAF1	NCOA2	ACHE	ADH1C	CHRM3	RXRA
NCOA2			ELK1	SOD1	PTGS1	PGR	RXRA	CHRM2	PDE3A
NCOA1			NFKBIA	PRKCA	PTGS2	NR3C2	NCOA1	CHRM1	ADRA1B
MAPK14			POR	MMP1	KCNH2	NCOA2	PTGS1	ADRB2	ADRB2
MAOB			ODC1	HIF1A	CHRM3	PGR	PTGS2	ADRB1	ADRA1D
LTA4H			XDH	STAT1	CHRM1	PTGS1	ADRA2A	ADRA2A	NCOA2
GSK3B			CASP8	RUNX1T1	SCN5A	AR	SLC6A2	ADRA1B	CALM1
GABRA1			TOP1	HERC5	CHRM4	PPARG	SLC6A3	ADRA1A	PGR
ESR2			RAF1	CDK2	PDE3A	PTGS2	ADRB2	ADH1C	PGR
ESR1			SOD1	HSPA5	ADRA1A	HSP90AA1	PLAU	PGR	NCOA2
CHRM5			PRKCA	ERBB2	CHRM2	PIK3CD	LTA4H	NR3C2	PGR
CHRM3			MMP1	PPARG	ADRA1B	NCOA2	MAOB	NCOA2	PGR
CHRM1			HIF1A	ACACA	ADRB2	DPP4	MAOA	SLC6A4	NCOA2
CHEK1			STAT1	HMOX1	CHRNA2	AKR1B1	CTRB1	SCN5A	PGR
CCNA2			RUNX1T1	CYP3A4	SLC6A4	PRSS1	CHRM3	PTGS2	PGR
AR				CYP1A2	OPRM1	TOP2	CHRM1	PTGS1
ADRB2			CDK1	CAV1	GABRA1	THBD	ADRB1	PRKCA
ADRB1			HSPA5	MYC	BCL2	KCNH2	SCN5A	PON1
ADRA1D			ERBB2	F3	BAX	SCN5A	ADRA1A	PGR
ADRA1B			PPARG	GJA1	CASP9	F10	CHRM2	PDE3A
ACHE			ACACA	CYP1A1	JUN	ADRB2	ADRA1B	OPRM1
PGR			HMOX1	ICAM1	CASP3	MMP3	GABRA1	NCOA2
NR3C2			CYP3A4	IL1B	CASP8	F7	NR3C1	MAP2
NCOA2			CYP1A2	CCL2	PRKCA	NOS3	NCOA2	KCNH2
SCN5A			CAV1	SELE	PON1	RXRA	PGR	JUN
CHRM3			MYC	VCAM1	MAP2	ACHE	NR3C2	GABRA1
ADRB2			F3	PTGER3	NOS2	GABRA1	RELA	CHRNA2
RXRA			GJA1	CXCL8	PTGS1	MAOB	AKT1	CHRM4
PTGS2			CYP1A1	PRKCB	AR	RELA	VEGFA	CHRM3
PGR			ICAM1	BIRC5	PTGS2	EGFR	CDKN1A	CHRM2
NR3C2			IL1B	DUOX2	NCOA2	AKT1	TP53	CHRM1
NCOA2			CCL2	NOS3	PRSS1	VEGFA	PTGS2	CASP9
SLC6A3			SELE	HSPB1	PGR	CCND1	FASN	CASP8
SLC6A2			VCAM1	TGFB1	CHRM1	BCL2	SOD1	CASP3
SCN5A			PTGER3	SULT1E1	ACHE	BCL2L1	CAT	BCL2
RXRA			CXCL8	MGAM	SLC6A2	FOS	HIF1A	BAX
PTGS2			PRKCB	IL2	CHRM2	CDKN1A	NR1I2	ADRB2
PTGS1			BIRC5	NR1I2	ADRA1B	EIF6	PLA2G4A	ADRA1B
PLAU			DUOX2	CYP1B1	GABRA1	BAX	ABCC2	ADRA1A
PGR			NOS3	CCNB1	F7	CASP9	MTOR
NR3C2			HSPB1	PLAT	RELA	PLAU	NOS2
NCOA2			TGFB1	THBD	IKBKB	MMP2	ESR1
NCOA1			SULT1E1	SERPINE1	AKT1	MMP9	AR
MAOB			MGAM	COL1A1	BCL2	MAPK1	PTGS2
MAOA			IL2	IFNG	BAX	IL10	F7
LTA4H			NR1I2	ALOX5	TNF	EGF	GSK3B
GABRA1			CYP1B1	PTEN	JUN	RB1	CCNA2
CTRB1			CCNB1	IL1A	AHSA1	TNF	NCOA2
CHRM3			PLAT	MPO	CASP3	JUN	NCOA1
CHRM2			THBD	TOP2A	MAPK8	IL6
CHRM1			SERPINE1	NCF1	MMP1	CDKN2A
ADRB2			COL1A1	ABCG2	STAT1	AHSA1
ADRB1			IFNG	HAS2	PPARG	CASP3
ADRA2A			ALOX5	GSTP1	HMOX1	Tp53
ADRA1B			PTEN	NFE2L2	CYP3A4	ELK1
ADRA1A			IL1A	NQO1	CYP1A2	NFKBIA
ADH1C			MPO	PARP1	CYP1A1	POR
VEGFA			TOP2A	AHR	ICAM1	ODC1
TYR			NCF1	PSMD3	SELE	XDH
TP53			ABCG2	SLC2A4	VCAM1	CASP8
TOP2A			HAS2	COL3A1	NR1I2	TOP1
TOP1			GSTP1	TOP2A	CYP1B1	RAF1
TNF			NFE2L2	CXCL11	ALOX5	SOD1
SLC2A4			NQO1	CXCL2	HAS2	PRKCA
RELA			PARP1	DCAF5	GSTP1	MMP1
RB1			AHR	NR1I3	AHR	HIF1A
PTGS2			PSMD3	CHEK2	PSMD3	STAT1
PTGS1			SLC2A4	INSR	SLC2A4	RUNX1T1
PTGES			COL3A1	CLDN4	NR1I3	HERC5
PRSS1				PPARA	INSR	CDK2
PPARG			CXCL11	PPARD	DIO1	HSPA5
PCNA			CXCL2	HSF1	PPP3CA	ERBB2
NUF2			DCAF5	CRP	GSTM1	PPARG
NFKBIA			NR1I3	CXCL10	GSTM2	ACACA
NCOA2			CHEK2	CHUK	AKR1C3	HMOX1
MMP9			INSR	SPP1	SLPI	CYP3A4
MMP2			CLDN4	RUNX2	PTGS1	CYP1A2
MMP1			PPARA	RASSF1	PTGS2	CAV1
MET			PPARD	E2F1	SCN5A	MYC
MDM2			HSF1	E2F2	NCOA2	F3
MCL1			CRP	ACPP	NCOA1	GJA1
MAPK1			CXCL1	CTSD	PTGS1	CYP1A1
JUN			CHUK	IGFBP3	AR	ICAM1
INSR			SPP1	IGF2	PTGS2	IL1B
IL6			RUNX2	CD40LG	PRSS1	CCL2
IL4			RASSF1	IRF1	NCOA2	SELE
IL2			E2F1	ERBB3	RELA	VCAM1
IL10			E2F2	PON1	EGFR	PTGER3
IFNG			ACP3	DIO1	AKT1	CXCL8
ICAM1			CTSD	PCOLCE	VEGFA	PRKCB
HMOX1			IGFBP3	NPEPPS	CCND1	BIRC5
GSTP1			IGF2	HK2	BCL2L1	DUOX2
ERBB2			CD4LG	NKX3-1	CDKN1A	NOS3
EGFR			IRF1	RASA1	CASP9	HSPB1
CDKN1A			ERBB3	GSTM1	MMP2	TGFB1
CD40LG			PON1	GSTM2	MMP9	SULT1E1
CCND1			DIO1	PGR	MAPK1	MGAM
CCNB1			PCOLCE	NOS2	IL10	IL2
CASP9			NPEPPS	PTGS1	RB1	NR1I2
CASP7			HK2	AR	TNF	CYP1B1
CASP3			NKX3-1	SCN5A	JUN	CCNB1
BIRC5			RASA1	PTGS2	IL6	PLAT
BCL2L1				ESR2	CASP3	THBD
AR			GSTM1	DPP4	TP53	SERPINE1
AKT1			GSTM2	HSP90AA1	NFKBIA	COL1A1
ADCY2			AR	CDK2	TOP1	IFNG
			PTGS2	CHEK1	MDM2	ALOX5
			RELA	PRSS1	MMP1	PTEN
			EGFR	NCOA2	PCNA	IL1A
			AKT1	CALM	ERBB2	MPO
			VEGFA	PGR	PPARG	TOP2A
			CCND1	NCOA2	HMOX1	NCF1
			BCL2L1	CHRM3	CASP7	ABCG2
			CDKN1A	CHRM1	ICAM1	HAS2
			CASP9	GABRA2	MCL1	GSTP1
			MMP2	GABRA3	BIRC5	NFE2L2
			MMP9	CHRM2	IL2	NQO1
			MAPK1	ADRA1B	CCNB1	PARP1
			IL1	GABRA1	TYR	AHR
			RB1	GRIA2	IFNG	PSMD3
			CDK4	GABRA6	IL4	SLC2A4
			TNF	GABRA5	TOP2A	COL3A1
			JUN	IGHG1	GSTP1	TOP2A
			IL6	ADH1B	SLC2A4	CXCL11
			CASP3	ADH1C	INSR	CXCL2
			TP53	LYZ	CD40LG	DCAF5
			NFKBIA	PTGS1	PTGES	NR1I3
			XDH	SCN5A	NUF2	CHEK2
			TOP1	PTGS2	ADCY2	INSR
			MDM2	RXRA	MET	CLDN4
			APP	PDE3A	NOS2	PPARA
			MMP1	SLC6A2	AR	PPARD
			PCNA	CYP450	PTGS2	HSF1
			ERBB2	PGR	PYGM	CRP
			PPARG	NOS2	PTGS2	CXCL10
			HMOX1	PTGS1	PYGM	CHUK
			CASP7	ESR1	PTGS1	SPP1
			ICAM1	AR	AR	RUNX2
			MCL1	PPARG	PTGS2	RASSF1
			BIRC5	PTGS2	NCOA2	E2F1
			IL2	ESR2	PRSS1	E2F2
			CCNB1	DPP4	KCNH2	ACPP
			TYR	MAPK14	SCN5A	CTSD
			IFNG	GSK3B	ADRB2	IGFBP3
			IL4	HSP90AA1	MMP3	IGF2
			TOP2A	CDK2	F7	CD40LG
			GSTP1	PIK3CD	RXRA	IRF1
			XIAP	PRSS1	ACHE	ERBB3
			SLC2A4	PIM1	GABRA1	PON1
			INSR	CCNA2	MAOB	DIO1
			CD4LG	NCOA2	RELA	PCOLCE
			PTGES	CALM	EGFR	NPEPPS
			NUF2	PYGM	AKT1	HK2
			ADCY2	PPARD	VEGFA	NKX3-1
			MET	CHEK1	CCND1	RASA1
			NOS2	AKR1B1	BCL2	GSTM1
			PTGS2	NCOA1	BCL2L1	GSTM2
			RELA	F7	FOS
			IKBKB	THBD	CDKN1A
			AKT1	NOS3	EIF6
			BCL2	ACHE	BAX
			BAX	GABRA1	CASP9
			TNF	MAOB	PLAU
			JUN	GRIA2	MMP2
			AHSA1	CYP450	MMP9
			CASP3	RELA	MAPK1
			MAPK8	XDH	IL10
			XDH	NCF1	EGF
			MMP1	OLR1	RB1
			STAT1	NOS2	TNF
			CDK1	PTGS1	JUN
			PPARG	CHRM3	IL6
			HMOX1	THBD	AHSA1
			CYP3A4	CHRM1	CASP3
			CYP1A2	ESR1	TP53
			CYP1A1	ADRB1	ELK1
			ICAM1	SCN5A	NFKBIA
			SELE	PTGS2	POR
			VCAM1	NOS3	ODC1
			NR1I2	HTR3A	CASP8
			CYP1B1	ADRA2C	TOP1
			ALOX5	RXRA	RAF1
			HAS2	ACHE	SOD1
			GSTP1	PDE3A	PRKCA
			AHR	ADRA1B	MMP1
			PSMD3	ADRB2	HIF1A
			SLC2A4	ADRA1D	STAT1
			NR1I3	OPRM1	RUNX1T1
			INSR	GABRA1	ERBB2
			DIO1	PRSS1	PPARG
			PPP3CA	NCOA2	ACACA
				CALM	HMOX1
			GSTM1	ACHE	CYP3A4
			GSTM2	PTGS1	CYP1A2
			AKR1C3	DRD1	CAV1
			SLPI	CHRM3	MYC
			ESR1	THBD	F3
			ESR2	KCNH2	GJA1
			JUN	CHRM1	CYP1A1
			PPARG	ESR1	ICAM1
			IL4	AR	IL1B
			SIRT1	ADRB1	CCL2
			ATP5F1B	SCN5A	SELE
			MT-ND1	PPARG	VCAM1
			HSD3B2	F10	PTGER3
			HSD3B1	CHRM5	CXCL8
			MDM2	PTGS2	PRKCB
			APP	NOS3	BIRC5
			MMP1	ADRA2C	DUOX2
			PCNA	CHRM4	NOS3
			ERBB2	RXRA	HSPB1
			PPARG	OPRD1	IL2
			HMOX1	PDE3A	NR1I2
			CASP7	HTR2A	CYP1B1
			ICAM1	ADRA1A	CCNB1
			MCL1	CHRM2	PLAT
			BIRC5	ADRA1B	THBD
			IL2	SLC6A3	SERPINE1
			CCNB1	ADRB2	IFNG
			TYR	ADRA1D	ALOX5
			IFNG	SLC6A4	IL1A
			IL4	ESR2	MPO
			TOP2A	GABRA1	TOP2A
			GSTP1	DPP4	NCF1
			XIAP	MAPK14	HAS2
			SLC2A4	GSK3B	GSTP1
			INSR	HSP90AA1	NFE2L2
			CD4LG	CDK2	PARP1
			PTGES	CHEK1	AHR
			NUF2	RXRB	PSMD3
			ADCY2	PRSS1	SLC2A4
			MET	PIM1	CXCL11
			NOS2	CCNA2	CXCL2
			PTGS1	NCOA2	DCAF5
			ESR1	KCNMA1	NR1I3
			AR	CALM	CHEK2
			PPARG	PTGS2	INSR
			PTGS2	TOP2	CLDN4
			RXRA	NCOA2	PPARA
			PDE3A	NOS2	PPARD
			ESR2	PTGS1	HSF1
			DPP4	CHRM3	CXCL10
			MAPK14	THBD	CHUK
			GSK3B	CHRM1	SPP1
			HSP9AA1	ESR1	RUNX2
			CDK2	SCN5A	RASSF1
			CHEK1	PTGS2	E2F1
			PRSS1	HTR3A	E2F2
			PIM1	RXRA	ACPP
			CCNA2	ACHE	CTSD
			NCOA2	ADRA1B	IGFBP3
			CALM2	ADRB2	IGF2
			ADRB2	ADRA1D	CD40LG
			NOS2	GABRA1	IRF1
			PTGS1	HSP90AA1	ERBB3
			AR	CHRNA7	PON1
			PPARG	PRSS1	DIO1
			PTGS2	NCOA2	PCOLCE
			HSP9AA1	NCOA1	NPEPPS
			PIK3CG	CALM	HK2
			NCOA2	CHRM4	NKX3-1
			DPP4	PTGS2	RASA1
			PRSS1	KDR	GSTM1
			PGR	MET	GSTM2
			SERPIND1	HSP90AA1
			CHRM1	KCNMA1
			NOS3	PTGS1
			GABRA2	TOP2
			ACHE	NOS2
			SLC6A2	PTGS1
			CHRM2	CHRM1
			ADRA1B	ESR1
			GABRA1	AR
			TOP2B	PPARG
			F7	PTGS2
			CALM2	RXRA
			RELA	PDE3A
			IKBKB	ADRA1A
			AKT1	SLC6A3
			BCL2	ADRB2
			BAX	SLC6A4
			TNF	ESR2
			JUN	DPP4
			AHSA1	MAPK14
			CASP3	GSK3B
			MAPK8	HSP90AA1
			XDH	CDK2
			MMP1	MAOB
			STAT1	CHEK1
			CDK1	PRSS1
			PPARG	PIM1
			HMOX1	CCNA2
			CYP3A4	CALM
			CYP1A2	PKIA
			CYP1A1	THBD
			ICAM1	NOS3
			SELE	ACHE
			VCAM1	LACTBL1
			NR1I2	JUN
			CYP1B1	PPARG
			ALOX5	IL4
			HAS2	SIRT1
			GSTP1	ATP5B
			AHR	MT-ND6
			PSMD3	HSD3B2
			SLC2A4	HSD3B1
			NR1I3	NOS2
			INSR	PTGS1
			DIO1	ESR1
			PPP3CA	AR
			GSTM1	PPARG
			GSTM2	PTGS2
			AKR1C3	RXRA
			SLPI	PDE3A
			NOS2	ESR2
			PTGS1	DPP4
			CHRM1	MAPK14
			ESR1	GSK3B
			AR	HSP90AA1
			PPARG	CDK2
			PTGS2	CHEK1
			RXRA	PRSS1
			PDE3A	PIM1
			ADRA1A	CCNA2
			SLC6A3	NCOA2
			ADRB2	CALM
			SLC6A4	ADRB2
			ESR2	NOS2
			DPP4	PTGS1
			MAPK14	AR
			GSK3B	PPARG
			HSP9AA1	PTGS2
			CDK2	HSP90AA1
			MAOB	PIK3CD
			CHEK1	NCOA2
			PRSS1	DPP4
			PIM1	PRSS1
			CCNA2	PGR
			CALM2	THBD
			PKIA	CHRM1
			SERPIND1	NOS3
			NOS3	GABRA2
			ACHE	ACHE
			LACTBL1	SLC6A2
			JUN	CHRM2
			PPARG	ADRA1B
			IL4	GABRA1
			SIRT1	TOP2
			ATP5F1B	F7
			MT-ND1	CALM
			HSD3B2	RELA
			HSD3B1	IKBKB
				AKT1
				BCL2
				BAX
				TNF
				JUN
				AHSA1
				CASP3
				MAPK8
				XDH
				MMP1
				STAT1
				CDK2
				PPARG
				HMOX1
				CYP3A4
				CYP1A2
				CYP1A1
				ICAM1
				SELE
				VCAM1
				NR1I2
				CYP1B1
				ALOX5
				HAS2
				GSTP1
				AHR
				PSMD3
				SLC2A4
				NR1I3
				INSR
				DIO1
				PPP3CA
				GSTM1
				GSTM2
				AKR1C3
				SLPI
				CDK2
				THBD
				GSK3B
				TOP2
