# Supplementary material for: Network analysis combined with experimental assessment to explore the therapeutic mechanisms of New Shenqi Pills formula targeting mitochondria on senile diabetes mellitus
Source: Front Pharmacol. 2024 Jun 12;15:1339758. doi: 10.3389/fphar.2024.1339758 (PMC11211868; doi:10.3389/fphar.2024.1339758)
Supplement: Supplementary file 1 [file DataSheet1.ZIP › Appendix 2-In vivo test data.xlsx]

## Sheet: weight
weeks	0	2	4	6	8		0	2	4	6	8		0	2	4	6	8		0	2	4	6	8		0	2	4	6	8		0	2	4	6	8
Con	26.4	27.4	28.5	29.4	31.4	Mod	23.6	24.1	24.5	26.9	30.5	SQL	24.1	24.7	25.1	25.9	27.3	SQM	23.1	24.6	25.8	26.9	28.5	SQH	23.1	24.2	25.8	26.3	27.9	Rg	23.6	23.9	24.6	25.7	27.6
	26.8	27.2	28.5	29.1	29.1		27.4	27.1	27.6	29.6	31.6		23.6	24.6	25.4	25.1	26.4		24.6	25.6	26.1	27.2	28.3		24.5	24.8	25.4	25.1	26.4		25.4	25.6	25.8	26.7	27.1
	26.3	26.9	28.1	29.5	28.4		22.8	23.9	24.6	28.1	32.7		23.2	24.7	25.8	26	27.1		24.9	25.7	26.3	27.1	28.2		23.6	24.5	26.1	26.5	26.1		24.1	24.7	25	26.4	27.1
	25.9	27	28.5	28.6	28.4		25.1	25.9	26.1	28.9	30.4		24.8	25.7	25.8	27.4	28.9		24.7	25.8	26.3	28.2	28.8		24.1	24.7	25.4	26.3	26.2		24.6	25	25.1	26.4	27.3
	24.7	26.8	27.5	27.3	28.1		26.3	26.1	27.8	29.8	30.7		23.8	24.8	23.9	24.7	26.3		24.1	24.8	25.8	27.1	28.5		24.8	24.8	26.3	27.7	27.4		24.8	25.1	25	25.8	26.3
	26.1	26.4	29.3	29.6	29		27	27.3	27.8	30.5	33.5		24.6	25.1	25	26.3	28		25.8	26.1	26.3	28.3	29.5		23.2	23.7	24.1	25.3	25.8		25.1	25	25.6	26.3	26.9
	27	26.1	29.1	30.1	27.3		23.4	23.7	23.7	25.1	29.8		24.9	25.8	25.7	26.1	27.9		22.4	23.4	24	26.4	27.2		22.9	23.5	24.9	25.7	25.6		26.3	26.8	26.7	26.9	27.3
	26.3	28.4	29.1	29.4	30.9		26.1	26.4	26.6	28.9	33.1		22.5	24.8	24.5	25.9	27.3		24.7	25.6	24.6	26.8	27.5		25.3	25	26.3	26	26.4		25.8	25.8	26	26.5	27.1
	25.7	27.3	27.6	29.1	28.5		25.2	25.6	25	26.1	30.7		25.7	25	26	27.9	29.6		22.9	22.9	23.1	25.1	26.8		24.9	25.1	25.8	26.5	26.9		24.6	25.5	25.8	26	27.5
	26.1	27.1	28.2	29.9	31.5		25	25.1	26.8	28.8	33.6		24.6	24.9	24.7	26.2	28.6		25.8	25.9	26.3	28.4	29.3		25	24.8	25	25.4	25.6		25.5	25.1	25.7	25.8	26.3
mean	26.13	27.06	28.44	29.2	29.26		25.19	25.52	26.05	28.27	31.66		24.18	25.01	25.19	26.15	27.74		24.3	25.04	25.46	27.15	28.26		24.14	24.51	25.51	26.08	26.43		24.98	25.25	25.53	26.25	27.05
sd	0.61738	0.602102	0.596834	0.769142	1.43725		1.51167	1.25891	1.46987	1.68026	1.39714		0.908208	0.406396	0.659266	0.91795	1.04146		1.13879	1.07723	1.1194	0.97035	0.850015		0.859865	0.528055	0.681253	0.743817	0.74417		0.786464	0.738776	0.596569	0.398021	0.433468

## Sheet: FBG 
weeks	0	2	4	6	8		0	2	4	6	8		0	2	4	6	8		0	2	4	6	8		0	2	4	6	8		0	2	4	6	8
con	6.8	7.1	7.2	7.3	7.6	mod	18.3	19.4	21.4	22.5	22.5	SQL	20.4	20.5	19.3	18.6	18.4	SQM	20.6	18.5	16.4	15.3	14.3	SQH	19.3	18.5	16.2	15.2	12.5	RG	20	17.4	16.4	13.8	11.4
	7.2	7.3	7.1	7	7.3		18.6	19.2	20.5	21.5	24.5		19.3	19.4	18.4	18.1	17.6		21.6	20.5	15.2	15.7	15.7		19.5	18.8	14.7	12.5	11.6		19.5	18.3	15.3	14.7	13.2
	6.6	7.3	7.4	7.2	7.4		17.3	18.8	20.1	21.5	20.7		21.5	20.9	18.8	18.1	16.5		19.8	18.1	16.8	14.3	14.2		20.4	18	15.1	14.1	12.1		19.5	18.3	16.4	13.6	11.4
	6.8	6.7	6.8	7.1	7.3		16.9	17.5	19.4	21.4	22.5		20.5	21.5	20.5	18.3	17.1		19.3	18.7	16.2	15.8	15.4		19.4	18.3	16.8	14.6	11.6		19.8	17.2	15.3	14.8	10.1
	7.1	6.9	7.4	7.3	8.3		16.4	18.4	20.5	22.4	24.2		22.1	21.5	19.3	19.5	18.2		21.3	19.2	17.5	15.4	15		19.7	19.1	17.2	15.2	12.5		20.4	17.5	15	13.6	10.6
	5.9	6.7	7.7	7.5	8		17.2	19.3	21.5	22.3	23.2		18.3	19.5	18.3	18.1	18		20.1	18.4	15.9	15	15		20.3	19.5	16.4	13.8	11.3		21.5	18.7	16.2	13.3	11.5
	6.2	6.4	7.2	6.8	7.3		17.3	18.7	20.5	19.4	20.4		20.3	20.1	18.2	17	17.4		21.3	19.4	17.6	16.3	15.3		18.3	19	15.5	13.3	12.5		18.3	18.3	15.1	12.5	10.2
	6.3	7.1	7.2	6.7	7.4		17.8	19.5	21.1	22.4	22		19.4	20.2	18	17.2	16.3		19.9	17.2	16.1	14.8	14.7		19.2	18.4	16.3	13.6	12.6		19.1	19	16	14.6	11.5
	6.9	6.2	6.8	6.9	7.7		16.9	17.8	19.2	20.3	21.5		19.7	20.6	17.6	16.9	16.4		20.3	17.3	16.2	15.4	14.2		20.1	18.2	16	14.6	12.7		18.4	17.2	14.7	12.6	10.6
	6.8	6.9	6.8	7	7.9		16.3	17.3	19	20	22.6		20.4	19.9	17.2	17.1	17		20.6	19	17.1	17.3	15.8		18.3	18	15.2	13.5	13		19.2	17.7	14.9	12.2	11.4
mean	6.66	6.86	7.16	7.08	7.62		17.3	18.59	20.32	21.37	22.41		20.19	20.41	18.56	17.89	17.29		20.48	18.63	16.5	15.53	14.96		19.45	18.58	15.94	14.04	12.24		19.57	17.96	15.53	13.57	11.19
SD	0.400526	0.356001	0.290915	0.241922	0.339659		0.731257	0.790003	0.867907	1.08584	1.30622		1.06568	0.718844	0.930422	0.812339	0.739061		0.725186	0.958123	0.729816	0.810523	0.582553		0.714143	0.489468	0.776226	0.845047	0.547146		0.91772	0.626099	0.635858	0.914273	0.872323

## Sheet: +FIN+GA
group		CHO mmol/L	TG mmol/L	HDL(mmol/L)	LDL(mmol/L)	FFA(mmol/L)	FINs(μIU/ml)	GA(nmol/L)		FBG （mmol/l）	homa-β
Con	C1	2.98	2.4	2.4	0.3	1.72	31.36	98.059		7.6	152.976
	C2	2.92	2.28	2.26	0.3	1.96	47.846	93.058		7.3	251.821
	C8	3.24	1.34	2.72	0.3	1.06	42.112	95.181		7.4	215.959
	C9	2.96	1.58	2.54	0.28	1.24	35.572	91.378		7.3	187.221
	C10	3.08	1.92	2.54	0.3	1.66	43.72	73.218		8.3	182.167
	C11	2.4	1.94	1.96	0.26	1.52	58.878	65.513		8	261.68
Mod	M2	5.8	3.42	4.34	0.44	2.22	18.064	106.433		22.5	19.0147
	M5	6.4	3.42	4.78	0.52	2.4	33.128	118.478		24.5	31.5505
	M6	7.24	3.06	5.62	0.6	2.32	18.624	111.427		20.7	21.6558
	M11	5.52	5.18	3.82	0.54	3.26	21.536	103.477		22.5	22.6695
	M13	5.94	4.96	4.44	0.52	1.74	23.266	119.525		24.2	22.4792
	M17	4.78	5.44	3.6	0.42	3	22.604	108.519		23.2	22.9482
SQL	JL3	7.3	2.78	5.02	0.32	1.94	14.794	86.386		18.4	19.8577
	JL4	5.66	1.24	4.42	0.48	1.4	21.808	88.887		17.6	30.9333
	JL5	5.28	3.3	4.06	0.46	2.28	16.884	91.362		16.5	25.9754
	JL10	5.14	2.42	4.1	0.32	1.64	33.338	105.984		17.1	49.0265
	JL13	6.36	5.94	4.62	0.48	2.78	21.138	95.982		18.2	28.7592
	JL17	4.48	1.24	3.84	0.24	1.12	24.778	82.428		18	34.1766
SQM	JM3	5.78	2.76	4.66	0.44	1.5	30.334	88.473		14.3	56.1741
	JM6	5.96	2.96	4.56	0.3	2	31.114	95.835		15.7	51.0066
	JM9	4.38	2.54	3.46	0.36	1.8	30.186	90.71		14.2	56.4224
	JM10	4.76	2.86	3.76	0.34	1.9	26.428	91.957		15.4	44.4168
	JM11	5.48	3.7	4.24	0.42	1.9	29.358	83.168		15	51.0574
	JM13	7.3	3.96	5.58	0.34	1.9	30.92	78.954		15	53.7739
SQH	JH7	4.96	1.74	4.06	0.32	1.82	37.8	70.076		12.5	84
	JH9	5.82	1.62	4.68	0.42	1.54	32.148	51.154		11.6	79.3778
	JH10	5.64	1.98	4.5	0.36	1.68	25.652	64.59		12.1	59.6558
	JH12	6.08	1.72	4.72	0.34	1.8	44.436	79.826		11.6	109.719
	JH14	4.66	1.7	3.44	0.32	1.6	29.744	60.851		12.5	66.0978
	JH15	4.94	1.02	3.76	0.38	1.22	36.772	68.262		11.3	94.2872
RG	L4	5.9	3.06	4.08	0.24	1.94	33.282	115.583		11.4	84.2582
	L5	6.62	2.98	4.58	0.36	1.68	33.618	102.595		13.2	69.3155
	L6	5.16	2.04	3.92	0.38	1.66	42.992	68.262		11.4	108.841
	L7	5.62	3.02	4.28	0.42	2.02	27.938	66.892		10.1	84.6606
	L8	6.38	4	4.64	0.32	2.22	33.652	64.59		10.6	94.7944
	L9	4.42	2.54	3.44	0.32	1.52	33.434	75.438		11.5	83.585

## Sheet: OGTT
group	0h	0.5h	1h	2h
Con	7.6	12.3	10	6.5
	7.3	11.9	9.2	6.7
	7.4	10.2	8.9	5.8
	7.3	11.6	8.9	5.7
	8.3	11.8	9.5	6.9
	8	12.8	11.2	6.4
Mod	22.5	31.7	23.2	20.3
	24.5	30.4	22	19.9
	20.7	28.2	22.5	19.5
	22.5	30.1	25.7	22.9
	24.2	28.7	19.6	19
	23.2	30.6	29.7	19.3
SQL	18.4	20.3	13.1	9.3
	17.6	26.4	18.9	21.5
	16.5	21.9	19.9	24.3
	17.1	22.5	16.7	12.2
	18.2	22.3	21	18.3
	18	25	22.5	20.4
SQM	14.3	18.3	14.6	10.3
	15.7	18.7	12.2	9.9
	14.2	16.4	12.9	10.9
	15.4	17.7	11.6	9.5
	15	18.5	12.1	9.7
	15	17.3	15.9	12.5
SQH	12.5	15.8	13.9	9.9
	11.6	15.6	11.1	9.5
	12.1	15.4	12.9	9.3
	11.6	16.1	14.1	9.2
	12.5	15.5	11.1	9.6
	11.3	15.8	12.7	9.6
RG	11.4	15.1	12.8	10.3
	13.2	16.3	10.5	9.3
	11.4	14.5	12.5	9.7
	10.1	14.9	11.5	10.6
	10.6	16.6	12.2	9.5
	11.5	17.6	13.1	10.5

## Sheet: Insulin immunohistocheimage-j
Insulin immunohistochemical staining		Area	Mean	StdDev	Min	Max	%Area	MinThr	MaxThr
con	1	352344	0.439	0.117	0.137	0.58	5.974	0.58	0
	2	380620	0.534	0.108	0.121	0.628	6.453	0.628	0
	3	291694	0.332	0.06	0.108	0.39	4.945	0.39	0
Mod	1	94248	127.778	21.873	103	201	1.598	103	255
	2	95203	110.699	17.61	94	190	1.614	94	201
	3	31632	105.468	14.698	88	172	0.536	88	190
SQH	1	572219	104.792	31.699	70	206	9.702	70	206
	2	769193	104.65	30.183	71	201	13.041	71	206
	3	344081	100.121	29.728	70	197	5.834	70	207
RG	1	404260	106.482	27.379	76	199	6.854	76	206
	2	714116	100.468	31.222	77	207	12.107	77	207
	3	343853	103.961	26.666	76	192	5.83	76	206

## Sheet: tunel
		Area	Mean	StdDev	Min	Max	%Area	MinThr	MaxThr
con	1	52777	244.244	5.297	212	249	1.666	207	249
	2	29582	241.416	10.603	212	249	1.002	206	249
	3	49094	242.509	9.52	212	249	1.662	206	249
MOD	1	440559	239.399	16.284	212	254	14.917	211	254
	2	706149	243.805	13.126	212	254	23.909	209	254
	3	551174	248.658	9.679	212	254	18.662	209	254
SQP	1	37660	245.656	8.715	212	251	1.275	206	251
	2	104976	246.382	4.924	212	250	3.554	206	250
	3	89078	246.453	8.58	212	251	3.016	206	251
RG	1	65120	245.573	8.199	212	251	2.205	207	251
	2	54381	243.646	12.174	212	252	1.841	207	252
	3	131682	245.908	5.943	212	249	4.459	208	249

## Sheet: WB--image-j
		Area	GAPDH	Relative content of target protein	Area	GAPDH	Relative content of target protein	Area	GAPDH	Relative content of target protein
PI3K	con	19827.8	17315	1.14512	20693.2	17315	1.1951	19870.7	17315	1.1476
	mod	11512.1	17727.6	0.649384	13379	17727.6	0.754696	12093.5	17727.6	0.682184
	SQL	14546.5	16861.5	0.862708	15578.6	16861.5	0.923915	15056.7	16861.5	0.892964
	SQM	22496.1	17721.6	1.26942	22673.9	17721.6	1.27945	21786	17721.6	1.22935
	SQH	27892.5	17236.1	1.61826	29921.7	17236.1	1.73599	28360.2	17236.1	1.6454
	RG	27864.8	18690	1.49089	29428.8	18690	1.57457	31598.9	18690	1.69069
	S+LY	13289	16602.4	0.800426	10063.9	16602.4	0.606172	11240.4	16602.4	0.677033
p-PI3K	con	16496	17315	0.9527	13949.1	17315	0.805609	14136.6	17315	0.816436
	mod	3835.5	17727.6	0.216357	2398.33	17727.6	0.135287	2656.33	17727.6	0.149841
	SQL	4163.81	16861.5	0.246942	4887.64	16861.5	0.28987	3565.28	16861.5	0.211445
	SQM	6322.76	17721.6	0.356783	8363.76	17721.6	0.471953	6982.88	17721.6	0.394032
	SQH	9780.88	17236.1	0.567466	8740.76	17236.1	0.507121	8566.35	17236.1	0.497002
	RG	15299.4	18690	0.818588	12305.8	18690	0.658417	8866.33	18690	0.474389
	S+LY	4358.57	16602.4	0.262526	2970.4	16602.4	0.178913	4476.35	16602.4	0.26962
AKT	con	14976.2	17315	0.864925	12808.7	17315	0.739746	9582.28	17315	0.553409
	mod	8852.4	17727.6	0.499356	9118.47	17727.6	0.514364	11001.7	17727.6	0.620595
	SQL	11444.3	16861.5	0.678724	10667.5	16861.5	0.632657	12585.5	16861.5	0.746407
	SQM	19267.7	17721.6	1.08724	17944.8	17721.6	1.0126	15095.3	17721.6	0.851801
	SQH	20337.4	17236.1	1.17993	19112.6	17236.1	1.10888	14771.1	17236.1	0.856989
	RG	12095.3	18690	0.647152	16314.2	18690	0.872882	16162.6	18690	0.864771
	S+LY	9908.23	16602.4	0.596793	9603.81	16602.4	0.578458	9199.28	16602.4	0.554092
p-AKT	con	19671.2	17315	1.13608	17279.2	17315	0.997931	20562	17315	1.18753
	mod	12137.8	17727.6	0.68468	14871.8	17727.6	0.838902	12905.9	17727.6	0.728012
	SQL	16017.7	16861.5	0.949959	15619	16861.5	0.926313	16112.4	16861.5	0.955576
	SQM	18541.6	17721.6	1.04627	19977.9	17721.6	1.12732	21057.2	17721.6	1.18822
	SQH	22015.4	17236.1	1.27729	20651.3	17236.1	1.19815	20023.2	17236.1	1.1617
	RG	17928.1	18690	0.959232	16334.6	18690	0.873975	15211.4	18690	0.813879
	S+LY	8827.45	16602.4	0.531696	12602.5	16602.4	0.759075	10208.3	16602.4	0.61487
GSK-3β	con	14049.7	17315	0.811418	10549.4	17315	0.609264	11849.8	17315	0.684367
	mod	23050.3	17727.6	1.30025	24327	17727.6	1.37226	24534.7	17727.6	1.38398
	SQL	15162.8	16861.5	0.899255	13919.6	16861.5	0.825527	14457.4	16861.5	0.857422
	SQM	10309.6	17721.6	0.581752	7432.4	17721.6	0.419398	10232.9	17721.6	0.577423
	SQH	11440	17236.1	0.663725	7316.35	17236.1	0.424479	7838.64	17236.1	0.454782
	RG	14072.6	18690	0.752947	11397.9	18690	0.609841	13840.4	18690	0.740524
	S+LY	18051.6	16602.4	1.08728	19885.1	16602.4	1.19772	17185	16602.4	1.03509
p-GSK-3β	con	16252.2	17315	0.938619	14460.2	17315	0.835128	13254.4	17315	0.76549
	mod	9003.47	17727.6	0.507877	10541	17727.6	0.594607	7848.33	17727.6	0.442717
	SQL	11361.3	16861.5	0.673805	12219.9	16861.5	0.724725	13056.8	16861.5	0.774358
	SQM	14917.9	17721.6	0.84179	15611.5	17721.6	0.880932	17082.1	17721.6	0.963915
	SQH	19977.9	17236.1	1.15908	17297.9	17236.1	1.00359	20042.1	17236.1	1.1628
	RG	15277.2	18690	0.817398	17923.3	18690	0.95898	17859.5	18690	0.955565
	S+LY	11951.9	16602.4	0.719889	11735.6	16602.4	0.706862	11201.3	16602.4	0.674679
